# Supplementary material for: RNA Sequencing of the Exercise Transcriptome in Equine Athletes
Source: PLoS One. 2013 Dec 31;8(12):e83504. doi: 10.1371/journal.pone.0083504 (PMC3877044; doi:10.1371/journal.pone.0083504)
Supplement: File S1 — Figure S1. Canonical pathway enrichment from IPA analysis. Red and green are respectively up-regulated and down-regulated fraction of the genes of the dataset. Pathways are ordered in −log(p-value) –wise form. Figure S2. Scatterplot of the logarithmic reads count between the samples. Pearson correlation coefficient (r) is reported for each comparison. Labels A and B represent the samples (biological replicates), while labels 1 and 2 represent the time points (at rest and after the competition). Table S1. Similarities of new transcripts with known proteins. Table S2. Transcripts with significant similarities with known long non-coding RNA. Table S3. Complete list of significantly modulated transcripts. Table S4. BiNGO analysis results. Table S5. Network list in the IPA analysis. Table S6. Canonical pathway “communication between innate and adaptive immune cells”. Table S7. Canonical pathway “leukocyte extravasation signaling”. Table S8. Canonical pathway “mitogen activated protein kinase (MAPK)”. Table S9. Row counts and tag distribution statistics of the single samples. (ZIP) [file pone.0083504.s001.zip › Supp_Materials/Table_S1.xls]

## Sheet: Intergenic 
Cufflinks ID	NR ID	Evalue	Description
CUFF.244280.1	gi|51094791|gb|EAL24037.1|	4e-08	LOC401408 [Homo sapiens]
CUFF.5816.1	gi|82793635|ref|XP_728120.1|	3e-11	RNase H [Plasmodium yoelii yoelii 17XNL] gi|23484307|gb|EAA19685.1| RNase H, putative [Plasmodium yoelii yoelii]
CUFF.314339.1	gi|51094709|gb|EAL23958.1|	1e-07	tweety homolog 3 (Drosophila) [Homo sapiens]
CUFF.235740.1	gi|51094739|gb|EAL23986.1|	4e-08	LOC392657 [Homo sapiens]
CUFF.314881.1	gi|51094739|gb|EAL23986.1|	3e-08	LOC392657 [Homo sapiens]
CUFF.5598.1	gi|51094451|gb|EAL23711.1|	6e-11	FLJ42291 protein [Homo sapiens]
CUFF.161214	gi|148251854|ref|YP_001236439.1|	2e-08	OmpA family protein [Bradyrhizobium sp. BTAi1] gi|146404027|gb|ABQ32533.1| putative exported protein of unknown function with OmpA family domain [Bradyrhizobium sp. BTAi1]
CUFF.129283.1	gi|10440492|dbj|BAB15779.1|	3e-19	FLJ00089 protein [Homo sapiens]
CUFF.175558	gi|21223303|ref|NP_629082.1|	1e-05	hypothetical protein SCO4929 [Streptomyces coelicolor A3(2)] gi|20520729|emb|CAD30919.1| putative membrane protein [Streptomyces coelicolor A3(2)]
CUFF.230089.1	gi|9967180|dbj|BAB12292.1|	2e-06	hypothetical protein [Macaca fascicularis]
CUFF.171280.1	gi|11360217|pir||T46258	6e-08	hypothetical protein DKFZp761A1623.1 - human (fragment)
CUFF.44533	gi|7021157|dbj|BAA91395.1|	5e-12	unnamed protein product [Homo sapiens]
CUFF.35732.1	gi|14133199|dbj|BAA22960.2|	9e-10	KIAA0291 [Homo sapiens]
CUFF.32765.1	gi|18676658|dbj|BAB84981.1|	2e-22	FLJ00228 protein [Homo sapiens]
CUFF.31057.1	gi|75072805|sp|Q861S3.1|B2MG_EQUAS	6e-37	RecName: Full=Beta-2-microglobulin; Flags: Precursor gi|75072825|sp|Q863A9.1|B2MG_EQUGR RecName: Full=Beta-2-microglobulin; Flags: Precursor gi|75072827|sp|Q863B1.1|B2MG_EQUBA RecName: Full=Beta-2-microglobulin; Flags: Precursor gi|28315923|gb|AAM77015.1| beta-2-microglobulin precursor [Equus asinus] gi|28315928|gb|AAM77016.1| beta-2-microglobulin precursor [Equus asinus] gi|28315933|gb|AAM77017.…
CUFF.127517.1	gi|297296253|ref|XP_002804787.1|	1e-05	PREDICTED: hypothetical protein LOC100428998 [Macaca mulatta] gi|9651063|dbj|BAB03544.1| hypothetical protein [Macaca fascicularis]
CUFF.129008.1	gi|486917|pir||S36314	4e-30	T-cell receptor delta chain precursor - sheep (fragment) gi|2237|emb|CAA78330.1| TCR delta [Ovis aries]
CUFF.160769.1	gi|4502859|ref|NP_001818.1|	6e-28	cyclin-dependent kinases regulatory subunit 2 [Homo sapiens] gi|164519018|ref|NP_001106790.1| cyclin-dependent kinases regulatory subunit 2 [Bos taurus] gi|109112108|ref|XP_001089494.1| PREDICTED: cyclin-dependent kinases regulatory subunit 2-like [Macaca mulatta] gi|114625432|ref|XP_520119.2| PREDICTED: cyclin-dependent kinases regulatory subunit 2 isoform 2 [Pan troglodytes] gi|291383549|ref|XP…
CUFF.5812.1	gi|7522108|pir||T29097	1e-06	pro-pol-dUTPase polyprotein - murine endogenous retrovirus ERV-L (fragment) gi|2065210|emb|CAA73251.1| Pro-Pol-dUTPase polyprotein [Mus musculus]
CUFF.14670.1	gi|7522108|pir||T29097	9e-13	pro-pol-dUTPase polyprotein - murine endogenous retrovirus ERV-L (fragment) gi|2065210|emb|CAA73251.1| Pro-Pol-dUTPase polyprotein [Mus musculus]
CUFF.185883.1	gi|20135838|emb|CAC85392.1|	2e-11	hypothetical protein [Homo sapiens] gi|20135840|emb|CAC85391.1| hypothetical protein [Homo sapiens] gi|112180576|gb|AAH61920.1| Chromosome 12 open reading frame 75 [Homo sapiens] gi|112180714|gb|AAH45812.1| Chromosome 12 open reading frame 75 [Homo sapiens] gi|112180721|gb|AAH67897.1| Chromosome 12 open reading frame 75 [Homo sapiens] gi|112180802|gb|AAH13920.2| Chromosome 12 open reading frame 7…
CUFF.35625.1	gi|126352369|ref|NP_001075236.1|	3e-06	peptidyl-glycine alpha-amidating monooxygenase preproprotein [Equus caballus] gi|511660|dbj|BAA06104.1| precursor peptide [Equus caballus]
CUFF.232863.1	gi|126352369|ref|NP_001075236.1|	1e-06	peptidyl-glycine alpha-amidating monooxygenase preproprotein [Equus caballus] gi|511660|dbj|BAA06104.1| precursor peptide [Equus caballus]
CUFF.128985.1	gi|29420620|dbj|BAC66533.1|	4e-33	T cell receptor alpha chain [Sus scrofa]
CUFF.245148.1	gi|482441|pir||A46547	5e-18	T-cell receptor beta-1 chain C region - shrew mouse
CUFF.31138.1	gi|11493550|gb|AAG35548.1|AF132207_6	6e-11	PRO1859 [Homo sapiens] gi|31874710|emb|CAD98076.1| hypothetical protein [Homo sapiens] gi|55726754|emb|CAH90139.1| hypothetical protein [Pongo abelii] gi|119594800|gb|EAW74394.1| hCG2018797 [Homo sapiens]
CUFF.289053.1	gi|62822335|gb|AAY14884.1|	3e-10	unknown [Homo sapiens] gi|119576009|gb|EAW55605.1| hypothetical protein FLJ14346, isoform CRA_d [Homo sapiens] gi|312152610|gb|ADQ32817.1| family with sequence similarity 128, member B [synthetic construct]
CUFF.241783.1	gi|28972363|dbj|BAC65635.1|	2e-07	mKIAA0716 protein [Mus musculus]
CUFF.421.1	gi|4239700|emb|CAA10770.1|	3e-40	reverse transcriptase-like [Bos taurus]
CUFF.23745.1	gi|4239700|emb|CAA10770.1|	2e-08	reverse transcriptase-like [Bos taurus]
CUFF.24256.1	gi|4239700|emb|CAA10770.1|	7e-15	reverse transcriptase-like [Bos taurus]
CUFF.35437.1	gi|4239700|emb|CAA10770.1|	7e-10	reverse transcriptase-like [Bos taurus]
CUFF.97729.1	gi|4239700|emb|CAA10770.1|	4e-07	reverse transcriptase-like [Bos taurus]
CUFF.136120.1	gi|4239700|emb|CAA10770.1|	5e-32	reverse transcriptase-like [Bos taurus]
CUFF.136120.2	gi|4239700|emb|CAA10770.1|	1e-26	reverse transcriptase-like [Bos taurus]
CUFF.145970.1	gi|4239700|emb|CAA10770.1|	6e-22	reverse transcriptase-like [Bos taurus]
CUFF.192376.1	gi|4239700|emb|CAA10770.1|	9e-07	reverse transcriptase-like [Bos taurus]
CUFF.288448.1	gi|4239700|emb|CAA10770.1|	7e-38	reverse transcriptase-like [Bos taurus]
CUFF.305130.1	gi|4239700|emb|CAA10770.1|	1e-07	reverse transcriptase-like [Bos taurus]
CUFF.24256	gi|4239700|emb|CAA10770.1|	7e-15	reverse transcriptase-like [Bos taurus]
CUFF.97729	gi|4239700|emb|CAA10770.1|	4e-07	reverse transcriptase-like [Bos taurus]
CUFF.88293.1	gi|284079|pir||E41925	1e-12	hypothetical protein 3 - human gi|182221|gb|AAA58464.1| ORF 3 [Homo sapiens]
CUFF.268083.1	gi|25742816|ref|NP_062224.1|	4e-19	mitochondrial import inner membrane translocase subunit Tim17-A [Rattus norvegicus] gi|3219807|sp|O35092.1|TI17A_RAT RecName: Full=Mitochondrial import inner membrane translocase subunit Tim17-A; AltName: Full=Inner membrane preprotein translocase Tim17a gi|2335037|dbj|BAA21818.1| Tim17 [Rattus norvegicus] gi|149058542|gb|EDM09699.1| rCG46405, isoform CRA_a [Rattus norvegicus]
CUFF.133638.1	gi|22209001|ref|NP_663748.1|	6e-137	tigger transposable element-derived protein 1 [Homo sapiens] gi|74762678|sp|Q96MW7.1|TIGD1_HUMAN RecName: Full=Tigger transposable element-derived protein 1 gi|16551702|dbj|BAB71153.1| unnamed protein product [Homo sapiens] gi|62988717|gb|AAY24104.1| unknown [Homo sapiens] gi|119591412|gb|EAW71006.1| tigger transposable element derived 1 [Homo sapiens] gi|133778064|gb|AAH63500.2| Tigger transposa…
CUFF.243089.1	gi|28189815|dbj|BAC56522.1|	6e-06	similar to elongation factor 1 alpha [Bos taurus]
CUFF.187918.1	gi|13359183|dbj|BAB33325.1|	2e-07	KIAA1655 protein [Homo sapiens]
CUFF.187918	gi|13359183|dbj|BAB33325.1|	2e-07	KIAA1655 protein [Homo sapiens]
CUFF.311534.1	gi|5835117|ref|NP_007169.1|ND4_10543	3e-27	NADH dehydrogenase subunit 4 [Equus caballus] gi|1352570|sp|P48655.1|NU4M_HORSE RecName: Full=NADH-ubiquinone oxidoreductase chain 4; AltName: Full=NADH dehydrogenase subunit 4 gi|577581|emb|CAA56088.1| NADH dehydrogenase [Equus caballus]
CUFF.311655.1	gi|5835118|ref|NP_007170.1|ND5_10543	0.0	NADH dehydrogenase subunit 5 [Equus caballus] gi|1352582|sp|P48656.1|NU5M_HORSE RecName: Full=NADH-ubiquinone oxidoreductase chain 5; AltName: Full=NADH dehydrogenase subunit 5 gi|577582|emb|CAA56089.1| NADH dehydrogenase [Equus caballus] gi|223861314|gb|ACN22269.1| NADH dehydrogenase subunit 5 [Equus caballus] gi|312263249|gb|ADQ54438.1| NADH dehydrogenase subunit 5 [Equus caballus] gi|312263515…
CUFF.157713.1	gi|16550518|dbj|BAB70995.1|	9e-07	unnamed protein product [Homo sapiens]
CUFF.126091	gi|297296470|ref|XP_002804825.1|	1e-06	PREDICTED: hypothetical protein LOC100426876 [Macaca mulatta] gi|11611597|dbj|BAB18981.1| hypothetical protein [Macaca fascicularis] gi|13676446|dbj|BAB41147.1| hypothetical protein [Macaca fascicularis]
CUFF.275925.1	gi|7512934|pir||T08782	3e-12	hypothetical protein DKFZp586N1020.1 - human (fragment)
CUFF.92828.1	gi|15620863|dbj|BAB67795.1|	3e-15	KIAA1902 protein [Homo sapiens]
CUFF.129080.1	gi|91389|pir||S03467	8e-06	T-cell receptor alpha chain J region (TA45) - mouse (fragment)
CUFF.162076.1	gi|10437674|dbj|BAB15084.1|	2e-11	unnamed protein product [Homo sapiens]
CUFF.285074	gi|9967289|dbj|BAB12344.1|	3e-16	hypothetical protein [Macaca fascicularis]
CUFF.291115.1	gi|46409494|ref|NP_997318.1|	3e-08	uncharacterized protein C12orf76 [Homo sapiens] gi|74729333|sp|Q8N812.1|CL076_HUMAN RecName: Full=Uncharacterized protein C12orf76 gi|21757231|dbj|BAC05063.1| unnamed protein product [Homo sapiens] gi|124376664|gb|AAI33013.1| FLJ40142 protein [Homo sapiens] gi|124376972|gb|AAI33011.1| FLJ40142 protein [Homo sapiens]
CUFF.205336.1	gi|10434881|dbj|BAB14410.1|	5e-27	unnamed protein product [Homo sapiens] gi|56207186|emb|CAI22945.1| SSU72 RNA polymerase II CTD phosphatase homolog (S. cerevisiae) [Homo sapiens] gi|119576586|gb|EAW56182.1| Ssu72 RNA polymerase II CTD phosphatase homolog (yeast), isoform CRA_a [Homo sapiens] gi|158256084|dbj|BAF84013.1| unnamed protein product [Homo sapiens]
CUFF.227170.1	gi|34527411|dbj|BAC85384.1|	1e-08	unnamed protein product [Homo sapiens]
CUFF.319459.1	gi|45429999|ref|NP_991389.1|	6e-26	toll-like receptor 13 precursor [Mus musculus] gi|81175031|sp|Q6R5N8.1|TLR13_MOUSE RecName: Full=Toll-like receptor 13; Flags: Precursor gi|42716340|gb|AAS37674.1| toll-like receptor 13 [Mus musculus] gi|109730803|gb|AAI17915.1| Toll-like receptor 13 [Mus musculus] gi|109734930|gb|AAI17914.1| Toll-like receptor 13 [Mus musculus] gi|123212898|emb|CAM16892.1| toll-like receptor 13 [Mus musculus] gi…
CUFF.319459	gi|45429999|ref|NP_991389.1|	6e-26	toll-like receptor 13 precursor [Mus musculus] gi|81175031|sp|Q6R5N8.1|TLR13_MOUSE RecName: Full=Toll-like receptor 13; Flags: Precursor gi|42716340|gb|AAS37674.1| toll-like receptor 13 [Mus musculus] gi|109730803|gb|AAI17915.1| Toll-like receptor 13 [Mus musculus] gi|109734930|gb|AAI17914.1| Toll-like receptor 13 [Mus musculus] gi|123212898|emb|CAM16892.1| toll-like receptor 13 [Mus musculus] gi…
CUFF.13750.2	gi|40788902|dbj|BAA12108.2|	1e-18	KIAA0195 [Homo sapiens]
CUFF.273750.4	gi|40788892|dbj|BAA11484.2|	6e-09	KIAA0167 protein [Homo sapiens]
CUFF.78536.1	gi|40788911|dbj|BAA13201.2|	7e-13	KIAA0210 [Homo sapiens]
CUFF.135954.1	gi|44887882|sp|P60509.1|ERB1_HUMAN	9e-11	RecName: Full=HERV-R(b)_3p24.3 provirus ancestral Env polyprotein; AltName: Full=Envelope polyprotein; AltName: Full=HERV-R(b) Env protein; Includes: RecName: Full=Surface protein domain; Short=SU; Includes: RecName: Full=Transmembrane protein domain; Short=TM; Flags: Precursor
CUFF.59712.1	gi|46020052|dbj|BAD13425.1|	1e-21	rapostlinMd [Rattus norvegicus]
CUFF.319525.1	gi|47218544|emb|CAF98076.1|	5e-08	unnamed protein product [Tetraodon nigroviridis]
CUFF.314645.1	gi|47211498|emb|CAF95944.1|	7e-07	unnamed protein product [Tetraodon nigroviridis]
CUFF.173137	gi|47209094|emb|CAF93170.1|	1e-05	unnamed protein product [Tetraodon nigroviridis]
CUFF.304352.1	gi|52000693|sp|Q6ZVY0.2|ENK19_HUMAN	3e-25	RecName: Full=HERV-K_4p16.1 provirus ancestral Env polyprotein; AltName: Full=Envelope polyprotein; Includes: RecName: Full=Truncated surface protein; Short=SU; Flags: Precursor
CUFF.106569.1	gi|54022778|ref|YP_117020.1|	5e-09	hypothetical protein nfa8110 [Nocardia farcinica IFM 10152] gi|54014286|dbj|BAD55656.1| hypothetical protein [Nocardia farcinica IFM 10152]
CUFF.120910	gi|55416027|dbj|BAD69553.1|	1e-05	hypotherical protein [Homo sapiens]
CUFF.196575.2	gi|197100572|ref|NP_001127243.1|	7e-65	phosphatidylinositol 3-kinase regulatory subunit gamma [Pongo abelii] gi|55726769|emb|CAH90146.1| hypothetical protein [Pongo abelii]
CUFF.5505.1	gi|197098300|ref|NP_001125187.1|	7e-44	zinc finger protein 547 [Pongo abelii] gi|75070857|sp|Q5RCX4.1|ZN547_PONAB RecName: Full=Zinc finger protein 547 gi|55727254|emb|CAH90383.1| hypothetical protein [Pongo abelii]
CUFF.216140.1	gi|55725402|emb|CAH89565.1|	7e-104	hypothetical protein [Pongo abelii]
CUFF.128397	gi|55732018|emb|CAH92716.1|	2e-08	hypothetical protein [Pongo abelii]
CUFF.274386	gi|55731495|emb|CAH92459.1|	1e-08	hypothetical protein [Pongo abelii]
CUFF.200060.1	gi|68010379|ref|XP_670725.1|	4e-08	hypothetical protein [Plasmodium berghei strain ANKA] gi|56486252|emb|CAI03177.1| hypothetical protein PB404290.00.0 [Plasmodium berghei]
CUFF.179892.1	gi|47212278|emb|CAF89510.1|	8e-06	unnamed protein product [Tetraodon nigroviridis]
CUFF.217470	gi|73852838|ref|YP_294122.1|	4e-08	hypothetical protein EhV364 [Emiliania huxleyi virus 86] gi|72415554|emb|CAI65791.1| putative membrane protein [Emiliania huxleyi virus 86]
CUFF.252472.1	gi|74140588|dbj|BAE42423.1|	2e-07	unnamed protein product [Mus musculus]
CUFF.143692.1	gi|74146039|dbj|BAE24218.1|	3e-09	unnamed protein product [Mus musculus] gi|74209566|dbj|BAE23315.1| unnamed protein product [Mus musculus]
CUFF.19071	gi|74153003|dbj|BAE34499.1|	2e-11	unnamed protein product [Mus musculus]
CUFF.197511.1	gi|74200952|dbj|BAE37369.1|	2e-12	unnamed protein product [Mus musculus]
CUFF.101113	gi|74202987|dbj|BAE26200.1|	5e-09	unnamed protein product [Mus musculus]
CUFF.268555.1	gi|74212053|dbj|BAE40191.1|	2e-52	unnamed protein product [Mus musculus]
CUFF.290794.1	gi|74210588|dbj|BAE23653.1|	7e-07	unnamed protein product [Mus musculus]
CUFF.60708	gi|297266194|ref|XP_002799345.1|	5e-18	PREDICTED: AP2-associated protein kinase 1-like [Macaca mulatta] gi|84579111|dbj|BAE72989.1| hypothetical protein [Macaca fascicularis]
CUFF.313671.1	gi|126352430|ref|NP_001075350.1|	3e-06	granzyme B precursor [Equus caballus] gi|89142811|emb|CAJ66084.1| granzyme B precursor [Equus caballus]
CUFF.314756.1	gi|126352430|ref|NP_001075350.1|	3e-24	granzyme B precursor [Equus caballus] gi|89142811|emb|CAJ66084.1| granzyme B precursor [Equus caballus]
CUFF.315111.1	gi|126352430|ref|NP_001075350.1|	3e-22	granzyme B precursor [Equus caballus] gi|89142811|emb|CAJ66084.1| granzyme B precursor [Equus caballus]
CUFF.128954.1	gi|339425|gb|AAA73127.1|	3e-33	T-cell receptor alpha chain [Homo sapiens]
CUFF.70898.1	gi|19338982|gb|AAL86907.1|AF481964_1	2e-12	brain stress early protein [Mus musculus]
CUFF.131689.1	gi|18858697|ref|NP_571803.1|	2e-14	forkhead box protein C1 [Danio rerio] gi|12004938|gb|AAG44241.1|AF219949_1 forkhead transcription factor c1.1 [Danio rerio] gi|31418753|gb|AAH53129.1| Forkhead box C1a [Danio rerio]
CUFF.127018.1	gi|16741480|gb|AAH16556.1|	9e-14	Transmembrane emp24 protein transport domain containing 5 [Homo sapiens] gi|37183196|gb|AAQ89398.1| GDKI397 [Homo sapiens] gi|47123297|gb|AAH70051.1| Transmembrane emp24 protein transport domain containing 5 [Homo sapiens] gi|189053484|dbj|BAG35650.1| unnamed protein product [Homo sapiens] gi|312150738|gb|ADQ31881.1| transmembrane emp24 protein transport domain containing 5 [synthetic construct]
CUFF.54955.1	gi|146330975|sp|Q330A7.1|NU2M_EIDHE	9e-15	RecName: Full=NADH-ubiquinone oxidoreductase chain 2; AltName: Full=NADH dehydrogenase subunit 2 gi|46394097|gb|AAS91450.1| NADH dehydrogenase subunit 2 [Eidolon helvum]
CUFF.208703.1	gi|119625433|gb|EAX05028.1|	3e-63	hCG38984 [Homo sapiens]
CUFF.279008.1	gi|57085955|ref|XP_536567.1|	2e-13	PREDICTED: uncharacterized protein LOC479430 [Canis lupus familiaris]
CUFF.206855.1	gi|296475112|gb|DAA17227.1|	9e-29	ribosomal protein L21-like [Bos taurus]
CUFF.248326.1	gi|71051563|gb|AAH40659.2|	2e-15	MTCH1 protein, partial [Homo sapiens]
CUFF.41043.2	gi|73959251|ref|XP_536987.2|	3e-18	PREDICTED: protein syndesmos [Canis lupus familiaris]
CUFF.41043.3	gi|73959251|ref|XP_536987.2|	2e-18	PREDICTED: protein syndesmos [Canis lupus familiaris]
CUFF.313924.1	gi|73968859|ref|XP_848418.1|	2e-07	PREDICTED: dol-P-Man:Man(7)GlcNAc(2)-PP-Dol alpha-1,6-mannosyltransferase isoform 2 [Canis lupus familiaris]
CUFF.245787.1	gi|73978975|ref|XP_539912.2|	4e-13	PREDICTED: GTPase IMAP family member 6 [Canis lupus familiaris]
CUFF.286285.1	gi|73988517|ref|XP_542402.2|	9e-18	PREDICTED: E3 ubiquitin-protein ligase TRIM22 [Canis lupus familiaris]
CUFF.290478.1	gi|73994981|ref|XP_852402.1|	1e-29	PREDICTED: cytochrome b-c1 complex subunit 9 isoform 2 [Canis lupus familiaris] gi|338727518|ref|XP_003365507.1| PREDICTED: cytochrome b-c1 complex subunit 9-like isoform 1 [Equus caballus]
CUFF.266554.1	gi|73997837|ref|XP_854797.1|	9e-102	PREDICTED: adenosine deaminase CECR1 [Canis lupus familiaris]
CUFF.130783.1	gi|74008235|ref|XP_538108.2|	3e-60	PREDICTED: uncharacterized protein LOC480987 [Canis lupus familiaris]
CUFF.122117.1	gi|77735845|ref|NP_001029617.1|	0.0	NAD kinase [Bos taurus] gi|74354250|gb|AAI02948.1| NAD kinase [Bos taurus]
CUFF.155235.1	gi|76632883|ref|XP_870700.1|	1e-09	PREDICTED: uridine-cytidine kinase 1-like 1 isoform 3 [Bos taurus] gi|297481764|ref|XP_002692446.1| PREDICTED: uridine-cytidine kinase 1-like 1 isoform 1 [Bos taurus] gi|296480887|gb|DAA23002.1| uridine-cytidine kinase 1-like 1 [Bos taurus]
CUFF.29907.1	gi|84370209|ref|NP_001033670.1|	1e-26	uncharacterized protein LOC616423 [Bos taurus] gi|83638653|gb|AAI09666.1| Hypothetical protein LOC616423 [Bos taurus] gi|296471660|gb|DAA13775.1| hypothetical protein LOC616423 [Bos taurus]
CUFF.299588.1	gi|76660760|ref|XP_870649.1|	2e-62	PREDICTED: uncharacterized protein LOC614175 [Bos taurus] gi|297489824|ref|XP_002697816.1| PREDICTED: uncharacterized protein LOC614175 [Bos taurus] gi|296473756|gb|DAA15871.1| hypothetical protein BOS_22336 [Bos taurus]
CUFF.98460.1	gi|329663785|ref|NP_001193078.1|	3e-118	elongation factor G, mitochondrial [Bos taurus] gi|296491158|gb|DAA33231.1| G elongation factor, mitochondrial 1 [Bos taurus]
CUFF.98460.2	gi|329663785|ref|NP_001193078.1|	3e-87	elongation factor G, mitochondrial [Bos taurus] gi|296491158|gb|DAA33231.1| G elongation factor, mitochondrial 1 [Bos taurus]
CUFF.249583.1	gi|83722645|ref|YP_443922.1|	9e-08	polyprotein [Atlantic salmon swim bladder sarcoma virus] gi|76786463|gb|ABA54982.1| polyprotein [Atlantic salmon swim bladder sarcoma virus]
CUFF.319774.1	gi|148691259|gb|EDL23206.1|	1e-15	mCG4884 [Mus musculus]
CUFF.28341.1	gi|84311247|gb|ABC55426.1|	2e-12	mutant truncated midkine B [Homo sapiens]
CUFF.323179.1	gi|602434|gb|AAA86990.1|	4e-08	GABA/noradrenaline transporter [Homo sapiens]
CUFF.157227.2	gi|45383091|ref|NP_989875.1|	1e-18	female expressed transcript 1 [Gallus gallus] gi|22074804|gb|AAM52407.1| female expressed transcript 1 [Gallus gallus]
CUFF.320016.1	gi|804764|gb|AAA65999.1|	2e-14	neutral protease large subunit [Homo sapiens]
CUFF.288199	gi|26006410|gb|AAN77285.1|	3e-12	Gag-Pro-Pol protein [Python curtus endogenous retrovirus]
CUFF.180975.1	gi|11602894|ref|NP_071644.1|	6e-21	cytochrome c oxidase subunit I [Pteropus scapulatus] gi|11545678|gb|AAG37915.1|AF321050_3 cytochrome c oxidase subunit I [Pteropus scapulatus]
CUFF.67954.1	gi|180482|gb|AAA52014.1|	5e-06	cholesterol esterase [Homo sapiens]
CUFF.314055.2	gi|1020081|gb|AAA98928.1|	6e-18	serine protease [Rattus norvegicus]
CUFF.312670.1	gi|1575068|gb|AAC02637.1|	1e-16	immunoglobulin heavy chain, partial [Macaca mulatta]
CUFF.248166	gi|4406561|gb|AAD20031.1|	6e-21	Unknown [Homo sapiens] gi|5737753|gb|AAD50079.1| unknown [Homo sapiens]
CUFF.9626	gi|12005503|gb|AAG44481.1|AF245044_1	2e-06	HT023 [Homo sapiens] gi|119568623|gb|EAW48238.1| 5'-nucleotidase domain containing 1, isoform CRA_c [Homo sapiens]
CUFF.289603.1	gi|291462|gb|AAA50971.1|	4e-40	lambda-immunoglobulin, partial [Equus caballus]
CUFF.59490.1	gi|2343271|gb|AAC59311.1|	1e-24	pol polyprotein [Walleye epidermal hyperplasia virus 2]
CUFF.128978.1	gi|12958481|gb|AAK09315.1|AF318543_1	8e-21	T-cell receptor alpha chain [Capra hircus]
CUFF.289532.1	gi|9858133|gb|AAG01010.1|AF288213_1	5e-13	immunoglobulin G light chain [Equus caballus]
CUFF.34194.1	gi|13562004|gb|AAK30605.1|AF350276_1	7e-08	major ampullate spidroin 2-like protein [Nephila inaurata madagascariensis]
CUFF.166511	gi|7959788|gb|AAF71066.1|AF116721_43	4e-12	PRO1635 [Homo sapiens] gi|123980218|gb|ABM81938.1| chromosome 14 open reading frame 116 [synthetic construct] gi|123995033|gb|ABM85118.1| chromosome 14 open reading frame 116 [synthetic construct] gi|189054273|dbj|BAG36793.1| unnamed protein product [Homo sapiens]
CUFF.50287.1	gi|47522616|ref|NP_999102.1|	5e-35	ubiquitin-like protein FUBI precursor [Sus scrofa] gi|302564518|ref|NP_001181567.1| 40S ribosomal protein S30 [Macaca mulatta] gi|1628628|gb|AAB52915.1| ubiquitin-like/S30 ribosomal fusion protein [Sus scrofa] gi|355566325|gb|EHH22704.1| Ubiquitin-like protein FUBI [Macaca mulatta] gi|355751978|gb|EHH56098.1| Ubiquitin-like protein FUBI [Macaca fascicularis] gi|387540866|gb|AFJ71060.1| ubiquitin-…
CUFF.165354	gi|8452870|gb|AAF75125.1|AF147723_1	6e-11	lipopolysaccharide specific response-68 protein [Homo sapiens]
CUFF.119437.1	gi|7634783|gb|AAF65183.1|AF068294_1	1e-17	HDCMB45P [Homo sapiens]
CUFF.179491.1	gi|2323287|gb|AAB66528.1|	2e-12	polyprotein [multiple sclerosis associated retrovirus]
CUFF.304347.1	gi|18129613|gb|AAL60056.1|	1e-08	pol protein [Homo sapiens]
CUFF.9238.1	gi|6760421|gb|AAF28344.1|AF216583_1	2e-11	diferentiation-related protein dif13 [Homo sapiens]
CUFF.161389.1	gi|51518019|ref|YP_067943.1|	8e-06	EBNA-2 [Macacine herpesvirus 4] gi|6694371|gb|AAF25206.1| EBNA2-like protein [Macacine herpesvirus 4] gi|18025470|gb|AAK95414.1| EBNA-2 [Macacine herpesvirus 4]
CUFF.349.1	gi|192382|gb|AAA37374.1|	5e-18	CCAAT/enhancer binding protein [Mus musculus]
CUFF.34506.1	gi|157820323|ref|NP_001101802.1|	3e-13	Williams-Beuren syndrome chromosome region 16 homolog [Rattus norvegicus] gi|149063123|gb|EDM13446.1| Williams-Beuren syndrome chromosome region 16 homolog (human) (predicted) [Rattus norvegicus]
CUFF.182880.1	gi|157823615|ref|NP_001100796.1|	3e-06	kelch repeat and BTB domain-containing protein 11 [Rattus norvegicus] gi|149057697|gb|EDM08940.1| similar to mKIAA0711 protein (predicted) [Rattus norvegicus]
CUFF.315254.1	gi|51831158|gb|AAU09794.1|	5e-72	immunoglobulin delta constant heavy chain secreted form [Equus caballus]
CUFF.315254.2	gi|51831154|gb|AAU09798.1|	1e-08	immunoglobulin delta constant heavy chain secreted form [Equus caballus]
CUFF.628.1	gi|55650091|ref|XP_524426.1|	9e-70	PREDICTED: zinc finger protein 772 isoform 3 [Pan troglodytes]
CUFF.300392.1	gi|60830534|gb|AAX36933.1|	0.0	eukaryotic translation elongation factor 1 alpha 1 [synthetic construct]
CUFF.245067.1	gi|62005241|gb|AAX59921.1|	6e-40	putative T cell receptor beta chain variable region [Equus caballus]
CUFF.289052.1	gi|74356405|gb|AAI04651.1|	2e-06	FAM128A protein [Homo sapiens]
CUFF.157227.1	gi|40796124|ref|NP_955577.1|	1e-08	pol gene polyprotein [Feline leukemia virus]
CUFF.256350.1	gi|300793687|ref|NP_001179347.1|	2e-50	zinc finger protein 697 [Bos taurus] gi|296489472|gb|DAA31585.1| zinc finger protein 697 [Bos taurus]
CUFF.237393.1	gi|296484137|gb|DAA26252.1|	1e-83	brix domain-containing protein 1 [Bos taurus]
CUFF.286288.3	gi|297483041|ref|XP_002693251.1|	3e-55	PREDICTED: tripartite motif-containing protein 5 [Bos taurus] gi|358415677|ref|XP_869772.3| PREDICTED: tripartite motif-containing protein 5 isoform 2 [Bos taurus] gi|296479977|gb|DAA22092.1| tripartite motif-containing 6-like [Bos taurus]
CUFF.224855.1	gi|297461733|ref|XP_002701817.1|	5e-07	PREDICTED: uncharacterized protein C16orf55-like [Bos taurus]
CUFF.249579.1	gi|332811446|ref|XP_003308697.1|	2e-10	PREDICTED: hypothetical protein LOC100612727 [Pan troglodytes]
CUFF.18113.2	gi|358417392|ref|XP_003583630.1|	1e-05	PREDICTED: uncharacterized protein LOC100849838 [Bos taurus] gi|359076865|ref|XP_003587473.1| PREDICTED: uncharacterized protein LOC100848168 [Bos taurus]
CUFF.1308.1	gi|359318825|ref|XP_541654.4|	6e-45	PREDICTED: zinc finger protein 585A [Canis lupus familiaris]
CUFF.1308.5	gi|359318825|ref|XP_541654.4|	1e-35	PREDICTED: zinc finger protein 585A [Canis lupus familiaris]
CUFF.320477.1	gi|7959786|gb|AAF71065.1|AF116721_42	1e-09	PRO1618 [Homo sapiens]
CUFF.74552.1	gi|176866318|ref|NP_001116512.1|	7e-07	uncharacterized protein C3orf71 [Homo sapiens] gi|74729269|sp|Q8N7S6.1|CC071_HUMAN RecName: Full=Uncharacterized protein C3orf71 gi|21757582|dbj|BAC05151.1| unnamed protein product [Homo sapiens]
CUFF.17435.1	gi|18027726|gb|AAL55824.1|AF318317_1	4e-07	unknown [Homo sapiens]
CUFF.101055.1	gi|21756308|dbj|BAC04856.1|	2e-07	unnamed protein product [Homo sapiens]
CUFF.1772.1	gi|7106802|gb|AAF36126.1|AF151040_1	2e-06	HSPC206 [Homo sapiens]
CUFF.283424.1	gi|12854881|dbj|BAB30159.1|	4e-12	unnamed protein product [Mus musculus]
CUFF.305618.1	gi|11493403|gb|AAG35476.1|AF130117_7	4e-25	PRO0845 [Homo sapiens]
CUFF.106216.1	gi|21753398|dbj|BAC04337.1|	8e-14	unnamed protein product [Homo sapiens]
CUFF.119440.1	gi|2226004|gb|AAB61714.1|	2e-21	putative transposase [Homo sapiens]
CUFF.36251.1	gi|2226004|gb|AAB61714.1|	1e-08	putative transposase [Homo sapiens]
CUFF.84994.1	gi|2226004|gb|AAB61714.1|	1e-29	putative transposase [Homo sapiens]
CUFF.85672.1	gi|2226004|gb|AAB61714.1|	4e-32	putative transposase [Homo sapiens]
CUFF.195568.1	gi|2226004|gb|AAB61714.1|	1e-37	putative transposase [Homo sapiens]
CUFF.132908.1	gi|2226004|gb|AAB61714.1|	3e-54	putative transposase [Homo sapiens]
CUFF.150021.1	gi|2226004|gb|AAB61714.1|	1e-28	putative transposase [Homo sapiens]
CUFF.158439.1	gi|2226004|gb|AAB61714.1|	4e-36	putative transposase [Homo sapiens]
CUFF.164612.1	gi|2226004|gb|AAB61714.1|	2e-31	putative transposase [Homo sapiens]
CUFF.249198.1	gi|2226004|gb|AAB61714.1|	2e-30	putative transposase [Homo sapiens]
CUFF.308904.1	gi|2226004|gb|AAB61714.1|	9e-26	putative transposase [Homo sapiens]
CUFF.317368.1	gi|2226004|gb|AAB61714.1|	2e-12	putative transposase [Homo sapiens]
CUFF.114650	gi|2226004|gb|AAB61714.1|	8e-54	putative transposase [Homo sapiens]
CUFF.36251	gi|2226004|gb|AAB61714.1|	1e-08	putative transposase [Homo sapiens]
CUFF.313293.1	gi|1345402|dbj|BAA08393.1|	2e-11	interleukin 3 receptor alpha subunit [Homo sapiens]
CUFF.264504.1	gi|18653898|gb|AAL77440.1|L79989_1	2e-16	nuclear autoantigen, partial [Homo sapiens]
CUFF.114654.1	gi|2226005|gb|AAB61715.1|	5e-24	unknown [Homo sapiens]
CUFF.26428.1	gi|2226005|gb|AAB61715.1|	4e-44	unknown [Homo sapiens]
CUFF.195569.1	gi|2226005|gb|AAB61715.1|	9e-18	unknown [Homo sapiens]
CUFF.132907.1	gi|2226005|gb|AAB61715.1|	2e-46	unknown [Homo sapiens]
CUFF.158435.1	gi|2226005|gb|AAB61715.1|	7e-34	unknown [Homo sapiens]
CUFF.239142.1	gi|2226005|gb|AAB61715.1|	7e-34	unknown [Homo sapiens]
CUFF.249199.1	gi|2226005|gb|AAB61715.1|	6e-13	unknown [Homo sapiens]
CUFF.313507.1	gi|2226005|gb|AAB61715.1|	5e-23	unknown [Homo sapiens]
CUFF.194811.1	gi|6841264|gb|AAF28985.1|AF161425_1	7e-16	HSPC307 [Homo sapiens]
CUFF.144991	gi|11493452|gb|AAG35500.1|AF130117_32	2e-09	PRO2476 [Homo sapiens]
CUFF.4858.1	gi|58743331|ref|NP_001008979.1|	2e-09	leukocyte immunoglobulin-like receptor subfamily B member 1 precursor [Pan troglodytes] gi|16930375|gb|AAL31874.1|AF383165_1 leukocyte immunoglobulin-like receptor a [Pan troglodytes]
CUFF.136188.1	gi|6996449|emb|CAB64340.2|	6e-06	human leucocyte antigen A [Homo sapiens]
CUFF.270494.1	gi|13236413|gb|AAK16155.1|AF327437_1	2e-06	pol polyprotein [Mus cervicolor popaeus endogenous virus]
CUFF.3619	gi|5262609|emb|CAB45744.1|	1e-05	hypothetical protein [Homo sapiens]
CUFF.289680.1	gi|18605964|gb|AAH22822.1|	1e-28	Unknown (protein for IMAGE:4575521), partial [Homo sapiens]
CUFF.304344.1	gi|1780975|emb|CAA71418.1|	2e-26	gag protein [Human endogenous retrovirus K]
CUFF.272510.1	gi|21749657|dbj|BAC03635.1|	3e-30	unnamed protein product [Homo sapiens] gi|119578607|gb|EAW58203.1| hCG1997999 [Homo sapiens]
CUFF.250061.1	gi|21755487|dbj|BAC04698.1|	1e-07	unnamed protein product [Homo sapiens]
CUFF.250080.1	gi|21755487|dbj|BAC04698.1|	2e-07	unnamed protein product [Homo sapiens]
CUFF.273780.1	gi|341913825|ref|XP_003403695.1|	3e-09	PREDICTED: hypothetical protein LOC100653271 [Homo sapiens] gi|341915620|ref|XP_003403575.1| PREDICTED: hypothetical protein LOC100653022 [Homo sapiens] gi|18027748|gb|AAL55835.1|AF318328_1 unknown [Homo sapiens]
CUFF.118880	gi|155369754|ref|NP_001094495.1|	2e-07	basic proline-rich protein precursor [Sus scrofa] gi|15145797|gb|AAK61383.1| basic proline-rich protein [Sus scrofa]
CUFF.266902.1	gi|2981631|dbj|BAA25253.1|	3e-06	unnamed protein product [Canis lupus familiaris]
CUFF.313919.1	gi|2981631|dbj|BAA25253.1|	6e-09	unnamed protein product [Canis lupus familiaris]
CUFF.272005.1	gi|12845329|dbj|BAB26708.1|	3e-21	unnamed protein product [Mus musculus] gi|148672159|gb|EDL04106.1| mCG147116 [Mus musculus]
CUFF.285241.1	gi|26351549|dbj|BAC39411.1|	1e-07	unnamed protein product [Mus musculus] gi|148684510|gb|EDL16457.1| RIKEN cDNA D630004N19 [Mus musculus]
CUFF.313053.1	gi|282847422|ref|NP_666741.2|	3e-33	olfactory receptor 1186 [Mus musculus] gi|32072870|gb|AAP71596.1| olfactory receptor Olfr1186 [Mus musculus] gi|123233445|emb|CAM17510.1| olfactory receptor 1186 [Mus musculus]
CUFF.13000.1	gi|21757810|dbj|BAC05195.1|	6e-13	unnamed protein product [Homo sapiens]
CUFF.98680.1	gi|21754435|dbj|BAC04503.1|	5e-12	unnamed protein product [Homo sapiens]
CUFF.262585.1	gi|26354434|dbj|BAC40845.1|	7e-11	unnamed protein product [Mus musculus]
CUFF.314717.1	gi|26338013|dbj|BAC32692.1|	5e-26	unnamed protein product [Mus musculus]
CUFF.207958.1	gi|21749896|dbj|BAC03680.1|	1e-19	unnamed protein product [Homo sapiens] gi|119625356|gb|EAX04951.1| ring finger protein 175, isoform CRA_b [Homo sapiens]
CUFF.140304.1	gi|16552269|dbj|BAB71278.1|	9e-21	unnamed protein product [Homo sapiens] gi|119624816|gb|EAX04411.1| hCG2002544 [Homo sapiens]
CUFF.305658.1	gi|332830811|ref|XP_003311891.1|	9e-28	PREDICTED: putative uncharacterized protein C8orf39-like [Pan troglodytes] gi|74719883|sp|Q9P1G2.1|CH039_HUMAN RecName: Full=Putative uncharacterized protein C8orf39 gi|7959843|gb|AAF71092.1|AF116721_72 PRO1905 [Homo sapiens]
CUFF.293864.2	gi|21753556|dbj|BAC04367.1|	2e-07	unnamed protein product [Homo sapiens] gi|119618689|gb|EAW98283.1| hCG1646817, isoform CRA_d [Homo sapiens]
CUFF.16917	gi|18027394|gb|AAL55779.1|AF289595_1	1e-07	unknown [Homo sapiens]
CUFF.173165.1	gi|7770169|gb|AAF69620.1|AF119917_28	2e-07	PRO2206 [Homo sapiens]
CUFF.154906.1	gi|12964241|emb|CAC29248.1|	1e-06	ribosomal protein S21 [Homo sapiens] gi|119595777|gb|EAW75371.1| ribosomal protein S21, isoform CRA_e [Homo sapiens]
CUFF.199435.1	gi|22268151|gb|AAH26944.1|	5e-09	Sfrs4 protein [Mus musculus]
CUFF.136559.1	gi|153792266|ref|NP_001093235.1|	5e-22	7-51 putative nonclassical MHC class I antigen precursor [Equus caballus] gi|29888038|gb|AAP03138.1| putative nonclassical MHC class I antigen [Equus caballus]
CUFF.314444.1	gi|153792266|ref|NP_001093235.1|	8e-06	7-51 putative nonclassical MHC class I antigen precursor [Equus caballus] gi|29888038|gb|AAP03138.1| putative nonclassical MHC class I antigen [Equus caballus]
CUFF.2359.1	gi|30026465|gb|AAP06677.1|	1e-09	pol protein [Human endogenous retrovirus HCML-ARV] gi|30269262|gb|AAP29639.1| pol protein [Homo sapiens]
CUFF.103832.1	gi|30026465|gb|AAP06677.1|	3e-14	pol protein [Human endogenous retrovirus HCML-ARV] gi|30269262|gb|AAP29639.1| pol protein [Homo sapiens]
CUFF.103832	gi|30026465|gb|AAP06677.1|	2e-24	pol protein [Human endogenous retrovirus HCML-ARV] gi|30269262|gb|AAP29639.1| pol protein [Homo sapiens]
CUFF.299013	gi|32492944|gb|AAN08619.1|	4e-10	medulloblastoma antigen MU-MB-50.13 [Homo sapiens]
CUFF.175142.1	gi|33187728|gb|AAP97718.1|AF467069_1	1e-09	hypothetical protein [Homo sapiens]
CUFF.32026.1	gi|33337982|gb|AAQ13613.1|	5e-13	MSTP090 [Homo sapiens]
CUFF.109437	gi|33337747|gb|AAQ13510.1|AF109362_1	4e-21	MSTP008 [Homo sapiens]
CUFF.257735	gi|34530783|dbj|BAC85976.1|	1e-16	unnamed protein product [Homo sapiens]
CUFF.291085.2	gi|34532073|dbj|BAC86311.1|	2e-17	unnamed protein product [Homo sapiens]
CUFF.2362.1	gi|119614955|gb|EAW94549.1|	8e-10	COX11 homolog, cytochrome c oxidase assembly protein (yeast), isoform CRA_c [Homo sapiens]
CUFF.275998.1	gi|119614955|gb|EAW94549.1|	8e-06	COX11 homolog, cytochrome c oxidase assembly protein (yeast), isoform CRA_c [Homo sapiens]
CUFF.252480.1	gi|119613867|gb|EAW93461.1|	9e-16	hCG1986991 [Homo sapiens]
CUFF.40565.1	gi|242397460|ref|NP_001156404.1|	1e-18	recQ-mediated genome instability protein 2 [Mus musculus] gi|123791629|sp|Q3UPE3.1|RMI2_MOUSE RecName: Full=RecQ-mediated genome instability protein 2 gi|74146948|dbj|BAE25452.1| unnamed protein product [Mus musculus]
CUFF.39837.1	gi|39944036|ref|XP_361555.1|	4e-06	hypothetical protein MGG_04029 [Magnaporthe oryzae 70-15] gi|351639584|gb|EHA47448.1| hypothetical protein MGG_17707 [Magnaporthe oryzae 70-15]
CUFF.251429.1	gi|47077532|dbj|BAD18653.1|	1e-10	unnamed protein product [Homo sapiens]
CUFF.304350.1	gi|47077532|dbj|BAD18653.1|	1e-11	unnamed protein product [Homo sapiens]
CUFF.145443.1	gi|55731554|emb|CAH92486.1|	2e-06	hypothetical protein [Pongo abelii]
CUFF.60698.1	gi|197102060|ref|NP_001127115.1|	2e-08	AP2-associated protein kinase 1 [Pongo abelii] gi|56403870|emb|CAI29720.1| hypothetical protein [Pongo abelii]
CUFF.313766.1	gi|56417363|gb|AAV90625.1|	2e-14	cathepsin D protein [Sus scrofa]
CUFF.199312.1	gi|58257646|dbj|BAA07895.3|	4e-58	KIAA0099 protein [Homo sapiens]
CUFF.152547.1	gi|62089104|dbj|BAD92996.1|	7e-10	tyrosine 3-monooxygenase/tryptophan 5-monooxygenase activation protein, beta polypeptide variant [Homo sapiens]
CUFF.248307.1	gi|62122616|dbj|BAD93279.1|	4e-09	CD3 eta chain [Sus scrofa]
CUFF.248309.1	gi|62122616|dbj|BAD93279.1|	5e-09	CD3 eta chain [Sus scrofa]
CUFF.62769.1	gi|167621435|ref|NP_001108012.1|	6e-44	ferritin light chain [Equus caballus] gi|116241369|sp|P02791.4|FRIL_HORSE RecName: Full=Ferritin light chain; Short=Ferritin L subunit gi|62896483|dbj|BAD96182.1| ferritin L subunit [Equus caballus]
CUFF.135101.1	gi|62898119|dbj|BAD96999.1|	3e-73	butyrophilin, subfamily 3, member A3 isoform a variant [Homo sapiens]
CUFF.151941.1	gi|66347242|emb|CAI19166.2|	4e-12	small adipocyte factor 1 (SMAF1) [Homo sapiens]
CUFF.55609	gi|67968707|dbj|BAE00712.1|	1e-11	unnamed protein product [Macaca fascicularis]
CUFF.272970	gi|297262556|ref|XP_002798658.1|	1e-19	PREDICTED: hypothetical protein LOC100431034 [Macaca mulatta] gi|67967910|dbj|BAE00437.1| unnamed protein product [Macaca fascicularis]
CUFF.147082.1	gi|297293884|ref|XP_002804339.1|	6e-11	PREDICTED: hypothetical protein LOC100427606 [Macaca mulatta] gi|67968042|dbj|BAE00502.1| unnamed protein product [Macaca fascicularis]
CUFF.196567.1	gi|297278601|ref|XP_002801581.1|	6e-10	PREDICTED: hypothetical protein LOC100424540 [Macaca mulatta] gi|67971662|dbj|BAE02173.1| unnamed protein product [Macaca fascicularis]
CUFF.250859	gi|67971590|dbj|BAE02137.1|	1e-10	unnamed protein product [Macaca fascicularis]
CUFF.161964.1	gi|73949812|ref|XP_851041.1|	9e-37	PREDICTED: homocysteine-inducible, endoplasmic reticulum stress-inducible, ubiquitin-like domain member 1 isoform 2 [Canis lupus familiaris]
CUFF.4790.1	gi|100818313|ref|NP_001035761.1|	2e-08	leukocyte immunoglobulin-like receptor subfamily A member 2 precursor [Macaca mulatta] gi|76262478|gb|ABA41389.1| LILRAc [Macaca mulatta]
CUFF.4918.1	gi|100818313|ref|NP_001035761.1|	1e-13	leukocyte immunoglobulin-like receptor subfamily A member 2 precursor [Macaca mulatta] gi|76262478|gb|ABA41389.1| LILRAc [Macaca mulatta]
CUFF.319773.1	gi|109050631|ref|XP_001082189.1|	2e-28	PREDICTED: 60S ribosomal protein L7a-like isoform 1 [Macaca mulatta] gi|297286923|ref|XP_002803065.1| PREDICTED: 60S ribosomal protein L7a-like isoform 2 [Macaca mulatta] gi|297286925|ref|XP_002803066.1| PREDICTED: 60S ribosomal protein L7a-like isoform 3 [Macaca mulatta] gi|297286927|ref|XP_002803067.1| PREDICTED: 60S ribosomal protein L7a-like isoform 4 [Macaca mulatta] gi|297286929|ref|XP_0028…
CUFF.289523.1	gi|109093453|ref|XP_001091705.1|	3e-36	PREDICTED: immunoglobulin omega chain-like [Macaca mulatta]
CUFF.276026.1	gi|109122880|ref|XP_001099725.1|	1e-08	PREDICTED: zinc finger protein 77-like [Macaca mulatta]
CUFF.38084.1	gi|109127985|ref|XP_001091682.1|	1e-10	PREDICTED: heparan sulfate glucosamine 3-O-sulfotransferase 4 [Macaca mulatta]
CUFF.314492.1	gi|109127985|ref|XP_001091682.1|	8e-39	PREDICTED: heparan sulfate glucosamine 3-O-sulfotransferase 4 [Macaca mulatta]
CUFF.50232.1	gi|109501292|ref|XP_001053887.1|	3e-22	PREDICTED: ribosomal protein L36a-like [Rattus norvegicus] gi|293341919|ref|XP_002725090.1| PREDICTED: ribosomal protein L36a-like [Rattus norvegicus]
CUFF.314279.1	gi|76574346|gb|ABA46943.1|	9e-69	MHC class I antigen 2470.d [Equus caballus]
CUFF.55802.1	gi|301601609|ref|NP_001180413.1|	8e-06	LIM and senescent cell antigen-like-containing domain protein 1 isoform e [Homo sapiens] gi|114579417|ref|XP_001136390.1| PREDICTED: LIM and senescent cell antigen-like domains 1 isoform 3 [Pan troglodytes] gi|297266728|ref|XP_002799413.1| PREDICTED: LIM and senescent cell antigen-like-containing domain protein 1-like isoform 2 [Macaca mulatta] gi|221044932|dbj|BAH14143.1| unnamed protein product…
CUFF.70102.1	gi|114586135|ref|XP_001171943.1|	2e-09	PREDICTED: hypothetical protein LOC749855 [Pan troglodytes]
CUFF.7401	gi|114602552|ref|XP_518017.2|	1e-16	PREDICTED: transcription elongation regulator 1 isoform 6 [Pan troglodytes]
CUFF.48973.1	gi|114602081|ref|XP_001155451.1|	2e-17	PREDICTED: hypothetical protein LOC746974 [Pan troglodytes]
CUFF.278954.1	gi|114633437|ref|XP_508116.2|	3e-08	PREDICTED: BCL2/adenovirus E1B 19 kDa protein-interacting protein 3 [Pan troglodytes] gi|119569528|gb|EAW49143.1| BCL2/adenovirus E1B 19kDa interacting protein 3 [Homo sapiens]
CUFF.285389.1	gi|114639315|ref|XP_508631.2|	2e-10	PREDICTED: protein FAM168A-like [Pan troglodytes]
CUFF.218225.1	gi|114646230|ref|XP_509266.2|	4e-13	PREDICTED: hypothetical protein LOC452126 isoform 6 [Pan troglodytes] gi|332840334|ref|XP_003313973.1| PREDICTED: hypothetical protein LOC452126 [Pan troglodytes] gi|332840336|ref|XP_003313974.1| PREDICTED: hypothetical protein LOC452126 [Pan troglodytes]
CUFF.165538.1	gi|114660784|ref|XP_510798.2|	2e-16	PREDICTED: 40S ribosomal protein S2-like isoform 2 [Pan troglodytes] gi|332845100|ref|XP_003314982.1| PREDICTED: 40S ribosomal protein S2-like isoform 1 [Pan troglodytes]
CUFF.5703.1	gi|114679388|ref|XP_001145312.1|	3e-12	PREDICTED: zinc finger protein 256 [Pan troglodytes]
CUFF.321928.1	gi|114690201|ref|XP_001149135.1|	3e-16	PREDICTED: ras-related protein Rap-2c-like [Pan troglodytes]
CUFF.289618.1	gi|114695060|ref|XP_001167537.1|	6e-49	PREDICTED: ig lambda chain V-II region BUR-like [Pan troglodytes]
CUFF.146837.1	gi|115655404|ref|XP_001193833.1|	7e-12	PREDICTED: hypothetical protein [Strongylocentrotus purpuratus] gi|115928708|ref|XP_001184316.1| PREDICTED: hypothetical protein [Strongylocentrotus purpuratus]
CUFF.251907.1	gi|115675671|ref|XP_791029.2|	6e-12	PREDICTED: similar to protein phosphatase 1 isoform 2 [Strongylocentrotus purpuratus] gi|115950663|ref|XP_001175851.1| PREDICTED: similar to protein phosphatase 1 isoform 2 [Strongylocentrotus purpuratus]
CUFF.301009.1	gi|115914021|ref|XP_785101.2|	5e-11	PREDICTED: similar to ENSANGP00000004103 [Strongylocentrotus purpuratus] gi|115974129|ref|XP_001193124.1| PREDICTED: similar to ENSANGP00000004103 [Strongylocentrotus purpuratus]
CUFF.164079.1	gi|269849545|sp|Q8N8A1.2|CD181_HUMAN	7e-14	RecName: Full=Putative uncharacterized protein C14orf181 gi|119601376|gb|EAW80970.1| FLJ39779 protein [Homo sapiens] gi|151555153|gb|AAI48846.1| Chromosome 14 open reading frame 181 [synthetic construct] gi|157169594|gb|AAI52899.1| Chromosome 14 open reading frame 181 [synthetic construct] gi|261861018|dbj|BAI47031.1| chromosome 14 open reading frame 181 [synthetic construct]
CUFF.164080.1	gi|269849545|sp|Q8N8A1.2|CD181_HUMAN	4e-14	RecName: Full=Putative uncharacterized protein C14orf181 gi|119601376|gb|EAW80970.1| FLJ39779 protein [Homo sapiens] gi|151555153|gb|AAI48846.1| Chromosome 14 open reading frame 181 [synthetic construct] gi|157169594|gb|AAI52899.1| Chromosome 14 open reading frame 181 [synthetic construct] gi|261861018|dbj|BAI47031.1| chromosome 14 open reading frame 181 [synthetic construct]
CUFF.311335.1	gi|117167868|gb|AAI19666.1|	2e-06	LOC339290 protein [Homo sapiens]
CUFF.23745	gi|117306547|gb|AAI26683.1|	1e-14	Catenin (cadherin-associated protein), alpha 3 [Bos taurus]
CUFF.318714.2	gi|90075604|dbj|BAE87482.1|	5e-64	unnamed protein product [Macaca fascicularis]
CUFF.135130.1	gi|90076800|dbj|BAE88080.1|	6e-41	unnamed protein product [Macaca fascicularis]
CUFF.29687	gi|90077714|dbj|BAE88537.1|	8e-06	unnamed protein product [Macaca fascicularis]
CUFF.87510	gi|297274714|ref|XP_002800857.1|	3e-09	PREDICTED: hypothetical protein LOC100423156 [Macaca mulatta] gi|90077570|dbj|BAE88465.1| unnamed protein product [Macaca fascicularis]
CUFF.53236	gi|297294698|ref|XP_002804499.1|	6e-40	PREDICTED: hypothetical protein LOC100429658 [Macaca mulatta] gi|90077742|dbj|BAE88551.1| unnamed protein product [Macaca fascicularis]
CUFF.205772	gi|297299042|ref|XP_002805326.1|	2e-24	PREDICTED: hypothetical protein LOC100427765 [Macaca mulatta] gi|90077786|dbj|BAE88573.1| unnamed protein product [Macaca fascicularis]
CUFF.265396	gi|90078642|dbj|BAE89001.1|	3e-09	unnamed protein product [Macaca fascicularis]
CUFF.9548.1	gi|297291914|ref|XP_002803994.1|	2e-18	PREDICTED: hypothetical protein LOC100423139 [Macaca mulatta] gi|90079019|dbj|BAE89189.1| unnamed protein product [Macaca fascicularis]
CUFF.148193.1	gi|297260277|ref|XP_002798249.1|	3e-15	PREDICTED: hypothetical protein LOC100429201 [Macaca mulatta] gi|90078827|dbj|BAE89093.1| unnamed protein product [Macaca fascicularis]
CUFF.292605	gi|297263619|ref|XP_002798833.1|	2e-13	PREDICTED: hypothetical protein LOC100427687 [Macaca mulatta] gi|90079305|dbj|BAE89332.1| unnamed protein product [Macaca fascicularis]
CUFF.168111.1	gi|90080209|dbj|BAE89586.1|	7e-11	unnamed protein product [Macaca fascicularis]
CUFF.95557.1	gi|297268157|ref|XP_002799637.1|	7e-10	PREDICTED: hypothetical protein LOC100428155 [Macaca mulatta] gi|90080702|dbj|BAE89832.1| unnamed protein product [Macaca fascicularis]
CUFF.188346.1	gi|297268157|ref|XP_002799637.1|	1e-07	PREDICTED: hypothetical protein LOC100428155 [Macaca mulatta] gi|90080702|dbj|BAE89832.1| unnamed protein product [Macaca fascicularis]
CUFF.230671	gi|297292461|ref|XP_002804085.1|	1e-11	PREDICTED: hypothetical protein LOC100425359 [Macaca mulatta] gi|90080740|dbj|BAE89851.1| unnamed protein product [Macaca fascicularis]
CUFF.262758	gi|90081030|dbj|BAE89995.1|	2e-09	unnamed protein product [Macaca fascicularis]
CUFF.30674.1	gi|90081158|dbj|BAE90059.1|	3e-33	unnamed protein product [Macaca fascicularis]
CUFF.210093.1	gi|297293308|ref|XP_002804231.1|	1e-17	PREDICTED: hypothetical protein LOC100426584 [Macaca mulatta] gi|90081194|dbj|BAE90077.1| unnamed protein product [Macaca fascicularis]
CUFF.63191.1	gi|297265929|ref|XP_002799304.1|	1e-16	PREDICTED: hypothetical protein LOC100423851 [Macaca mulatta] gi|90082144|dbj|BAE90353.1| unnamed protein product [Macaca fascicularis]
CUFF.154089.1	gi|297259558|ref|XP_002798139.1|	1e-13	PREDICTED: hypothetical protein LOC100424157 [Macaca mulatta] gi|90082086|dbj|BAE90324.1| unnamed protein product [Macaca fascicularis]
CUFF.111039.1	gi|297301471|ref|XP_002805799.1|	9e-12	PREDICTED: hypothetical protein LOC100430589 [Macaca mulatta] gi|90082517|dbj|BAE90440.1| unnamed protein product [Macaca fascicularis]
CUFF.133816.1	gi|297290120|ref|XP_002803659.1|	5e-16	PREDICTED: hypothetical protein LOC702975 [Macaca mulatta] gi|90082767|dbj|BAE90565.1| unnamed protein product [Macaca fascicularis]
CUFF.96905.1	gi|297264665|ref|XP_002799024.1|	1e-09	PREDICTED: hypothetical protein LOC100430326 [Macaca mulatta] gi|90082735|dbj|BAE90549.1| unnamed protein product [Macaca fascicularis]
CUFF.257914.1	gi|90083441|dbj|BAE90803.1|	1e-14	unnamed protein product [Macaca fascicularis]
CUFF.12310	gi|90083190|dbj|BAE90677.1|	1e-24	unnamed protein product [Macaca fascicularis]
CUFF.113481.1	gi|90083459|dbj|BAE90812.1|	1e-22	unnamed protein product [Macaca fascicularis]
CUFF.252480.3	gi|297280890|ref|XP_002801985.1|	1e-08	PREDICTED: hypothetical protein LOC100428585 [Macaca mulatta] gi|90083961|dbj|BAE90931.1| unnamed protein product [Macaca fascicularis]
CUFF.208104.1	gi|90084567|dbj|BAE91125.1|	3e-10	unnamed protein product [Macaca fascicularis]
CUFF.171463.1	gi|297270444|ref|XP_002800066.1|	1e-10	PREDICTED: hypothetical protein LOC100426759 [Macaca mulatta] gi|90084701|dbj|BAE91192.1| unnamed protein product [Macaca fascicularis]
CUFF.54639.1	gi|297294568|ref|XP_002804465.1|	1e-27	PREDICTED: hypothetical protein LOC100430672 [Macaca mulatta] gi|90084547|dbj|BAE91115.1| unnamed protein product [Macaca fascicularis]
CUFF.63855.1	gi|297265905|ref|XP_002799296.1|	7e-36	PREDICTED: hypothetical protein LOC100428648 [Macaca mulatta] gi|90084557|dbj|BAE91120.1| unnamed protein product [Macaca fascicularis]
CUFF.126093.1	gi|90086217|dbj|BAE91661.1|	8e-07	unnamed protein product [Macaca fascicularis]
CUFF.302622.1	gi|90086033|dbj|BAE91569.1|	7e-09	unnamed protein product [Macaca fascicularis]
CUFF.148629	gi|90086295|dbj|BAE91700.1|	1e-06	unnamed protein product [Macaca fascicularis]
CUFF.285465.1	gi|119595291|gb|EAW74885.1|	5e-15	hCG2016816 [Homo sapiens]
CUFF.150334.1	gi|119596771|gb|EAW76365.1|	7e-08	hCG2019350 [Homo sapiens]
CUFF.74034	gi|119585463|gb|EAW65059.1|	6e-25	hCG1808596, isoform CRA_b [Homo sapiens]
CUFF.47014.1	gi|119582162|gb|EAW61758.1|	2e-16	hCG1986496 [Homo sapiens]
CUFF.107869.1	gi|119569908|gb|EAW49523.1|	1e-07	hCG1655177 [Homo sapiens]
CUFF.26620	gi|119576072|gb|EAW55668.1|	1e-12	hCG1985224 [Homo sapiens]
CUFF.283408.1	gi|119595538|gb|EAW75132.1|	2e-07	hCG2017052 [Homo sapiens]
CUFF.142931.1	gi|119571699|gb|EAW51314.1|	3e-06	hCG1988652 [Homo sapiens]
CUFF.156779.1	gi|119583010|gb|EAW62606.1|	4e-08	guanine nucleotide binding protein (G protein), q polypeptide, isoform CRA_b [Homo sapiens]
CUFF.180537.1	gi|119583597|gb|EAW63193.1|	8e-15	hCG1818631 [Homo sapiens]
CUFF.8313.1	gi|119568784|gb|EAW48399.1|	2e-37	hypothetical protein FLJ10159, isoform CRA_c [Homo sapiens]
CUFF.36366.1	gi|119568618|gb|EAW48233.1|	1e-07	hCG2038816 [Homo sapiens]
CUFF.206139.1	gi|119568618|gb|EAW48233.1|	3e-06	hCG2038816 [Homo sapiens]
CUFF.131668.1	gi|119577158|gb|EAW56754.1|	2e-09	hCG1995179 [Homo sapiens]
CUFF.160963.1	gi|119577158|gb|EAW56754.1|	2e-06	hCG1995179 [Homo sapiens]
CUFF.3337.1	gi|119577863|gb|EAW57459.1|	5e-24	hCG2041066 [Homo sapiens]
CUFF.271167.1	gi|119578291|gb|EAW57887.1|	1e-14	hCG2040663 [Homo sapiens]
CUFF.270892.1	gi|119578239|gb|EAW57835.1|	7e-17	YY1 associated factor 2, isoform CRA_b [Homo sapiens]
CUFF.170157.1	gi|119578705|gb|EAW58301.1|	8e-14	hCG2042008 [Homo sapiens]
CUFF.114635.1	gi|119574968|gb|EAW54583.1|	1e-09	hCG2041421 [Homo sapiens]
CUFF.105782.1	gi|119569542|gb|EAW49157.1|	3e-08	hCG1648656, isoform CRA_b [Homo sapiens]
CUFF.256433.1	gi|119577082|gb|EAW56678.1|	2e-07	hCG2038819 [Homo sapiens]
CUFF.289593.1	gi|119577119|gb|EAW56715.1|	4e-06	hCG2039990, isoform CRA_a [Homo sapiens]
CUFF.313309.1	gi|119576169|gb|EAW55765.1|	1e-52	hCG1984886, isoform CRA_a [Homo sapiens]
CUFF.4604.1	gi|119577598|gb|EAW57194.1|	2e-11	hCG1995199 [Homo sapiens]
CUFF.253904.1	gi|119573230|gb|EAW52845.1|	9e-07	hCG2041879 [Homo sapiens]
CUFF.37345	gi|119572605|gb|EAW52220.1|	9e-10	hCG2040631 [Homo sapiens]
CUFF.289006.1	gi|119576008|gb|EAW55604.1|	6e-18	hypothetical protein FLJ14346, isoform CRA_c [Homo sapiens]
CUFF.289118.1	gi|119576008|gb|EAW55604.1|	1e-13	hypothetical protein FLJ14346, isoform CRA_c [Homo sapiens]
CUFF.126550.3	gi|119582904|gb|EAW62500.1|	3e-06	hCG1820950, isoform CRA_b [Homo sapiens]
CUFF.28140.3	gi|119588451|gb|EAW68045.1|	4e-09	hCG2036932, isoform CRA_a [Homo sapiens] gi|119588452|gb|EAW68046.1| hCG2036932, isoform CRA_a [Homo sapiens]
CUFF.47002	gi|119582158|gb|EAW61754.1|	2e-06	hCG2038459 [Homo sapiens]
CUFF.289009.1	gi|119587279|gb|EAW66875.1|	4e-14	hCG19802, isoform CRA_d [Homo sapiens]
CUFF.279609	gi|119587815|gb|EAW67411.1|	1e-20	hCG2033193 [Homo sapiens]
CUFF.129214.1	gi|119586595|gb|EAW66191.1|	2e-13	cadherin-like 24, isoform CRA_c [Homo sapiens]
CUFF.75127.1	gi|119585216|gb|EAW64812.1|	2e-17	hCG1813808 [Homo sapiens]
CUFF.286705.2	gi|119589045|gb|EAW68639.1|	3e-17	hCG1784554, isoform CRA_c [Homo sapiens]
CUFF.206763.1	gi|119583897|gb|EAW63493.1|	2e-08	hCG2041258 [Homo sapiens]
CUFF.290634.1	gi|119580174|gb|EAW59770.1|	5e-13	hCG40978, isoform CRA_c [Homo sapiens]
CUFF.17283.1	gi|119581229|gb|EAW60825.1|	5e-10	signal transducer and activator of transcription 3 (acute-phase response factor), isoform CRA_f [Homo sapiens]
CUFF.154533.1	gi|119595867|gb|EAW75461.1|	1e-24	GNAS complex locus, isoform CRA_e [Homo sapiens]
CUFF.101174.1	gi|119598453|gb|EAW78047.1|	5e-10	hCG2038576 [Homo sapiens]
CUFF.153072.1	gi|119596122|gb|EAW75716.1|	2e-10	hCG2045305 [Homo sapiens]
CUFF.153074.1	gi|119596122|gb|EAW75716.1|	2e-16	hCG2045305 [Homo sapiens]
CUFF.178458.1	gi|119599122|gb|EAW78716.1|	1e-06	hCG1813636 [Homo sapiens]
CUFF.171900.1	gi|119592895|gb|EAW72489.1|	5e-07	hCG1811313 [Homo sapiens]
CUFF.286759.1	gi|119592895|gb|EAW72489.1|	1e-13	hCG1811313 [Homo sapiens]
CUFF.321468.1	gi|119596021|gb|EAW75615.1|	2e-12	par-6 partitioning defective 6 homolog beta (C. elegans), isoform CRA_a [Homo sapiens]
CUFF.150359.1	gi|119596753|gb|EAW76347.1|	1e-06	hCG2019498, isoform CRA_b [Homo sapiens]
CUFF.98413.1	gi|119599099|gb|EAW78693.1|	4e-07	arginine/serine-rich coiled-coil 1, isoform CRA_b [Homo sapiens]
CUFF.314266.1	gi|119589581|gb|EAW69175.1|	7e-13	protein tyrosine phosphatase, receptor type, S, isoform CRA_f [Homo sapiens]
CUFF.100133.1	gi|119598733|gb|EAW78327.1|	2e-10	hCG16521, isoform CRA_a [Homo sapiens]
CUFF.30721.1	gi|119594793|gb|EAW74387.1|	5e-20	hCG2018832 [Homo sapiens]
CUFF.258678.1	gi|119593337|gb|EAW72931.1|	2e-10	hCG1816448 [Homo sapiens]
CUFF.260910.1	gi|119889882|ref|XP_001253969.1|	4e-15	PREDICTED: uncharacterized protein LOC786215 [Bos taurus]
CUFF.315141.1	gi|300794479|ref|NP_001179643.1|	1e-16	guanine nucleotide-binding protein subunit alpha-15 [Bos taurus] gi|296485667|gb|DAA27782.1| guanine nucleotide binding protein (G protein), alpha 15 (Gq class) [Bos taurus]
CUFF.55443.1	gi|119895305|ref|XP_594562.3|	7e-47	PREDICTED: olfactory receptor 2H1 [Bos taurus] gi|297477024|ref|XP_002689112.1| PREDICTED: olfactory receptor 2H1 [Bos taurus] gi|296485498|gb|DAA27613.1| olfactory receptor, family 2, subfamily B, member 2-like [Bos taurus]
CUFF.19325.1	gi|119615031|gb|EAW94625.1|	2e-19	hCG2001294 [Homo sapiens]
CUFF.62319.1	gi|119620475|gb|EAX00070.1|	7e-11	hCG1799352, isoform CRA_b [Homo sapiens]
CUFF.220753.1	gi|119603442|gb|EAW83036.1|	1e-08	CKLF-like MARVEL transmembrane domain containing 4, isoform CRA_a [Homo sapiens]
CUFF.220752	gi|119603442|gb|EAW83036.1|	1e-18	CKLF-like MARVEL transmembrane domain containing 4, isoform CRA_a [Homo sapiens]
CUFF.268457.1	gi|119616672|gb|EAW96266.1|	2e-11	hCG1658738 [Homo sapiens]
CUFF.319121.1	gi|119619058|gb|EAW98652.1|	4e-14	hCG1993152 [Homo sapiens]
CUFF.298642	gi|119621848|gb|EAX01443.1|	9e-36	hCG2020706 [Homo sapiens]
CUFF.239966.1	gi|119614318|gb|EAW93912.1|	1e-29	hCG2009979 [Homo sapiens]
CUFF.19532	gi|119614967|gb|EAW94561.1|	9e-27	mbt domain containing 1, isoform CRA_b [Homo sapiens]
CUFF.167831.2	gi|119602003|gb|EAW81597.1|	7e-16	calmin (calponin-like, transmembrane), isoform CRA_a [Homo sapiens]
CUFF.53499	gi|119616302|gb|EAW95896.1|	1e-05	hypothetical protein MGC23909 [Homo sapiens]
CUFF.248319.1	gi|119611195|gb|EAW90789.1|	5e-28	hCG2025589 [Homo sapiens]
CUFF.320665.1	gi|119623045|gb|EAX02640.1|	3e-12	hCG2045712 [Homo sapiens]
CUFF.159283.1	gi|358415130|ref|XP_003583018.1|	1e-65	PREDICTED: 60S ribosomal protein L26-like [Bos taurus] gi|296480924|gb|DAA23039.1| ribosomal protein L26-like [Bos taurus]
CUFF.243409.1	gi|119604183|gb|EAW83777.1|	2e-12	hCG1645276, isoform CRA_b [Homo sapiens]
CUFF.175921.1	gi|119608646|gb|EAW88240.1|	6e-09	hypothetical protein FLJ36779 [Homo sapiens]
CUFF.244577.1	gi|119604337|gb|EAW83931.1|	2e-10	hCG2042381, isoform CRA_a [Homo sapiens]
CUFF.282471.1	gi|119604519|gb|EAW84113.1|	3e-30	endothelial differentiation, sphingolipid G-protein-coupled receptor, 8, isoform CRA_a [Homo sapiens]
CUFF.237504.1	gi|119606668|gb|EAW86262.1|	1e-13	heat shock 70kDa protein 14, isoform CRA_e [Homo sapiens]
CUFF.64142.1	gi|119601211|gb|EAW80805.1|	1e-08	hCG2039038 [Homo sapiens]
CUFF.242409.1	gi|119604031|gb|EAW83625.1|	9e-07	hypothetical protein LOC168850, isoform CRA_a [Homo sapiens]
CUFF.166282.1	gi|119601742|gb|EAW81336.1|	5e-10	hCG2041639 [Homo sapiens]
CUFF.304131.1	gi|119607227|gb|EAW86821.1|	6e-13	hCG2040504 [Homo sapiens]
CUFF.281482	gi|119604809|gb|EAW84403.1|	2e-15	hCG2045450 [Homo sapiens]
CUFF.174540.1	gi|119608287|gb|EAW87881.1|	1e-07	protein phosphatase 2A, regulatory subunit B' (PR 53), isoform CRA_f [Homo sapiens]
CUFF.20388.1	gi|119614810|gb|EAW94404.1|	2e-39	DEAH (Asp-Glu-Ala-His) box polypeptide 40, isoform CRA_c [Homo sapiens]
CUFF.20385.1	gi|119614811|gb|EAW94405.1|	3e-17	DEAH (Asp-Glu-Ala-His) box polypeptide 40, isoform CRA_d [Homo sapiens]
CUFF.291995	gi|119618572|gb|EAW98166.1|	2e-13	hCG1778032 [Homo sapiens]
CUFF.75138.1	gi|119616404|gb|EAW95998.1|	5e-06	hCG2038099 [Homo sapiens]
CUFF.187118.1	gi|119616404|gb|EAW95998.1|	3e-06	hCG2038099 [Homo sapiens]
CUFF.230651.1	gi|119616404|gb|EAW95998.1|	7e-13	hCG2038099 [Homo sapiens]
CUFF.75138	gi|119616404|gb|EAW95998.1|	5e-06	hCG2038099 [Homo sapiens]
CUFF.252455.1	gi|119613866|gb|EAW93460.1|	9e-11	hCG2045595 [Homo sapiens]
CUFF.53073.1	gi|119616416|gb|EAW96010.1|	2e-15	hCG2042110 [Homo sapiens]
CUFF.201435.1	gi|119615445|gb|EAW95039.1|	4e-15	hCG2041904 [Homo sapiens]
CUFF.202727.1	gi|119615267|gb|EAW94861.1|	2e-23	hCG1817774 [Homo sapiens]
CUFF.172690.1	gi|119611703|gb|EAW91297.1|	3e-23	hCG2040310 [Homo sapiens]
CUFF.272798.1	gi|119611703|gb|EAW91297.1|	6e-08	hCG2040310 [Homo sapiens]
CUFF.272798.2	gi|119611703|gb|EAW91297.1|	9e-08	hCG2040310 [Homo sapiens]
CUFF.239429.1	gi|119614221|gb|EAW93815.1|	6e-16	hCG38836, isoform CRA_a [Homo sapiens]
CUFF.209486.1	gi|119625513|gb|EAX05108.1|	4e-09	hCG2038520 [Homo sapiens]
CUFF.121989.1	gi|119619610|gb|EAW99204.1|	2e-07	hCG2005651 [Homo sapiens]
CUFF.85835.1	gi|119629119|gb|EAX08714.1|	1e-07	hCG1641368 [Homo sapiens]
CUFF.85835.2	gi|119629119|gb|EAX08714.1|	2e-07	hCG1641368 [Homo sapiens]
CUFF.297618.1	gi|119622025|gb|EAX01620.1|	1e-25	protein tyrosine phosphatase, receptor type, M, isoform CRA_a [Homo sapiens]
CUFF.297715	gi|119621578|gb|EAX01173.1|	1e-13	hCG1815317 [Homo sapiens]
CUFF.320235.1	gi|119623161|gb|EAX02756.1|	8e-23	hCG1998609 [Homo sapiens]
CUFF.296940.1	gi|119625564|gb|EAX05159.1|	5e-19	hCG1820575 [Homo sapiens]
CUFF.198034.1	gi|119627718|gb|EAX07313.1|	4e-34	chromosome 1 open reading frame 122, isoform CRA_a [Homo sapiens]
CUFF.261548.1	gi|119626768|gb|EAX06363.1|	2e-21	hCG2031343 [Homo sapiens]
CUFF.298432.1	gi|119621794|gb|EAX01389.1|	2e-09	hCG2020585 [Homo sapiens]
CUFF.291692.1	gi|119623311|gb|EAX02906.1|	7e-06	hCG41279 [Homo sapiens]
CUFF.291693.1	gi|119623311|gb|EAX02906.1|	8e-06	hCG41279 [Homo sapiens]
CUFF.136178.1	gi|119623795|gb|EAX03390.1|	7e-07	hCG1795094 [Homo sapiens]
CUFF.86182.1	gi|119629048|gb|EAX08643.1|	2e-32	WW domain binding protein 4 (formin binding protein 21), isoform CRA_a [Homo sapiens]
CUFF.93663.1	gi|119631728|gb|EAX11323.1|	1e-08	UDP-N-acetyl-alpha-D-galactosamine:polypeptide N-acetylgalactosaminyltransferase 3 (GalNAc-T3), isoform CRA_a [Homo sapiens]
CUFF.95032.1	gi|119631461|gb|EAX11056.1|	5e-07	hCG2005831 [Homo sapiens]
CUFF.156463.1	gi|296484726|gb|DAA26841.1|	2e-25	hypothetical protein BOS_8931 [Bos taurus]
CUFF.157216.1	gi|296484726|gb|DAA26841.1|	4e-08	hypothetical protein BOS_8931 [Bos taurus]
CUFF.157216	gi|296484726|gb|DAA26841.1|	4e-08	hypothetical protein BOS_8931 [Bos taurus]
CUFF.176048.1	gi|119904295|ref|XP_001252117.1|	4e-42	PREDICTED: uncharacterized protein LOC784805 [Bos taurus] gi|297480846|ref|XP_002691703.1| PREDICTED: uncharacterized protein LOC784805 [Bos taurus] gi|296482138|gb|DAA24253.1| hypothetical protein BOS_12187 [Bos taurus]
CUFF.57792.1	gi|119903141|ref|XP_001250934.1|	4e-12	PREDICTED: uncharacterized protein LOC783105 [Bos taurus] gi|297480077|ref|XP_002691185.1| PREDICTED: uncharacterized protein LOC783105 [Bos taurus] gi|296482832|gb|DAA24947.1| hCG1807576-like [Bos taurus]
CUFF.39428.1	gi|119916821|ref|XP_001251472.1|	3e-21	PREDICTED: inositol 1,4,5-trisphosphate receptor interacting protein-like 2 [Bos taurus] gi|297490142|ref|XP_002698086.1| PREDICTED: inositol 1,4,5-trisphosphate receptor interacting protein-like 2 [Bos taurus] gi|296473380|gb|DAA15495.1| hypothetical protein BOS_22729 [Bos taurus]
CUFF.11905.1	gi|119918676|ref|XP_871863.2|	5e-19	PREDICTED: anaphase-promoting complex subunit 11 [Bos taurus] gi|297491585|ref|XP_002698989.1| PREDICTED: anaphase-promoting complex subunit 11 [Bos taurus] gi|296472053|gb|DAA14168.1| anaphase promoting complex subunit 11-like [Bos taurus]
CUFF.34446.1	gi|123447315|ref|XP_001312399.1|	5e-11	chagas antigen [Trichomonas vaginalis G3] gi|121894244|gb|EAX99469.1| chagas antigen, putative [Trichomonas vaginalis G3]
CUFF.289010.1	gi|121544009|gb|ABM55668.1|	2e-13	putative alpha-tubulin [Maconellicoccus hirsutus]
CUFF.92135	gi|122889747|emb|CAM15031.1|	9e-13	Rho GTPase activating protein 15 [Mus musculus] gi|123232248|emb|CAM20253.1| Rho GTPase activating protein 15 [Mus musculus] gi|123232975|emb|CAM19037.1| Rho GTPase activating protein 15 [Mus musculus] gi|123858043|emb|CAM27856.1| Rho GTPase activating protein 15 [Mus musculus] gi|123858355|emb|CAM17612.1| Rho GTPase activating protein 15 [Mus musculus] gi|148694908|gb|EDL26855.1| Rho GTPase acti…
CUFF.282708.1	gi|123227460|emb|CAM27169.1|	2e-90	novel KRAB box and zinc finger, C2H2 type domain containing protein [Mus musculus] gi|123228015|emb|CAM18185.1| novel KRAB box and zinc finger, C2H2 type domain containing protein [Mus musculus]
CUFF.136138.1	gi|123292234|emb|CAI41924.2|	8e-47	HLA-B associated transcript 1 [Homo sapiens] gi|168984533|emb|CAI18633.2| HLA-B associated transcript 1 [Homo sapiens] gi|168984809|emb|CAQ09975.1| HLA-B associated transcript 1 [Homo sapiens] gi|168985557|emb|CAQ10635.1| HLA-B associated transcript 1 [Homo sapiens] gi|168986090|emb|CAQ07177.1| HLA-B associated transcript 1 [Homo sapiens]
CUFF.267504.1	gi|123994899|gb|ABM85051.1|	1e-30	parathymosin [synthetic construct]
CUFF.31997.1	gi|126333728|ref|XP_001370985.1|	1e-18	PREDICTED: mas-related G-protein coupled receptor member X2-like [Monodelphis domestica]
CUFF.245718.1	gi|126338105|ref|XP_001363561.1|	3e-15	PREDICTED: eukaryotic translation initiation factor 2A [Monodelphis domestica]
CUFF.66992.1	gi|126343779|ref|XP_001380360.1|	2e-07	PREDICTED: quinone oxidoreductase PIG3-like [Monodelphis domestica]
CUFF.78561.1	gi|131328778|gb|AAH35143.2|	4e-34	Tigger transposable element derived 1 [Homo sapiens]
CUFF.92373.1	gi|131328778|gb|AAH35143.2|	2e-21	Tigger transposable element derived 1 [Homo sapiens]
CUFF.131673.1	gi|131328778|gb|AAH35143.2|	6e-37	Tigger transposable element derived 1 [Homo sapiens]
CUFF.163762.1	gi|131328778|gb|AAH35143.2|	9e-24	Tigger transposable element derived 1 [Homo sapiens]
CUFF.177404.1	gi|131328778|gb|AAH35143.2|	1e-63	Tigger transposable element derived 1 [Homo sapiens]
CUFF.313506.1	gi|131328778|gb|AAH35143.2|	4e-12	Tigger transposable element derived 1 [Homo sapiens]
CUFF.57408.1	gi|145207282|gb|AAH44668.2|	1e-18	LOC72520 protein [Mus musculus]
CUFF.176524.1	gi|147794623|emb|CAN69157.1|	3e-06	hypothetical protein VITISV_032650 [Vitis vinifera]
CUFF.103544.1	gi|148665604|gb|EDK98020.1|	2e-07	mCG127543 [Mus musculus]
CUFF.160989.1	gi|148666221|gb|EDK98637.1|	6e-31	mCG119114, isoform CRA_a [Mus musculus]
CUFF.60810.1	gi|148666792|gb|EDK99208.1|	1e-07	Rho GTPase activating protein 25, isoform CRA_a [Mus musculus]
CUFF.114524.1	gi|148668167|gb|EDL00497.1|	8e-07	pam, highwire, rpm 1, isoform CRA_b [Mus musculus]
CUFF.10592.1	gi|148672867|gb|EDL04814.1|	1e-09	Rho GTPase activating protein 18 [Mus musculus]
CUFF.9093.1	gi|148673007|gb|EDL04954.1|	3e-24	cell division cycle 2-like 6 (CDK8-like), isoform CRA_c [Mus musculus]
CUFF.171670	gi|148670292|gb|EDL02239.1|	2e-06	mCG1041308 [Mus musculus]
CUFF.32906.1	gi|148670160|gb|EDL02107.1|	5e-10	mCG8578 [Mus musculus]
CUFF.154500.1	gi|148674709|gb|EDL06656.1|	3e-13	mCG141882, isoform CRA_a [Mus musculus]
CUFF.315037.1	gi|148680540|gb|EDL12487.1|	2e-28	eukaryotic translation initiation factor 5A, isoform CRA_i [Mus musculus] gi|148680541|gb|EDL12488.1| eukaryotic translation initiation factor 5A, isoform CRA_i [Mus musculus]
CUFF.318486.1	gi|148682287|gb|EDL14234.1|	3e-07	mCG1031005 [Mus musculus]
CUFF.98434.1	gi|148683579|gb|EDL15526.1|	1e-10	arginine/serine-rich coiled-coil 1, isoform CRA_d [Mus musculus]
CUFF.301314.1	gi|148677449|gb|EDL09396.1|	6e-11	ATPas, class II, type 9B, isoform CRA_c [Mus musculus]
CUFF.250267.3	gi|148683570|gb|EDL15517.1|	1e-20	G elongation factor, mitochondrial 1, isoform CRA_b [Mus musculus]
CUFF.161673.2	gi|148688748|gb|EDL20695.1|	3e-24	mCG140308, isoform CRA_b [Mus musculus]
CUFF.76191.1	gi|148694298|gb|EDL26245.1|	4e-10	mCG130223 [Mus musculus]
CUFF.76191	gi|148694298|gb|EDL26245.1|	2e-12	mCG130223 [Mus musculus]
CUFF.162094.1	gi|148688822|gb|EDL20769.1|	5e-07	mCG1048417 [Mus musculus]
CUFF.293864.3	gi|148687702|gb|EDL19649.1|	8e-15	mCG147688 [Mus musculus]
CUFF.3723.2	gi|148690863|gb|EDL22810.1|	6e-06	FMS-like tyrosine kinase 3 ligand, isoform CRA_d [Mus musculus]
CUFF.310588.1	gi|148697470|gb|EDL29417.1|	2e-11	PTK2 protein tyrosine kinase 2, isoform CRA_c [Mus musculus]
CUFF.310967.1	gi|148697564|gb|EDL29511.1|	4e-07	mitogen-activated protein kinase 15 [Mus musculus]
CUFF.321310.1	gi|148697077|gb|EDL29024.1|	7e-12	malignant T cell amplified sequence 1, isoform CRA_e [Mus musculus]
CUFF.148910.1	gi|148696346|gb|EDL28293.1|	1e-10	attractin, isoform CRA_b [Mus musculus]
CUFF.266282.1	gi|148707987|gb|EDL39934.1|	2e-13	autophagy-related 4B (yeast), isoform CRA_c [Mus musculus]
CUFF.15241.1	gi|148709757|gb|EDL41703.1|	3e-09	mCG50391 [Mus musculus]
CUFF.29764.1	gi|148709418|gb|EDL41364.1|	6e-07	mCG148454 [Mus musculus]
CUFF.51748.1	gi|148706344|gb|EDL38291.1|	5e-19	mannosidase 2, alpha 1 [Mus musculus]
CUFF.314953.1	gi|148708186|gb|EDL40133.1|	4e-15	mCG142257, isoform CRA_c [Mus musculus]
CUFF.314953	gi|148708186|gb|EDL40133.1|	4e-15	mCG142257, isoform CRA_c [Mus musculus]
CUFF.52110.1	gi|148707948|gb|EDL39895.1|	6e-09	mCG146138 [Mus musculus]
CUFF.162772.1	gi|148709822|gb|EDL41768.1|	2e-17	polycomb group ring finger 5, isoform CRA_a [Mus musculus]
CUFF.133372.1	gi|148709064|gb|EDL41010.1|	1e-09	jumonji, AT rich interactive domain 2, isoform CRA_c [Mus musculus]
CUFF.198408.3	gi|148698341|gb|EDL30288.1|	4e-28	mCG141181, isoform CRA_b [Mus musculus]
CUFF.262546.1	gi|148698943|gb|EDL30890.1|	8e-16	mCG148052 [Mus musculus]
CUFF.155413.3	gi|148645276|gb|ABR01162.1|	2e-35	endonuclease/reverse transcriptase [Sus scrofa]
CUFF.189045.1	gi|148645276|gb|ABR01162.1|	9e-09	endonuclease/reverse transcriptase [Sus scrofa]
CUFF.313293.3	gi|148645276|gb|ABR01162.1|	2e-15	endonuclease/reverse transcriptase [Sus scrofa]
CUFF.223871.1	gi|156095097|ref|XP_001613584.1|	1e-06	hypothetical protein [Plasmodium vivax Sal-1] gi|148802458|gb|EDL43857.1| hypothetical protein, conserved [Plasmodium vivax]
CUFF.13870.1	gi|149054774|gb|EDM06591.1|	8e-09	rCG35060 [Rattus norvegicus]
CUFF.217014.1	gi|149016350|gb|EDL75596.1|	1e-06	rCG23986, isoform CRA_e [Rattus norvegicus]
CUFF.320303	gi|149022078|gb|EDL78972.1|	1e-06	rCG27110 [Rattus norvegicus]
CUFF.59621.1	gi|149025706|gb|EDL81949.1|	1e-06	rCG28395, isoform CRA_c [Rattus norvegicus]
CUFF.142162.1	gi|149036059|gb|EDL90725.1|	2e-10	rCG38770 [Rattus norvegicus]
CUFF.59434.1	gi|149036434|gb|EDL91052.1|	8e-11	rCG56127, isoform CRA_a [Rattus norvegicus] gi|149036435|gb|EDL91053.1| rCG56127, isoform CRA_a [Rattus norvegicus] gi|149036436|gb|EDL91054.1| rCG56127, isoform CRA_a [Rattus norvegicus]
CUFF.314929.1	gi|149034605|gb|EDL89342.1|	4e-13	glutathione peroxidase 4, isoform CRA_c [Rattus norvegicus]
CUFF.161961.1	gi|149032454|gb|EDL87345.1|	4e-10	homocysteine-inducible, endoplasmic reticulum stress-inducible, ubiquitin-like domain member 1, isoform CRA_b [Rattus norvegicus]
CUFF.150885	gi|149030893|gb|EDL85920.1|	5e-25	rCG37312 [Rattus norvegicus]
CUFF.265868.1	gi|149037571|gb|EDL92002.1|	2e-08	rCG55501 [Rattus norvegicus]
CUFF.110120	gi|149040167|gb|EDL94205.1|	2e-15	rCG63256 [Rattus norvegicus]
CUFF.208720.1	gi|149037958|gb|EDL92318.1|	2e-07	rCG51475 [Rattus norvegicus]
CUFF.134647.1	gi|149045305|gb|EDL98391.1|	5e-15	rCG44143 [Rattus norvegicus]
CUFF.137173	gi|149043444|gb|EDL96895.1|	1e-14	protein kinase C and casein kinase substrate in neurons 1, isoform CRA_a [Rattus norvegicus] gi|149043445|gb|EDL96896.1| protein kinase C and casein kinase substrate in neurons 1, isoform CRA_a [Rattus norvegicus]
CUFF.224865.2	gi|149038430|gb|EDL92790.1|	3e-44	procollagen (type III) N-endopeptidase (predicted), isoform CRA_a [Rattus norvegicus]
CUFF.224865.1	gi|149038430|gb|EDL92790.1|	6e-49	procollagen (type III) N-endopeptidase (predicted), isoform CRA_a [Rattus norvegicus]
CUFF.290202.2	gi|149054972|gb|EDM06789.1|	3e-09	solute carrier family 26, member 11 (predicted) [Rattus norvegicus]
CUFF.64040	gi|149050531|gb|EDM02704.1|	3e-08	rCG62073 [Rattus norvegicus]
CUFF.164037.1	gi|149051557|gb|EDM03730.1|	8e-09	similar to RAD51-like 1 (predicted), isoform CRA_c [Rattus norvegicus]
CUFF.87429.1	gi|149050223|gb|EDM02547.1|	2e-13	rCG36862, isoform CRA_d [Rattus norvegicus]
CUFF.319415.1	gi|149055558|gb|EDM07142.1|	2e-08	cytochrome c oxidase subunit VIIb, isoform CRA_a [Rattus norvegicus]
CUFF.66787.2	gi|149050845|gb|EDM03018.1|	1e-08	rCG61429 [Rattus norvegicus]
CUFF.249208	gi|149058274|gb|EDM09431.1|	4e-09	rCG46229 [Rattus norvegicus]
CUFF.1985.1	gi|149058506|gb|EDM09663.1|	3e-08	rCG46524 [Rattus norvegicus]
CUFF.1984.1	gi|149058506|gb|EDM09663.1|	2e-08	rCG46524 [Rattus norvegicus]
CUFF.120023.1	gi|149057184|gb|EDM08507.1|	8e-14	rCG24770, isoform CRA_a [Rattus norvegicus] gi|149057186|gb|EDM08509.1| rCG24770, isoform CRA_a [Rattus norvegicus] gi|149057187|gb|EDM08510.1| rCG24770, isoform CRA_a [Rattus norvegicus] gi|149057190|gb|EDM08513.1| rCG24770, isoform CRA_a [Rattus norvegicus]
CUFF.120023.2	gi|149057184|gb|EDM08507.1|	1e-13	rCG24770, isoform CRA_a [Rattus norvegicus] gi|149057186|gb|EDM08509.1| rCG24770, isoform CRA_a [Rattus norvegicus] gi|149057187|gb|EDM08510.1| rCG24770, isoform CRA_a [Rattus norvegicus] gi|149057190|gb|EDM08513.1| rCG24770, isoform CRA_a [Rattus norvegicus]
CUFF.181908.1	gi|149057955|gb|EDM09198.1|	2e-06	rCG43313 [Rattus norvegicus]
CUFF.188230.1	gi|198442829|ref|NP_001128317.1|	1e-34	uncharacterized protein LOC688613 [Rattus norvegicus] gi|149065796|gb|EDM15669.1| rCG60321 [Rattus norvegicus]
CUFF.293880.1	gi|149063318|gb|EDM13641.1|	3e-10	rCG21764, isoform CRA_a [Rattus norvegicus] gi|149063319|gb|EDM13642.1| rCG21764, isoform CRA_a [Rattus norvegicus]
CUFF.185473.1	gi|149067338|gb|EDM17071.1|	2e-20	thioredoxin reductase 1, isoform CRA_a [Rattus norvegicus]
CUFF.266108.1	gi|149411469|ref|XP_001513331.1|	2e-24	PREDICTED: protein phosphatase 1 regulatory subunit 7-like [Ornithorhynchus anatinus]
CUFF.48181.1	gi|149640326|ref|XP_001510246.1|	2e-07	PREDICTED: protocadherin beta-14-like [Ornithorhynchus anatinus]
CUFF.106087.1	gi|149689580|ref|XP_001489814.1|	1e-08	PREDICTED: dedicator of cytokinesis protein 1 [Equus caballus]
CUFF.110076.1	gi|149690179|ref|XP_001500468.1|	1e-12	PREDICTED: rho GTPase-activating protein 19 [Equus caballus]
CUFF.116707.1	gi|149690803|ref|XP_001492623.1|	2e-08	PREDICTED: disrupted in schizophrenia 1 protein [Equus caballus]
CUFF.116710.1	gi|149690803|ref|XP_001492623.1|	2e-44	PREDICTED: disrupted in schizophrenia 1 protein [Equus caballus]
CUFF.127911.1	gi|149692048|ref|XP_001503497.1|	5e-09	PREDICTED: protein Mis18-beta-like [Equus caballus]
CUFF.209844.1	gi|149698404|ref|XP_001501761.1|	4e-07	PREDICTED: la-related protein 1B [Equus caballus]
CUFF.286371.1	gi|149698492|ref|XP_001503655.1|	7e-23	PREDICTED: glutathione S-transferase C-terminal domain-containing protein isoform 1 [Equus caballus]
CUFF.222024.1	gi|149699306|ref|XP_001500500.1|	0.0	PREDICTED: ataxin-1-like [Equus caballus]
CUFF.222024.3	gi|149699306|ref|XP_001500500.1|	0.0	PREDICTED: ataxin-1-like [Equus caballus]
CUFF.222024.2	gi|149699306|ref|XP_001500500.1|	0.0	PREDICTED: ataxin-1-like [Equus caballus]
CUFF.6203.1	gi|149701773|ref|XP_001498037.1|	5e-10	PREDICTED: sodium/hydrogen exchanger-like domain-containing protein 1-like [Equus caballus]
CUFF.178752.1	gi|149701773|ref|XP_001498037.1|	2e-13	PREDICTED: sodium/hydrogen exchanger-like domain-containing protein 1-like [Equus caballus]
CUFF.183035.1	gi|149701773|ref|XP_001498037.1|	3e-08	PREDICTED: sodium/hydrogen exchanger-like domain-containing protein 1-like [Equus caballus]
CUFF.185049.1	gi|149701773|ref|XP_001498037.1|	3e-06	PREDICTED: sodium/hydrogen exchanger-like domain-containing protein 1-like [Equus caballus]
CUFF.229334.1	gi|149702742|ref|XP_001493616.1|	3e-66	PREDICTED: e3 ubiquitin-protein ligase LNX isoform 2 [Equus caballus]
CUFF.229774.1	gi|149702995|ref|XP_001493355.1|	6e-27	PREDICTED: SLAIN motif-containing protein 2-like [Equus caballus]
CUFF.232192.1	gi|149703153|ref|XP_001498835.1|	7e-31	PREDICTED: ADP-ribosyl cyclase 1-like [Equus caballus]
CUFF.232850.1	gi|149703200|ref|XP_001499848.1|	1e-13	PREDICTED: wolframin-like [Equus caballus]
CUFF.237140.1	gi|149704653|ref|XP_001498451.1|	2e-10	PREDICTED: growth factor receptor-bound protein 10 [Equus caballus]
CUFF.239986.1	gi|149706069|ref|XP_001500202.1|	6e-27	PREDICTED: probable serine carboxypeptidase CPVL [Equus caballus]
CUFF.248169.1	gi|149707835|ref|XP_001492562.1|	2e-80	PREDICTED: c4b-binding protein beta chain-like [Equus caballus]
CUFF.248169.3	gi|149707835|ref|XP_001492562.1|	2e-116	PREDICTED: c4b-binding protein beta chain-like [Equus caballus]
CUFF.261425.1	gi|149709421|ref|XP_001497490.1|	2e-29	PREDICTED: cAMP-dependent protein kinase catalytic subunit beta-like isoform 1 [Equus caballus]
CUFF.261480.1	gi|149709436|ref|XP_001497932.1|	3e-85	PREDICTED: interferon-induced protein 44-like [Equus caballus]
CUFF.276864.1	gi|149710104|ref|XP_001488631.1|	4e-19	PREDICTED: lanC-like protein 1 [Equus caballus]
CUFF.276866.1	gi|149710104|ref|XP_001488631.1|	2e-06	PREDICTED: lanC-like protein 1 [Equus caballus]
CUFF.276867.1	gi|149710104|ref|XP_001488631.1|	2e-07	PREDICTED: lanC-like protein 1 [Equus caballus]
CUFF.114672.1	gi|149711139|ref|XP_001493234.1|	6e-127	PREDICTED: serine/threonine-protein kinase 16-like [Equus caballus]
CUFF.114674.1	gi|149711139|ref|XP_001493234.1|	5e-116	PREDICTED: serine/threonine-protein kinase 16-like [Equus caballus]
CUFF.266680.1	gi|255308920|ref|NP_001157302.1|	3e-25	adiponectin receptor protein 2 [Equus caballus]
CUFF.267873.1	gi|149712506|ref|XP_001499305.1|	9e-94	PREDICTED: killer cell lectin-like receptor subfamily B member 1-like [Equus caballus]
CUFF.267873.2	gi|149712506|ref|XP_001499305.1|	7e-76	PREDICTED: killer cell lectin-like receptor subfamily B member 1-like [Equus caballus]
CUFF.267909.1	gi|149712708|ref|XP_001499457.1|	7e-42	PREDICTED: killer cell lectin-like receptor subfamily F member 1-like [Equus caballus]
CUFF.267906.1	gi|149712708|ref|XP_001499457.1|	5e-07	PREDICTED: killer cell lectin-like receptor subfamily F member 1-like [Equus caballus]
CUFF.268034.1	gi|149712726|ref|XP_001494178.1|	2e-09	PREDICTED: NKG2-A/NKG2-B type II integral membrane protein-like [Equus caballus]
CUFF.268035.1	gi|149712726|ref|XP_001494178.1|	3e-28	PREDICTED: NKG2-A/NKG2-B type II integral membrane protein-like [Equus caballus]
CUFF.278349.1	gi|149716865|ref|XP_001499558.1|	6e-11	PREDICTED: uncharacterized protein C11orf65-like [Equus caballus]
CUFF.276989.1	gi|149716765|ref|XP_001496899.1|	1e-23	PREDICTED: c-type lectin domain family 4 member G-like [Equus caballus]
CUFF.276989.2	gi|149716765|ref|XP_001496899.1|	8e-15	PREDICTED: c-type lectin domain family 4 member G-like [Equus caballus]
CUFF.276990.1	gi|149716765|ref|XP_001496899.1|	7e-78	PREDICTED: c-type lectin domain family 4 member G-like [Equus caballus]
CUFF.276990.2	gi|149716765|ref|XP_001496899.1|	2e-22	PREDICTED: c-type lectin domain family 4 member G-like [Equus caballus]
CUFF.276751.1	gi|149716710|ref|XP_001496004.1|	2e-16	PREDICTED: long-chain-fatty-acid--CoA ligase ACSBG2 [Equus caballus]
CUFF.280163.1	gi|149716611|ref|XP_001503464.1|	1e-30	PREDICTED: GRAM domain-containing protein 1B isoform 2 [Equus caballus]
CUFF.286429.1	gi|149719387|ref|XP_001504565.1|	1e-18	PREDICTED: UPF0197 transmembrane protein C11orf10 homolog [Equus caballus]
CUFF.313492.1	gi|149720194|ref|XP_001490037.1|	1e-122	PREDICTED: cationic amino acid transporter 4 [Equus caballus]
CUFF.314254.1	gi|149720194|ref|XP_001490037.1|	1e-19	PREDICTED: cationic amino acid transporter 4 [Equus caballus]
CUFF.286642.1	gi|149719940|ref|XP_001499948.1|	0.0	PREDICTED: interferon-induced very large GTPase 1-like [Equus caballus]
CUFF.286635	gi|149719940|ref|XP_001499948.1|	9e-90	PREDICTED: interferon-induced very large GTPase 1-like [Equus caballus]
CUFF.289355	gi|149720218|ref|XP_001490738.1|	8e-40	PREDICTED: coiled-coil domain-containing protein 116-like [Equus caballus]
CUFF.289079.1	gi|149720198|ref|XP_001490182.1|	4e-24	PREDICTED: cationic amino acid transporter 4-like [Equus caballus]
CUFF.288871.1	gi|149720182|ref|XP_001488683.1|	7e-09	PREDICTED: sushi domain-containing protein 2 [Equus caballus]
CUFF.288871	gi|149720182|ref|XP_001488683.1|	7e-09	PREDICTED: sushi domain-containing protein 2 [Equus caballus]
CUFF.299143.1	gi|149720923|ref|XP_001499133.1|	6e-21	PREDICTED: dymeclin [Equus caballus]
CUFF.89236.1	gi|334962391|ref|NP_001229406.1|	2e-37	syndecan binding protein (syntenin) [Equus caballus]
CUFF.313570.1	gi|149721516|ref|XP_001489134.1|	2e-71	PREDICTED: 39S ribosomal protein L15, mitochondrial-like [Equus caballus]
CUFF.313562.1	gi|149721516|ref|XP_001489134.1|	3e-20	PREDICTED: 39S ribosomal protein L15, mitochondrial-like [Equus caballus]
CUFF.313562.2	gi|149721516|ref|XP_001489134.1|	3e-15	PREDICTED: 39S ribosomal protein L15, mitochondrial-like [Equus caballus]
CUFF.315088.1	gi|149721516|ref|XP_001489134.1|	5e-44	PREDICTED: 39S ribosomal protein L15, mitochondrial-like [Equus caballus]
CUFF.310682.1	gi|149721819|ref|XP_001499999.1|	2e-38	PREDICTED: solute carrier family 45 member 4 [Equus caballus]
CUFF.306384.1	gi|149721572|ref|XP_001492054.1|	1e-33	PREDICTED: cytochrome c oxidase subunit 6C-like isoform 1 [Equus caballus] gi|338728534|ref|XP_003365691.1| PREDICTED: cytochrome c oxidase subunit 6C-like isoform 2 [Equus caballus]
CUFF.4994.1	gi|149722584|ref|XP_001489435.1|	1e-43	PREDICTED: leukocyte immunoglobulin-like receptor subfamily A member 5-like [Equus caballus]
CUFF.4994.2	gi|149722584|ref|XP_001489435.1|	6e-122	PREDICTED: leukocyte immunoglobulin-like receptor subfamily A member 5-like [Equus caballus]
CUFF.14169.1	gi|149723333|ref|XP_001497481.1|	1e-62	PREDICTED: CMRF35-like molecule 6-like [Equus caballus]
CUFF.14169.2	gi|149723333|ref|XP_001497481.1|	7e-57	PREDICTED: CMRF35-like molecule 6-like [Equus caballus]
CUFF.27706.1	gi|149725102|ref|XP_001488366.1|	5e-06	PREDICTED: proline-rich protein 5 [Equus caballus]
CUFF.27713.1	gi|149725102|ref|XP_001488366.1|	5e-16	PREDICTED: proline-rich protein 5 [Equus caballus]
CUFF.37324.1	gi|149725750|ref|XP_001501245.1|	2e-09	PREDICTED: hypothetical protein LOC100063692 [Equus caballus]
CUFF.314484.1	gi|149725264|ref|XP_001493297.1|	4e-15	PREDICTED: membrane-spanning 4-domains subfamily A member 4A-like [Equus caballus]
CUFF.314484.2	gi|149725264|ref|XP_001493297.1|	3e-33	PREDICTED: membrane-spanning 4-domains subfamily A member 4A-like [Equus caballus]
CUFF.314484.3	gi|149725264|ref|XP_001493297.1|	1e-10	PREDICTED: membrane-spanning 4-domains subfamily A member 4A-like [Equus caballus]
CUFF.30238.1	gi|149725528|ref|XP_001489344.1|	3e-16	PREDICTED: ubiquitin thioesterase OTUB1-like [Equus caballus]
CUFF.280597.1	gi|149725927|ref|XP_001491237.1|	1e-10	PREDICTED: zinc finger CCCH domain-containing protein 7A [Equus caballus]
CUFF.280603.1	gi|149725927|ref|XP_001491237.1|	5e-06	PREDICTED: zinc finger CCCH domain-containing protein 7A [Equus caballus]
CUFF.50536.1	gi|149726412|ref|XP_001504544.1|	3e-06	PREDICTED: GRAM domain-containing protein 3 isoform 1 [Equus caballus]
CUFF.53414.1	gi|149726519|ref|XP_001504688.1|	8e-08	PREDICTED: DNA repair protein XRCC4-like isoform 2 [Equus caballus]
CUFF.53417.1	gi|149726519|ref|XP_001504688.1|	3e-12	PREDICTED: DNA repair protein XRCC4-like isoform 2 [Equus caballus]
CUFF.53417	gi|149726519|ref|XP_001504688.1|	3e-12	PREDICTED: DNA repair protein XRCC4-like isoform 2 [Equus caballus]
CUFF.59654.1	gi|149727260|ref|XP_001500773.1|	3e-10	PREDICTED: bifunctional methylenetetrahydrofolate dehydrogenase/cyclohydrolase, mitochondrial [Equus caballus]
CUFF.70080.1	gi|149728227|ref|XP_001488579.1|	2e-35	PREDICTED: coatomer subunit gamma [Equus caballus]
CUFF.70079.1	gi|149728227|ref|XP_001488579.1|	5e-13	PREDICTED: coatomer subunit gamma [Equus caballus]
CUFF.79740.1	gi|149729737|ref|XP_001498426.1|	7e-16	PREDICTED: anaphase-promoting complex subunit 13-like [Equus caballus] gi|224059865|ref|XP_002196368.1| PREDICTED: hypothetical protein [Taeniopygia guttata] gi|197128956|gb|ACH45454.1| putative anaphase promoting complex subunit 13 [Taeniopygia guttata] gi|197128957|gb|ACH45455.1| putative anaphase promoting complex subunit 13 [Taeniopygia guttata]
CUFF.95153.1	gi|149730954|ref|XP_001501089.1|	7e-36	PREDICTED: coiled-coil domain-containing protein 141-like isoform 1 [Equus caballus]
CUFF.95704.1	gi|149730990|ref|XP_001499218.1|	2e-14	PREDICTED: 3-hydroxyisobutyryl-CoA hydrolase, mitochondrial [Equus caballus]
CUFF.98435.1	gi|149731038|ref|XP_001489893.1|	3e-13	PREDICTED: serine/Arginine-related protein 53-like [Equus caballus]
CUFF.102186.1	gi|149731539|ref|XP_001500056.1|	3e-174	PREDICTED: protein HEG homolog 1 [Equus caballus]
CUFF.117815.1	gi|149731604|ref|XP_001500817.1|	6e-24	PREDICTED: beta-1,4-galactosyltransferase 4-like [Equus caballus]
CUFF.117817.1	gi|149731604|ref|XP_001500817.1|	1e-09	PREDICTED: beta-1,4-galactosyltransferase 4-like [Equus caballus]
CUFF.136854	gi|149732403|ref|XP_001493158.1|	1e-25	PREDICTED: HLA class II histocompatibility antigen, DM alpha chain-like [Equus caballus]
CUFF.201086.1	gi|149732410|ref|XP_001496865.1|	9e-15	PREDICTED: zinc transporter SLC39A7-like [Equus caballus]
CUFF.145227.1	gi|149732780|ref|XP_001499521.1|	5e-59	PREDICTED: WD repeat-containing protein 70 [Equus caballus]
CUFF.145242.1	gi|149732780|ref|XP_001499521.1|	2e-08	PREDICTED: WD repeat-containing protein 70 [Equus caballus]
CUFF.147751.1	gi|149733042|ref|XP_001490473.1|	4e-49	PREDICTED: hypothetical protein LOC100050364 [Equus caballus]
CUFF.148182.1	gi|149733426|ref|XP_001495350.1|	8e-19	PREDICTED: UPF0492 protein C20orf94-like [Equus caballus]
CUFF.148180.1	gi|149733426|ref|XP_001495350.1|	3e-82	PREDICTED: UPF0492 protein C20orf94-like [Equus caballus]
CUFF.313819.1	gi|149736970|ref|XP_001491491.1|	2e-07	PREDICTED: histone-arginine methyltransferase CARM1-like [Equus caballus]
CUFF.167831.1	gi|149737643|ref|XP_001496286.1|	4e-13	PREDICTED: calmin [Equus caballus]
CUFF.167824.1	gi|149737643|ref|XP_001496286.1|	3e-17	PREDICTED: calmin [Equus caballus]
CUFF.164388.1	gi|149737209|ref|XP_001500494.1|	2e-12	PREDICTED: uncharacterized protein KIAA0247-like [Equus caballus]
CUFF.161673.1	gi|149737236|ref|XP_001489347.1|	3e-34	PREDICTED: serine/threonine/tyrosine-interacting protein-like [Equus caballus]
CUFF.161673.3	gi|149737236|ref|XP_001489347.1|	1e-22	PREDICTED: serine/threonine/tyrosine-interacting protein-like [Equus caballus]
CUFF.164032.1	gi|149737201|ref|XP_001500140.1|	2e-10	PREDICTED: DNA repair protein RAD51 homolog 2 [Equus caballus]
CUFF.179794.1	gi|149742301|ref|XP_001490589.1|	1e-07	PREDICTED: ICOS ligand-like [Equus caballus]
CUFF.170074.1	gi|149740987|ref|XP_001497183.1|	6e-99	PREDICTED: calicin-like [Equus caballus]
CUFF.170075.1	gi|149740707|ref|XP_001496191.1|	4e-75	PREDICTED: calicin-like [Equus caballus]
CUFF.184340.1	gi|149743156|ref|XP_001493654.1|	7e-52	PREDICTED: death domain-containing protein CRADD-like [Equus caballus]
CUFF.190785.1	gi|149743647|ref|XP_001494473.1|	2e-09	PREDICTED: supervillin [Equus caballus]
CUFF.213478.1	gi|149743888|ref|XP_001489751.1|	1e-08	PREDICTED: TATA box-binding protein-associated factor RNA polymerase I subunit A-like [Equus caballus]
CUFF.41775.1	gi|149750942|ref|XP_001499755.1|	2e-57	PREDICTED: interleukin-32-like [Equus caballus]
CUFF.282711.1	gi|149749449|ref|XP_001492977.1|	2e-09	PREDICTED: hypothetical protein LOC100060755 [Equus caballus]
CUFF.135187.1	gi|149754742|ref|XP_001505082.1|	2e-31	PREDICTED: histone H1.5-like [Equus caballus]
CUFF.135855.1	gi|149754778|ref|XP_001489069.1|	7e-09	PREDICTED: MHC class I polypeptide-related sequence B-like [Equus caballus]
CUFF.135976.2	gi|149754778|ref|XP_001489069.1|	2e-28	PREDICTED: MHC class I polypeptide-related sequence B-like [Equus caballus]
CUFF.135976.4	gi|149754778|ref|XP_001489069.1|	7e-13	PREDICTED: MHC class I polypeptide-related sequence B-like [Equus caballus]
CUFF.322346.1	gi|149755321|ref|XP_001491340.1|	2e-67	PREDICTED: melanoma-associated antigen 10-like [Equus caballus]
CUFF.33305.1	gi|149755399|ref|XP_001493683.1|	1e-137	PREDICTED: STAT3-interacting protein as a repressor-like [Equus caballus]
CUFF.253574.1	gi|149755957|ref|XP_001491312.1|	1e-43	PREDICTED: immunoglobulin superfamily member 8 [Equus caballus]
CUFF.313789.1	gi|149756861|ref|XP_001494840.1|	2e-09	PREDICTED: uncharacterized protein C19orf57-like [Equus caballus]
CUFF.313802.1	gi|149756861|ref|XP_001494840.1|	8e-27	PREDICTED: uncharacterized protein C19orf57-like [Equus caballus]
CUFF.313793.1	gi|149756861|ref|XP_001494840.1|	2e-07	PREDICTED: uncharacterized protein C19orf57-like [Equus caballus]
CUFF.4275.1	gi|149757193|ref|XP_001497072.1|	2e-11	PREDICTED: sialic acid-binding Ig-like lectin 8-like [Equus caballus]
CUFF.314301.1	gi|149757193|ref|XP_001497072.1|	5e-29	PREDICTED: sialic acid-binding Ig-like lectin 8-like [Equus caballus]
CUFF.314326.1	gi|149757193|ref|XP_001497072.1|	1e-42	PREDICTED: sialic acid-binding Ig-like lectin 8-like [Equus caballus]
CUFF.161483.1	gi|149757018|ref|XP_001489553.1|	4e-06	PREDICTED: hippocampus abundant transcript-like protein 1-like [Equus caballus]
CUFF.281770.1	gi|149756885|ref|XP_001495460.1|	4e-102	PREDICTED: zinc finger protein 709-like [Equus caballus]
CUFF.281766.1	gi|149756885|ref|XP_001495460.1|	5e-42	PREDICTED: zinc finger protein 709-like [Equus caballus]
CUFF.318433.2	gi|149758001|ref|XP_001494658.1|	2e-60	PREDICTED: protein FAM156A-like [Equus caballus]
CUFF.318433.1	gi|149758001|ref|XP_001494658.1|	6e-28	PREDICTED: protein FAM156A-like [Equus caballus]
CUFF.318435.1	gi|149758001|ref|XP_001494658.1|	2e-07	PREDICTED: protein FAM156A-like [Equus caballus]
CUFF.310788.1	gi|194215152|ref|XP_001917082.1|	2e-06	PREDICTED: lymphocyte antigen 6H-like [Equus caballus]
CUFF.310814.1	gi|194215152|ref|XP_001917082.1|	2e-24	PREDICTED: lymphocyte antigen 6H-like [Equus caballus]
CUFF.322434.1	gi|149757817|ref|XP_001499569.1|	7e-26	PREDICTED: protein CXorf40A-like [Equus caballus]
CUFF.156294.1	gi|149758471|ref|XP_001489074.1|	0.0	PREDICTED: solute carrier family 28 member 3 [Equus caballus]
CUFF.194626.1	gi|149758400|ref|XP_001497477.1|	2e-20	PREDICTED: FGGY carbohydrate kinase domain-containing protein [Equus caballus]
CUFF.27536.1	gi|149758321|ref|XP_001493122.1|	5e-23	PREDICTED: probable methylthioribulose-1-phosphate dehydratase-like [Equus caballus]
CUFF.156333.2	gi|149758264|ref|XP_001489164.1|	4e-16	PREDICTED: solute carrier family 28 member 3-like [Equus caballus]
CUFF.32767.1	gi|149759250|ref|XP_001488655.1|	9e-53	PREDICTED: interferon-induced transmembrane protein 1-like [Equus caballus]
CUFF.32767.2	gi|149759250|ref|XP_001488655.1|	4e-47	PREDICTED: interferon-induced transmembrane protein 1-like [Equus caballus]
CUFF.11490.1	gi|149758744|ref|XP_001490188.1|	2e-13	PREDICTED: meteorin-like protein-like [Equus caballus]
CUFF.32730.1	gi|149759252|ref|XP_001488671.1|	1e-39	PREDICTED: interferon-induced transmembrane protein 3-like [Equus caballus]
CUFF.32731.1	gi|149759252|ref|XP_001488671.1|	1e-12	PREDICTED: interferon-induced transmembrane protein 3-like [Equus caballus]
CUFF.15525.1	gi|149759807|ref|XP_001503883.1|	7e-33	PREDICTED: ubiquitin carboxyl-terminal hydrolase 21 isoform 2 [Equus caballus] gi|149759809|ref|XP_001503880.1| PREDICTED: ubiquitin carboxyl-terminal hydrolase 21 isoform 1 [Equus caballus]
CUFF.313855.1	gi|149760352|ref|XP_001491865.1|	2e-20	PREDICTED: interferon-induced protein with tetratricopeptide repeats 5-like [Equus caballus]
CUFF.313856.1	gi|149760352|ref|XP_001491865.1|	2e-24	PREDICTED: interferon-induced protein with tetratricopeptide repeats 5-like [Equus caballus]
CUFF.313857.1	gi|149760352|ref|XP_001491865.1|	1e-20	PREDICTED: interferon-induced protein with tetratricopeptide repeats 5-like [Equus caballus]
CUFF.32283.1	gi|149760350|ref|XP_001498851.1|	2e-07	PREDICTED: interferon-induced protein with tetratricopeptide repeats 1 [Equus caballus]
CUFF.313860.1	gi|149760350|ref|XP_001498851.1|	5e-70	PREDICTED: interferon-induced protein with tetratricopeptide repeats 1 [Equus caballus]
CUFF.129593.1	gi|149760860|ref|XP_001496158.1|	3e-15	PREDICTED: mast cell protease 8-like [Equus caballus]
CUFF.5048.1	gi|149761437|ref|XP_001487946.1|	7e-50	PREDICTED: leukocyte immunoglobulin-like receptor subfamily B member 4-like [Equus caballus]
CUFF.5048.2	gi|149761437|ref|XP_001487946.1|	1e-49	PREDICTED: leukocyte immunoglobulin-like receptor subfamily B member 4-like [Equus caballus]
CUFF.5048.3	gi|149761437|ref|XP_001487946.1|	3e-107	PREDICTED: leukocyte immunoglobulin-like receptor subfamily B member 4-like [Equus caballus]
CUFF.205209.1	gi|195934711|ref|YP_002120646.1|	3e-28	NADH dehydrogenase subunit 1 [Meles meles] gi|155368598|emb|CAM98611.1| NADH dehydrogenase subunit 1 [Meles meles] gi|269302315|gb|ACZ29007.1| NADH dehydrogenase subunit 1 [Meles meles]
CUFF.281909.1	gi|156139112|ref|NP_001093063.1|	1e-06	vomeronasal 2 receptor 610 precursor [Monodelphis domestica]
CUFF.154944.1	gi|156324032|ref|XP_001618443.1|	3e-06	hypothetical protein NEMVEDRAFT_v1g67836 [Nematostella vectensis] gi|156198922|gb|EDO26343.1| predicted protein [Nematostella vectensis]
CUFF.89017.1	gi|156340496|ref|XP_001620464.1|	8e-07	hypothetical protein NEMVEDRAFT_v1g148065 [Nematostella vectensis] gi|156205422|gb|EDO28364.1| predicted protein [Nematostella vectensis]
CUFF.276986.1	gi|156342117|ref|XP_001620883.1|	3e-12	hypothetical protein NEMVEDRAFT_v1g146769 [Nematostella vectensis] gi|156206308|gb|EDO28783.1| predicted protein [Nematostella vectensis]
CUFF.88982	gi|156355349|ref|XP_001623631.1|	4e-23	predicted protein [Nematostella vectensis] gi|156210351|gb|EDO31531.1| predicted protein [Nematostella vectensis]
CUFF.315033.1	gi|156357551|ref|XP_001624280.1|	8e-06	predicted protein [Nematostella vectensis] gi|156211047|gb|EDO32180.1| predicted protein [Nematostella vectensis]
CUFF.11721.1	gi|156391905|ref|XP_001635790.1|	2e-09	predicted protein [Nematostella vectensis] gi|156222887|gb|EDO43727.1| predicted protein [Nematostella vectensis]
CUFF.289008.1	gi|156396622|ref|XP_001637492.1|	2e-09	predicted protein [Nematostella vectensis] gi|156224604|gb|EDO45429.1| predicted protein [Nematostella vectensis]
CUFF.315486.2	gi|156397165|ref|XP_001637762.1|	2e-14	predicted protein [Nematostella vectensis] gi|156224877|gb|EDO45699.1| predicted protein [Nematostella vectensis]
CUFF.34489.1	gi|156230998|ref|NP_001093035.1|	1e-33	vomeronasal 2 receptor 556 [Monodelphis domestica]
CUFF.26833.1	gi|157427764|ref|NP_001098786.1|	4e-17	amidophosphoribosyltransferase [Equus caballus]
CUFF.31954.1	gi|189163497|ref|NP_001099790.2|	2e-13	protein tyrosine phosphatase, receptor type, f polypeptide (PTPRF), interacting protein, alpha 1 [Rattus norvegicus]
CUFF.149426.1	gi|297460556|ref|XP_872545.4|	1e-06	PREDICTED: uncharacterized protein LOC615595 [Bos taurus] gi|297481744|ref|XP_002692284.1| PREDICTED: uncharacterized protein LOC615595 [Bos taurus] gi|296481253|gb|DAA23368.1| ribosomal protein L10-like [Bos taurus]
CUFF.149426.2	gi|297460556|ref|XP_872545.4|	1e-06	PREDICTED: uncharacterized protein LOC615595 [Bos taurus] gi|297481744|ref|XP_002692284.1| PREDICTED: uncharacterized protein LOC615595 [Bos taurus] gi|296481253|gb|DAA23368.1| ribosomal protein L10-like [Bos taurus]
CUFF.208470.1	gi|296478812|gb|DAA20927.1|	2e-21	protease, serine, 22-like [Bos taurus]
CUFF.37407.1	gi|296473311|gb|DAA15426.1|	1e-16	zinc finger protein 688 [Bos taurus]
CUFF.322117.1	gi|296471198|gb|DAA13313.1|	1e-12	membrane magnesium transporter 1 precursor [Bos taurus]
CUFF.224174.1	gi|297478965|ref|XP_002690508.1|	1e-49	PREDICTED: serine/threonine/tyrosine-interacting protein isoform 2 [Bos taurus] gi|296483694|gb|DAA25809.1| serine/threonine/tyrosine interacting protein isoform 2 [Bos taurus]
CUFF.129043.1	gi|297468071|ref|XP_002705592.1|	5e-26	PREDICTED: T-cell receptor alpha chain V region 2B4 [Bos taurus]
CUFF.229001.1	gi|338716586|ref|XP_001497694.3|	7e-07	PREDICTED: swi5-dependent recombination DNA repair protein 1 homolog [Equus caballus]
CUFF.127939.2	gi|338717526|ref|XP_003363647.1|	2e-11	PREDICTED: hypothetical protein LOC100630842 [Equus caballus]
CUFF.128712.1	gi|338717585|ref|XP_001505186.2|	1e-07	PREDICTED: purine nucleoside phosphorylase-like isoform 2 [Equus caballus]
CUFF.128962.1	gi|338717629|ref|XP_003363667.1|	2e-20	PREDICTED: hypothetical protein LOC100630083 [Equus caballus]
CUFF.129609.1	gi|338717965|ref|XP_001488547.3|	2e-07	PREDICTED: granzyme B-like [Equus caballus]
CUFF.245087	gi|338724416|ref|XP_003364933.1|	1e-07	PREDICTED: t-cell receptor beta chain T17T-22-like [Equus caballus]
CUFF.247767.1	gi|338724631|ref|XP_003364982.1|	4e-17	PREDICTED: hypothetical protein LOC100629326 [Equus caballus]
CUFF.258865.1	gi|338725407|ref|XP_003365136.1|	5e-55	PREDICTED: dual specificity protein phosphatase CDC14A isoform 2 [Equus caballus]
CUFF.260475.1	gi|338725247|ref|XP_003365104.1|	8e-24	PREDICTED: HLA class II histocompatibility antigen, DQ alpha 2 chain-like [Equus caballus]
CUFF.278949.1	gi|338726819|ref|XP_001502273.3|	2e-07	PREDICTED: protein FAM55D-like [Equus caballus]
CUFF.287915.1	gi|338727380|ref|XP_001501683.3|	4e-59	PREDICTED: b7 homolog 6-like [Equus caballus]
CUFF.287924.1	gi|338727380|ref|XP_001501683.3|	4e-56	PREDICTED: b7 homolog 6-like [Equus caballus]
CUFF.132027.1	gi|338727843|ref|XP_001496669.3|	8e-08	PREDICTED: e3 ubiquitin-protein ligase RNF138-like [Equus caballus]
CUFF.183359.1	gi|338727843|ref|XP_001496669.3|	5e-11	PREDICTED: e3 ubiquitin-protein ligase RNF138-like [Equus caballus]
CUFF.183359	gi|338727843|ref|XP_001496669.3|	5e-11	PREDICTED: e3 ubiquitin-protein ligase RNF138-like [Equus caballus]
CUFF.297027.1	gi|338727853|ref|XP_003365558.1|	1e-20	PREDICTED: GREB1-like protein [Equus caballus]
CUFF.297030.1	gi|338727853|ref|XP_003365558.1|	5e-12	PREDICTED: GREB1-like protein [Equus caballus]
CUFF.297037.1	gi|338727853|ref|XP_003365558.1|	3e-38	PREDICTED: GREB1-like protein [Equus caballus]
CUFF.297039.1	gi|338727853|ref|XP_003365558.1|	2e-53	PREDICTED: GREB1-like protein [Equus caballus]
CUFF.297037	gi|338727853|ref|XP_003365558.1|	4e-44	PREDICTED: GREB1-like protein [Equus caballus]
CUFF.299945.1	gi|338728133|ref|XP_003365623.1|	3e-10	PREDICTED: phorbol-12-myristate-13-acetate-induced protein 1-like [Equus caballus]
CUFF.299945.2	gi|338728133|ref|XP_003365623.1|	1e-09	PREDICTED: phorbol-12-myristate-13-acetate-induced protein 1-like [Equus caballus]
CUFF.6094.1	gi|338728315|ref|XP_001489456.3|	5e-09	PREDICTED: transcription elongation factor A protein 1-like [Equus caballus]
CUFF.5354.1	gi|338710369|ref|XP_001491350.3|	2e-13	PREDICTED: endothelial zinc finger protein induced by tumor necrosis factor alpha [Equus caballus]
CUFF.14626.1	gi|338711763|ref|XP_003362573.1|	3e-09	PREDICTED: hypothetical protein LOC100630006 [Equus caballus]
CUFF.18942.1	gi|338711485|ref|XP_001499194.3|	1e-12	PREDICTED: src kinase-associated phosphoprotein 1-like [Equus caballus]
CUFF.17619.1	gi|338711451|ref|XP_001497358.3|	2e-30	PREDICTED: calcium-binding mitochondrial carrier protein Aralar1-like [Equus caballus]
CUFF.17620.1	gi|338711451|ref|XP_001497358.3|	4e-34	PREDICTED: calcium-binding mitochondrial carrier protein Aralar1-like [Equus caballus]
CUFF.19662.1	gi|338710961|ref|XP_001503327.3|	4e-13	PREDICTED: syntaxin-binding protein 4 [Equus caballus]
CUFF.94362.1	gi|338714125|ref|XP_001502304.3|	5e-06	PREDICTED: rho-associated protein kinase 2-like [Equus caballus]
CUFF.100657.1	gi|338714125|ref|XP_001502304.3|	3e-13	PREDICTED: rho-associated protein kinase 2-like [Equus caballus]
CUFF.105273.1	gi|338714125|ref|XP_001502304.3|	2e-10	PREDICTED: rho-associated protein kinase 2-like [Equus caballus]
CUFF.160337.1	gi|338714125|ref|XP_001502304.3|	8e-09	PREDICTED: rho-associated protein kinase 2-like [Equus caballus]
CUFF.100657	gi|338714125|ref|XP_001502304.3|	5e-18	PREDICTED: rho-associated protein kinase 2-like [Equus caballus]
CUFF.73553.1	gi|338714663|ref|XP_003363130.1|	4e-38	PREDICTED: UPF0640 protein C3orf78 homolog [Equus caballus]
CUFF.154794.1	gi|338719428|ref|XP_001491084.3|	9e-27	PREDICTED: proteasome subunit alpha type-7-like [Equus caballus]
CUFF.314093.1	gi|338720072|ref|XP_001495783.3|	2e-37	PREDICTED: galectin-3-like [Equus caballus]
CUFF.314093.2	gi|338720072|ref|XP_001495783.3|	2e-37	PREDICTED: galectin-3-like [Equus caballus]
CUFF.314548.1	gi|338720072|ref|XP_001495783.3|	5e-16	PREDICTED: galectin-3-like [Equus caballus]
CUFF.313953.1	gi|338728692|ref|XP_001489327.3|	6e-62	PREDICTED: serine/threonine-protein kinase pim-3-like [Equus caballus]
CUFF.313953.2	gi|338728692|ref|XP_001489327.3|	4e-35	PREDICTED: serine/threonine-protein kinase pim-3-like [Equus caballus]
CUFF.217505.1	gi|338722957|ref|XP_001495293.3|	3e-09	PREDICTED: NKG2D ligand 1-like [Equus caballus]
CUFF.316824.1	gi|338728959|ref|XP_001492476.3|	1e-16	PREDICTED: acyl-coenzyme A thioesterase 9, mitochondrial-like [Equus caballus]
CUFF.319414.1	gi|338729336|ref|XP_003365873.1|	6e-25	PREDICTED: cytochrome c oxidase subunit 7B, mitochondrial-like [Equus caballus]
CUFF.155512.1	gi|338719618|ref|XP_003364029.1|	5e-22	PREDICTED: hypothetical protein LOC100629581 [Equus caballus]
CUFF.253965.1	gi|338725181|ref|XP_003365096.1|	3e-84	PREDICTED: Fc receptor-like protein 3-like [Equus caballus]
CUFF.253966.1	gi|338725181|ref|XP_003365096.1|	4e-16	PREDICTED: Fc receptor-like protein 3-like [Equus caballus]
CUFF.128958.1	gi|338717654|ref|XP_003363676.1|	4e-47	PREDICTED: hypothetical protein LOC100629377 [Equus caballus]
CUFF.129009.1	gi|338717654|ref|XP_003363676.1|	3e-13	PREDICTED: hypothetical protein LOC100629377 [Equus caballus]
CUFF.129010.1	gi|338717654|ref|XP_003363676.1|	1e-37	PREDICTED: hypothetical protein LOC100629377 [Equus caballus]
CUFF.128975.1	gi|338717660|ref|XP_001491680.3|	5e-30	PREDICTED: hypothetical protein LOC100058798 [Equus caballus]
CUFF.129026.1	gi|338717660|ref|XP_001491680.3|	2e-39	PREDICTED: hypothetical protein LOC100058798 [Equus caballus]
CUFF.318459	gi|338729228|ref|XP_003365847.1|	8e-25	PREDICTED: rho guanine nucleotide exchange factor 9 [Equus caballus]
CUFF.11753	gi|338710855|ref|XP_003362430.1|	3e-30	PREDICTED: secreted and transmembrane protein 1A-like [Equus caballus]
CUFF.275990.1	gi|338726553|ref|XP_003365348.1|	0.0	PREDICTED: zinc finger protein 77-like [Equus caballus]
CUFF.275991.1	gi|338726553|ref|XP_003365348.1|	2e-28	PREDICTED: zinc finger protein 77-like [Equus caballus]
CUFF.276039.1	gi|338726553|ref|XP_003365348.1|	8e-158	PREDICTED: zinc finger protein 77-like [Equus caballus]
CUFF.128983.1	gi|338717637|ref|XP_003363671.1|	1e-26	PREDICTED: hypothetical protein LOC100630442 [Equus caballus]
CUFF.314327.1	gi|338728726|ref|XP_001502963.3|	3e-42	PREDICTED: ig lambda chain V-II region BUR-like [Equus caballus]
CUFF.314537.2	gi|338716129|ref|XP_001915470.2|	6e-11	PREDICTED: ral guanine nucleotide dissociation stimulator-like [Equus caballus] gi|338728601|ref|XP_001916343.2| PREDICTED: ral guanine nucleotide dissociation stimulator-like [Equus caballus]
CUFF.314537.1	gi|338716129|ref|XP_001915470.2|	3e-14	PREDICTED: ral guanine nucleotide dissociation stimulator-like [Equus caballus] gi|338728601|ref|XP_001916343.2| PREDICTED: ral guanine nucleotide dissociation stimulator-like [Equus caballus]
CUFF.71448.1	gi|355559506|gb|EHH16234.1|	2e-18	hypothetical protein EGK_11490 [Macaca mulatta] gi|355746573|gb|EHH51187.1| hypothetical protein EGM_10521 [Macaca fascicularis]
CUFF.242261.1	gi|358411922|ref|XP_003582164.1|	6e-08	PREDICTED: uncharacterized protein LOC100851762 [Bos taurus] gi|359064844|ref|XP_003586040.1| PREDICTED: uncharacterized protein LOC100847298 [Bos taurus]
CUFF.279000.1	gi|358415561|ref|XP_003583145.1|	3e-12	PREDICTED: uncharacterized protein LOC100849643 [Bos taurus] gi|359072708|ref|XP_003586987.1| PREDICTED: uncharacterized protein LOC100847423 [Bos taurus]
CUFF.204714.1	gi|358416057|ref|XP_003583284.1|	2e-13	PREDICTED: uncharacterized protein LOC100851542 [Bos taurus] gi|359074132|ref|XP_003587135.1| PREDICTED: uncharacterized protein LOC100848620 [Bos taurus]
CUFF.129626.1	gi|358417946|ref|XP_874639.5|	2e-07	PREDICTED: granzyme H [Bos taurus] gi|359077813|ref|XP_002696734.2| PREDICTED: granzyme H [Bos taurus]
CUFF.34541.1	gi|358420913|ref|XP_003584762.1|	6e-135	PREDICTED: zinc finger protein 132-like [Bos taurus]
CUFF.106558.1	gi|358419255|ref|XP_003584178.1|	8e-08	PREDICTED: uncharacterized protein LOC100852365 [Bos taurus] gi|359080297|ref|XP_003587970.1| PREDICTED: uncharacterized protein LOC100848404 [Bos taurus]
CUFF.136753.1	gi|146216727|gb|ABQ10564.1|	8e-08	MHC class II antigen DOB [Ailuropoda melanoleuca]
CUFF.4009.1	gi|158519839|ref|NP_001103567.1|	5e-18	izumo sperm-egg fusion protein 2 [Bos taurus] gi|158455086|gb|AAI49307.1| C18H19ORF41 protein [Bos taurus]
CUFF.276076.1	gi|157779131|gb|ABV71132.1|	8e-06	envelope glycoprotein [Ovis aries]
CUFF.276076	gi|157779131|gb|ABV71132.1|	1e-08	envelope glycoprotein [Ovis aries]
CUFF.128990.1	gi|161728337|dbj|BAF94360.1|	2e-27	T cell receptor alpha variable 23 [Homo sapiens]
CUFF.129030.1	gi|161728337|dbj|BAF94360.1|	3e-19	T cell receptor alpha variable 23 [Homo sapiens]
CUFF.16977.1	gi|167527177|ref|XP_001747921.1|	1e-10	hypothetical protein [Monosiga brevicollis MX1] gi|163773670|gb|EDQ87308.1| predicted protein [Monosiga brevicollis MX1]
CUFF.267600	gi|167517233|ref|XP_001742957.1|	2e-06	hypothetical protein [Monosiga brevicollis MX1] gi|163778056|gb|EDQ91671.1| predicted protein [Monosiga brevicollis MX1]
CUFF.311535.1	gi|118136415|gb|ABK62845.1|	2e-09	NADH dehydrogenase subunit 4 [Bubalus bubalis]
CUFF.136752.1	gi|154101396|gb|ABS58515.1|	6e-22	MHC class II antigen [Tursiops truncatus]
CUFF.286278.1	gi|157956437|gb|ABW06574.1|	5e-11	TRIM5del7 [Macaca nemestrina]
CUFF.2378.1	gi|166897993|sp|P16386.2|LIPS_BOVIN	3e-17	RecName: Full=Hormone-sensitive lipase; Short=HSL
CUFF.141006	gi|170043885|ref|XP_001849599.1|	9e-20	conserved hypothetical protein [Culex quinquefasciatus] gi|167867162|gb|EDS30545.1| conserved hypothetical protein [Culex quinquefasciatus]
CUFF.47507.1	gi|170072123|ref|XP_001870098.1|	6e-09	conserved hypothetical protein [Culex quinquefasciatus] gi|167868259|gb|EDS31642.1| conserved hypothetical protein [Culex quinquefasciatus]
CUFF.314321.2	gi|170064647|ref|XP_001867613.1|	1e-07	conserved hypothetical protein [Culex quinquefasciatus] gi|167881962|gb|EDS45345.1| conserved hypothetical protein [Culex quinquefasciatus]
CUFF.46670.1	gi|169646710|ref|NP_001108630.1|	5e-21	glutathione peroxidase 3 precursor [Equus caballus]
CUFF.312951.1	gi|171692787|ref|XP_001911318.1|	2e-06	hypothetical protein [Podospora anserina S mat+] gi|170946342|emb|CAP73143.1| unnamed protein product [Podospora anserina S mat+]
CUFF.318895.1	gi|183396383|gb|ACC62065.1|	2e-08	hypothetical protein [Rhinolophus ferrumequinum]
CUFF.228802.1	gi|189053096|dbj|BAG34718.1|	5e-20	unnamed protein product [Homo sapiens]
CUFF.196441.1	gi|193786500|dbj|BAG51783.1|	4e-11	unnamed protein product [Homo sapiens]
CUFF.281726	gi|193786357|dbj|BAG51640.1|	3e-12	unnamed protein product [Homo sapiens]
CUFF.218168.1	gi|194033482|ref|XP_001924826.1|	9e-07	PREDICTED: hypothetical protein LOC100155054 [Sus scrofa]
CUFF.302106.1	gi|194037109|ref|XP_001925425.1|	9e-55	PREDICTED: solute carrier family 7 member 13-like [Sus scrofa]
CUFF.7796.1	gi|335287841|ref|XP_003355451.1|	2e-16	PREDICTED: aladin isoform 1 [Sus scrofa]
CUFF.105745.1	gi|194205536|ref|XP_001488597.2|	4e-13	PREDICTED: glutaredoxin-3-like [Equus caballus]
CUFF.107720.1	gi|194205652|ref|XP_001916602.1|	1e-90	PREDICTED: beta-1 adrenergic receptor-like [Equus caballus]
CUFF.112726.1	gi|194205935|ref|XP_001502446.2|	4e-10	PREDICTED: receptor expression-enhancing protein 3-like [Equus caballus]
CUFF.113367.1	gi|194205983|ref|XP_001502848.2|	2e-15	PREDICTED: hypothetical protein LOC100072758 [Equus caballus]
CUFF.113366.1	gi|194205983|ref|XP_001502848.2|	5e-16	PREDICTED: hypothetical protein LOC100072758 [Equus caballus]
CUFF.113915	gi|194206006|ref|XP_001503918.2|	3e-10	PREDICTED: zinc finger MYND domain-containing protein 17 [Equus caballus]
CUFF.116219.1	gi|194206104|ref|XP_001492804.2|	2e-11	PREDICTED: tubulin-specific chaperone E-like [Equus caballus]
CUFF.116268.1	gi|194206104|ref|XP_001492804.2|	3e-11	PREDICTED: tubulin-specific chaperone E-like [Equus caballus]
CUFF.117002.1	gi|194206155|ref|XP_001916860.1|	1e-19	PREDICTED: LOW QUALITY PROTEIN: AN1-type zinc finger and ubiquitin domain-containing protein 1-like [Equus caballus]
CUFF.117008.1	gi|194206155|ref|XP_001916860.1|	0.0	PREDICTED: LOW QUALITY PROTEIN: AN1-type zinc finger and ubiquitin domain-containing protein 1-like [Equus caballus]
CUFF.118123.1	gi|194206232|ref|XP_001497824.2|	1e-10	PREDICTED: LOW QUALITY PROTEIN: ADAMTS-like protein 3-like [Equus caballus]
CUFF.119298.1	gi|194206319|ref|XP_001917626.1|	7e-48	PREDICTED: a-kinase anchor protein 13 [Equus caballus]
CUFF.313851.1	gi|194206389|ref|XP_001917254.1|	7e-17	PREDICTED: cytoplasmic FMR1-interacting protein 1-like [Equus caballus]
CUFF.122771.1	gi|194206492|ref|XP_001494615.2|	6e-13	PREDICTED: Bardet-Biedl syndrome 4 protein [Equus caballus]
CUFF.124856.1	gi|194206592|ref|XP_001918176.1|	1e-19	PREDICTED: nuclear receptor ROR-alpha-like [Equus caballus]
CUFF.124881.1	gi|194206592|ref|XP_001918176.1|	5e-47	PREDICTED: nuclear receptor ROR-alpha-like [Equus caballus]
CUFF.126238.1	gi|194206648|ref|XP_001499428.2|	1e-11	PREDICTED: RNA polymerase-associated protein LEO1-like [Equus caballus]
CUFF.127079.1	gi|194206704|ref|XP_001918248.1|	5e-30	PREDICTED: hypothetical protein LOC100070638 [Equus caballus]
CUFF.128973.1	gi|194207087|ref|XP_001918344.1|	7e-36	PREDICTED: hypothetical protein LOC100072887 [Equus caballus]
CUFF.128972.1	gi|194207087|ref|XP_001918344.1|	3e-54	PREDICTED: hypothetical protein LOC100072887 [Equus caballus]
CUFF.313769.1	gi|194207087|ref|XP_001918344.1|	7e-44	PREDICTED: hypothetical protein LOC100072887 [Equus caballus]
CUFF.129588.1	gi|194207224|ref|XP_001488926.2|	9e-19	PREDICTED: cathepsin G-like [Equus caballus]
CUFF.313287.1	gi|194207224|ref|XP_001488926.2|	4e-11	PREDICTED: cathepsin G-like [Equus caballus]
CUFF.313834.1	gi|194207224|ref|XP_001488926.2|	8e-25	PREDICTED: cathepsin G-like [Equus caballus]
CUFF.129587.1	gi|194207235|ref|XP_001914771.1|	6e-30	PREDICTED: granzyme H-like [Equus caballus]
CUFF.129615.1	gi|194207235|ref|XP_001914771.1|	6e-16	PREDICTED: granzyme H-like [Equus caballus]
CUFF.129626.2	gi|194207235|ref|XP_001914771.1|	3e-12	PREDICTED: granzyme H-like [Equus caballus]
CUFF.313288.1	gi|194207235|ref|XP_001914771.1|	2e-14	PREDICTED: granzyme H-like [Equus caballus]
CUFF.313289.1	gi|194207235|ref|XP_001914771.1|	2e-18	PREDICTED: granzyme H-like [Equus caballus]
CUFF.313677.1	gi|194207235|ref|XP_001914771.1|	8e-19	PREDICTED: granzyme H-like [Equus caballus]
CUFF.314751.1	gi|194207237|ref|XP_001488328.2|	3e-46	PREDICTED: granzyme B-like [Equus caballus]
CUFF.129604.1	gi|194207245|ref|XP_001488445.2|	8e-11	PREDICTED: granzyme H-like [Equus caballus]
CUFF.129606.1	gi|194207245|ref|XP_001488445.2|	1e-30	PREDICTED: granzyme H-like [Equus caballus]
CUFF.129607.1	gi|194207245|ref|XP_001488445.2|	1e-18	PREDICTED: granzyme H-like [Equus caballus]
CUFF.129556.1	gi|194207249|ref|XP_001488476.2|	5e-80	PREDICTED: granzyme B-like [Equus caballus]
CUFF.129613.1	gi|194207249|ref|XP_001488476.2|	1e-13	PREDICTED: granzyme B-like [Equus caballus]
CUFF.162996.1	gi|194207280|ref|XP_001490517.2|	4e-06	PREDICTED: hypothetical protein LOC100056916 [Equus caballus]
CUFF.130180.1	gi|194207285|ref|XP_001490944.2|	2e-28	PREDICTED: bromodomain adjacent to zinc finger domain protein 1A [Equus caballus]
CUFF.130438.1	gi|194207296|ref|XP_001915316.1|	5e-63	PREDICTED: ral GTPase-activating protein subunit alpha-1 [Equus caballus]
CUFF.131121.1	gi|194207367|ref|XP_001916165.1|	9e-34	PREDICTED: mitogen-activated protein kinase kinase kinase kinase 5 [Equus caballus]
CUFF.131173.2	gi|194207371|ref|XP_001916189.1|	5e-21	PREDICTED: LOW QUALITY PROTEIN: ninein [Equus caballus]
CUFF.131173.1	gi|194207371|ref|XP_001916189.1|	2e-87	PREDICTED: LOW QUALITY PROTEIN: ninein [Equus caballus]
CUFF.131173.3	gi|194207371|ref|XP_001916189.1|	3e-56	PREDICTED: LOW QUALITY PROTEIN: ninein [Equus caballus]
CUFF.131145.1	gi|194207371|ref|XP_001916189.1|	3e-21	PREDICTED: LOW QUALITY PROTEIN: ninein [Equus caballus]
CUFF.131171.1	gi|194207371|ref|XP_001916189.1|	6e-134	PREDICTED: LOW QUALITY PROTEIN: ninein [Equus caballus]
CUFF.131171.2	gi|194207371|ref|XP_001916189.1|	5e-69	PREDICTED: LOW QUALITY PROTEIN: ninein [Equus caballus]
CUFF.262968.1	gi|194207390|ref|XP_001497106.2|	3e-09	PREDICTED: long-chain specific acyl-CoA dehydrogenase, mitochondrial-like [Equus caballus]
CUFF.196435.2	gi|194207499|ref|XP_001916144.1|	2e-07	PREDICTED: LOW QUALITY PROTEIN: kinocilin-like [Equus caballus]
CUFF.196435.1	gi|194207499|ref|XP_001916144.1|	7e-16	PREDICTED: LOW QUALITY PROTEIN: kinocilin-like [Equus caballus]
CUFF.196575.1	gi|194207512|ref|XP_001915652.1|	2e-25	PREDICTED: LOW QUALITY PROTEIN: phosphatidylinositol 3-kinase regulatory subunit gamma-like [Equus caballus]
CUFF.196940	gi|194207551|ref|XP_001496547.2|	2e-12	PREDICTED: coiled-coil domain-containing protein 24-like [Equus caballus]
CUFF.204582.1	gi|194208089|ref|XP_001915237.1|	6e-12	PREDICTED: LOW QUALITY PROTEIN: tumor necrosis factor receptor superfamily member 9-like [Equus caballus]
CUFF.205823.1	gi|194208237|ref|XP_001490856.2|	3e-08	PREDICTED: uncharacterized protein C8orf58-like [Equus caballus]
CUFF.205979.1	gi|194208247|ref|XP_001491074.2|	6e-14	PREDICTED: tumor necrosis factor receptor superfamily member 10B-like [Equus caballus]
CUFF.219429.1	gi|194208571|ref|XP_001491059.2|	1e-46	PREDICTED: NEDD4-binding protein 1 [Equus caballus]
CUFF.225061.1	gi|194208932|ref|XP_001488572.2|	7e-10	PREDICTED: growth arrest-specific protein 8 [Equus caballus]
CUFF.233435.1	gi|194209361|ref|XP_001488796.2|	1e-14	PREDICTED: G protein-coupled receptor kinase 4-like [Equus caballus]
CUFF.234706.1	gi|194209427|ref|XP_001491223.2|	4e-06	PREDICTED: gamma-secretase-activating protein [Equus caballus]
CUFF.237414.1	gi|194209588|ref|XP_001492073.2|	2e-23	PREDICTED: multidrug resistance protein 1 [Equus caballus]
CUFF.241758.1	gi|194209810|ref|XP_001916807.1|	5e-18	PREDICTED: mitochondrial inner membrane protease subunit 2-like [Equus caballus]
CUFF.242372.1	gi|194209849|ref|XP_001502414.2|	1e-15	PREDICTED: hypothetical protein LOC100071546 [Equus caballus]
CUFF.243803.1	gi|194209912|ref|XP_001914881.1|	1e-49	PREDICTED: WD repeat-containing protein 91-like [Equus caballus]
CUFF.243807.1	gi|194209912|ref|XP_001914881.1|	1e-12	PREDICTED: WD repeat-containing protein 91-like [Equus caballus]
CUFF.244174.1	gi|194209941|ref|XP_001497000.2|	4e-18	PREDICTED: putative transporter SVOPL [Equus caballus]
CUFF.245556.2	gi|194210090|ref|XP_001493115.2|	2e-11	PREDICTED: zinc finger protein 777-like [Equus caballus]
CUFF.245527.1	gi|194210090|ref|XP_001493115.2|	2e-89	PREDICTED: zinc finger protein 777-like [Equus caballus]
CUFF.245768.1	gi|194210119|ref|XP_001490800.2|	8e-59	PREDICTED: GTPase IMAP family member 2-like, partial [Equus caballus]
CUFF.245765.1	gi|194210119|ref|XP_001490800.2|	4e-69	PREDICTED: GTPase IMAP family member 2-like, partial [Equus caballus]
CUFF.245865.1	gi|194210124|ref|XP_001914732.1|	9e-34	PREDICTED: GTPase IMAP family member 5-like [Equus caballus]
CUFF.245868.1	gi|194210128|ref|XP_001914726.1|	2e-146	PREDICTED: GTPase IMAP family member 7-like [Equus caballus]
CUFF.245868.2	gi|194210128|ref|XP_001914726.1|	3e-146	PREDICTED: GTPase IMAP family member 7-like [Equus caballus]
CUFF.245868.3	gi|194210128|ref|XP_001914726.1|	2e-146	PREDICTED: GTPase IMAP family member 7-like [Equus caballus]
CUFF.245842.1	gi|194210130|ref|XP_001494995.2|	1e-21	PREDICTED: hypothetical protein LOC100063866 [Equus caballus]
CUFF.245865.2	gi|194210130|ref|XP_001494995.2|	7e-25	PREDICTED: hypothetical protein LOC100063866 [Equus caballus]
CUFF.245869.1	gi|194210130|ref|XP_001494995.2|	1e-12	PREDICTED: hypothetical protein LOC100063866 [Equus caballus]
CUFF.245858.1	gi|194210130|ref|XP_001494995.2|	5e-36	PREDICTED: hypothetical protein LOC100063866 [Equus caballus]
CUFF.245858.2	gi|194210130|ref|XP_001494995.2|	8e-36	PREDICTED: hypothetical protein LOC100063866 [Equus caballus]
CUFF.247814.1	gi|194210238|ref|XP_001491388.2|	3e-12	PREDICTED: SLIT-ROBO Rho GTPase-activating protein 2 [Equus caballus]
CUFF.249034.1	gi|194210307|ref|XP_001492718.2|	7e-15	PREDICTED: protein osteopotentia homolog [Equus caballus]
CUFF.250137.1	gi|194210338|ref|XP_001494497.2|	2e-13	PREDICTED: torsin-3A-like [Equus caballus]
CUFF.314461.1	gi|194210342|ref|XP_001489699.2|	1e-11	PREDICTED: latexin-like [Equus caballus]
CUFF.314462.1	gi|194210342|ref|XP_001489699.2|	1e-16	PREDICTED: latexin-like [Equus caballus]
CUFF.250201.1	gi|194210344|ref|XP_001914694.1|	5e-23	PREDICTED: elongation factor G, mitochondrial, partial [Equus caballus]
CUFF.250267.1	gi|194210344|ref|XP_001914694.1|	8e-52	PREDICTED: elongation factor G, mitochondrial, partial [Equus caballus]
CUFF.250267.2	gi|194210344|ref|XP_001914694.1|	5e-62	PREDICTED: elongation factor G, mitochondrial, partial [Equus caballus]
CUFF.250267.4	gi|194210344|ref|XP_001914694.1|	2e-28	PREDICTED: elongation factor G, mitochondrial, partial [Equus caballus]
CUFF.300148.1	gi|194210381|ref|XP_001489285.2|	2e-42	PREDICTED: glutamine synthetase [Equus caballus]
CUFF.101767.1	gi|194210477|ref|XP_001916150.1|	8e-06	PREDICTED: probable palmitoyltransferase ZDHHC19-like [Equus caballus]
CUFF.101760.1	gi|194210477|ref|XP_001916150.1|	1e-25	PREDICTED: probable palmitoyltransferase ZDHHC19-like [Equus caballus]
CUFF.253605.1	gi|194210560|ref|XP_001491068.2|	6e-20	PREDICTED: Fc receptor-like protein 6-like [Equus caballus]
CUFF.253607.1	gi|194210560|ref|XP_001491068.2|	1e-36	PREDICTED: Fc receptor-like protein 6-like [Equus caballus]
CUFF.253676.1	gi|194210560|ref|XP_001491068.2|	1e-26	PREDICTED: Fc receptor-like protein 6-like [Equus caballus]
CUFF.253679.1	gi|194210560|ref|XP_001491068.2|	1e-10	PREDICTED: Fc receptor-like protein 6-like [Equus caballus]
CUFF.261005.1	gi|194211135|ref|XP_001917757.1|	5e-13	PREDICTED: guanylate-binding protein 7-like [Equus caballus]
CUFF.261000.1	gi|194211135|ref|XP_001917757.1|	6e-06	PREDICTED: guanylate-binding protein 7-like [Equus caballus]
CUFF.261911.1	gi|194211220|ref|XP_001498327.2|	8e-38	PREDICTED: leucine-rich repeat-containing protein 40-like [Equus caballus]
CUFF.263497.1	gi|194211322|ref|XP_001915209.1|	4e-36	PREDICTED: LOW QUALITY PROTEIN: non-homologous end-joining factor 1-like [Equus caballus]
CUFF.263515.1	gi|194211322|ref|XP_001915209.1|	2e-80	PREDICTED: LOW QUALITY PROTEIN: non-homologous end-joining factor 1-like [Equus caballus]
CUFF.266415.1	gi|194211541|ref|XP_001489418.2|	6e-24	PREDICTED: BH3-interacting domain death agonist-like [Equus caballus]
CUFF.267034.1	gi|194211573|ref|XP_001490817.2|	4e-06	PREDICTED: peptidyl-prolyl cis-trans isomerase FKBP4-like [Equus caballus]
CUFF.267946.1	gi|194211683|ref|XP_001499499.2|	1e-78	PREDICTED: c-type lectin domain family 12 member A isoform 1 [Equus caballus]
CUFF.267946.2	gi|194211683|ref|XP_001499499.2|	4e-61	PREDICTED: c-type lectin domain family 12 member A isoform 1 [Equus caballus]
CUFF.267914.1	gi|194211683|ref|XP_001499499.2|	1e-48	PREDICTED: c-type lectin domain family 12 member A isoform 1 [Equus caballus]
CUFF.62773.1	gi|194212378|ref|XP_001915461.1|	2e-31	PREDICTED: LOW QUALITY PROTEIN: polypyrimidine tract-binding protein 1 [Equus caballus]
CUFF.275395.1	gi|194212385|ref|XP_001498686.2|	5e-29	PREDICTED: DAZ-associated protein 1-like [Equus caballus]
CUFF.275933.1	gi|194212427|ref|XP_001914923.1|	1e-15	PREDICTED: small glutamine-rich tetratricopeptide repeat-containing protein alpha-like [Equus caballus]
CUFF.275992.1	gi|194212435|ref|XP_001492518.2|	4e-19	PREDICTED: zinc finger protein 77-like [Equus caballus]
CUFF.276071.1	gi|194212435|ref|XP_001492518.2|	3e-129	PREDICTED: zinc finger protein 77-like [Equus caballus]
CUFF.276072.1	gi|194212435|ref|XP_001492518.2|	5e-06	PREDICTED: zinc finger protein 77-like [Equus caballus]
CUFF.276345.1	gi|194212482|ref|XP_001494336.2|	7e-17	PREDICTED: chromatin assembly factor 1 subunit A-like [Equus caballus]
CUFF.276374.1	gi|194212484|ref|XP_001916732.1|	1e-20	PREDICTED: UBX domain-containing protein 6-like [Equus caballus]
CUFF.276614.1	gi|194212509|ref|XP_001916863.1|	2e-13	PREDICTED: NADH dehydrogenase [ubiquinone] 1 alpha subcomplex subunit 11-like [Equus caballus]
CUFF.276619.1	gi|194212509|ref|XP_001916863.1|	4e-29	PREDICTED: NADH dehydrogenase [ubiquinone] 1 alpha subcomplex subunit 11-like [Equus caballus]
CUFF.276658.1	gi|194212513|ref|XP_001495969.2|	3e-12	PREDICTED: ran-binding protein 3-like [Equus caballus]
CUFF.276803	gi|194212518|ref|XP_001916881.1|	1e-34	PREDICTED: protein ENL [Equus caballus]
CUFF.277000.1	gi|194212553|ref|XP_001916968.1|	2e-14	PREDICTED: hypothetical protein LOC100066570 [Equus caballus]
CUFF.277251.1	gi|194212572|ref|XP_001917021.1|	4e-12	PREDICTED: dual specificity mitogen-activated protein kinase kinase 7-like [Equus caballus]
CUFF.281092.1	gi|194212990|ref|XP_001502728.2|	1e-07	PREDICTED: amyloid beta (A4) precursor-like protein 2 [Equus caballus]
CUFF.281352.1	gi|194213026|ref|XP_001495655.2|	9e-23	PREDICTED: egf-like module containing, mucin-like, hormone receptor-like 3 [Equus caballus]
CUFF.281898.1	gi|194213112|ref|XP_001916328.1|	2e-82	PREDICTED: zinc finger protein 700-like [Equus caballus]
CUFF.282724.1	gi|194213218|ref|XP_001492388.2|	2e-16	PREDICTED: zinc finger protein 426-like [Equus caballus]
CUFF.282799.1	gi|194213262|ref|XP_001916751.1|	2e-17	PREDICTED: zinc finger protein 426-like [Equus caballus]
CUFF.313588.1	gi|194213312|ref|XP_001916939.1|	1e-15	PREDICTED: methyl-CpG-binding domain protein 3-like 1-like [Equus caballus]
CUFF.112616.1	gi|194213604|ref|XP_001498328.2|	6e-09	PREDICTED: olfactory receptor 52B2-like [Equus caballus]
CUFF.253433.1	gi|194213604|ref|XP_001498328.2|	7e-07	PREDICTED: olfactory receptor 52B2-like [Equus caballus]
CUFF.286288.1	gi|194213683|ref|XP_001504501.2|	1e-57	PREDICTED: e3 ubiquitin-protein ligase TRIM22-like [Equus caballus]
CUFF.286288.2	gi|194213683|ref|XP_001504501.2|	3e-57	PREDICTED: e3 ubiquitin-protein ligase TRIM22-like [Equus caballus]
CUFF.286644.1	gi|194213733|ref|XP_001499839.2|	2e-63	PREDICTED: interferon-induced very large GTPase 1-like [Equus caballus]
CUFF.286645.1	gi|194213733|ref|XP_001499839.2|	2e-27	PREDICTED: interferon-induced very large GTPase 1-like [Equus caballus]
CUFF.286645	gi|194213733|ref|XP_001499839.2|	2e-27	PREDICTED: interferon-induced very large GTPase 1-like [Equus caballus]
CUFF.287616.1	gi|194213863|ref|XP_001501470.2|	9e-07	PREDICTED: cGMP-inhibited 3',5'-cyclic phosphodiesterase B [Equus caballus]
CUFF.312532.1	gi|194213918|ref|XP_001918124.1|	1e-06	PREDICTED: LOW QUALITY PROTEIN: anoctamin-5 [Equus caballus]
CUFF.288959.1	gi|194213986|ref|XP_001488983.2|	5e-28	PREDICTED: cationic amino acid transporter 4-like [Equus caballus]
CUFF.288963.1	gi|194213986|ref|XP_001488983.2|	2e-09	PREDICTED: cationic amino acid transporter 4-like [Equus caballus]
CUFF.291006	gi|194214161|ref|XP_001496108.2|	8e-22	PREDICTED: beta-adrenergic receptor kinase 2 [Equus caballus]
CUFF.313492.2	gi|194214218|ref|XP_001488360.2|	7e-79	PREDICTED: cationic amino acid transporter 4-like [Equus caballus]
CUFF.314421.1	gi|194214218|ref|XP_001488360.2|	5e-21	PREDICTED: cationic amino acid transporter 4-like [Equus caballus]
CUFF.298399.2	gi|194214621|ref|XP_001497565.2|	2e-43	PREDICTED: molybdenum cofactor sulfurase-like [Equus caballus]
CUFF.298418.1	gi|194214625|ref|XP_001497599.2|	8e-16	PREDICTED: uncharacterized protein KIAA1328-like [Equus caballus]
CUFF.298429.1	gi|194214625|ref|XP_001497599.2|	8e-33	PREDICTED: uncharacterized protein KIAA1328-like [Equus caballus]
CUFF.313576.1	gi|194214921|ref|XP_001914706.1|	2e-27	PREDICTED: acyl-protein thioesterase 1-like [Equus caballus]
CUFF.313580.1	gi|194214921|ref|XP_001914706.1|	4e-15	PREDICTED: acyl-protein thioesterase 1-like [Equus caballus]
CUFF.310935.1	gi|194215165|ref|XP_001917103.1|	3e-19	PREDICTED: putative uncharacterized protein C8orf73-like [Equus caballus]
CUFF.311252.1	gi|194215213|ref|XP_001495587.2|	1e-16	PREDICTED: alanine aminotransferase 1-like [Equus caballus]
CUFF.311433.1	gi|194215233|ref|XP_001495195.2|	4e-33	PREDICTED: zinc finger protein 16-like [Equus caballus]
CUFF.310.1	gi|194215260|ref|XP_001915639.1|	7e-38	PREDICTED: tudor domain-containing protein 12-like [Equus caballus]
CUFF.315.1	gi|194215260|ref|XP_001915639.1|	1e-41	PREDICTED: tudor domain-containing protein 12-like [Equus caballus]
CUFF.2369.1	gi|194215501|ref|XP_001499387.2|	6e-12	PREDICTED: hormone-sensitive lipase-like [Equus caballus]
CUFF.289146.1	gi|194215541|ref|XP_001916856.1|	1e-06	PREDICTED: CD177 antigen-like [Equus caballus]
CUFF.2521.2	gi|194215565|ref|XP_001500066.2|	1e-07	PREDICTED: zinc finger protein 283-like [Equus caballus]
CUFF.2504.1	gi|194215565|ref|XP_001500066.2|	8e-13	PREDICTED: zinc finger protein 283-like [Equus caballus]
CUFF.3656	gi|194215746|ref|XP_001489762.2|	8e-13	PREDICTED: nucleobindin-1-like [Equus caballus]
CUFF.17209.1	gi|194215959|ref|XP_001494558.2|	3e-36	PREDICTED: divergent paired-related homeobox [Equus caballus]
CUFF.5008.1	gi|194216016|ref|XP_001489463.2|	2e-52	PREDICTED: leukocyte immunoglobulin-like receptor subfamily A member 5-like [Equus caballus]
CUFF.5008.2	gi|194216016|ref|XP_001489463.2|	5e-59	PREDICTED: leukocyte immunoglobulin-like receptor subfamily A member 5-like [Equus caballus]
CUFF.5008.3	gi|194216016|ref|XP_001489463.2|	4e-59	PREDICTED: leukocyte immunoglobulin-like receptor subfamily A member 5-like [Equus caballus]
CUFF.5336.1	gi|194216081|ref|XP_001491234.2|	5e-06	PREDICTED: zinc finger protein 28 homolog [Equus caballus]
CUFF.5339.1	gi|194216081|ref|XP_001491234.2|	7e-33	PREDICTED: zinc finger protein 28 homolog [Equus caballus]
CUFF.5341.1	gi|194216081|ref|XP_001491234.2|	2e-24	PREDICTED: zinc finger protein 28 homolog [Equus caballus]
CUFF.5552.1	gi|194216130|ref|XP_001917988.1|	2e-15	PREDICTED: vomeronasal type-1 receptor 1-like [Equus caballus]
CUFF.5552	gi|194216130|ref|XP_001917988.1|	2e-15	PREDICTED: vomeronasal type-1 receptor 1-like [Equus caballus]
CUFF.5793.1	gi|194216148|ref|XP_001918033.1|	2e-108	PREDICTED: zinc finger protein 850-like [Equus caballus]
CUFF.5792.1	gi|194216148|ref|XP_001918033.1|	2e-101	PREDICTED: zinc finger protein 850-like [Equus caballus]
CUFF.5557.1	gi|194216159|ref|XP_001494583.2|	2e-15	PREDICTED: putative uncharacterized zinc finger protein 814-like [Equus caballus]
CUFF.5570.1	gi|194216159|ref|XP_001494583.2|	0.0	PREDICTED: putative uncharacterized zinc finger protein 814-like [Equus caballus]
CUFF.121670.1	gi|194216221|ref|XP_001499759.2|	1e-08	PREDICTED: ubiquitin-conjugating enzyme E2C-binding protein-like [Equus caballus]
CUFF.11102.1	gi|194216469|ref|XP_001917425.1|	4e-36	PREDICTED: mitogen-activated protein kinase kinase kinase 5 [Equus caballus]
CUFF.14200.1	gi|194216697|ref|XP_001916931.1|	5e-24	PREDICTED: LOW QUALITY PROTEIN: G-protein coupled receptor family C group 5 member C [Equus caballus]
CUFF.21424.1	gi|194217271|ref|XP_001501460.2|	1e-109	PREDICTED: schlafen family member 11 [Equus caballus]
CUFF.21426.1	gi|194217271|ref|XP_001501460.2|	8e-70	PREDICTED: schlafen family member 11 [Equus caballus]
CUFF.21701.2	gi|194217310|ref|XP_001501716.2|	2e-12	PREDICTED: transcription elongation factor, mitochondrial-like [Equus caballus]
CUFF.21701.1	gi|194217310|ref|XP_001501716.2|	3e-24	PREDICTED: transcription elongation factor, mitochondrial-like [Equus caballus]
CUFF.21701.3	gi|194217310|ref|XP_001501716.2|	8e-28	PREDICTED: transcription elongation factor, mitochondrial-like [Equus caballus]
CUFF.22497.1	gi|194217378|ref|XP_001502071.2|	1e-20	PREDICTED: abhydrolase domain-containing protein 15-like [Equus caballus]
CUFF.26740	gi|194217781|ref|XP_001918249.1|	2e-08	PREDICTED: sterol regulatory element-binding protein 1 [Equus caballus]
CUFF.28140.2	gi|194217851|ref|XP_001490194.2|	0.0	PREDICTED: zinc finger protein 862-like [Equus caballus]
CUFF.28140.1	gi|194217851|ref|XP_001490194.2|	0.0	PREDICTED: zinc finger protein 862-like [Equus caballus]
CUFF.29043.1	gi|194217907|ref|XP_001491617.2|	2e-74	PREDICTED: receptor-type tyrosine-protein phosphatase eta [Equus caballus]
CUFF.29043.2	gi|194217907|ref|XP_001491617.2|	3e-68	PREDICTED: receptor-type tyrosine-protein phosphatase eta [Equus caballus]
CUFF.29138.1	gi|194218089|ref|XP_001915009.1|	0.0	PREDICTED: 182 kDa tankyrase-1-binding protein [Equus caballus]
CUFF.29133.1	gi|194218089|ref|XP_001915009.1|	8e-64	PREDICTED: 182 kDa tankyrase-1-binding protein [Equus caballus]
CUFF.29132.1	gi|194218089|ref|XP_001915009.1|	7e-13	PREDICTED: 182 kDa tankyrase-1-binding protein [Equus caballus]
CUFF.29134.1	gi|194218089|ref|XP_001915009.1|	1e-07	PREDICTED: 182 kDa tankyrase-1-binding protein [Equus caballus]
CUFF.29419.1	gi|194218246|ref|XP_001493345.2|	4e-25	PREDICTED: membrane-spanning 4-domains subfamily A member 4A-like [Equus caballus]
CUFF.29403.1	gi|194218248|ref|XP_001493363.2|	1e-07	PREDICTED: membrane-spanning 4-domains subfamily A member 4A-like [Equus caballus]
CUFF.29417	gi|194218248|ref|XP_001493363.2|	6e-09	PREDICTED: membrane-spanning 4-domains subfamily A member 4A-like [Equus caballus]
CUFF.30050.1	gi|194218359|ref|XP_001916502.1|	1e-08	PREDICTED: retinoic acid receptor responder protein 3-like [Equus caballus]
CUFF.30339.1	gi|194218402|ref|XP_001916645.1|	6e-14	PREDICTED: coiled-coil domain-containing protein 88B-like [Equus caballus]
CUFF.30339.2	gi|194218402|ref|XP_001916645.1|	5e-14	PREDICTED: coiled-coil domain-containing protein 88B-like [Equus caballus]
CUFF.30352.1	gi|194218402|ref|XP_001916645.1|	4e-35	PREDICTED: coiled-coil domain-containing protein 88B-like [Equus caballus]
CUFF.30352.2	gi|194218402|ref|XP_001916645.1|	5e-32	PREDICTED: coiled-coil domain-containing protein 88B-like [Equus caballus]
CUFF.31265.1	gi|194218518|ref|XP_001491818.2|	3e-06	PREDICTED: beta-adrenergic receptor kinase 1-like [Equus caballus]
CUFF.32714	gi|194218659|ref|XP_001489203.2|	1e-11	PREDICTED: single Ig IL-1-related receptor-like [Equus caballus]
CUFF.33423.1	gi|194218720|ref|XP_001493310.2|	0.0	PREDICTED: zinc finger protein 300-like [Equus caballus]
CUFF.33420.1	gi|194218720|ref|XP_001493310.2|	4e-31	PREDICTED: zinc finger protein 300-like [Equus caballus]
CUFF.34196.1	gi|194218767|ref|XP_001488743.2|	9e-22	PREDICTED: hypothetical protein LOC100053482 [Equus caballus]
CUFF.34210.1	gi|194218767|ref|XP_001488743.2|	5e-19	PREDICTED: hypothetical protein LOC100053482 [Equus caballus]
CUFF.34506.2	gi|194218784|ref|XP_001497762.2|	7e-17	PREDICTED: hypothetical protein LOC100067741 [Equus caballus]
CUFF.35931.1	gi|194218802|ref|XP_001915749.1|	2e-10	PREDICTED: Williams-Beuren syndrome chromosomal region 16 protein homolog [Equus caballus]
CUFF.313094.1	gi|194219113|ref|XP_001493626.2|	1e-19	PREDICTED: leucine carboxyl methyltransferase 1-like [Equus caballus]
CUFF.313094.3	gi|194219113|ref|XP_001493626.2|	2e-06	PREDICTED: leucine carboxyl methyltransferase 1-like [Equus caballus]
CUFF.39651.1	gi|194219192|ref|XP_001916317.1|	7e-97	PREDICTED: xylosyltransferase 1 [Equus caballus]
CUFF.40223.2	gi|194219216|ref|XP_001490470.2|	2e-134	PREDICTED: DNA repair endonuclease XPF isoform 2 [Equus caballus]
CUFF.41605.1	gi|194219284|ref|XP_001499328.2|	4e-79	PREDICTED: structure-specific endonuclease subunit SLX4 [Equus caballus]
CUFF.48135.1	gi|194219781|ref|XP_001502113.2|	1e-19	PREDICTED: hypothetical protein LOC100072186 [Equus caballus]
CUFF.58058.1	gi|194220414|ref|XP_001494022.2|	3e-06	PREDICTED: inositol 1,4,5-triphosphate receptor-interacting protein-like 1-like [Equus caballus]
CUFF.58757.1	gi|194220470|ref|XP_001495976.2|	2e-06	PREDICTED: interleukin-1 beta-like [Equus caballus]
CUFF.314172.1	gi|194220586|ref|XP_001499066.2|	1e-13	PREDICTED: uncharacterized protein C2orf78-like [Equus caballus]
CUFF.314198.1	gi|194220586|ref|XP_001499066.2|	7e-21	PREDICTED: uncharacterized protein C2orf78-like [Equus caballus]
CUFF.59697.1	gi|194220588|ref|XP_001499095.2|	8e-06	PREDICTED: uncharacterized protein C2orf78-like [Equus caballus]
CUFF.59814.1	gi|194220588|ref|XP_001499095.2|	4e-09	PREDICTED: uncharacterized protein C2orf78-like [Equus caballus]
CUFF.59815.1	gi|194220588|ref|XP_001499095.2|	4e-13	PREDICTED: uncharacterized protein C2orf78-like [Equus caballus]
CUFF.314165.1	gi|194220588|ref|XP_001499095.2|	2e-19	PREDICTED: uncharacterized protein C2orf78-like [Equus caballus]
CUFF.314167.1	gi|194220588|ref|XP_001499095.2|	1e-08	PREDICTED: uncharacterized protein C2orf78-like [Equus caballus]
CUFF.314170.1	gi|194220588|ref|XP_001499095.2|	1e-110	PREDICTED: uncharacterized protein C2orf78-like [Equus caballus]
CUFF.314168.1	gi|194220588|ref|XP_001499095.2|	2e-20	PREDICTED: uncharacterized protein C2orf78-like [Equus caballus]
CUFF.314171.1	gi|194220588|ref|XP_001499095.2|	3e-09	PREDICTED: uncharacterized protein C2orf78-like [Equus caballus]
CUFF.314173.1	gi|194220588|ref|XP_001499095.2|	8e-16	PREDICTED: uncharacterized protein C2orf78-like [Equus caballus]
CUFF.314178.1	gi|194220588|ref|XP_001499095.2|	2e-30	PREDICTED: uncharacterized protein C2orf78-like [Equus caballus]
CUFF.314194.1	gi|194220588|ref|XP_001499095.2|	8e-19	PREDICTED: uncharacterized protein C2orf78-like [Equus caballus]
CUFF.60010.1	gi|194220607|ref|XP_001491788.2|	1e-29	PREDICTED: Alstrom syndrome protein 1 [Equus caballus]
CUFF.64101.1	gi|194220774|ref|XP_001917759.1|	3e-09	PREDICTED: LOW QUALITY PROTEIN: oxoeicosanoid receptor 1-like [Equus caballus]
CUFF.64102.1	gi|194220774|ref|XP_001917759.1|	5e-31	PREDICTED: LOW QUALITY PROTEIN: oxoeicosanoid receptor 1-like [Equus caballus]
CUFF.64100	gi|194220774|ref|XP_001917759.1|	8e-72	PREDICTED: LOW QUALITY PROTEIN: oxoeicosanoid receptor 1-like [Equus caballus]
CUFF.283160.1	gi|194220974|ref|XP_001502373.2|	2e-14	PREDICTED: ornithine decarboxylase [Equus caballus]
CUFF.283162.1	gi|194220974|ref|XP_001502373.2|	2e-69	PREDICTED: ornithine decarboxylase [Equus caballus]
CUFF.72419.1	gi|194221152|ref|XP_001916313.1|	3e-28	PREDICTED: LOW QUALITY PROTEIN: s-adenosylmethionine mitochondrial carrier protein-like [Equus caballus]
CUFF.74909.1	gi|194221363|ref|XP_001495345.2|	3e-49	PREDICTED: microtubule-associated protein 4 [Equus caballus]
CUFF.78290.1	gi|194221563|ref|XP_001493901.2|	9e-07	PREDICTED: EF-hand domain-containing family member B-like [Equus caballus]
CUFF.78291.1	gi|194221563|ref|XP_001493901.2|	1e-15	PREDICTED: EF-hand domain-containing family member B-like [Equus caballus]
CUFF.82731.1	gi|194221780|ref|XP_001490776.2|	5e-15	PREDICTED: sacsin [Equus caballus]
CUFF.86829.1	gi|194221954|ref|XP_001488248.2|	1e-23	PREDICTED: TBC1 domain family member 4 [Equus caballus]
CUFF.86923.1	gi|194221961|ref|XP_001488417.2|	3e-06	PREDICTED: hypothetical protein LOC100052476 [Equus caballus]
CUFF.88937.1	gi|194222075|ref|XP_001497449.2|	4e-23	PREDICTED: DCN1-like protein 2-like [Equus caballus]
CUFF.89614.1	gi|194222112|ref|XP_001915641.1|	1e-25	PREDICTED: protein IWS1 homolog [Equus caballus]
CUFF.90070.1	gi|194222146|ref|XP_001493072.2|	2e-28	PREDICTED: serine/threonine-protein kinase MARK2-like [Equus caballus]
CUFF.90072.1	gi|194222146|ref|XP_001493072.2|	2e-16	PREDICTED: serine/threonine-protein kinase MARK2-like [Equus caballus]
CUFF.313824.1	gi|194222146|ref|XP_001493072.2|	1e-23	PREDICTED: serine/threonine-protein kinase MARK2-like [Equus caballus]
CUFF.313823.1	gi|194222146|ref|XP_001493072.2|	4e-08	PREDICTED: serine/threonine-protein kinase MARK2-like [Equus caballus]
CUFF.90113.1	gi|194222171|ref|XP_001916624.1|	3e-17	PREDICTED: ATP-dependent RNA helicase DDX18 [Equus caballus]
CUFF.90525.1	gi|194222171|ref|XP_001916624.1|	7e-41	PREDICTED: ATP-dependent RNA helicase DDX18 [Equus caballus]
CUFF.94305.1	gi|194222301|ref|XP_001494850.2|	1e-50	PREDICTED: hypothetical protein LOC100063657 [Equus caballus]
CUFF.97172.1	gi|194222490|ref|XP_001497350.2|	1e-21	PREDICTED: bone morphogenetic protein receptor type-2-like [Equus caballus]
CUFF.97712.2	gi|194222510|ref|XP_001498344.2|	9e-143	PREDICTED: LOW QUALITY PROTEIN: INO80 complex subunit D-like [Equus caballus]
CUFF.97712.1	gi|194222510|ref|XP_001498344.2|	0.0	PREDICTED: LOW QUALITY PROTEIN: INO80 complex subunit D-like [Equus caballus]
CUFF.103011.1	gi|194222806|ref|XP_001917316.1|	8e-31	PREDICTED: cytochrome c oxidase copper chaperone-like [Equus caballus]
CUFF.103011.2	gi|194222806|ref|XP_001917316.1|	8e-31	PREDICTED: cytochrome c oxidase copper chaperone-like [Equus caballus]
CUFF.103597.1	gi|194222832|ref|XP_001502864.2|	2e-21	PREDICTED: coiled-coil domain-containing protein KIAA1407-like [Equus caballus]
CUFF.103598.1	gi|194222832|ref|XP_001502864.2|	2e-19	PREDICTED: coiled-coil domain-containing protein KIAA1407-like [Equus caballus]
CUFF.103732.1	gi|194222839|ref|XP_001917509.1|	2e-10	PREDICTED: LOW QUALITY PROTEIN: SID1 transmembrane family member 1 [Equus caballus]
CUFF.104722.1	gi|194222899|ref|XP_001502134.2|	3e-11	PREDICTED: sentrin-specific protease 7 [Equus caballus]
CUFF.105327.1	gi|194222952|ref|XP_001503018.2|	1e-08	PREDICTED: putative methyltransferase NSUN3-like [Equus caballus]
CUFF.105337.1	gi|194222952|ref|XP_001503018.2|	8e-25	PREDICTED: putative methyltransferase NSUN3-like [Equus caballus]
CUFF.131917.1	gi|194222977|ref|XP_001491488.2|	6e-06	PREDICTED: PX domain-containing protein C6orf145-like [Equus caballus]
CUFF.132533.1	gi|194222996|ref|XP_001493527.2|	5e-14	PREDICTED: u11/U12 small nuclear ribonucleoprotein 48 kDa protein-like [Equus caballus]
CUFF.133059.1	gi|194223020|ref|XP_001495311.2|	2e-09	PREDICTED: zinc finger protein 40 [Equus caballus]
CUFF.246998.1	gi|194223031|ref|XP_001495823.2|	9e-25	PREDICTED: coiled-coil domain-containing protein 90A, mitochondrial-like [Equus caballus]
CUFF.106868.1	gi|194223033|ref|XP_001495939.2|	6e-06	PREDICTED: CD83 antigen-like [Equus caballus]
CUFF.136793.1	gi|218664520|ref|NP_001136288.1|	1e-18	MHC class II DR-beta chain precursor [Equus caballus]
CUFF.141323.2	gi|194223695|ref|XP_001500905.2|	3e-131	PREDICTED: leukotriene-B4 omega-hydroxylase 3-like isoform 1 [Equus caballus]
CUFF.141332	gi|194223695|ref|XP_001500905.2|	6e-87	PREDICTED: leukotriene-B4 omega-hydroxylase 3-like isoform 1 [Equus caballus]
CUFF.141989.2	gi|194223758|ref|XP_001915165.1|	7e-31	PREDICTED: FCH domain only protein 1-like [Equus caballus]
CUFF.142027.1	gi|194223758|ref|XP_001915165.1|	3e-35	PREDICTED: FCH domain only protein 1-like [Equus caballus]
CUFF.142034.1	gi|194223758|ref|XP_001915165.1|	7e-13	PREDICTED: FCH domain only protein 1-like [Equus caballus]
CUFF.145147.1	gi|194223937|ref|XP_001496989.2|	1e-15	PREDICTED: FYN-binding protein [Equus caballus]
CUFF.146811.1	gi|194224052|ref|XP_001491205.2|	7e-31	PREDICTED: solute carrier family 12 member 7-like [Equus caballus]
CUFF.149590.1	gi|194224230|ref|XP_001497588.2|	1e-130	PREDICTED: signal-regulatory protein beta-1 isoform 3-like isoform 1 [Equus caballus]
CUFF.149947.1	gi|194224281|ref|XP_001916278.1|	3e-26	PREDICTED: interferon regulatory factor 4-like [Equus caballus]
CUFF.149950.1	gi|194224281|ref|XP_001916278.1|	1e-39	PREDICTED: interferon regulatory factor 4-like [Equus caballus]
CUFF.152914.1	gi|194224495|ref|XP_001500991.2|	7e-83	PREDICTED: TP53-regulating kinase-like [Equus caballus]
CUFF.153394.1	gi|194224511|ref|XP_001501169.2|	1e-12	PREDICTED: probable ATP-dependent RNA helicase DDX27 [Equus caballus]
CUFF.153395.1	gi|194224511|ref|XP_001501169.2|	8e-13	PREDICTED: probable ATP-dependent RNA helicase DDX27 [Equus caballus]
CUFF.153448.1	gi|194224518|ref|XP_001501226.2|	6e-20	PREDICTED: beta-1,4-galactosyltransferase 5-like [Equus caballus]
CUFF.153878.1	gi|194224533|ref|XP_001488368.2|	2e-17	PREDICTED: breast carcinoma-amplified sequence 4-like [Equus caballus]
CUFF.153913.1	gi|194224533|ref|XP_001488368.2|	2e-08	PREDICTED: breast carcinoma-amplified sequence 4-like [Equus caballus]
CUFF.153911.1	gi|194224533|ref|XP_001488368.2|	1e-07	PREDICTED: breast carcinoma-amplified sequence 4-like [Equus caballus]
CUFF.313181.1	gi|194224683|ref|XP_001495070.2|	8e-30	PREDICTED: ferritin heavy chain-like [Equus caballus]
CUFF.155515.1	gi|194224685|ref|XP_001494184.2|	5e-30	PREDICTED: zinc finger protein 367-like [Equus caballus]
CUFF.155517.1	gi|194224685|ref|XP_001494184.2|	4e-17	PREDICTED: zinc finger protein 367-like [Equus caballus]
CUFF.156423.1	gi|194224721|ref|XP_001489604.2|	8e-11	PREDICTED: protein FAM75D1-like [Equus caballus]
CUFF.156299.1	gi|194224728|ref|XP_001493758.2|	1e-11	PREDICTED: protein FAM75D1-like [Equus caballus]
CUFF.156420.1	gi|194224728|ref|XP_001493758.2|	4e-17	PREDICTED: protein FAM75D1-like [Equus caballus]
CUFF.161086.1	gi|194224967|ref|XP_001491039.2|	8e-06	PREDICTED: constitutive coactivator of PPAR-gamma-like protein 1-like [Equus caballus]
CUFF.161367.1	gi|194224991|ref|XP_001489737.2|	2e-17	PREDICTED: nucleolar protein 8-like [Equus caballus]
CUFF.161367.2	gi|194224991|ref|XP_001489737.2|	6e-30	PREDICTED: nucleolar protein 8-like [Equus caballus]
CUFF.161351.1	gi|194224991|ref|XP_001489737.2|	2e-10	PREDICTED: nucleolar protein 8-like [Equus caballus]
CUFF.161346.1	gi|194224991|ref|XP_001489737.2|	5e-07	PREDICTED: nucleolar protein 8-like [Equus caballus]
CUFF.161897.1	gi|194225025|ref|XP_001490525.2|	1e-19	PREDICTED: disks large-associated protein 5-like [Equus caballus]
CUFF.165316.1	gi|194225176|ref|XP_001916408.1|	6e-32	PREDICTED: acyl-coenzyme A thioesterase 4-like [Equus caballus]
CUFF.165315.1	gi|194225176|ref|XP_001916408.1|	1e-11	PREDICTED: acyl-coenzyme A thioesterase 4-like [Equus caballus]
CUFF.165884.1	gi|194225221|ref|XP_001491458.2|	2e-08	PREDICTED: intraflagellar transport protein 43 homolog [Equus caballus]
CUFF.166267.1	gi|194225251|ref|XP_001916678.1|	5e-21	PREDICTED: uncharacterized protein C14orf145 [Equus caballus]
CUFF.167151.1	gi|194225285|ref|XP_001494547.2|	5e-39	PREDICTED: serine/threonine-protein phosphatase 4 regulatory subunit 3A-like [Equus caballus]
CUFF.169741.1	gi|194225446|ref|XP_001498018.2|	6e-57	PREDICTED: probable phospholipid-transporting ATPase FetA-like [Equus caballus]
CUFF.169933.1	gi|194225485|ref|XP_001497413.2|	7e-20	PREDICTED: hypothetical protein LOC100067265 [Equus caballus]
CUFF.172141.1	gi|194225660|ref|XP_001488658.2|	2e-12	PREDICTED: DNA polymerase epsilon subunit 3-like [Equus caballus]
CUFF.172343.1	gi|194225674|ref|XP_001916632.1|	2e-44	PREDICTED: AT-hook-containing transcription factor [Equus caballus]
CUFF.172343.2	gi|194225674|ref|XP_001916632.1|	7e-44	PREDICTED: AT-hook-containing transcription factor [Equus caballus]
CUFF.175611.1	gi|194225981|ref|XP_001917373.1|	1e-09	PREDICTED: protein kinase-like protein SgK071-like [Equus caballus]
CUFF.175799.1	gi|194225999|ref|XP_001917400.1|	9e-20	PREDICTED: retinoic acid receptor RXR-alpha-like [Equus caballus]
CUFF.176432.1	gi|194226096|ref|XP_001492084.2|	2e-09	PREDICTED: probable exonuclease mut-7 homolog [Equus caballus]
CUFF.176496.1	gi|194226104|ref|XP_001917583.1|	2e-07	PREDICTED: WD repeat-containing protein 85-like [Equus caballus]
CUFF.176497.1	gi|194226104|ref|XP_001917583.1|	2e-18	PREDICTED: WD repeat-containing protein 85-like [Equus caballus]
CUFF.177176.1	gi|194226143|ref|XP_001915540.1|	1e-67	PREDICTED: ubiquitin carboxyl-terminal hydrolase 25-like [Equus caballus]
CUFF.314594.1	gi|194226143|ref|XP_001915540.1|	2e-13	PREDICTED: ubiquitin carboxyl-terminal hydrolase 25-like [Equus caballus]
CUFF.179188.1	gi|194226278|ref|XP_001916659.1|	1e-31	PREDICTED: ATP-binding cassette sub-family G member 1 [Equus caballus]
CUFF.182935.1	gi|194226578|ref|XP_001496457.2|	1e-18	PREDICTED: glutamate-rich protein 1-like [Equus caballus]
CUFF.182947.1	gi|194226578|ref|XP_001496457.2|	3e-06	PREDICTED: glutamate-rich protein 1-like [Equus caballus]
CUFF.182993.1	gi|194226580|ref|XP_001496477.2|	3e-11	PREDICTED: hypothetical protein LOC100066006 [Equus caballus]
CUFF.187249.1	gi|194226860|ref|XP_001500043.2|	1e-24	PREDICTED: cyclic AMP-dependent transcription factor ATF-4-like [Equus caballus]
CUFF.191336.1	gi|194227089|ref|XP_001496125.2|	4e-29	PREDICTED: UPF0061 protein Fjoh_2793-like [Equus caballus]
CUFF.191339.1	gi|194227089|ref|XP_001496125.2|	6e-06	PREDICTED: UPF0061 protein Fjoh_2793-like [Equus caballus]
CUFF.191392.1	gi|194227095|ref|XP_001495399.2|	1e-06	PREDICTED: ankyrin repeat domain-containing protein 26 isoform 1 [Equus caballus]
CUFF.191403.1	gi|194227102|ref|XP_001496478.2|	2e-07	PREDICTED: rho GTPase-activating protein 21 [Equus caballus]
CUFF.194001.1	gi|194227190|ref|XP_001500015.2|	7e-22	PREDICTED: interleukin-15 receptor subunit alpha-like [Equus caballus]
CUFF.194003	gi|194227194|ref|XP_001917009.1|	4e-13	PREDICTED: ankyrin repeat domain-containing protein 16-like [Equus caballus]
CUFF.194214.1	gi|194227226|ref|XP_001500540.2|	3e-19	PREDICTED: 6-phosphofructokinase type C [Equus caballus]
CUFF.211448.1	gi|194227246|ref|XP_001493958.2|	2e-27	PREDICTED: PPPDE peptidase domain-containing protein 1-like [Equus caballus]
CUFF.218494.1	gi|194227620|ref|XP_001497293.2|	7e-12	PREDICTED: peroxisomal biogenesis factor 3-like [Equus caballus]
CUFF.218494	gi|194227620|ref|XP_001497293.2|	3e-18	PREDICTED: peroxisomal biogenesis factor 3-like [Equus caballus]
CUFF.318159.1	gi|194227923|ref|XP_001494487.2|	9e-23	PREDICTED: hypothetical protein LOC100063066 [Equus caballus]
CUFF.321040.1	gi|194228231|ref|XP_001915000.1|	7e-20	PREDICTED: solute carrier family 25 member 43-like [Equus caballus]
CUFF.322430.1	gi|194228359|ref|XP_001914997.1|	2e-34	PREDICTED: hypothetical protein LOC100147620 [Equus caballus]
CUFF.322389.1	gi|194228361|ref|XP_001489461.2|	2e-24	PREDICTED: protein CXorf40A-like [Equus caballus]
CUFF.313083.1	gi|194228501|ref|XP_001916078.1|	4e-10	PREDICTED: ATP-binding cassette sub-family D member 2-like, partial [Equus caballus]
CUFF.312447.1	gi|194228569|ref|XP_001494410.2|	1e-21	PREDICTED: uncharacterized protein C12orf28-like, partial [Equus caballus]
CUFF.110745.1	gi|194228601|ref|XP_001915805.1|	2e-15	PREDICTED: olfactory receptor 2W3-like [Equus caballus]
CUFF.114610.1	gi|194228601|ref|XP_001915805.1|	3e-13	PREDICTED: olfactory receptor 2W3-like [Equus caballus]
CUFF.114766.1	gi|194228601|ref|XP_001915805.1|	1e-08	PREDICTED: olfactory receptor 2W3-like [Equus caballus]
CUFF.4988.1	gi|194228601|ref|XP_001915805.1|	2e-21	PREDICTED: olfactory receptor 2W3-like [Equus caballus]
CUFF.9033.1	gi|194228601|ref|XP_001915805.1|	4e-08	PREDICTED: olfactory receptor 2W3-like [Equus caballus]
CUFF.36143.1	gi|194228601|ref|XP_001915805.1|	2e-06	PREDICTED: olfactory receptor 2W3-like [Equus caballus]
CUFF.36210.1	gi|194228601|ref|XP_001915805.1|	9e-08	PREDICTED: olfactory receptor 2W3-like [Equus caballus]
CUFF.36323.1	gi|194228601|ref|XP_001915805.1|	2e-07	PREDICTED: olfactory receptor 2W3-like [Equus caballus]
CUFF.36771.1	gi|194228601|ref|XP_001915805.1|	8e-29	PREDICTED: olfactory receptor 2W3-like [Equus caballus]
CUFF.58240.1	gi|194228601|ref|XP_001915805.1|	1e-08	PREDICTED: olfactory receptor 2W3-like [Equus caballus]
CUFF.78936.1	gi|194228601|ref|XP_001915805.1|	1e-17	PREDICTED: olfactory receptor 2W3-like [Equus caballus]
CUFF.86173.1	gi|194228601|ref|XP_001915805.1|	5e-10	PREDICTED: olfactory receptor 2W3-like [Equus caballus]
CUFF.92506.1	gi|194228601|ref|XP_001915805.1|	3e-08	PREDICTED: olfactory receptor 2W3-like [Equus caballus]
CUFF.136199.1	gi|194228601|ref|XP_001915805.1|	8e-06	PREDICTED: olfactory receptor 2W3-like [Equus caballus]
CUFF.149502.1	gi|194228601|ref|XP_001915805.1|	1e-11	PREDICTED: olfactory receptor 2W3-like [Equus caballus]
CUFF.156248.1	gi|194228601|ref|XP_001915805.1|	6e-11	PREDICTED: olfactory receptor 2W3-like [Equus caballus]
CUFF.190345.1	gi|194228601|ref|XP_001915805.1|	2e-08	PREDICTED: olfactory receptor 2W3-like [Equus caballus]
CUFF.194447.1	gi|194228601|ref|XP_001915805.1|	1e-12	PREDICTED: olfactory receptor 2W3-like [Equus caballus]
CUFF.230848.1	gi|194228601|ref|XP_001915805.1|	2e-09	PREDICTED: olfactory receptor 2W3-like [Equus caballus]
CUFF.239566.1	gi|194228601|ref|XP_001915805.1|	2e-12	PREDICTED: olfactory receptor 2W3-like [Equus caballus]
CUFF.243364.1	gi|194228601|ref|XP_001915805.1|	2e-06	PREDICTED: olfactory receptor 2W3-like [Equus caballus]
CUFF.249746.1	gi|194228601|ref|XP_001915805.1|	2e-08	PREDICTED: olfactory receptor 2W3-like [Equus caballus]
CUFF.250569.1	gi|194228601|ref|XP_001915805.1|	6e-09	PREDICTED: olfactory receptor 2W3-like [Equus caballus]
CUFF.250675.1	gi|194228601|ref|XP_001915805.1|	6e-16	PREDICTED: olfactory receptor 2W3-like [Equus caballus]
CUFF.264506.1	gi|194228601|ref|XP_001915805.1|	4e-07	PREDICTED: olfactory receptor 2W3-like [Equus caballus]
CUFF.273901.1	gi|194228601|ref|XP_001915805.1|	2e-11	PREDICTED: olfactory receptor 2W3-like [Equus caballus]
CUFF.286622.1	gi|194228601|ref|XP_001915805.1|	6e-14	PREDICTED: olfactory receptor 2W3-like [Equus caballus]
CUFF.250675	gi|194228601|ref|XP_001915805.1|	6e-16	PREDICTED: olfactory receptor 2W3-like [Equus caballus]
CUFF.312586.1	gi|194228651|ref|XP_001494557.2|	9e-101	PREDICTED: olfactory receptor 5L1-like [Equus caballus]
CUFF.312585.1	gi|194228651|ref|XP_001494557.2|	2e-39	PREDICTED: olfactory receptor 5L1-like [Equus caballus]
CUFF.312585	gi|194228651|ref|XP_001494557.2|	2e-39	PREDICTED: olfactory receptor 5L1-like [Equus caballus]
CUFF.313019.1	gi|194228800|ref|XP_001914968.1|	4e-97	PREDICTED: melanoma-associated antigen D1-like [Equus caballus]
CUFF.31935.1	gi|194228841|ref|XP_001915793.1|	4e-12	PREDICTED: hypothetical protein LOC100147040 [Equus caballus]
CUFF.312666.1	gi|194228843|ref|XP_001915864.1|	2e-28	PREDICTED: liprin-alpha-1 [Equus caballus]
CUFF.315267.1	gi|194230255|ref|XP_001918106.1|	8e-59	PREDICTED: serine/threonine-protein kinase D2-like, partial [Equus caballus]
CUFF.315209.1	gi|194232190|ref|XP_001918135.1|	1e-09	PREDICTED: hypothetical protein LOC100147236, partial [Equus caballus]
CUFF.315163.1	gi|194233351|ref|XP_001916569.1|	3e-53	PREDICTED: midnolin-like [Equus caballus]
CUFF.143363.1	gi|194235999|ref|XP_001916302.1|	5e-31	PREDICTED: envelope glycoprotein gp70-like, partial [Equus caballus]
CUFF.314985.1	gi|194236731|ref|XP_001916099.1|	1e-20	PREDICTED: phytanoyl-CoA dioxygenase domain-containing protein 1-like, partial [Equus caballus]
CUFF.314985.2	gi|194236731|ref|XP_001916099.1|	6e-17	PREDICTED: phytanoyl-CoA dioxygenase domain-containing protein 1-like, partial [Equus caballus]
CUFF.314752.1	gi|194237752|ref|XP_001914689.1|	2e-19	PREDICTED: melanoma-associated antigen 10-like [Equus caballus]
CUFF.314719.1	gi|194237895|ref|XP_001917227.1|	1e-10	PREDICTED: sulfotransferase 4A1-like, partial [Equus caballus]
CUFF.314686.1	gi|194237924|ref|XP_001496525.2|	6e-110	PREDICTED: interferon-induced protein with tetratricopeptide repeats 1B [Equus caballus]
CUFF.314688.1	gi|194237924|ref|XP_001496525.2|	3e-43	PREDICTED: interferon-induced protein with tetratricopeptide repeats 1B [Equus caballus]
CUFF.314681.1	gi|194237924|ref|XP_001496525.2|	5e-06	PREDICTED: interferon-induced protein with tetratricopeptide repeats 1B [Equus caballus]
CUFF.314706.1	gi|194237932|ref|XP_001916694.1|	2e-26	PREDICTED: aflatoxin B1 aldehyde reductase member 4-like, partial [Equus caballus]
CUFF.314707.1	gi|194237932|ref|XP_001916694.1|	2e-12	PREDICTED: aflatoxin B1 aldehyde reductase member 4-like, partial [Equus caballus]
CUFF.129583.1	gi|194238001|ref|XP_001914688.1|	2e-17	PREDICTED: granzyme H-like [Equus caballus]
CUFF.314618.1	gi|194238001|ref|XP_001914688.1|	7e-26	PREDICTED: granzyme H-like [Equus caballus]
CUFF.314625.1	gi|194238019|ref|XP_001490819.2|	1e-18	PREDICTED: peptidyl-prolyl cis-trans isomerase-like 2-like, partial [Equus caballus]
CUFF.314640.1	gi|194238019|ref|XP_001490819.2|	4e-79	PREDICTED: peptidyl-prolyl cis-trans isomerase-like 2-like, partial [Equus caballus]
CUFF.314635.1	gi|194238019|ref|XP_001490819.2|	2e-31	PREDICTED: peptidyl-prolyl cis-trans isomerase-like 2-like, partial [Equus caballus]
CUFF.314533.1	gi|194238169|ref|XP_001917423.1|	6e-32	PREDICTED: l-asparaginase-like, partial [Equus caballus]
CUFF.314531.1	gi|194238169|ref|XP_001917423.1|	2e-13	PREDICTED: l-asparaginase-like, partial [Equus caballus]
CUFF.314543.1	gi|194238169|ref|XP_001917423.1|	2e-23	PREDICTED: l-asparaginase-like, partial [Equus caballus]
CUFF.180388.1	gi|194238244|ref|XP_001917682.1|	6e-54	PREDICTED: zinc finger protein 658-like, partial [Equus caballus]
CUFF.180389.1	gi|194238244|ref|XP_001917682.1|	2e-29	PREDICTED: zinc finger protein 658-like, partial [Equus caballus]
CUFF.313190.1	gi|194238244|ref|XP_001917682.1|	2e-21	PREDICTED: zinc finger protein 658-like, partial [Equus caballus]
CUFF.313192.1	gi|194238244|ref|XP_001917682.1|	0.0	PREDICTED: zinc finger protein 658-like, partial [Equus caballus]
CUFF.314395.1	gi|194238244|ref|XP_001917682.1|	0.0	PREDICTED: zinc finger protein 658-like, partial [Equus caballus]
CUFF.314393.1	gi|194238244|ref|XP_001917682.1|	1e-148	PREDICTED: zinc finger protein 658-like, partial [Equus caballus]
CUFF.314387.1	gi|194238299|ref|XP_001917355.1|	4e-34	PREDICTED: thyroid receptor-interacting protein 11-like [Equus caballus]
CUFF.314388.1	gi|194238299|ref|XP_001917355.1|	2e-22	PREDICTED: thyroid receptor-interacting protein 11-like [Equus caballus]
CUFF.314386.1	gi|194238299|ref|XP_001917355.1|	4e-18	PREDICTED: thyroid receptor-interacting protein 11-like [Equus caballus]
CUFF.314655.1	gi|194238299|ref|XP_001917355.1|	2e-07	PREDICTED: thyroid receptor-interacting protein 11-like [Equus caballus]
CUFF.289116.1	gi|194238340|ref|XP_001916848.1|	4e-13	PREDICTED: mitotic-spindle organizing protein 2A-like [Equus caballus]
CUFF.314419.1	gi|194238340|ref|XP_001916848.1|	4e-19	PREDICTED: mitotic-spindle organizing protein 2A-like [Equus caballus]
CUFF.314345.1	gi|194238422|ref|XP_001502821.2|	1e-19	PREDICTED: phosphatidylcholine transfer protein-like [Equus caballus]
CUFF.314256.1	gi|194238447|ref|XP_001915549.1|	5e-14	PREDICTED: hypothetical protein LOC100146984 [Equus caballus]
CUFF.314162.1	gi|194238534|ref|XP_001916940.1|	3e-12	PREDICTED: odorant-binding protein 2b-like, partial [Equus caballus]
CUFF.314152.1	gi|194238534|ref|XP_001916940.1|	1e-11	PREDICTED: odorant-binding protein 2b-like, partial [Equus caballus]
CUFF.314155.1	gi|194238534|ref|XP_001916940.1|	7e-18	PREDICTED: odorant-binding protein 2b-like, partial [Equus caballus]
CUFF.55984.1	gi|194238557|ref|XP_001915127.1|	2e-16	PREDICTED: ral guanine nucleotide dissociation stimulator-like [Equus caballus]
CUFF.55985.1	gi|194238557|ref|XP_001915127.1|	9e-31	PREDICTED: ral guanine nucleotide dissociation stimulator-like [Equus caballus]
CUFF.313160.1	gi|194238557|ref|XP_001915127.1|	7e-21	PREDICTED: ral guanine nucleotide dissociation stimulator-like [Equus caballus]
CUFF.313160.2	gi|194238557|ref|XP_001915127.1|	7e-23	PREDICTED: ral guanine nucleotide dissociation stimulator-like [Equus caballus]
CUFF.313178.1	gi|194238557|ref|XP_001915127.1|	4e-15	PREDICTED: ral guanine nucleotide dissociation stimulator-like [Equus caballus]
CUFF.313178.2	gi|194238557|ref|XP_001915127.1|	2e-15	PREDICTED: ral guanine nucleotide dissociation stimulator-like [Equus caballus]
CUFF.313182.1	gi|194238557|ref|XP_001915127.1|	7e-09	PREDICTED: ral guanine nucleotide dissociation stimulator-like [Equus caballus]
CUFF.313681.1	gi|194238557|ref|XP_001915127.1|	3e-10	PREDICTED: ral guanine nucleotide dissociation stimulator-like [Equus caballus]
CUFF.313878.1	gi|194238557|ref|XP_001915127.1|	9e-13	PREDICTED: ral guanine nucleotide dissociation stimulator-like [Equus caballus]
CUFF.313974.1	gi|194238557|ref|XP_001915127.1|	9e-23	PREDICTED: ral guanine nucleotide dissociation stimulator-like [Equus caballus]
CUFF.313985.1	gi|194238557|ref|XP_001915127.1|	1e-12	PREDICTED: ral guanine nucleotide dissociation stimulator-like [Equus caballus]
CUFF.314526.1	gi|194238557|ref|XP_001915127.1|	1e-09	PREDICTED: ral guanine nucleotide dissociation stimulator-like [Equus caballus]
CUFF.314907.1	gi|194238557|ref|XP_001915127.1|	9e-12	PREDICTED: ral guanine nucleotide dissociation stimulator-like [Equus caballus]
CUFF.314901.1	gi|194238557|ref|XP_001915127.1|	5e-07	PREDICTED: ral guanine nucleotide dissociation stimulator-like [Equus caballus]
CUFF.313897.1	gi|194238570|ref|XP_001503100.2|	7e-21	PREDICTED: tumor necrosis factor receptor superfamily member 22-like [Equus caballus]
CUFF.313932.1	gi|194238570|ref|XP_001503100.2|	3e-09	PREDICTED: tumor necrosis factor receptor superfamily member 22-like [Equus caballus]
CUFF.314026.1	gi|194238614|ref|XP_001916003.1|	4e-64	PREDICTED: LOW QUALITY PROTEIN: tubulin polyglutamylase complex subunit 1-like [Equus caballus]
CUFF.313808.1	gi|194238628|ref|XP_001916705.1|	1e-26	PREDICTED: coiled-coil and C2 domain-containing protein 1A-like [Equus caballus]
CUFF.313798.1	gi|194238628|ref|XP_001916705.1|	7e-21	PREDICTED: coiled-coil and C2 domain-containing protein 1A-like [Equus caballus]
CUFF.313799.1	gi|194238628|ref|XP_001916705.1|	1e-50	PREDICTED: coiled-coil and C2 domain-containing protein 1A-like [Equus caballus]
CUFF.313801.1	gi|194238628|ref|XP_001916705.1|	1e-24	PREDICTED: coiled-coil and C2 domain-containing protein 1A-like [Equus caballus]
CUFF.313800.1	gi|194238630|ref|XP_001916708.1|	5e-29	PREDICTED: podocan-like protein 1-like [Equus caballus]
CUFF.129596.1	gi|194238649|ref|XP_001500894.2|	4e-07	PREDICTED: granzyme B-like [Equus caballus]
CUFF.137530.1	gi|194238713|ref|XP_001915914.1|	6e-06	PREDICTED: ATP-binding cassette sub-family D member 2-like [Equus caballus]
CUFF.319007.1	gi|194238713|ref|XP_001915914.1|	1e-12	PREDICTED: ATP-binding cassette sub-family D member 2-like [Equus caballus]
CUFF.34701	gi|194238713|ref|XP_001915914.1|	6e-06	PREDICTED: ATP-binding cassette sub-family D member 2-like [Equus caballus]
CUFF.313513.1	gi|194238794|ref|XP_001915297.1|	1e-68	PREDICTED: protein FAM168B-like [Equus caballus]
CUFF.313515.1	gi|194238802|ref|XP_001916710.1|	3e-37	PREDICTED: mitochondrial ornithine transporter 1-like [Equus caballus]
CUFF.313619.1	gi|194238814|ref|XP_001914793.1|	2e-12	PREDICTED: solute carrier family 41 member 3-like [Equus caballus]
CUFF.313122.1	gi|194238841|ref|XP_001916297.1|	6e-41	PREDICTED: hypothetical protein LOC100146232 [Equus caballus]
CUFF.313344.1	gi|194238841|ref|XP_001916297.1|	3e-08	PREDICTED: hypothetical protein LOC100146232 [Equus caballus]
CUFF.315229.1	gi|194238841|ref|XP_001916297.1|	1e-08	PREDICTED: hypothetical protein LOC100146232 [Equus caballus]
CUFF.143351.1	gi|194238851|ref|XP_001496727.2|	6e-11	PREDICTED: protein FAM75A4-like [Equus caballus]
CUFF.143354.1	gi|194238851|ref|XP_001496727.2|	2e-29	PREDICTED: protein FAM75A4-like [Equus caballus]
CUFF.145665.1	gi|194238851|ref|XP_001496727.2|	2e-27	PREDICTED: protein FAM75A4-like [Equus caballus]
CUFF.313228.1	gi|194238866|ref|XP_001916873.1|	2e-20	PREDICTED: serine/threonine-protein phosphatase 2A regulatory subunit B'' subunit beta [Equus caballus]
CUFF.313233.1	gi|194238866|ref|XP_001916873.1|	1e-20	PREDICTED: serine/threonine-protein phosphatase 2A regulatory subunit B'' subunit beta [Equus caballus]
CUFF.313233.2	gi|194238866|ref|XP_001916873.1|	2e-40	PREDICTED: serine/threonine-protein phosphatase 2A regulatory subunit B'' subunit beta [Equus caballus]
CUFF.313220.1	gi|194238866|ref|XP_001916873.1|	9e-71	PREDICTED: serine/threonine-protein phosphatase 2A regulatory subunit B'' subunit beta [Equus caballus]
CUFF.313235.2	gi|194238866|ref|XP_001916873.1|	7e-26	PREDICTED: serine/threonine-protein phosphatase 2A regulatory subunit B'' subunit beta [Equus caballus]
CUFF.313226.1	gi|194238866|ref|XP_001916873.1|	4e-28	PREDICTED: serine/threonine-protein phosphatase 2A regulatory subunit B'' subunit beta [Equus caballus]
CUFF.129598.1	gi|194238882|ref|XP_001915621.1|	3e-28	PREDICTED: granzyme B-like [Equus caballus]
CUFF.129608.1	gi|194238882|ref|XP_001915621.1|	8e-16	PREDICTED: granzyme B-like [Equus caballus]
CUFF.313290.1	gi|194238888|ref|XP_001915648.1|	4e-53	PREDICTED: granzyme H-like [Equus caballus]
CUFF.314617.1	gi|194238888|ref|XP_001915648.1|	6e-06	PREDICTED: granzyme H-like [Equus caballus]
CUFF.313353.1	gi|194238911|ref|XP_001915272.1|	3e-15	PREDICTED: leukotriene-B(4) omega-hydroxylase 1-like [Equus caballus]
CUFF.313352.1	gi|194238911|ref|XP_001915272.1|	2e-07	PREDICTED: leukotriene-B(4) omega-hydroxylase 1-like [Equus caballus]
CUFF.313355.1	gi|194238911|ref|XP_001915272.1|	2e-10	PREDICTED: leukotriene-B(4) omega-hydroxylase 1-like [Equus caballus]
CUFF.315002.1	gi|194238911|ref|XP_001915272.1|	1e-10	PREDICTED: leukotriene-B(4) omega-hydroxylase 1-like [Equus caballus]
CUFF.313356.1	gi|194238916|ref|XP_001497619.2|	1e-07	PREDICTED: ferritin heavy chain-like [Equus caballus]
CUFF.202474.1	gi|194376418|dbj|BAG62968.1|	3e-11	unnamed protein product [Homo sapiens]
CUFF.290193.1	gi|194380164|dbj|BAG63849.1|	5e-45	unnamed protein product [Homo sapiens]
CUFF.135106.1	gi|194380820|dbj|BAG58563.1|	5e-07	unnamed protein product [Homo sapiens]
CUFF.197891.1	gi|194385740|dbj|BAG65245.1|	7e-10	unnamed protein product [Homo sapiens]
CUFF.296941.1	gi|194389862|dbj|BAG60447.1|	4e-11	unnamed protein product [Homo sapiens]
CUFF.135897.1	gi|194390110|dbj|BAG61817.1|	6e-12	unnamed protein product [Homo sapiens]
CUFF.156389.1	gi|194669395|ref|XP_001250881.2|	7e-17	PREDICTED: protein FAM75D1 [Bos taurus] gi|297477916|ref|XP_002689738.1| PREDICTED: protein FAM75D1 [Bos taurus] gi|296484725|gb|DAA26840.1| hypothetical protein BOS_8930 [Bos taurus]
CUFF.155261.1	gi|194672290|ref|XP_001255912.2|	7e-20	PREDICTED: uncharacterized protein LOC789034 [Bos taurus] gi|297481759|ref|XP_002692443.1| PREDICTED: uncharacterized protein LOC789034 [Bos taurus] gi|296480885|gb|DAA23000.1| hypothetical protein BOS_13154 [Bos taurus]
CUFF.169192.1	gi|194677070|ref|XP_611288.4|	1e-63	PREDICTED: uncharacterized protein LOC509029 [Bos taurus]
CUFF.169192.2	gi|194677070|ref|XP_611288.4|	2e-34	PREDICTED: uncharacterized protein LOC509029 [Bos taurus]
CUFF.32271.1	gi|296471395|gb|DAA13510.1|	1e-12	tumor necrosis factor receptor superfamily, member 10a [Bos taurus]
CUFF.313932.2	gi|296471395|gb|DAA13510.1|	2e-36	tumor necrosis factor receptor superfamily, member 10a [Bos taurus]
CUFF.58784.1	gi|198282027|ref|NP_001128290.1|	2e-07	importin 7 [Xenopus (Silurana) tropicalis] gi|197246342|gb|AAI68580.1| ipo7 protein [Xenopus (Silurana) tropicalis]
CUFF.137678.1	gi|197692143|dbj|BAG70035.1|	8e-16	mitogen-activated protein kinase 13 [Homo sapiens] gi|197692389|dbj|BAG70158.1| mitogen-activated protein kinase 13 [Homo sapiens]
CUFF.207351.1	gi|198250386|gb|ACH85195.1|	6e-17	fatty acid binding protein 3 [Sus scrofa]
CUFF.57404.1	gi|332857151|ref|XP_001174645.2|	2e-66	PREDICTED: hypothetical protein LOC749092 [Pan troglodytes] gi|209573797|gb|ACI62856.1| envelope glycoprotein [Pan troglodytes]
CUFF.108791.1	gi|209573809|gb|ACI62862.1|	1e-11	envelope glycoprotein [Saimiri sciureus]
CUFF.9543.1	gi|212549625|ref|NP_001131091.1|	2e-23	40S ribosomal protein S3a [Sus scrofa] gi|209943918|gb|ACI96266.1| ribosomal protein S3A [Sus scrofa]
CUFF.18959	gi|167966150|gb|ACA13159.1|	2e-11	HoxB4 [Canis lupus familiaris]
CUFF.315036.1	gi|213053673|gb|ACJ39157.1|	9e-100	APOBEC3 [Equus caballus]
CUFF.289866.1	gi|217418246|gb|ACK44251.1|	3e-16	phosphatidylserine decarboxylase (predicted) [Oryctolagus cuniculus]
CUFF.128977.1	gi|218744611|dbj|BAH03501.1|	2e-09	TRDV2-2 [Sus scrofa] gi|218744615|dbj|BAH03503.1| TRDV2-2 [Sus scrofa]
CUFF.77984.1	gi|221040730|dbj|BAH12042.1|	1e-22	unnamed protein product [Homo sapiens]
CUFF.169190.1	gi|221041198|dbj|BAH12276.1|	3e-12	unnamed protein product [Homo sapiens]
CUFF.169190.3	gi|221041198|dbj|BAH12276.1|	3e-12	unnamed protein product [Homo sapiens]
CUFF.239904	gi|221091685|ref|XP_002170143.1|	4e-19	PREDICTED: similar to C-type LECtin family member (clec-174), partial [Hydra magnipapillata]
CUFF.9066.1	gi|226443150|ref|NP_001140058.1|	7e-07	Cell division cycle 2-like protein kinase 6 [Salmo salar] gi|221221570|gb|ACM09446.1| Cell division cycle 2-like protein kinase 6 [Salmo salar]
CUFF.103991.1	gi|224045573|ref|XP_002199326.1|	4e-09	PREDICTED: 5'-nucleotidase, cytosolic III isoform 2 [Taeniopygia guttata]
CUFF.10896.1	gi|224047378|ref|XP_002196183.1|	2e-26	PREDICTED: similar to Gag-Pol polyprotein [Taeniopygia guttata]
CUFF.162998.1	gi|224048666|ref|XP_002195379.1|	4e-13	PREDICTED: similar to polyprotein [Taeniopygia guttata]
CUFF.227863.1	gi|224068494|ref|XP_002187106.1|	2e-28	PREDICTED: eukaryotic translation termination factor 1 [Taeniopygia guttata]
CUFF.156229.1	gi|224090843|ref|XP_002186831.1|	1e-15	PREDICTED: phosphoserine aminotransferase 1 [Taeniopygia guttata]
CUFF.135935.1	gi|224172158|ref|XP_002199375.1|	3e-20	PREDICTED: similar to polyprotein [Taeniopygia guttata]
CUFF.59494.1	gi|224809307|ref|NP_038947.2|	6e-09	ubiquitin carboxyl-terminal hydrolase 21 [Mus musculus]
CUFF.135699.1	gi|350586502|ref|XP_003482197.1|	1e-16	PREDICTED: proline-rich protein 3-like [Sus scrofa]
CUFF.142189.1	gi|227834161|ref|YP_002835868.1|	3e-06	Fe-S oxidoreductase [Corynebacterium aurimucosum ATCC 700975] gi|262183351|ref|ZP_06042772.1| putative Fe-S oxidoreductase [Corynebacterium aurimucosum ATCC 700975] gi|227455177|gb|ACP33930.1| putative Fe-S oxidoreductase [Corynebacterium aurimucosum ATCC 700975]
CUFF.176612.1	gi|229847180|ref|ZP_04467284.1|	2e-06	hypothetical protein CGSHi7P49H1_08750 [Haemophilus influenzae 7P49H1] gi|229809856|gb|EEP45578.1| hypothetical protein CGSHi7P49H1_08750 [Haemophilus influenzae 7P49H1]
CUFF.54955	gi|229931186|ref|YP_002887612.1|	9e-20	NADH dehydrogenase subunit 2 [Dicerorhinus sumatrensis] gi|229473118|gb|ACQ73091.1| NADH dehydrogenase subunit 2 [Dicerorhinus sumatrensis]
CUFF.227864.1	gi|237823782|pdb|3E1Y|A	1e-16	Chain A, Crystal Structure Of Human Erf1ERF3 COMPLEX gi|237823783|pdb|3E1Y|B Chain B, Crystal Structure Of Human Erf1ERF3 COMPLEX gi|237823784|pdb|3E1Y|C Chain C, Crystal Structure Of Human Erf1ERF3 COMPLEX gi|237823785|pdb|3E1Y|D Chain D, Crystal Structure Of Human Erf1ERF3 COMPLEX
CUFF.276353	gi|260940435|ref|XP_002614517.1|	8e-09	hypothetical protein CLUG_05295 [Clavispora lusitaniae ATCC 42720] gi|238851703|gb|EEQ41167.1| hypothetical protein CLUG_05295 [Clavispora lusitaniae ATCC 42720]
CUFF.314839.1	gi|239836899|gb|ACS29495.1|	6e-16	IgG transmembrane region [Monodelphis domestica]
CUFF.67321.1	gi|242045628|ref|XP_002460685.1|	1e-07	hypothetical protein SORBIDRAFT_02g033135 [Sorghum bicolor] gi|241924062|gb|EER97206.1| hypothetical protein SORBIDRAFT_02g033135 [Sorghum bicolor]
CUFF.315036.3	gi|254826712|ref|NP_001157154.1|	5e-71	APOBEC3Z2c-Z2d [Equus caballus] gi|253720352|gb|ACT33417.1| APOBEC3Z2c-Z2d [Equus caballus]
CUFF.163253.1	gi|262050627|ref|NP_001159953.1|	5e-53	glutathione peroxidase 2 [Equus caballus]
CUFF.252685.1	gi|281337923|gb|EFB13507.1|	2e-09	hypothetical protein PANDA_018753 [Ailuropoda melanoleuca]
CUFF.276016.1	gi|281337961|gb|EFB13545.1|	5e-06	hypothetical protein PANDA_012774 [Ailuropoda melanoleuca]
CUFF.276022.1	gi|281337961|gb|EFB13545.1|	0.0	hypothetical protein PANDA_012774 [Ailuropoda melanoleuca]
CUFF.201085.1	gi|301757103|ref|XP_002914383.1|	2e-19	PREDICTED: zinc transporter SLC39A7-like [Ailuropoda melanoleuca] gi|281338472|gb|EFB14056.1| hypothetical protein PANDA_002280 [Ailuropoda melanoleuca]
CUFF.176902.2	gi|281338862|gb|EFB14446.1|	7e-22	hypothetical protein PANDA_022338 [Ailuropoda melanoleuca]
CUFF.176902.3	gi|281338862|gb|EFB14446.1|	8e-22	hypothetical protein PANDA_022338 [Ailuropoda melanoleuca]
CUFF.5480.1	gi|281338871|gb|EFB14455.1|	5e-26	hypothetical protein PANDA_014165 [Ailuropoda melanoleuca]
CUFF.149480.1	gi|281339086|gb|EFB14670.1|	2e-17	hypothetical protein PANDA_021460 [Ailuropoda melanoleuca]
CUFF.291020	gi|281340813|gb|EFB16397.1|	5e-10	hypothetical protein PANDA_011833 [Ailuropoda melanoleuca]
CUFF.143364.1	gi|281341009|gb|EFB16593.1|	4e-12	hypothetical protein PANDA_007735 [Ailuropoda melanoleuca]
CUFF.140527.1	gi|281341023|gb|EFB16607.1|	4e-19	hypothetical protein PANDA_007517 [Ailuropoda melanoleuca]
CUFF.21427.1	gi|301776478|ref|XP_002923665.1|	5e-17	PREDICTED: schlafen family member 5-like [Ailuropoda melanoleuca] gi|281341930|gb|EFB17514.1| hypothetical protein PANDA_012835 [Ailuropoda melanoleuca]
CUFF.250688.1	gi|281344028|gb|EFB19612.1|	3e-41	hypothetical protein PANDA_020910 [Ailuropoda melanoleuca]
CUFF.177963.1	gi|281345145|gb|EFB20729.1|	8e-10	hypothetical protein PANDA_008267 [Ailuropoda melanoleuca]
CUFF.138878.1	gi|281345756|gb|EFB21340.1|	3e-10	hypothetical protein PANDA_002466 [Ailuropoda melanoleuca]
CUFF.252480.2	gi|281346026|gb|EFB21610.1|	1e-16	hypothetical protein PANDA_015934 [Ailuropoda melanoleuca]
CUFF.279003.1	gi|281346185|gb|EFB21769.1|	7e-11	hypothetical protein PANDA_008182 [Ailuropoda melanoleuca]
CUFF.279005.1	gi|281346185|gb|EFB21769.1|	5e-07	hypothetical protein PANDA_008182 [Ailuropoda melanoleuca]
CUFF.60704.3	gi|281346705|gb|EFB22289.1|	4e-14	hypothetical protein PANDA_002899 [Ailuropoda melanoleuca]
CUFF.205493.1	gi|281346784|gb|EFB22368.1|	9e-13	hypothetical protein PANDA_020588 [Ailuropoda melanoleuca]
CUFF.222298.1	gi|281346837|gb|EFB22421.1|	3e-17	hypothetical protein PANDA_016937 [Ailuropoda melanoleuca]
CUFF.168463.1	gi|281347301|gb|EFB22885.1|	2e-19	hypothetical protein PANDA_016471 [Ailuropoda melanoleuca]
CUFF.4011.1	gi|281348335|gb|EFB23919.1|	7e-50	hypothetical protein PANDA_006241 [Ailuropoda melanoleuca]
CUFF.248343.1	gi|281348539|gb|EFB24123.1|	6e-12	hypothetical protein PANDA_017191 [Ailuropoda melanoleuca]
CUFF.77601.1	gi|301762442|ref|XP_002916641.1|	4e-34	PREDICTED: protein FAM60A-like [Ailuropoda melanoleuca] gi|281349053|gb|EFB24637.1| hypothetical protein PANDA_004731 [Ailuropoda melanoleuca]
CUFF.285718.1	gi|281349314|gb|EFB24898.1|	1e-08	hypothetical protein PANDA_009509 [Ailuropoda melanoleuca]
CUFF.175044.1	gi|281349501|gb|EFB25085.1|	2e-08	hypothetical protein PANDA_003258 [Ailuropoda melanoleuca]
CUFF.239592.1	gi|281349546|gb|EFB25130.1|	4e-13	hypothetical protein PANDA_000666 [Ailuropoda melanoleuca]
CUFF.239593.1	gi|281349546|gb|EFB25130.1|	6e-27	hypothetical protein PANDA_000666 [Ailuropoda melanoleuca]
CUFF.312597.1	gi|281351040|gb|EFB26624.1|	2e-26	hypothetical protein PANDA_000424 [Ailuropoda melanoleuca]
CUFF.180761.2	gi|281351517|gb|EFB27101.1|	1e-22	hypothetical protein PANDA_006859 [Ailuropoda melanoleuca]
CUFF.180775.1	gi|281351517|gb|EFB27101.1|	1e-13	hypothetical protein PANDA_006859 [Ailuropoda melanoleuca]
CUFF.86437.1	gi|281351836|gb|EFB27420.1|	4e-18	hypothetical protein PANDA_002301 [Ailuropoda melanoleuca]
CUFF.314616.1	gi|281352694|gb|EFB28278.1|	3e-22	hypothetical protein PANDA_022419 [Ailuropoda melanoleuca]
CUFF.16762	gi|281354242|gb|EFB29826.1|	8e-15	hypothetical protein PANDA_008462 [Ailuropoda melanoleuca]
CUFF.4834.2	gi|281354543|gb|EFB30127.1|	2e-29	hypothetical protein PANDA_017893 [Ailuropoda melanoleuca]
CUFF.289007.1	gi|255688184|gb|ACU29543.1|	2e-38	alpha-tubulin [Liposcelis bostrychophila]
CUFF.160145.1	gi|283945560|ref|NP_001164673.1|	1e-11	ubiquitin-associated protein 1 isoform 3 [Homo sapiens]
CUFF.117861.1	gi|284045721|ref|YP_003396061.1|	1e-05	ECF subfamily RNA polymerase sigma-24 subunit [Conexibacter woesei DSM 14684] gi|283949942|gb|ADB52686.1| RNA polymerase, sigma-24 subunit, ECF subfamily [Conexibacter woesei DSM 14684]
CUFF.322373.1	gi|284080627|gb|ADB77887.1|	9e-13	PHD finger protein 6, partial [Monodelphis domestica]
CUFF.5213.1	gi|285400890|ref|NP_001160996.1|	2e-47	vomeronasal 1 receptor equCabV1R902 [Equus caballus]
CUFF.5621.2	gi|290463083|ref|NP_001160954.1|	6e-10	vomeronasal 1 receptor felCatV1R10 precursor [Felis catus]
CUFF.315409.1	gi|291228244|ref|XP_002734089.1|	2e-15	PREDICTED: FAD-dependent oxidoreductase domain containing 2-like [Saccoglossus kowalevskii]
CUFF.224530.1	gi|291237200|ref|XP_002738524.1|	1e-10	PREDICTED: tigger transposable element derived 6-like [Saccoglossus kowalevskii]
CUFF.310947.1	gi|291244794|ref|XP_002742279.1|	7e-15	PREDICTED: Liver stage antigen 3-like [Saccoglossus kowalevskii]
CUFF.243087.1	gi|291385042|ref|XP_002709159.1|	2e-15	PREDICTED: eukaryotic translation elongation factor 1 alpha 1 [Oryctolagus cuniculus]
CUFF.58839.1	gi|291386363|ref|XP_002709636.1|	1e-14	PREDICTED: eukaryotic translation initiation factor 2-alpha kinase 3-like [Oryctolagus cuniculus]
CUFF.48205.2	gi|291387502|ref|XP_002710309.1|	6e-50	PREDICTED: TATA box-binding protein-associated factor 2F [Oryctolagus cuniculus]
CUFF.306996.1	gi|291388421|ref|XP_002710782.1|	3e-14	PREDICTED: NudC domain containing 1 [Oryctolagus cuniculus]
CUFF.150417.1	gi|291388718|ref|XP_002710881.1|	1e-27	PREDICTED: EF-hand calcium binding domain 8 [Oryctolagus cuniculus]
CUFF.289826.1	gi|291389616|ref|XP_002711395.1|	6e-17	PREDICTED: heterogeneous nuclear ribonucleoprotein A1 isoform 1 [Oryctolagus cuniculus]
CUFF.258633.1	gi|291389910|ref|XP_002711459.1|	1e-08	PREDICTED: myosin heavy chain [Oryctolagus cuniculus]
CUFF.87428.1	gi|291393164|ref|XP_002713054.1|	7e-18	PREDICTED: muscleblind-like 2 [Oryctolagus cuniculus]
CUFF.296776.1	gi|291394074|ref|XP_002713595.1|	4e-27	PREDICTED: centrosomal protein 76kDa [Oryctolagus cuniculus]
CUFF.265620	gi|291397004|ref|XP_002714790.1|	2e-07	PREDICTED: hypothetical protein [Oryctolagus cuniculus]
CUFF.255535	gi|291398031|ref|XP_002715410.1|	5e-06	PREDICTED: Golgi phosphoprotein 3-like [Oryctolagus cuniculus]
CUFF.78131.1	gi|291398589|ref|XP_002715577.1|	9e-28	PREDICTED: collagen, type XXIV, alpha 1 [Oryctolagus cuniculus]
CUFF.196549.1	gi|291398996|ref|XP_002715177.1|	2e-14	PREDICTED: phosphatidylinositol 3-kinase regulatory subunit gamma-like [Oryctolagus cuniculus]
CUFF.273116.1	gi|291400114|ref|XP_002716404.1|	4e-32	PREDICTED: ribosomal protein SA-like [Oryctolagus cuniculus]
CUFF.105221.1	gi|291400830|ref|XP_002716672.1|	2e-52	PREDICTED: hypothetical protein [Oryctolagus cuniculus]
CUFF.273114.1	gi|291400871|ref|XP_002716807.1|	1e-15	PREDICTED: ribosomal protein SA-like [Oryctolagus cuniculus]
CUFF.180372.1	gi|291401037|ref|XP_002716904.1|	8e-08	PREDICTED: AHR2 protein-like [Oryctolagus cuniculus]
CUFF.180374.1	gi|291401037|ref|XP_002716904.1|	5e-10	PREDICTED: AHR2 protein-like [Oryctolagus cuniculus]
CUFF.128152.1	gi|291403244|ref|XP_002717843.1|	5e-17	PREDICTED: budding uninhibited by benzimidazoles 1 beta [Oryctolagus cuniculus]
CUFF.279927.1	gi|291404414|ref|XP_002718425.1|	6e-06	PREDICTED: tigger transposable element derived 6-like [Oryctolagus cuniculus]
CUFF.279927	gi|291404414|ref|XP_002718425.1|	6e-06	PREDICTED: tigger transposable element derived 6-like [Oryctolagus cuniculus]
CUFF.21208.1	gi|291405629|ref|XP_002719119.1|	5e-15	PREDICTED: WDNM1-like protein-like [Oryctolagus cuniculus]
CUFF.319460.1	gi|291407898|ref|XP_002720271.1|	8e-30	PREDICTED: rCG38186-like [Oryctolagus cuniculus]
CUFF.207838.1	gi|291408590|ref|XP_002720609.1|	5e-07	PREDICTED: hypothetical protein [Oryctolagus cuniculus]
CUFF.182435.1	gi|291408826|ref|XP_002720742.1|	5e-06	PREDICTED: zinc finger, MYM domain containing 1 [Oryctolagus cuniculus]
CUFF.182435	gi|291408826|ref|XP_002720742.1|	5e-06	PREDICTED: zinc finger, MYM domain containing 1 [Oryctolagus cuniculus]
CUFF.194064.1	gi|291410923|ref|XP_002721726.1|	1e-33	PREDICTED: hCG2042943-like [Oryctolagus cuniculus]
CUFF.321464.1	gi|291412952|ref|XP_002722738.1|	1e-34	PREDICTED: PAR-6 gamma protein-like [Oryctolagus cuniculus]
CUFF.223807.1	gi|293343403|ref|XP_002725444.1|	9e-07	PREDICTED: hypothetical protein [Rattus norvegicus] gi|293355289|ref|XP_579893.3| PREDICTED: hypothetical protein [Rattus norvegicus]
CUFF.71437.1	gi|293346965|ref|XP_002726462.1|	2e-07	PREDICTED: hypothetical protein [Rattus norvegicus]
CUFF.176441.1	gi|293352987|ref|XP_002728122.1|	4e-06	PREDICTED: mCG145728-like, partial [Rattus norvegicus]
CUFF.311191.1	gi|293352987|ref|XP_002728122.1|	9e-13	PREDICTED: mCG145728-like, partial [Rattus norvegicus]
CUFF.232030.1	gi|293353207|ref|XP_223500.5|	9e-09	PREDICTED: transmembrane anterior posterior transformation 1 [Rattus norvegicus]
CUFF.296462.1	gi|293355456|ref|XP_002728697.1|	9e-07	PREDICTED: LRRG00135-like [Rattus norvegicus]
CUFF.156355.1	gi|293356456|ref|XP_342033.4|	6e-06	PREDICTED: proprotein convertase subtilisin/kexin type 5 [Rattus norvegicus] gi|353526321|sp|P41413.3|PCSK5_RAT RecName: Full=Proprotein convertase subtilisin/kexin type 5; AltName: Full=Proprotein convertase 5; Short=PC5; AltName: Full=Proprotein convertase 6; Short=PC6; AltName: Full=Subtilisin/kexin-like protease PC5; Short=rPC5; Flags: Precursor
CUFF.17621.1	gi|293357848|ref|XP_342446.3|	4e-37	PREDICTED: solute carrier family 25, member 12, partial [Rattus norvegicus]
CUFF.155896.1	gi|293359146|ref|XP_002729507.1|	8e-33	PREDICTED: predicted protein-like [Rattus norvegicus]
CUFF.97870.1	gi|294817988|ref|ZP_06776630.1|	2e-06	Mn2+ and fe2+ transporters of the nramp family protein [Streptomyces clavuligerus ATCC 27064] gi|294322803|gb|EFG04938.1| Mn2+ and fe2+ transporters of the nramp family protein [Streptomyces clavuligerus ATCC 27064]
CUFF.5651.1	gi|295054095|ref|NP_001160771.1|	5e-14	vomeronasal 1 receptor oryCunV1R1612 [Oryctolagus cuniculus]
CUFF.128955.1	gi|295841861|dbj|BAJ06725.1|	5e-15	T-cell receptor alpha chain [Callithrix jacchus]
CUFF.172076.1	gi|296190270|ref|XP_002743120.1|	2e-19	PREDICTED: calicin-like [Callithrix jacchus]
CUFF.59710.1	gi|296191008|ref|XP_002743424.1|	9e-26	PREDICTED: formin-binding protein 1 [Callithrix jacchus]
CUFF.175736.1	gi|296191129|ref|XP_002743522.1|	2e-09	PREDICTED: WD repeat-containing protein 5-like [Callithrix jacchus]
CUFF.290013.1	gi|296191676|ref|XP_002743749.1|	8e-24	PREDICTED: MORC family CW-type zinc finger protein 2-like [Callithrix jacchus]
CUFF.89042.1	gi|296192078|ref|XP_002743911.1|	5e-11	PREDICTED: hypothetical protein LOC100391524 [Callithrix jacchus]
CUFF.35946.1	gi|296192210|ref|XP_002743966.1|	1e-10	PREDICTED: williams-Beuren syndrome chromosomal region 16 protein-like [Callithrix jacchus]
CUFF.136005.1	gi|296197662|ref|XP_002746375.1|	4e-26	PREDICTED: spliceosome RNA helicase BAT1 [Callithrix jacchus]
CUFF.136363.1	gi|296197744|ref|XP_002746436.1|	2e-06	PREDICTED: NAD-specific glutamate dehydrogenase-like [Callithrix jacchus]
CUFF.58842.1	gi|296198994|ref|XP_002747045.1|	1e-08	PREDICTED: 60S ribosomal protein L39-like [Callithrix jacchus]
CUFF.78127.1	gi|296199222|ref|XP_002746992.1|	1e-166	PREDICTED: elongation factor 1-alpha 1-like isoform 1 [Callithrix jacchus]
CUFF.149844	gi|296199940|ref|XP_002747431.1|	7e-07	PREDICTED: hypothetical protein LOC100395446 [Callithrix jacchus]
CUFF.320085.1	gi|296200078|ref|XP_002747456.1|	3e-23	PREDICTED: mitochondrial import inner membrane translocase subunit Tim8 A-like [Callithrix jacchus]
CUFF.13835.1	gi|296203153|ref|XP_002748824.1|	1e-22	PREDICTED: small ubiquitin-related modifier 2-like [Callithrix jacchus]
CUFF.92223.1	gi|296204844|ref|XP_002749545.1|	3e-15	PREDICTED: hypothetical protein LOC100387262 [Callithrix jacchus]
CUFF.176902.4	gi|296206029|ref|XP_002750039.1|	1e-21	PREDICTED: THAP domain-containing protein 4-like [Callithrix jacchus]
CUFF.7324.1	gi|296207818|ref|XP_002750815.1|	4e-09	PREDICTED: 40S ribosomal protein S24-like isoform 1 [Callithrix jacchus] gi|296207820|ref|XP_002750816.1| PREDICTED: 40S ribosomal protein S24-like isoform 2 [Callithrix jacchus]
CUFF.236919.1	gi|296209239|ref|XP_002751456.1|	8e-25	PREDICTED: tensin-3, partial [Callithrix jacchus]
CUFF.236919.3	gi|296209239|ref|XP_002751456.1|	3e-25	PREDICTED: tensin-3, partial [Callithrix jacchus]
CUFF.315234.1	gi|296216059|ref|XP_002754439.1|	5e-06	PREDICTED: hypothetical protein LOC100415025 [Callithrix jacchus]
CUFF.281240.1	gi|296216681|ref|XP_002754680.1|	2e-30	PREDICTED: hypothetical protein LOC100386330 [Callithrix jacchus]
CUFF.40988.1	gi|296219498|ref|XP_002755905.1|	4e-13	PREDICTED: zinc finger protein 500 [Callithrix jacchus]
CUFF.114813.1	gi|296220287|ref|XP_002756269.1|	2e-07	PREDICTED: leucine-rich repeat-containing protein C10orf11-like [Callithrix jacchus]
CUFF.205713.1	gi|296221807|ref|XP_002756922.1|	7e-23	PREDICTED: hypothetical protein LOC100400322 [Callithrix jacchus]
CUFF.215081.1	gi|296222520|ref|XP_002757236.1|	3e-18	PREDICTED: UPF0711 protein C18orf21-like [Callithrix jacchus]
CUFF.250696.1	gi|296223051|ref|XP_002757461.1|	3e-08	PREDICTED: CMT1A duplicated region transcript 15 protein-like protein-like [Callithrix jacchus]
CUFF.63431.1	gi|296223956|ref|XP_002757827.1|	1e-06	PREDICTED: hypothetical protein LOC100388620 [Callithrix jacchus]
CUFF.66984.1	gi|296224377|ref|XP_002758013.1|	5e-15	PREDICTED: quinone oxidoreductase PIG3-like [Callithrix jacchus]
CUFF.249293.1	gi|296224993|ref|XP_002758312.1|	1e-45	PREDICTED: actin-related protein 2/3 complex subunit 3-like [Callithrix jacchus]
CUFF.249294.1	gi|296224993|ref|XP_002758312.1|	7e-10	PREDICTED: actin-related protein 2/3 complex subunit 3-like [Callithrix jacchus]
CUFF.98402.1	gi|296227714|ref|XP_002759501.1|	5e-10	PREDICTED: hypothetical protein LOC100411725 [Callithrix jacchus]
CUFF.79000.2	gi|296228158|ref|XP_002807714.1|	4e-23	PREDICTED: LOW QUALITY PROTEIN: raftlin-like [Callithrix jacchus]
CUFF.250810.1	gi|296229659|ref|XP_002760437.1|	7e-11	PREDICTED: hypothetical protein LOC100386619 [Callithrix jacchus]
CUFF.222227.1	gi|296231558|ref|XP_002761078.1|	9e-09	PREDICTED: exosome complex exonuclease MTR3-like [Callithrix jacchus]
CUFF.5621.1	gi|296234754|ref|XP_002762599.1|	8e-10	PREDICTED: vomeronasal type-1 receptor 1-like [Callithrix jacchus]
CUFF.84299.1	gi|296235265|ref|XP_002762833.1|	5e-08	PREDICTED: BCL-6 corepressor isoform 3 [Callithrix jacchus] gi|296235267|ref|XP_002762834.1| PREDICTED: BCL-6 corepressor isoform 4 [Callithrix jacchus]
CUFF.288595.1	gi|296237231|ref|XP_002763662.1|	4e-24	PREDICTED: tubulin alpha-3 chain-like, partial [Callithrix jacchus]
CUFF.313236.1	gi|296237743|ref|XP_002763878.1|	2e-09	PREDICTED: hypothetical protein LOC100388095, partial [Callithrix jacchus]
CUFF.180375.1	gi|296237809|ref|XP_002763902.1|	1e-22	PREDICTED: aryl hydrocarbon receptor-like [Callithrix jacchus]
CUFF.34559.1	gi|296314328|ref|ZP_06864269.1|	3e-06	retrovirus-related Pol polyprotein LINE-1 [Neisseria polysaccharea ATCC 43768] gi|296838971|gb|EFH22909.1| retrovirus-related Pol polyprotein LINE-1 [Neisseria polysaccharea ATCC 43768]
CUFF.110070.1	gi|297490824|ref|XP_002698461.1|	6e-35	PREDICTED: proto-oncogene FRAT1 [Bos taurus] gi|296472758|gb|DAA14873.1| GSK-3 binding protein FRAT1-like [Bos taurus]
CUFF.315214.1	gi|297492294|ref|XP_002699496.1|	8e-06	PREDICTED: cytokine receptor-like factor 2 [Bos taurus] gi|296471400|gb|DAA13515.1| cytokine receptor-like factor 2-like [Bos taurus]
CUFF.33640.2	gi|297464373|ref|XP_876015.4|	8e-08	PREDICTED: trinucleotide repeat-containing gene 18 protein [Bos taurus] gi|297490630|ref|XP_002698272.1| PREDICTED: trinucleotide repeat-containing gene 18 protein [Bos taurus] gi|296473100|gb|DAA15215.1| trinucleotide repeat containing 18 [Bos taurus]
CUFF.136387.1	gi|296474310|gb|DAA16425.1|	2e-95	euchromatic histone-lysine N-methyltransferase 2 [Bos taurus]
CUFF.136882.1	gi|296474541|gb|DAA16656.1|	4e-07	rCG61023-like [Bos taurus]
CUFF.129920.1	gi|296475363|gb|DAA17478.1|	4e-24	hypothetical protein isoform 3 [Bos taurus]
CUFF.122259.1	gi|296475465|gb|DAA17580.1|	2e-26	taste receptor protein 1-like [Bos taurus]
CUFF.122265.1	gi|296475465|gb|DAA17580.1|	9e-06	taste receptor protein 1-like [Bos taurus]
CUFF.12476.1	gi|297487354|ref|XP_002696242.1|	2e-17	PREDICTED: coiled-coil domain-containing protein 40 [Bos taurus] gi|296476042|gb|DAA18157.1| coiled-coil domain containing 40 [Bos taurus]
CUFF.24861.2	gi|296476762|gb|DAA18877.1|	1e-11	PHD finger protein 23 [Bos taurus]
CUFF.21215.1	gi|296476968|gb|DAA19083.1|	1e-45	hypothetical protein BOS_18435 [Bos taurus]
CUFF.1298.1	gi|297485542|ref|XP_002695003.1|	0.0	PREDICTED: zinc finger protein 585A [Bos taurus] gi|296477698|gb|DAA19813.1| hypothetical protein MGC134150 [Bos taurus]
CUFF.212450.1	gi|296479311|gb|DAA21426.1|	6e-06	predicted protein-like [Bos taurus]
CUFF.247763.1	gi|297461133|ref|XP_611589.3|	2e-35	PREDICTED: uncharacterized protein LOC515828 [Bos taurus] gi|297483878|ref|XP_002693914.1| PREDICTED: uncharacterized protein LOC515828 [Bos taurus] gi|296479405|gb|DAA21520.1| hypothetical protein BOS_15555 [Bos taurus]
CUFF.250691.1	gi|297483641|ref|XP_002693790.1|	3e-23	PREDICTED: olfactory receptor 5T2 [Bos taurus] gi|296479628|gb|DAA21743.1| hypothetical protein BOS_15372 [Bos taurus]
CUFF.286319.1	gi|296479964|gb|DAA22079.1|	9e-15	tripartite motif-containing 6 and tripartite motif-containing 34 [Bos taurus]
CUFF.4020.1	gi|296480304|gb|DAA22419.1|	4e-29	protein phosphatase 2 (formerly 2A), regulatory subunit A (PR 65), beta isoform-like [Bos taurus]
CUFF.141895.1	gi|297480518|ref|XP_002691544.1|	2e-15	PREDICTED: uncharacterized protein C2orf16 [Bos taurus] gi|296482375|gb|DAA24490.1| hypothetical protein BOS_11931 [Bos taurus]
CUFF.310675.1	gi|297480518|ref|XP_002691544.1|	1e-10	PREDICTED: uncharacterized protein C2orf16 [Bos taurus] gi|296482375|gb|DAA24490.1| hypothetical protein BOS_11931 [Bos taurus]
CUFF.129005.1	gi|296483533|gb|DAA25648.1|	1e-44	T cell receptor alpha variable 16-like [Bos taurus]
CUFF.172651.1	gi|296484331|gb|DAA26446.1|	2e-07	PHD finger protein 19 [Bos taurus]
CUFF.235696.1	gi|296488352|gb|DAA30465.1|	2e-06	D-dopachrome decarboxylase-like [Bos taurus]
CUFF.228867.1	gi|296488936|gb|DAA31049.1|	5e-134	ring finger protein 220 [Bos taurus]
CUFF.256978.1	gi|296489484|gb|DAA31597.1|	4e-07	neuroblastoma breakpoint family, member 3-like [Bos taurus]
CUFF.178679.1	gi|296490857|gb|DAA32970.1|	8e-17	hypothetical protein BOS_1469 [Bos taurus]
CUFF.54957.1	gi|238550593|gb|ACR44443.1|	4e-12	NADH dehydrogenase subunit 1 [Pucrasia macrolopha]
CUFF.264362.1	gi|297250762|ref|ZP_06865002.2|	4e-11	retrovirus-related Pol polyprotein LINE-1 [Neisseria polysaccharea ATCC 43768] gi|296838074|gb|EFH22012.1| retrovirus-related Pol polyprotein LINE-1 [Neisseria polysaccharea ATCC 43768]
CUFF.155262.1	gi|297259329|ref|XP_002798098.1|	8e-06	PREDICTED: hypothetical protein LOC100424641 [Macaca mulatta]
CUFF.150456.1	gi|297260022|ref|XP_001104993.2|	8e-34	PREDICTED: WD repeat-containing protein on Y chromosome-like [Macaca mulatta]
CUFF.150456.2	gi|297260022|ref|XP_001104993.2|	2e-21	PREDICTED: WD repeat-containing protein on Y chromosome-like [Macaca mulatta]
CUFF.37472.1	gi|297262059|ref|XP_001083350.2|	4e-24	PREDICTED: protein FAM60A isoform 3 [Macaca mulatta]
CUFF.125023.1	gi|297262886|ref|XP_002798704.1|	5e-16	PREDICTED: apolipoprotein O-like [Macaca mulatta]
CUFF.293718.1	gi|297263727|ref|XP_002808042.1|	4e-18	PREDICTED: LOW QUALITY PROTEIN: lysine-specific demethylase 2B-like [Macaca mulatta]
CUFF.293868.1	gi|297263735|ref|XP_002808043.1|	2e-10	PREDICTED: LOW QUALITY PROTEIN: histone-lysine N-methyltransferase SETD1B-like [Macaca mulatta]
CUFF.265908.1	gi|297265230|ref|XP_002799150.1|	7e-28	PREDICTED: histone deacetylase 4-like isoform 3 [Macaca mulatta]
CUFF.266277.3	gi|297265289|ref|XP_002799164.1|	4e-13	PREDICTED: cysteine protease ATG4B-like [Macaca mulatta]
CUFF.216139.1	gi|297265452|ref|XP_001089838.2|	1e-08	PREDICTED: histone-binding protein RBBP4 isoform 1 [Macaca mulatta]
CUFF.56767.1	gi|297266623|ref|XP_002808094.1|	7e-15	PREDICTED: LOW QUALITY PROTEIN: AF4/FMR2 family member 3-like [Macaca mulatta]
CUFF.286725	gi|297268466|ref|XP_001097566.2|	6e-06	PREDICTED: tripartite motif-containing protein 66 [Macaca mulatta]
CUFF.25090.1	gi|297271871|ref|XP_002800328.1|	1e-11	PREDICTED: putative uncharacterized protein C17orf44 homolog [Macaca mulatta]
CUFF.25092.1	gi|297271871|ref|XP_002800328.1|	2e-17	PREDICTED: putative uncharacterized protein C17orf44 homolog [Macaca mulatta]
CUFF.16993.1	gi|297272174|ref|XP_001105594.2|	5e-06	PREDICTED: serine/threonine-protein kinase NLK [Macaca mulatta]
CUFF.16957.1	gi|297273218|ref|XP_002800604.1|	7e-14	PREDICTED: leucine-rich repeat-containing protein 15-like [Macaca mulatta]
CUFF.16069.1	gi|297273356|ref|XP_001107302.2|	4e-07	PREDICTED: tousled-like kinase 2 [Macaca mulatta]
CUFF.87191.1	gi|297274630|ref|XP_002800828.1|	7e-06	PREDICTED: hypothetical protein LOC100428419 [Macaca mulatta]
CUFF.87191.2	gi|297274630|ref|XP_002800828.1|	8e-06	PREDICTED: hypothetical protein LOC100428419 [Macaca mulatta]
CUFF.314055.1	gi|297275587|ref|XP_002801037.1|	4e-27	PREDICTED: ubiquitin-conjugating enzyme E2 R1-like, partial [Macaca mulatta]
CUFF.281629.2	gi|297276265|ref|XP_001110523.2|	1e-07	PREDICTED: hypothetical protein LOC718185 [Macaca mulatta]
CUFF.261386.1	gi|297277388|ref|XP_001107304.2|	2e-09	PREDICTED: 60S ribosomal protein L9-like [Macaca mulatta]
CUFF.251282.1	gi|297281256|ref|XP_002802061.1|	6e-08	PREDICTED: hypothetical protein LOC100425958 [Macaca mulatta]
CUFF.258021.1	gi|297281888|ref|XP_001087749.2|	4e-13	PREDICTED: seryl-tRNA synthetase, cytoplasmic-like, partial [Macaca mulatta]
CUFF.314705.1	gi|297282366|ref|XP_002802258.1|	2e-14	PREDICTED: hypothetical protein LOC100429679 [Macaca mulatta]
CUFF.201943.1	gi|297282408|ref|XP_002802261.1|	1e-14	PREDICTED: eukaryotic translation initiation factor 4 gamma 3-like [Macaca mulatta]
CUFF.104163	gi|297284917|ref|XP_002802677.1|	6e-06	PREDICTED: hypothetical protein LOC100427443 [Macaca mulatta]
CUFF.43373.1	gi|297286057|ref|XP_002802910.1|	4e-06	PREDICTED: zinc finger protein 621-like [Macaca mulatta]
CUFF.256979.1	gi|297286166|ref|XP_001088238.2|	3e-09	PREDICTED: neuroblastoma breakpoint family member 6-like [Macaca mulatta]
CUFF.139844.1	gi|297286329|ref|XP_002802952.1|	2e-09	PREDICTED: tetratricopeptide repeat protein 14-like isoform 2 [Macaca mulatta]
CUFF.139844	gi|297286329|ref|XP_002802952.1|	2e-09	PREDICTED: tetratricopeptide repeat protein 14-like isoform 2 [Macaca mulatta]
CUFF.165721.1	gi|297286870|ref|XP_001112669.2|	5e-40	PREDICTED: protein CDV3 homolog [Macaca mulatta]
CUFF.180360.1	gi|297287356|ref|XP_002803147.1|	5e-46	PREDICTED: hypothetical protein LOC100423621 [Macaca mulatta]
CUFF.180377.1	gi|297287356|ref|XP_002803147.1|	1e-47	PREDICTED: hypothetical protein LOC100423621 [Macaca mulatta]
CUFF.177380.1	gi|297287715|ref|XP_002803216.1|	5e-14	PREDICTED: amyloid beta A4 protein-like, partial [Macaca mulatta]
CUFF.245663.1	gi|297289627|ref|XP_002803562.1|	2e-16	PREDICTED: replication initiator 1-like [Macaca mulatta]
CUFF.133566.1	gi|297290106|ref|XP_002803677.1|	4e-13	PREDICTED: hypothetical protein LOC100429142 [Macaca mulatta]
CUFF.137678.2	gi|297290683|ref|XP_002803773.1|	3e-26	PREDICTED: mitogen-activated protein kinase 13-like [Macaca mulatta]
CUFF.139156	gi|297290829|ref|XP_001085664.2|	2e-92	PREDICTED: uncharacterized protein C6orf132-like [Macaca mulatta]
CUFF.139748.1	gi|297290953|ref|XP_001091799.2|	3e-11	PREDICTED: transmembrane protein 151B-like [Macaca mulatta]
CUFF.275181.1	gi|297291931|ref|XP_002803984.1|	7e-10	PREDICTED: hypothetical protein LOC100427859 [Macaca mulatta]
CUFF.48471.1	gi|297295217|ref|XP_002804590.1|	4e-12	PREDICTED: hypothetical protein LOC100423346 [Macaca mulatta]
CUFF.48170.1	gi|297295315|ref|XP_001088343.2|	8e-07	PREDICTED: protein dachsous-like [Macaca mulatta]
CUFF.224528.1	gi|297295560|ref|XP_001113296.2|	8e-06	PREDICTED: hepatitis A virus cellular receptor 1 [Macaca mulatta]
CUFF.45900.1	gi|297295596|ref|XP_001082576.2|	2e-08	PREDICTED: clathrin interactor 1-like [Macaca mulatta]
CUFF.5945.1	gi|297295868|ref|XP_001097848.2|	8e-43	PREDICTED: zinc finger protein 2 homolog isoform 1 [Macaca mulatta]
CUFF.125269	gi|297296538|ref|XP_002804837.1|	2e-08	PREDICTED: hypothetical protein LOC100424133 [Macaca mulatta]
CUFF.122263.1	gi|297296926|ref|XP_002804924.1|	1e-23	PREDICTED: hypothetical protein LOC100426927 [Macaca mulatta]
CUFF.122262.1	gi|297296926|ref|XP_002804924.1|	8e-07	PREDICTED: hypothetical protein LOC100426927 [Macaca mulatta]
CUFF.163846.1	gi|297298109|ref|XP_002805155.1|	2e-16	PREDICTED: hypothetical protein LOC100424560 [Macaca mulatta]
CUFF.305153.1	gi|297299351|ref|XP_001104319.2|	3e-22	PREDICTED: uncharacterized protein KIAA0146-like [Macaca mulatta]
CUFF.107409	gi|297301931|ref|XP_002805876.1|	8e-06	PREDICTED: hypothetical protein LOC100429602 [Macaca mulatta]
CUFF.135888.1	gi|297302463|ref|XP_001115190.2|	2e-31	PREDICTED: HLA class I histocompatibility antigen, B-37 alpha chain-like [Macaca mulatta]
CUFF.4834.1	gi|297302723|ref|XP_001112639.2|	4e-24	PREDICTED: leukocyte immunoglobulin-like receptor subfamily A member 6-like, partial [Macaca mulatta]
CUFF.4919.1	gi|297302723|ref|XP_001112639.2|	5e-31	PREDICTED: leukocyte immunoglobulin-like receptor subfamily A member 6-like, partial [Macaca mulatta]
CUFF.275180.1	gi|297304245|ref|XP_002806341.1|	8e-14	PREDICTED: hypothetical protein LOC100426940 [Macaca mulatta]
CUFF.126659.1	gi|297304253|ref|XP_002806342.1|	6e-17	PREDICTED: hypothetical protein LOC100427027 [Macaca mulatta]
CUFF.322122.1	gi|297304861|ref|XP_001101253.2|	8e-08	PREDICTED: hypothetical protein LOC710338 [Macaca mulatta]
CUFF.28256.1	gi|297461045|ref|XP_002701445.1|	9e-17	PREDICTED: uncharacterized protein LOC100336103 [Bos taurus]
CUFF.252602.1	gi|297461371|ref|XP_873043.4|	1e-06	PREDICTED: uncharacterized protein LOC616002 [Bos taurus]
CUFF.1026.1	gi|297461905|ref|XP_587640.4|	0.0	PREDICTED: zinc finger protein 529 isoform 1 [Bos taurus] gi|359075554|ref|XP_002694996.2| PREDICTED: zinc finger protein 529 [Bos taurus]
CUFF.247242.1	gi|297662253|ref|XP_002809640.1|	2e-06	PREDICTED: hypothetical protein LOC100446387 [Pongo abelii]
CUFF.313448.1	gi|297664268|ref|XP_002810573.1|	2e-09	PREDICTED: neuroblastoma breakpoint family member 6-like [Pongo abelii]
CUFF.278526.1	gi|297666990|ref|XP_002811782.1|	6e-12	PREDICTED: elongation factor 1-alpha 1-like [Pongo abelii]
CUFF.59765.1	gi|297667320|ref|XP_002811939.1|	7e-56	PREDICTED: hypothetical protein LOC100439162 [Pongo abelii]
CUFF.64692.1	gi|297667827|ref|XP_002812166.1|	1e-06	PREDICTED: hypothetical protein LOC100437461 [Pongo abelii]
CUFF.66472.1	gi|297668042|ref|XP_002812269.1|	1e-28	PREDICTED: putative Polycomb group protein ASXL2-like [Pongo abelii]
CUFF.314621.3	gi|297669862|ref|XP_002813104.1|	3e-36	PREDICTED: histone deacetylase 4-like, partial [Pongo abelii]
CUFF.102151.1	gi|297670160|ref|XP_002813245.1|	1e-12	PREDICTED: protein HEG homolog 1-like [Pongo abelii]
CUFF.75847.1	gi|297671560|ref|XP_002813916.1|	1e-16	PREDICTED: hypothetical protein LOC100460473 [Pongo abelii]
CUFF.208491.1	gi|297674476|ref|XP_002815253.1|	1e-07	PREDICTED: hypothetical protein LOC100445674 [Pongo abelii]
CUFF.146335.1	gi|297674972|ref|XP_002815480.1|	3e-11	PREDICTED: hypothetical protein LOC100454891 [Pongo abelii]
CUFF.43121.1	gi|297676918|ref|XP_002816366.1|	7e-11	PREDICTED: goliath homolog [Pongo abelii]
CUFF.42970	gi|297676929|ref|XP_002816371.1|	7e-18	PREDICTED: hypothetical protein LOC100461350 [Pongo abelii]
CUFF.139351.1	gi|297678140|ref|XP_002816939.1|	1e-07	PREDICTED: hypothetical protein LOC100460251 [Pongo abelii]
CUFF.6420.1	gi|297678532|ref|XP_002817126.1|	9e-31	PREDICTED: UPF0623 protein [Pongo abelii]
CUFF.6420	gi|297678532|ref|XP_002817126.1|	9e-31	PREDICTED: UPF0623 protein [Pongo abelii]
CUFF.7205.1	gi|297678642|ref|XP_002817173.1|	3e-23	PREDICTED: hypothetical protein LOC100434275 [Pongo abelii]
CUFF.9232.1	gi|297678912|ref|XP_002817312.1|	1e-11	PREDICTED: hypothetical protein LOC100446328 [Pongo abelii]
CUFF.33602.1	gi|297679815|ref|XP_002817713.1|	1e-89	PREDICTED: trinucleotide repeat-containing gene 18 protein-like, partial [Pongo abelii]
CUFF.34840.1	gi|297680017|ref|XP_002817808.1|	1e-08	PREDICTED: hypothetical protein LOC100453443 [Pongo abelii]
CUFF.126550.2	gi|297680510|ref|XP_002818032.1|	8e-11	PREDICTED: peptidyl-prolyl cis-trans isomerase A-like isoform 2 [Pongo abelii]
CUFF.234969.1	gi|297681241|ref|XP_002818374.1|	1e-08	PREDICTED: hypothetical protein LOC100448191 [Pongo abelii]
CUFF.310753.1	gi|297683754|ref|XP_002819534.1|	3e-29	PREDICTED: hypothetical protein LOC100452735, partial [Pongo abelii]
CUFF.273115.1	gi|297684609|ref|XP_002819921.1|	1e-21	PREDICTED: 40S ribosomal protein SA-like [Pongo abelii]
CUFF.160919.1	gi|297684794|ref|XP_002820002.1|	9e-13	PREDICTED: putative serine protease LOC138652-like, partial [Pongo abelii]
CUFF.193939.1	gi|297685977|ref|XP_002820549.1|	6e-06	PREDICTED: hypothetical protein LOC100442435 [Pongo abelii]
CUFF.114519.1	gi|297686619|ref|XP_002820842.1|	6e-13	PREDICTED: leucine-rich repeat-containing protein C10orf11 homolog [Pongo abelii]
CUFF.30352.3	gi|297688279|ref|XP_002821644.1|	3e-24	PREDICTED: coiled-coil domain-containing protein 88B-like [Pongo abelii]
CUFF.271323.1	gi|297691623|ref|XP_002823178.1|	1e-06	PREDICTED: hypothetical protein LOC100451639 [Pongo abelii]
CUFF.291739.1	gi|297693210|ref|XP_002823911.1|	2e-20	PREDICTED: hypothetical protein LOC100453491 [Pongo abelii]
CUFF.291738	gi|297693210|ref|XP_002823911.1|	6e-16	PREDICTED: hypothetical protein LOC100453491 [Pongo abelii]
CUFF.88358.1	gi|297694405|ref|XP_002824468.1|	2e-18	PREDICTED: hypothetical protein LOC100441960 [Pongo abelii]
CUFF.129868.1	gi|297694878|ref|XP_002824694.1|	6e-28	PREDICTED: hypothetical protein LOC100445760 [Pongo abelii]
CUFF.164179.1	gi|297695389|ref|XP_002824940.1|	5e-17	PREDICTED: alpha-actinin-1-like [Pongo abelii]
CUFF.125270.1	gi|297696752|ref|XP_002825547.1|	1e-06	PREDICTED: hypothetical protein LOC100437454 [Pongo abelii]
CUFF.40982.1	gi|297698031|ref|XP_002826133.1|	2e-11	PREDICTED: hypothetical protein LOC100456784 isoform 1 [Pongo abelii]
CUFF.17759.1	gi|297701256|ref|XP_002827650.1|	2e-08	PREDICTED: transmembrane protein 99-like [Pongo abelii]
CUFF.276507	gi|297703206|ref|XP_002828540.1|	1e-09	PREDICTED: LOW QUALITY PROTEIN: lysine-specific demethylase 4B-like [Pongo abelii]
CUFF.142748.1	gi|297704227|ref|XP_002829027.1|	8e-15	PREDICTED: pre-B-cell leukemia transcription factor 4-like [Pongo abelii]
CUFF.265849.1	gi|297706202|ref|XP_002829929.1|	3e-16	PREDICTED: zinc finger protein 586-like isoform 1 [Pongo abelii]
CUFF.62310.1	gi|297710104|ref|XP_002831745.1|	2e-36	PREDICTED: trophinin-like [Pongo abelii]
CUFF.209651.1	gi|297712696|ref|XP_002832876.1|	2e-10	PREDICTED: hypothetical protein LOC100456378, partial [Pongo abelii]
CUFF.16478.1	gi|297715821|ref|XP_002834255.1|	6e-30	PREDICTED: hypothetical protein LOC100455303 [Pongo abelii]
CUFF.16479.1	gi|297715821|ref|XP_002834255.1|	4e-16	PREDICTED: hypothetical protein LOC100455303 [Pongo abelii]
CUFF.16085.1	gi|297716066|ref|XP_002834368.1|	1e-08	PREDICTED: hypothetical protein LOC100447964 [Pongo abelii]
CUFF.153877.1	gi|297716628|ref|XP_002834610.1|	8e-14	PREDICTED: hypothetical protein LOC100454336, partial [Pongo abelii]
CUFF.101827.1	gi|298162729|gb|ADI59731.1|	5e-19	tyrosine kinase non-receptor 2 transcript variant 2 [Sus scrofa]
CUFF.99947.1	gi|298204331|gb|ADI61814.1|	2e-22	endonuclease-reverse transcriptase [Bombyx mori]
CUFF.424.1	gi|298204333|gb|ADI61815.1|	5e-28	endonuclease-reverse transcriptase [Bombyx mori]
CUFF.315051.1	gi|298708702|emb|CBJ49199.1|	6e-06	EsV-1-7 [Ectocarpus siliculosus]
CUFF.261471.1	gi|299523191|ref|NP_001177630.1|	3e-06	latrophilin-2 precursor [Equus caballus]
CUFF.274877	gi|302804552|ref|XP_002984028.1|	2e-06	hypothetical protein SELMODRAFT_119308 [Selaginella moellendorffii] gi|300148380|gb|EFJ15040.1| hypothetical protein SELMODRAFT_119308 [Selaginella moellendorffii]
CUFF.314620.1	gi|300244520|ref|NP_001177909.1|	5e-29	YY1-associated factor 2 isoform 4 [Homo sapiens] gi|332206528|ref|XP_003252345.1| PREDICTED: YY1-associated factor 2-like isoform 7 [Nomascus leucogenys] gi|332839657|ref|XP_003313810.1| PREDICTED: YY1-associated factor 2 [Pan troglodytes] gi|383414947|gb|AFH30687.1| YY1-associated factor 2 isoform 4 [Macaca mulatta]
CUFF.154945.1	gi|302838799|ref|XP_002950957.1|	1e-06	hypothetical protein VOLCADRAFT_91473 [Volvox carteri f. nagariensis] gi|300263652|gb|EFJ47851.1| hypothetical protein VOLCADRAFT_91473 [Volvox carteri f. nagariensis]
CUFF.314344.1	gi|300386591|gb|ADK09326.1|	5e-08	immunoglobulin heavy chain V-D-J region [Equus caballus]
CUFF.289660.1	gi|300387337|gb|ADK09687.1|	3e-09	immunoglobulin lambda light chain V-J region [Equus caballus]
CUFF.289540.1	gi|300387481|gb|ADK09757.1|	1e-45	immunoglobulin lambda light chain V-J region [Equus caballus]
CUFF.289627.2	gi|300387698|gb|ADK09861.1|	3e-22	immunoglobulin lambda light chain V-J region [Equus caballus]
CUFF.289627.1	gi|300387698|gb|ADK09861.1|	2e-35	immunoglobulin lambda light chain V-J region [Equus caballus]
CUFF.289614.1	gi|300387700|gb|ADK09862.1|	1e-41	immunoglobulin lambda light chain V-J region [Equus caballus]
CUFF.289615.1	gi|300387702|gb|ADK09863.1|	1e-52	immunoglobulin lambda light chain V-J region [Equus caballus]
CUFF.218977.1	gi|301604190|ref|XP_002931741.1|	2e-16	PREDICTED: histamine H3 receptor-like [Xenopus (Silurana) tropicalis]
CUFF.299582.1	gi|301609870|ref|XP_002934492.1|	7e-07	PREDICTED: oxalate decarboxylase oxdD-like [Xenopus (Silurana) tropicalis]
CUFF.299584.1	gi|301609870|ref|XP_002934492.1|	3e-11	PREDICTED: oxalate decarboxylase oxdD-like [Xenopus (Silurana) tropicalis]
CUFF.16956.1	gi|301612148|ref|XP_002935589.1|	9e-15	PREDICTED: insulin-like growth factor-binding protein complex acid labile subunit-like [Xenopus (Silurana) tropicalis]
CUFF.104913.1	gi|301614235|ref|XP_002936598.1|	3e-13	PREDICTED: uncharacterized protein K02A2.6-like [Xenopus (Silurana) tropicalis]
CUFF.208835.1	gi|301621582|ref|XP_002940127.1|	3e-12	PREDICTED: FRAS1-related extracellular matrix protein 2-like, partial [Xenopus (Silurana) tropicalis]
CUFF.75745.1	gi|301754005|ref|XP_002912871.1|	3e-26	PREDICTED: palmitoyltransferase ZDHHC3-like [Ailuropoda melanoleuca]
CUFF.49762	gi|301754227|ref|XP_002912997.1|	2e-16	PREDICTED: hypothetical protein LOC100473502 [Ailuropoda melanoleuca]
CUFF.224030.1	gi|301755180|ref|XP_002913451.1|	5e-27	PREDICTED: interferon regulatory factor 8-like [Ailuropoda melanoleuca]
CUFF.316750.1	gi|301756270|ref|XP_002913995.1|	1e-15	PREDICTED: ribosomal protein S6 kinase alpha-3-like [Ailuropoda melanoleuca]
CUFF.163707.1	gi|301756679|ref|XP_002914213.1|	4e-07	PREDICTED: uncharacterized protein C14orf53 homolog [Ailuropoda melanoleuca]
CUFF.213445.1	gi|301756765|ref|XP_002914234.1|	1e-12	PREDICTED: melanoma inhibitory activity protein 3-like [Ailuropoda melanoleuca]
CUFF.314984.1	gi|301756765|ref|XP_002914234.1|	5e-14	PREDICTED: melanoma inhibitory activity protein 3-like [Ailuropoda melanoleuca]
CUFF.157628.1	gi|301757864|ref|XP_002914780.1|	1e-09	PREDICTED: tight junction protein ZO-2-like [Ailuropoda melanoleuca]
CUFF.174737.1	gi|301758850|ref|XP_002915286.1|	5e-06	PREDICTED: formin-binding protein 1-like [Ailuropoda melanoleuca]
CUFF.54.1	gi|301761372|ref|XP_002916110.1|	3e-96	PREDICTED: pleckstrin homology domain-containing family F member 1-like [Ailuropoda melanoleuca]
CUFF.54.2	gi|301761372|ref|XP_002916110.1|	3e-96	PREDICTED: pleckstrin homology domain-containing family F member 1-like [Ailuropoda melanoleuca]
CUFF.208705.1	gi|301761732|ref|XP_002916285.1|	1e-29	PREDICTED: hypothetical protein LOC100478307 [Ailuropoda melanoleuca]
CUFF.208709.1	gi|301761732|ref|XP_002916285.1|	3e-23	PREDICTED: hypothetical protein LOC100478307 [Ailuropoda melanoleuca]
CUFF.33640.1	gi|301762183|ref|XP_002916519.1|	7e-55	PREDICTED: LOW QUALITY PROTEIN: trinucleotide repeat-containing gene 18 protein-like [Ailuropoda melanoleuca]
CUFF.33386.1	gi|301762204|ref|XP_002916525.1|	7e-34	PREDICTED: zinc finger protein 658-like [Ailuropoda melanoleuca]
CUFF.18610.1	gi|301762894|ref|XP_002916887.1|	7e-06	PREDICTED: t-box transcription factor TBX21-like [Ailuropoda melanoleuca]
CUFF.115612.1	gi|301763829|ref|XP_002917323.1|	6e-14	PREDICTED: hypothetical protein LOC100483250 [Ailuropoda melanoleuca]
CUFF.176873.1	gi|301765142|ref|XP_002917985.1|	3e-24	PREDICTED: 60S ribosomal protein L5-like [Ailuropoda melanoleuca]
CUFF.150391.1	gi|301765800|ref|XP_002918345.1|	2e-21	PREDICTED: WD repeat-containing protein on Y chromosome-like [Ailuropoda melanoleuca]
CUFF.150418.1	gi|301765800|ref|XP_002918345.1|	4e-12	PREDICTED: WD repeat-containing protein on Y chromosome-like [Ailuropoda melanoleuca]
CUFF.150440.1	gi|301765800|ref|XP_002918345.1|	2e-10	PREDICTED: WD repeat-containing protein on Y chromosome-like [Ailuropoda melanoleuca]
CUFF.150418	gi|301765800|ref|XP_002918345.1|	4e-12	PREDICTED: WD repeat-containing protein on Y chromosome-like [Ailuropoda melanoleuca]
CUFF.263745.1	gi|301766358|ref|XP_002918602.1|	6e-13	PREDICTED: glia-derived nexin-like [Ailuropoda melanoleuca]
CUFF.192401.1	gi|301766508|ref|XP_002918673.1|	7e-11	PREDICTED: ras suppressor protein 1-like [Ailuropoda melanoleuca]
CUFF.97234.1	gi|301767509|ref|XP_002919183.1|	1e-07	PREDICTED: bone morphogenetic protein receptor type-2-like [Ailuropoda melanoleuca]
CUFF.147720.1	gi|301768497|ref|XP_002919670.1|	9e-10	PREDICTED: sodium/potassium/calcium exchanger 3-like [Ailuropoda melanoleuca]
CUFF.147713	gi|301768511|ref|XP_002919674.1|	2e-06	PREDICTED: ral GTPase-activating protein subunit alpha-2-like [Ailuropoda melanoleuca]
CUFF.238314.1	gi|301768901|ref|XP_002919866.1|	6e-39	PREDICTED: hypothetical protein LOC100484610 [Ailuropoda melanoleuca]
CUFF.274514	gi|301769361|ref|XP_002920099.1|	3e-08	PREDICTED: hypothetical protein LOC100464416 [Ailuropoda melanoleuca]
CUFF.194044.1	gi|301769953|ref|XP_002920399.1|	6e-06	PREDICTED: uncharacterized protein C10orf18-like [Ailuropoda melanoleuca]
CUFF.194045.1	gi|301769953|ref|XP_002920399.1|	4e-09	PREDICTED: uncharacterized protein C10orf18-like [Ailuropoda melanoleuca]
CUFF.314602.1	gi|301770885|ref|XP_002920854.1|	4e-68	PREDICTED: p2Y purinoceptor 8-like [Ailuropoda melanoleuca]
CUFF.94720.1	gi|301770921|ref|XP_002920891.1|	1e-17	PREDICTED: translocation protein SEC62-like [Ailuropoda melanoleuca]
CUFF.228460.1	gi|301771061|ref|XP_002920921.1|	3e-38	PREDICTED: cytochrome c oxidase subunit 6B1-like isoform 1 [Ailuropoda melanoleuca] gi|301771063|ref|XP_002920922.1| PREDICTED: cytochrome c oxidase subunit 6B1-like isoform 2 [Ailuropoda melanoleuca] gi|310975808|gb|ADP55220.1| mitochondrial cytochrome c oxidase subunit VIb polypeptide 1 [Ailuropoda melanoleuca] gi|310975810|gb|ADP55221.1| mitochondrial cytochrome c oxidase subunit VIb polypepti…
CUFF.99125.1	gi|301772426|ref|XP_002921638.1|	8e-07	PREDICTED: transmembrane protein 212-like [Ailuropoda melanoleuca]
CUFF.282749.1	gi|301773038|ref|XP_002921937.1|	2e-74	PREDICTED: olfactory receptor 7D4-like [Ailuropoda melanoleuca]
CUFF.277093.1	gi|301773080|ref|XP_002921978.1|	3e-80	PREDICTED: LOW QUALITY PROTEIN: zinc finger protein 358-like [Ailuropoda melanoleuca]
CUFF.277093.2	gi|301773080|ref|XP_002921978.1|	2e-80	PREDICTED: LOW QUALITY PROTEIN: zinc finger protein 358-like [Ailuropoda melanoleuca]
CUFF.5670.1	gi|301773670|ref|XP_002922254.1|	1e-09	PREDICTED: mas-related G-protein coupled receptor member G-like [Ailuropoda melanoleuca]
CUFF.105796.1	gi|301774821|ref|XP_002922831.1|	3e-07	PREDICTED: hypothetical protein LOC100477410 [Ailuropoda melanoleuca]
CUFF.264648.1	gi|301775962|ref|XP_002923404.1|	4e-13	PREDICTED: bcl-2-interacting killer-like [Ailuropoda melanoleuca]
CUFF.62770.1	gi|301776290|ref|XP_002923578.1|	6e-13	PREDICTED: polypyrimidine tract-binding protein 1-like [Ailuropoda melanoleuca]
CUFF.314922.1	gi|301776314|ref|XP_002923586.1|	8e-78	PREDICTED: protein strawberry notch homolog 2-like [Ailuropoda melanoleuca]
CUFF.1794.2	gi|301776683|ref|XP_002923765.1|	4e-09	PREDICTED: LOW QUALITY PROTEIN: mitogen-activated protein kinase kinase kinase 10-like [Ailuropoda melanoleuca]
CUFF.202935.1	gi|301777271|ref|XP_002924051.1|	8e-06	PREDICTED: rootletin-like [Ailuropoda melanoleuca]
CUFF.202940.1	gi|301777271|ref|XP_002924051.1|	1e-10	PREDICTED: rootletin-like [Ailuropoda melanoleuca]
CUFF.79626.1	gi|301777400|ref|XP_002924120.1|	9e-06	PREDICTED: protein CDV3 homolog [Ailuropoda melanoleuca]
CUFF.5546.1	gi|301778683|ref|XP_002924761.1|	2e-60	PREDICTED: zinc finger protein 132-like [Ailuropoda melanoleuca]
CUFF.5544.1	gi|301778683|ref|XP_002924761.1|	4e-64	PREDICTED: zinc finger protein 132-like [Ailuropoda melanoleuca]
CUFF.266719.1	gi|301778711|ref|XP_002924773.1|	1e-32	PREDICTED: protein SDA1 homolog [Ailuropoda melanoleuca]
CUFF.181228.1	gi|301779772|ref|XP_002925303.1|	4e-11	PREDICTED: hypothetical protein LOC100473899 [Ailuropoda melanoleuca]
CUFF.314544.1	gi|301780032|ref|XP_002925433.1|	8e-11	PREDICTED: l-asparaginase-like [Ailuropoda melanoleuca]
CUFF.280332.1	gi|301780324|ref|XP_002925579.1|	1e-29	PREDICTED: 39S ribosomal protein L13, mitochondrial-like [Ailuropoda melanoleuca]
CUFF.89092.1	gi|301781168|ref|XP_002926013.1|	1e-10	PREDICTED: zinc finger protein 828-like [Ailuropoda melanoleuca]
CUFF.138745.1	gi|301782813|ref|XP_002926823.1|	2e-07	PREDICTED: BTB/POZ domain-containing protein 9-like [Ailuropoda melanoleuca]
CUFF.5859.1	gi|301783387|ref|XP_002927114.1|	9e-20	PREDICTED: zinc finger and SCAN domain-containing protein 18-like [Ailuropoda melanoleuca]
CUFF.5860.1	gi|301783387|ref|XP_002927114.1|	4e-18	PREDICTED: zinc finger and SCAN domain-containing protein 18-like [Ailuropoda melanoleuca]
CUFF.9542.1	gi|301783631|ref|XP_002927231.1|	3e-17	PREDICTED: tubulin alpha-1B chain-like [Ailuropoda melanoleuca]
CUFF.207455.1	gi|301783831|ref|XP_002927332.1|	8e-06	PREDICTED: kelch-like protein 2-like [Ailuropoda melanoleuca]
CUFF.34745.1	gi|301783907|ref|XP_002927369.1|	9e-23	PREDICTED: protein FAM55C-like [Ailuropoda melanoleuca]
CUFF.88533.1	gi|301784701|ref|XP_002927762.1|	7e-20	PREDICTED: tigger transposable element-derived protein 1-like [Ailuropoda melanoleuca]
CUFF.276529.1	gi|301784753|ref|XP_002927795.1|	3e-18	PREDICTED: LOW QUALITY PROTEIN: receptor-type tyrosine-protein phosphatase S-like [Ailuropoda melanoleuca]
CUFF.276606.1	gi|301784765|ref|XP_002927794.1|	4e-11	PREDICTED: proline-rich protein 22-like [Ailuropoda melanoleuca]
CUFF.281896.1	gi|301785273|ref|XP_002928052.1|	6e-16	PREDICTED: 60S ribosomal protein L36a-like, partial [Ailuropoda melanoleuca]
CUFF.143789.2	gi|301785772|ref|XP_002928303.1|	3e-30	PREDICTED: hypothetical protein LOC100467191 [Ailuropoda melanoleuca]
CUFF.14381.1	gi|301785778|ref|XP_002928304.1|	6e-17	PREDICTED: LOW QUALITY PROTEIN: GTP-binding nuclear protein Ran-like [Ailuropoda melanoleuca]
CUFF.256349.1	gi|301786058|ref|XP_002928442.1|	9e-21	PREDICTED: LOW QUALITY PROTEIN: zinc finger protein 697-like [Ailuropoda melanoleuca]
CUFF.313227.1	gi|301786775|ref|XP_002928802.1|	3e-34	PREDICTED: serine/threonine-protein phosphatase 2A regulatory subunit B'' subunit beta-like [Ailuropoda melanoleuca]
CUFF.181745	gi|301786949|ref|XP_002928890.1|	2e-16	PREDICTED: dual specificity protein phosphatase 4-like [Ailuropoda melanoleuca]
CUFF.183046.1	gi|301787117|ref|XP_002928974.1|	1e-08	PREDICTED: probable palmitoyltransferase ZDHHC20-like [Ailuropoda melanoleuca]
CUFF.27069.1	gi|301787137|ref|XP_002928986.1|	2e-10	PREDICTED: dehydrogenase/reductase SDR family member 7B-like [Ailuropoda melanoleuca]
CUFF.253951.1	gi|301788260|ref|XP_002929547.1|	6e-19	PREDICTED: Fc receptor-like protein 2-like [Ailuropoda melanoleuca]
CUFF.315707.1	gi|301788524|ref|XP_002929678.1|	7e-12	PREDICTED: protein Dom3Z-like [Ailuropoda melanoleuca]
CUFF.138837	gi|301788744|ref|XP_002929796.1|	1e-24	PREDICTED: adenylate cyclase type 10-like [Ailuropoda melanoleuca]
CUFF.5273.1	gi|301789000|ref|XP_002929918.1|	8e-06	PREDICTED: hypothetical protein LOC100465622 [Ailuropoda melanoleuca]
CUFF.182724.1	gi|301789151|ref|XP_002929992.1|	1e-19	PREDICTED: beta-defensin 1-like [Ailuropoda melanoleuca]
CUFF.313050.1	gi|301789746|ref|XP_002930289.1|	5e-26	PREDICTED: olfactory receptor 4C11-like [Ailuropoda melanoleuca]
CUFF.289634.1	gi|301790983|ref|XP_002930493.1|	0.0	PREDICTED: zinc finger protein 280B-like [Ailuropoda melanoleuca]
CUFF.1283.1	gi|301791596|ref|XP_002930766.1|	5e-37	PREDICTED: zinc finger protein 569-like [Ailuropoda melanoleuca]
CUFF.317667.1	gi|301792447|ref|XP_002931190.1|	6e-17	PREDICTED: zinc finger protein 674-like, partial [Ailuropoda melanoleuca]
CUFF.313870.1	gi|301792733|ref|XP_002931333.1|	3e-34	PREDICTED: ral guanine nucleotide dissociation stimulator-like, partial [Ailuropoda melanoleuca]
CUFF.314274.1	gi|302144416|emb|CBW44123.1|	1e-08	MHC class I antigen [Homo sapiens]
CUFF.275999.1	gi|306482055|dbj|BAJ16549.1|	8e-06	Gag-Pol precursor polyprotein [RD114 retrovirus]
CUFF.312648	gi|307174608|gb|EFN65029.1|	2e-55	Putative leucine-rich repeat-containing protein DDB0188916 [Camponotus floridanus]
CUFF.25013.1	gi|307208175|gb|EFN85649.1|	4e-08	hypothetical protein EAI_04429 [Harpegnathos saltator]
CUFF.314591.1	gi|308468215|ref|XP_003096351.1|	2e-06	CRE-PQN-75 protein [Caenorhabditis remanei] gi|308243266|gb|EFO87218.1| CRE-PQN-75 protein [Caenorhabditis remanei]
CUFF.176874.1	gi|308322325|gb|ADO28300.1|	2e-10	60S ribosomal protein l5 [Ictalurus furcatus]
CUFF.33352.1	gi|309265499|ref|XP_001479537.2|	3e-16	PREDICTED: uncharacterized protein LOC330230 [Mus musculus] gi|309271902|ref|XP_001472488.2| PREDICTED: uncharacterized protein LOC330230 [Mus musculus]
CUFF.169898.1	gi|350579362|ref|XP_003480595.1|	2e-20	PREDICTED: hypothetical protein LOC100514147 [Sus scrofa]
CUFF.173136.1	gi|311246429|ref|XP_003122202.1|	7e-24	PREDICTED: hypothetical protein LOC100511237 [Sus scrofa]
CUFF.27333.1	gi|311248009|ref|XP_003122931.1|	6e-16	PREDICTED: hypothetical protein LOC100512825 [Sus scrofa]
CUFF.313351.1	gi|311249181|ref|XP_003123481.1|	1e-08	PREDICTED: leukotriene-B(4) omega-hydroxylase 2 isoform 1 [Sus scrofa]
CUFF.136552.1	gi|311249615|ref|XP_003123704.1|	3e-74	PREDICTED: tetraspanin-17-like [Sus scrofa]
CUFF.254060.1	gi|311254085|ref|XP_003125738.1|	1e-77	PREDICTED: SLAM family member 9-like [Sus scrofa]
CUFF.205310.1	gi|311258317|ref|XP_003127556.1|	1e-06	PREDICTED: hypothetical protein LOC100511201 [Sus scrofa]
CUFF.202906.1	gi|311258597|ref|XP_003127691.1|	5e-15	PREDICTED: rootletin [Sus scrofa]
CUFF.202943.1	gi|311258597|ref|XP_003127691.1|	9e-34	PREDICTED: rootletin [Sus scrofa]
CUFF.245439.1	gi|311264773|ref|XP_003130326.1|	2e-08	PREDICTED: protein disulfide-isomerase A4-like [Sus scrofa]
CUFF.313231.2	gi|311265960|ref|XP_003130906.1|	1e-18	PREDICTED: zinc finger protein 510-like isoform 1 [Sus scrofa]
CUFF.80522.1	gi|311269465|ref|XP_003132501.1|	4e-08	PREDICTED: hypothetical protein LOC100515240 [Sus scrofa]
CUFF.289621.1	gi|311271023|ref|XP_003133034.1|	4e-23	PREDICTED: immunoglobulin lambda-like polypeptide 5-like [Sus scrofa]
CUFF.92327.1	gi|311272093|ref|XP_003133295.1|	9e-21	PREDICTED: hypothetical protein LOC100518516 [Sus scrofa]
CUFF.291054.1	gi|311276227|ref|XP_003135118.1|	1e-11	PREDICTED: NADH dehydrogenase [ubiquinone] 1 alpha subcomplex subunit 4-like [Sus scrofa]
CUFF.105534.1	gi|314122173|ref|NP_001186599.1|	1e-15	zinc finger protein 33B [Ovis aries] gi|311335085|gb|ADP89567.1| zinc finger protein 33B [Ovis aries]
CUFF.3702.1	gi|315364496|pdb|3NP2|X	8e-20	Chain X, Crystal Structure Of Pd(Allyl)APO-E45cC48A-Rhlfr
CUFF.89004.1	gi|323456752|gb|EGB12618.1|	3e-06	hypothetical protein AURANDRAFT_70520 [Aureococcus anophagefferens]
CUFF.310738.1	gi|325119779|emb|CBZ55332.1|	1e-33	unnamed protein product [Neospora caninum Liverpool]
CUFF.46153.2	gi|325516437|gb|ADZ24777.1|	2e-11	hepatitis A virus cellular receptor 1f [Canis lupus familiaris]
CUFF.46153.3	gi|325516437|gb|ADZ24777.1|	2e-07	hepatitis A virus cellular receptor 1f [Canis lupus familiaris]
CUFF.179832	gi|326436912|gb|EGD82482.1|	6e-07	hypothetical protein PTSG_11970 [Salpingoeca sp. ATCC 50818]
CUFF.279297	gi|326501636|dbj|BAK02607.1|	6e-07	predicted protein [Hordeum vulgare subsp. vulgare]
CUFF.35438.1	gi|326668927|ref|XP_002662613.2|	7e-08	PREDICTED: hypothetical protein LOC100334461, partial [Danio rerio]
CUFF.162301.1	gi|326921194|ref|XP_003206847.1|	7e-28	PREDICTED: dapper homolog 1-like [Meleagris gallopavo]
CUFF.110394.1	gi|326923770|ref|XP_003208107.1|	4e-14	PREDICTED: TATA-binding protein-associated factor 172-like [Meleagris gallopavo]
CUFF.213576.1	gi|326930309|ref|XP_003211290.1|	1e-12	PREDICTED: protein zer-1 homolog [Meleagris gallopavo]
CUFF.135617.1	gi|327266439|ref|XP_003218013.1|	3e-12	PREDICTED: butyrophilin subfamily 3 member A1-like [Anolis carolinensis]
CUFF.268765.1	gi|327272654|ref|XP_003221099.1|	1e-07	PREDICTED: hypothetical protein LOC100563079 [Anolis carolinensis]
CUFF.79763	gi|327282199|ref|XP_003225831.1|	1e-05	PREDICTED: MAPK-interacting and spindle-stabilizing protein-like [Anolis carolinensis]
CUFF.135886.1	gi|293653946|gb|ADE61503.1|	4e-07	MHC class I antigen [Equus asinus]
CUFF.80525.1	gi|328710469|ref|XP_001950797.2|	2e-09	PREDICTED: zinc finger BED domain-containing protein 5-like [Acyrthosiphon pisum]
CUFF.24426.1	gi|328713741|ref|XP_001951863.2|	4e-07	PREDICTED: hypothetical protein LOC100163848 [Acyrthosiphon pisum]
CUFF.142439.1	gi|329769341|ref|ZP_08260757.1|	4e-06	hypothetical protein HMPREF0433_00521 [Gemella sanguinis M325] gi|328839144|gb|EGF88729.1| hypothetical protein HMPREF0433_00521 [Gemella sanguinis M325]
CUFF.155374.1	gi|350581610|ref|XP_003124580.3|	3e-13	PREDICTED: heparan sulfate glucosamine 3-O-sulfotransferase 4 [Sus scrofa]
CUFF.314507.1	gi|350581610|ref|XP_003124580.3|	2e-34	PREDICTED: heparan sulfate glucosamine 3-O-sulfotransferase 4 [Sus scrofa]
CUFF.314800.1	gi|350581610|ref|XP_003124580.3|	6e-14	PREDICTED: heparan sulfate glucosamine 3-O-sulfotransferase 4 [Sus scrofa]
CUFF.180379.1	gi|350587133|ref|XP_001926860.4|	4e-10	PREDICTED: thyroid receptor-interacting protein 11 [Sus scrofa]
CUFF.14673.1	gi|350590190|ref|XP_003483008.1|	1e-15	PREDICTED: hypothetical protein LOC100739084 [Sus scrofa]
CUFF.322157	gi|330340363|ref|NP_001193343.1|	4e-132	HIV Tat-specific factor 1 [Bos taurus]
CUFF.13071.1	gi|332026370|gb|EGI66499.1|	5e-06	Sialidase [Acromyrmex echinatior]
CUFF.270883.1	gi|332206520|ref|XP_003252341.1|	2e-08	PREDICTED: YY1-associated factor 2-like isoform 3 [Nomascus leucogenys] gi|332839653|ref|XP_003313808.1| PREDICTED: YY1-associated factor 2 [Pan troglodytes]
CUFF.274178.1	gi|332207388|ref|XP_003252778.1|	2e-27	PREDICTED: protein phosphatase 1H-like [Nomascus leucogenys]
CUFF.94516.1	gi|332209347|ref|XP_003253774.1|	5e-21	PREDICTED: dynein heavy chain 11, axonemal-like [Nomascus leucogenys]
CUFF.94589.1	gi|332210047|ref|XP_003254120.1|	2e-14	PREDICTED: transcription factor Sp3-like [Nomascus leucogenys]
CUFF.286744.1	gi|332210981|ref|XP_003254588.1|	5e-28	PREDICTED: tripartite motif-containing protein 66-like [Nomascus leucogenys]
CUFF.197521.1	gi|332211650|ref|XP_003254927.1|	9e-44	PREDICTED: zinc finger protein 214 [Nomascus leucogenys]
CUFF.107756.1	gi|332212863|ref|XP_003255540.1|	3e-18	PREDICTED: hypothetical protein LOC100594407 [Nomascus leucogenys]
CUFF.166285.1	gi|332213754|ref|XP_003255995.1|	1e-12	PREDICTED: hypothetical protein LOC100584431 [Nomascus leucogenys]
CUFF.100801.1	gi|332214403|ref|XP_003256327.1|	4e-19	PREDICTED: hypothetical protein LOC100598851 [Nomascus leucogenys]
CUFF.77570.1	gi|332215432|ref|XP_003256849.1|	9e-28	PREDICTED: TGF-beta receptor type-2 isoform 1 [Nomascus leucogenys]
CUFF.225680.1	gi|332216957|ref|XP_003257616.1|	4e-06	PREDICTED: hypothetical protein LOC100595347 [Nomascus leucogenys]
CUFF.112529.1	gi|332218091|ref|XP_003258192.1|	4e-28	PREDICTED: hypothetical protein LOC100601337 [Nomascus leucogenys]
CUFF.248445.1	gi|332219443|ref|XP_003258865.1|	1e-16	PREDICTED: hypothetical protein LOC100600891 [Nomascus leucogenys]
CUFF.165374.1	gi|332222905|ref|XP_003260611.1|	2e-11	PREDICTED: hypothetical protein LOC100597623 [Nomascus leucogenys]
CUFF.165378.1	gi|332222905|ref|XP_003260611.1|	4e-08	PREDICTED: hypothetical protein LOC100597623 [Nomascus leucogenys]
CUFF.241976.1	gi|332224235|ref|XP_003261271.1|	4e-10	PREDICTED: transcription factor EC-like [Nomascus leucogenys]
CUFF.299334.1	gi|332224648|ref|XP_003261481.1|	2e-39	PREDICTED: UPF0729 protein C18orf32 homolog [Nomascus leucogenys]
CUFF.298049.1	gi|332225927|ref|XP_003262138.1|	1e-23	PREDICTED: hypothetical protein LOC100606633 [Nomascus leucogenys]
CUFF.135104.2	gi|332228297|ref|XP_003263330.1|	1e-46	PREDICTED: butyrophilin subfamily 3 member A2 isoform 1 [Nomascus leucogenys] gi|332228301|ref|XP_003263332.1| PREDICTED: butyrophilin subfamily 3 member A2 isoform 3 [Nomascus leucogenys]
CUFF.135104.1	gi|332228297|ref|XP_003263330.1|	4e-85	PREDICTED: butyrophilin subfamily 3 member A2 isoform 1 [Nomascus leucogenys] gi|332228301|ref|XP_003263332.1| PREDICTED: butyrophilin subfamily 3 member A2 isoform 3 [Nomascus leucogenys]
CUFF.135104.3	gi|332228303|ref|XP_003263333.1|	5e-35	PREDICTED: butyrophilin subfamily 3 member A2 isoform 4 [Nomascus leucogenys]
CUFF.133521.1	gi|332228652|ref|XP_003263506.1|	4e-19	PREDICTED: protein Jumonji [Nomascus leucogenys]
CUFF.197578.1	gi|332229211|ref|XP_003263785.1|	2e-12	PREDICTED: cutaneous T-cell lymphoma-associated antigen 5 isoform 5 [Nomascus leucogenys]
CUFF.172081.1	gi|332229775|ref|XP_003264062.1|	4e-07	PREDICTED: hypothetical protein LOC100586932 [Nomascus leucogenys]
CUFF.269562.1	gi|332232568|ref|XP_003265477.1|	5e-17	PREDICTED: hypothetical protein LOC100584717 [Nomascus leucogenys]
CUFF.48988.1	gi|332234380|ref|XP_003266387.1|	2e-13	PREDICTED: hypothetical protein LOC100607480 [Nomascus leucogenys]
CUFF.122269.1	gi|332235751|ref|XP_003267066.1|	2e-11	PREDICTED: taste receptor cell protein 1-like [Nomascus leucogenys]
CUFF.12572.1	gi|332236174|ref|XP_003267278.1|	8e-08	PREDICTED: phosphopantothenoylcysteine decarboxylase-like [Nomascus leucogenys]
CUFF.55866.1	gi|332236334|ref|XP_003267359.1|	4e-11	PREDICTED: 60S ribosomal protein L21-like [Nomascus leucogenys]
CUFF.55866	gi|332236334|ref|XP_003267359.1|	4e-11	PREDICTED: 60S ribosomal protein L21-like [Nomascus leucogenys]
CUFF.174620.1	gi|339639597|ref|NP_001229885.1|	2e-25	septin-7 isoform 3 [Homo sapiens] gi|332239512|ref|XP_003268947.1| PREDICTED: septin-7 isoform 4 [Nomascus leucogenys] gi|350595354|ref|XP_003134840.2| PREDICTED: septin-7-like isoform 3 [Sus scrofa]
CUFF.1734.1	gi|332246812|ref|XP_003272546.1|	4e-06	PREDICTED: palmitoyltransferase ZDHHC7 isoform 1 [Nomascus leucogenys]
CUFF.197284.1	gi|332248488|ref|XP_003273394.1|	4e-10	PREDICTED: hypothetical protein LOC100588203 [Nomascus leucogenys]
CUFF.149309.1	gi|332248643|ref|XP_003273474.1|	4e-67	PREDICTED: zinc finger protein 343 isoform 1 [Nomascus leucogenys] gi|332248645|ref|XP_003273475.1| PREDICTED: zinc finger protein 343 isoform 2 [Nomascus leucogenys]
CUFF.149309.2	gi|332248643|ref|XP_003273474.1|	3e-56	PREDICTED: zinc finger protein 343 isoform 1 [Nomascus leucogenys] gi|332248645|ref|XP_003273475.1| PREDICTED: zinc finger protein 343 isoform 2 [Nomascus leucogenys]
CUFF.267653.1	gi|332249376|ref|XP_003273839.1|	1e-12	PREDICTED: scavenger receptor cysteine-rich type 1 protein M160 isoform 2 [Nomascus leucogenys]
CUFF.6288.1	gi|332251750|ref|XP_003275012.1|	3e-21	PREDICTED: protein LSM14 homolog A-like [Nomascus leucogenys]
CUFF.102478.1	gi|332252946|ref|XP_003275614.1|	1e-15	PREDICTED: poly [ADP-ribose] polymerase 14-like [Nomascus leucogenys]
CUFF.15517.1	gi|332253964|ref|XP_003276102.1|	9e-10	PREDICTED: ubiquitin carboxyl-terminal hydrolase 21-like [Nomascus leucogenys]
CUFF.318350.1	gi|332254440|ref|XP_003276338.1|	6e-26	PREDICTED: structural maintenance of chromosomes protein 1A-like [Nomascus leucogenys]
CUFF.35986.1	gi|332255116|ref|XP_003276679.1|	3e-11	PREDICTED: hypothetical protein LOC100606602 [Nomascus leucogenys]
CUFF.314310.1	gi|332255902|ref|XP_003277065.1|	6e-33	PREDICTED: nicalin [Nomascus leucogenys]
CUFF.33358.1	gi|332257781|ref|XP_003277983.1|	6e-10	PREDICTED: hypothetical protein LOC100602588 [Nomascus leucogenys]
CUFF.34721.1	gi|332258104|ref|XP_003278141.1|	2e-52	PREDICTED: paired immunoglobulin-like type 2 receptor alpha-like isoform 1 [Nomascus leucogenys]
CUFF.17758.1	gi|332258479|ref|XP_003278327.1|	2e-07	PREDICTED: keratin, type I cytoskeletal 12 [Nomascus leucogenys]
CUFF.20392.1	gi|332258932|ref|XP_003278544.1|	8e-77	PREDICTED: probable ATP-dependent RNA helicase DHX40-like [Nomascus leucogenys]
CUFF.28335.1	gi|332259818|ref|XP_003278980.1|	7e-21	PREDICTED: midkine-like [Nomascus leucogenys]
CUFF.291168.1	gi|332261261|ref|XP_003279693.1|	1e-08	PREDICTED: uncharacterized protein C12orf34-like, partial [Nomascus leucogenys]
CUFF.291738.1	gi|332262525|ref|XP_003280312.1|	6e-09	PREDICTED: hypothetical protein LOC100605414 [Nomascus leucogenys]
CUFF.120827.1	gi|332262629|ref|XP_003280364.1|	2e-13	PREDICTED: hypothetical protein LOC100595475 [Nomascus leucogenys]
CUFF.312019.1	gi|332262721|ref|XP_003280408.1|	5e-53	PREDICTED: uncharacterized protein C22orf29-like [Nomascus leucogenys]
CUFF.293257.1	gi|332264641|ref|XP_003281343.1|	2e-07	PREDICTED: SH2B adapter protein 3-like [Nomascus leucogenys]
CUFF.37556.1	gi|332265979|ref|XP_003281991.1|	9e-15	PREDICTED: hypothetical protein LOC100585493 [Nomascus leucogenys]
CUFF.39249.1	gi|332266498|ref|XP_003282244.1|	4e-12	PREDICTED: DNA repair endonuclease XPF-like [Nomascus leucogenys]
CUFF.39249	gi|332266498|ref|XP_003282244.1|	4e-13	PREDICTED: DNA repair endonuclease XPF-like [Nomascus leucogenys]
CUFF.150402.1	gi|332266657|ref|XP_003282318.1|	5e-11	PREDICTED: WD repeat-containing protein on Y chromosome-like, partial [Nomascus leucogenys]
CUFF.117838	gi|332671996|ref|YP_004455004.1|	7e-08	hypothetical protein Celf_3506 [Cellulomonas fimi ATCC 484] gi|332341034|gb|AEE47617.1| hypothetical protein Celf_3506 [Cellulomonas fimi ATCC 484]
CUFF.223631.1	gi|333024217|ref|ZP_08452281.1|	3e-06	putative histidine kinase [Streptomyces sp. Tu6071] gi|332744069|gb|EGJ74510.1| putative histidine kinase [Streptomyces sp. Tu6071]
CUFF.196547.1	gi|332808904|ref|XP_001138373.2|	5e-19	PREDICTED: hypothetical protein LOC737824 [Pan troglodytes]
CUFF.77648.1	gi|332816326|ref|XP_003309726.1|	5e-14	PREDICTED: hypothetical protein LOC100609429 [Pan troglodytes]
CUFF.75811.1	gi|332816670|ref|XP_003309808.1|	6e-12	PREDICTED: zinc finger protein 135-like, partial [Pan troglodytes]
CUFF.208472.1	gi|332820444|ref|XP_003310576.1|	3e-08	PREDICTED: serine protease 48-like [Pan troglodytes]
CUFF.145240.1	gi|332821682|ref|XP_001137438.2|	5e-32	PREDICTED: WD repeat-containing protein 70-like [Pan troglodytes]
CUFF.46446.1	gi|332822462|ref|XP_518048.3|	3e-08	PREDICTED: polypeptide N-acetylgalactosaminyltransferase 10 [Pan troglodytes]
CUFF.46446	gi|332822462|ref|XP_518048.3|	3e-08	PREDICTED: polypeptide N-acetylgalactosaminyltransferase 10 [Pan troglodytes]
CUFF.135094.1	gi|332823150|ref|XP_003311117.1|	5e-34	PREDICTED: butyrophilin subfamily 3 member A1 [Pan troglodytes]
CUFF.304991.1	gi|332826092|ref|XP_001142548.2|	6e-33	PREDICTED: hypothetical protein LOC740505 [Pan troglodytes]
CUFF.142736.2	gi|332832991|ref|XP_520261.3|	3e-07	PREDICTED: pre-B-cell leukemia transcription factor 3 isoform 3 [Pan troglodytes]
CUFF.191488.1	gi|332833764|ref|XP_521426.3|	6e-111	PREDICTED: OTU domain-containing protein 1-like [Pan troglodytes]
CUFF.267312.1	gi|332833854|ref|XP_001161390.2|	8e-17	PREDICTED: 60S ribosomal protein L21-like isoform 4, partial [Pan troglodytes]
CUFF.30771.1	gi|332837027|ref|XP_003313213.1|	3e-06	PREDICTED: hypothetical protein LOC100612962 [Pan troglodytes]
CUFF.42959.1	gi|332838049|ref|XP_003313441.1|	0.0	PREDICTED: heat shock cognate 71 kDa protein isoform 1 [Pan troglodytes]
CUFF.271632.1	gi|332839589|ref|XP_003313793.1|	3e-06	PREDICTED: vitamin D3 receptor-like [Pan troglodytes]
CUFF.271632.2	gi|332839589|ref|XP_003313793.1|	8e-06	PREDICTED: vitamin D3 receptor-like [Pan troglodytes]
CUFF.313894.1	gi|332839628|ref|XP_001165727.2|	8e-24	PREDICTED: twinfilin-1 isoform 5 [Pan troglodytes]
CUFF.184023.1	gi|332840030|ref|XP_003313900.1|	5e-07	PREDICTED: hypothetical protein LOC100608350 [Pan troglodytes]
CUFF.292915.1	gi|332840623|ref|XP_003314026.1|	5e-104	PREDICTED: LOW QUALITY PROTEIN: probable E3 ubiquitin-protein ligase C12orf51-like [Pan troglodytes]
CUFF.294361.1	gi|332840746|ref|XP_001152013.2|	3e-47	PREDICTED: hypothetical protein LOC745762 [Pan troglodytes]
CUFF.88172.1	gi|332841602|ref|XP_509721.3|	2e-24	PREDICTED: hypothetical protein LOC452647 [Pan troglodytes]
CUFF.128912.1	gi|332841735|ref|XP_001147409.2|	3e-46	PREDICTED: t-cell receptor alpha chain V region RL-5 [Pan troglodytes]
CUFF.123448.1	gi|332843768|ref|XP_001160104.2|	4e-17	PREDICTED: LOW QUALITY PROTEIN: uncharacterized protein C15orf61-like [Pan troglodytes]
CUFF.220723.1	gi|332846108|ref|XP_003315184.1|	1e-35	PREDICTED: spermatogenesis-associated protein 2-like [Pan troglodytes]
CUFF.20735.1	gi|332848881|ref|XP_511611.3|	1e-36	PREDICTED: breast carcinoma-amplified sequence 3 [Pan troglodytes]
CUFF.12993.1	gi|332849219|ref|XP_003315808.1|	2e-09	PREDICTED: hypothetical protein LOC100612446 [Pan troglodytes]
CUFF.282173	gi|332852765|ref|XP_003316138.1|	6e-06	PREDICTED: hypothetical protein LOC100614785 [Pan troglodytes]
CUFF.141323.1	gi|332853602|ref|XP_001172535.2|	2e-84	PREDICTED: leukotriene-B(4) omega-hydroxylase 2-like isoform 3 [Pan troglodytes]
CUFF.4194	gi|332857236|ref|XP_512851.3|	1e-10	PREDICTED: electron transfer flavoprotein subunit beta-like [Pan troglodytes]
CUFF.150400.1	gi|332858290|ref|XP_530284.3|	2e-28	PREDICTED: WD repeat-containing protein on Y chromosome-like [Pan troglodytes]
CUFF.321253.1	gi|332861567|ref|XP_003317709.1|	4e-18	PREDICTED: lysosome-associated membrane glycoprotein 2-like [Pan troglodytes]
CUFF.321969.1	gi|332861680|ref|XP_003317747.1|	2e-15	PREDICTED: hypothetical protein LOC100611683 [Pan troglodytes]
CUFF.39468.1	gi|332863595|ref|XP_003318126.1|	2e-15	PREDICTED: serine/threonine-protein kinase SMG1-like, partial [Pan troglodytes]
CUFF.319781.1	gi|332864760|ref|XP_518982.3|	8e-33	PREDICTED: basic leucine zipper and W2 domain-containing protein 2 isoform 4 [Pan troglodytes]
CUFF.313782.1	gi|332865694|ref|XP_003318567.1|	1e-07	PREDICTED: hypothetical protein LOC100611980, partial [Pan troglodytes]
CUFF.242882.1	gi|332869186|ref|XP_001144132.2|	1e-15	PREDICTED: hypothetical protein LOC741506 [Pan troglodytes]
CUFF.273476.1	gi|333033787|ref|NP_001106674.2|	9e-21	nascent polypeptide-associated complex subunit alpha isoform a [Homo sapiens]
CUFF.273478.1	gi|333033787|ref|NP_001106674.2|	8e-09	nascent polypeptide-associated complex subunit alpha isoform a [Homo sapiens]
CUFF.180973.1	gi|333796940|gb|AEF98135.1|	2e-15	cytochrome c oxidase subunit I [Lingulodinium polyedrum]
CUFF.180977.1	gi|333796940|gb|AEF98135.1|	7e-07	cytochrome c oxidase subunit I [Lingulodinium polyedrum]
CUFF.17950.1	gi|334322758|ref|XP_001370516.2|	6e-08	PREDICTED: gasdermin-A-like [Monodelphis domestica]
CUFF.5618.1	gi|334322803|ref|XP_003340306.1|	1e-22	PREDICTED: hypothetical protein LOC100619354 [Monodelphis domestica]
CUFF.36283.1	gi|334322803|ref|XP_003340306.1|	7e-21	PREDICTED: hypothetical protein LOC100619354 [Monodelphis domestica]
CUFF.59491.1	gi|334322803|ref|XP_003340306.1|	2e-16	PREDICTED: hypothetical protein LOC100619354 [Monodelphis domestica]
CUFF.176616.1	gi|334322803|ref|XP_003340306.1|	3e-07	PREDICTED: hypothetical protein LOC100619354 [Monodelphis domestica]
CUFF.176618.1	gi|334322803|ref|XP_003340306.1|	3e-07	PREDICTED: hypothetical protein LOC100619354 [Monodelphis domestica]
CUFF.318274.1	gi|334322803|ref|XP_003340306.1|	2e-19	PREDICTED: hypothetical protein LOC100619354 [Monodelphis domestica]
CUFF.36282	gi|334322803|ref|XP_003340306.1|	2e-06	PREDICTED: hypothetical protein LOC100619354 [Monodelphis domestica]
CUFF.314441.1	gi|334323693|ref|XP_001368591.2|	2e-08	PREDICTED: spliceosome RNA helicase DDX39B [Monodelphis domestica]
CUFF.311507.1	gi|334326386|ref|XP_001369114.2|	1e-100	PREDICTED: zinc finger protein 850-like [Monodelphis domestica]
CUFF.313189.1	gi|334327323|ref|XP_003340867.1|	4e-12	PREDICTED: zinc finger protein 420-like [Monodelphis domestica]
CUFF.5941.1	gi|334329018|ref|XP_003341165.1|	8e-154	PREDICTED: zinc finger protein 729-like [Monodelphis domestica]
CUFF.42708.1	gi|334333551|ref|XP_001372756.2|	2e-06	PREDICTED: rab11 family-interacting protein 3-like [Monodelphis domestica]
CUFF.74489.1	gi|334333721|ref|XP_003341754.1|	3e-08	PREDICTED: laminin subunit beta-1-like [Monodelphis domestica]
CUFF.136605.1	gi|334350167|ref|XP_003342323.1|	9e-23	PREDICTED: hypothetical protein LOC100617143 [Monodelphis domestica]
CUFF.275997.1	gi|334350167|ref|XP_003342323.1|	5e-17	PREDICTED: hypothetical protein LOC100617143 [Monodelphis domestica]
CUFF.311336.1	gi|335284631|ref|XP_003354662.1|	2e-19	PREDICTED: LOW QUALITY PROTEIN: activating transcription factor 7-interacting protein 2-like [Sus scrofa]
CUFF.311339.1	gi|335284631|ref|XP_003354662.1|	5e-20	PREDICTED: LOW QUALITY PROTEIN: activating transcription factor 7-interacting protein 2-like [Sus scrofa]
CUFF.271158.1	gi|335288682|ref|XP_003355673.1|	3e-07	PREDICTED: hypothetical protein LOC100625653 [Sus scrofa]
CUFF.3471.1	gi|335289978|ref|XP_003356035.1|	7e-07	PREDICTED: glioma tumor suppressor candidate region gene 1 protein [Sus scrofa]
CUFF.129961.1	gi|335292502|ref|XP_003128572.2|	1e-92	PREDICTED: HEAT repeat-containing protein 5A isoform 1 [Sus scrofa]
CUFF.129961.2	gi|335292502|ref|XP_003128572.2|	8e-66	PREDICTED: HEAT repeat-containing protein 5A isoform 1 [Sus scrofa]
CUFF.234170.1	gi|335293111|ref|XP_003356877.1|	7e-06	PREDICTED: myosin light chain 5-like [Sus scrofa]
CUFF.280878.1	gi|335295141|ref|XP_003130120.2|	4e-13	PREDICTED: hypothetical protein LOC100516820 [Sus scrofa]
CUFF.313130.1	gi|335299814|ref|XP_003358691.1|	4e-39	PREDICTED: elongation factor G, mitochondrial-like [Sus scrofa]
CUFF.180761.3	gi|335304364|ref|XP_003134280.2|	3e-09	PREDICTED: DNA polymerase beta-like [Sus scrofa]
CUFF.318848.1	gi|335306169|ref|XP_003360407.1|	1e-12	PREDICTED: acidic repeat-containing protein-like [Sus scrofa]
CUFF.6599.1	gi|335306225|ref|XP_003360421.1|	4e-14	PREDICTED: UPF0368 protein Cxorf26-like [Sus scrofa]
CUFF.243067.1	gi|338724252|ref|XP_003364902.1|	2e-21	PREDICTED: putative uncharacterized protein PNAS-138-like [Equus caballus]
CUFF.568.1	gi|338710003|ref|XP_001490210.3|	8e-139	PREDICTED: LOW QUALITY PROTEIN: zinc finger protein 599 [Equus caballus]
CUFF.805.1	gi|338710030|ref|XP_003362300.1|	3e-11	PREDICTED: LOW QUALITY PROTEIN: uncharacterized protein C19orf55-like [Equus caballus]
CUFF.956.2	gi|338710048|ref|XP_001492979.2|	1e-17	PREDICTED: zinc finger protein 850-like [Equus caballus]
CUFF.956.1	gi|338710048|ref|XP_001492979.2|	2e-37	PREDICTED: zinc finger protein 850-like [Equus caballus]
CUFF.1343.1	gi|338710069|ref|XP_003362306.1|	1e-101	PREDICTED: LOW QUALITY PROTEIN: signal-induced proliferation-associated 1-like protein 3-like [Equus caballus]
CUFF.1352.1	gi|338710069|ref|XP_003362306.1|	1e-78	PREDICTED: LOW QUALITY PROTEIN: signal-induced proliferation-associated 1-like protein 3-like [Equus caballus]
CUFF.1361.1	gi|338710069|ref|XP_003362306.1|	6e-42	PREDICTED: LOW QUALITY PROTEIN: signal-induced proliferation-associated 1-like protein 3-like [Equus caballus]
CUFF.2091.1	gi|338710118|ref|XP_003362313.1|	8e-06	PREDICTED: LOW QUALITY PROTEIN: carcinoembryonic antigen-related cell adhesion molecule 3-like [Equus caballus]
CUFF.2368.1	gi|338710118|ref|XP_003362313.1|	5e-52	PREDICTED: LOW QUALITY PROTEIN: carcinoembryonic antigen-related cell adhesion molecule 3-like [Equus caballus]
CUFF.2368.2	gi|338710118|ref|XP_003362313.1|	5e-66	PREDICTED: LOW QUALITY PROTEIN: carcinoembryonic antigen-related cell adhesion molecule 3-like [Equus caballus]
CUFF.2123.2	gi|338710122|ref|XP_001916668.2|	4e-10	PREDICTED: carcinoembryonic antigen-related cell adhesion molecule 5-like [Equus caballus]
CUFF.2227.1	gi|338710130|ref|XP_001916735.2|	1e-37	PREDICTED: LOW QUALITY PROTEIN: multiple EGF-like-domains 8 [Equus caballus]
CUFF.3974.1	gi|338710269|ref|XP_003362335.1|	5e-13	PREDICTED: sialic acid-binding Ig-like lectin 5-like [Equus caballus]
CUFF.314326.2	gi|338710279|ref|XP_003362337.1|	3e-149	PREDICTED: sialic acid-binding Ig-like lectin 10-like [Equus caballus]
CUFF.4170.1	gi|338710281|ref|XP_001496998.3|	2e-17	PREDICTED: sialic acid-binding Ig-like lectin 5-like [Equus caballus]
CUFF.314298.1	gi|338710291|ref|XP_001496724.3|	5e-37	PREDICTED: sialic acid-binding Ig-like lectin 14-like [Equus caballus]
CUFF.4247.1	gi|338710297|ref|XP_001496556.3|	2e-12	PREDICTED: myeloid cell surface antigen CD33-like [Equus caballus]
CUFF.4242.1	gi|338710297|ref|XP_001496556.3|	5e-34	PREDICTED: myeloid cell surface antigen CD33-like [Equus caballus]
CUFF.4243.1	gi|338710297|ref|XP_001496556.3|	4e-72	PREDICTED: myeloid cell surface antigen CD33-like [Equus caballus]
CUFF.4500.1	gi|338710318|ref|XP_001495106.3|	1e-68	PREDICTED: zinc finger protein 677-like [Equus caballus]
CUFF.4501.1	gi|338710318|ref|XP_001495106.3|	2e-38	PREDICTED: zinc finger protein 677-like [Equus caballus]
CUFF.4522.1	gi|338710318|ref|XP_001495106.3|	2e-37	PREDICTED: zinc finger protein 677-like [Equus caballus]
CUFF.4641.1	gi|338710327|ref|XP_003362342.1|	5e-48	PREDICTED: t-cell-interacting, activating receptor on myeloid cells protein 1-like [Equus caballus]
CUFF.4646.1	gi|338710327|ref|XP_003362342.1|	5e-73	PREDICTED: t-cell-interacting, activating receptor on myeloid cells protein 1-like [Equus caballus]
CUFF.4657.1	gi|338710329|ref|XP_003362343.1|	2e-08	PREDICTED: t-cell-interacting, activating receptor on myeloid cells protein 1-like [Equus caballus]
CUFF.4655.1	gi|338710329|ref|XP_003362343.1|	1e-09	PREDICTED: t-cell-interacting, activating receptor on myeloid cells protein 1-like [Equus caballus]
CUFF.4670.1	gi|338710329|ref|XP_003362343.1|	5e-11	PREDICTED: t-cell-interacting, activating receptor on myeloid cells protein 1-like [Equus caballus]
CUFF.4656.1	gi|338710329|ref|XP_003362343.1|	2e-10	PREDICTED: t-cell-interacting, activating receptor on myeloid cells protein 1-like [Equus caballus]
CUFF.4742.1	gi|338710335|ref|XP_001488598.3|	9e-123	PREDICTED: leukocyte immunoglobulin-like receptor subfamily B member 3-like [Equus caballus]
CUFF.4926.1	gi|338710347|ref|XP_001917774.2|	1e-145	PREDICTED: leukocyte immunoglobulin-like receptor, subfamily A (with TM domain), member 6 [Equus caballus]
CUFF.4926.2	gi|338710347|ref|XP_001917774.2|	0.0	PREDICTED: leukocyte immunoglobulin-like receptor, subfamily A (with TM domain), member 6 [Equus caballus]
CUFF.4926.3	gi|338710347|ref|XP_001917774.2|	7e-108	PREDICTED: leukocyte immunoglobulin-like receptor, subfamily A (with TM domain), member 6 [Equus caballus]
CUFF.4926.4	gi|338710347|ref|XP_001917774.2|	1e-53	PREDICTED: leukocyte immunoglobulin-like receptor, subfamily A (with TM domain), member 6 [Equus caballus]
CUFF.4856.1	gi|338710349|ref|XP_001491661.3|	4e-25	PREDICTED: LOW QUALITY PROTEIN: leukocyte immunoglobulin-like receptor, subfamily B (with TM and ITIM domains), member 3 [Equus caballus]
CUFF.4920.1	gi|338710349|ref|XP_001491661.3|	6e-35	PREDICTED: LOW QUALITY PROTEIN: leukocyte immunoglobulin-like receptor, subfamily B (with TM and ITIM domains), member 3 [Equus caballus]
CUFF.5066.1	gi|338710357|ref|XP_001488003.3|	5e-94	PREDICTED: leukocyte immunoglobulin-like receptor subfamily A member 5-like [Equus caballus]
CUFF.5468.1	gi|338710391|ref|XP_003362355.1|	1e-32	PREDICTED: zinc finger protein 304-like [Equus caballus]
CUFF.5465.1	gi|338710391|ref|XP_003362355.1|	2e-126	PREDICTED: zinc finger protein 304-like [Equus caballus]
CUFF.5466.1	gi|338710391|ref|XP_003362355.1|	4e-67	PREDICTED: zinc finger protein 304-like [Equus caballus]
CUFF.5478.1	gi|338710393|ref|XP_001492499.3|	2e-24	PREDICTED: zinc finger protein 420-like [Equus caballus]
CUFF.5491.1	gi|338710393|ref|XP_001492499.3|	8e-19	PREDICTED: zinc finger protein 420-like [Equus caballus]
CUFF.5500.1	gi|338710393|ref|XP_001492499.3|	0.0	PREDICTED: zinc finger protein 420-like [Equus caballus]
CUFF.5519.1	gi|338710402|ref|XP_001918321.2|	1e-14	PREDICTED: zinc finger protein 772 [Equus caballus]
CUFF.5538.1	gi|338710408|ref|XP_001917979.2|	4e-98	PREDICTED: zinc finger protein 530-like [Equus caballus]
CUFF.5562.1	gi|338710416|ref|XP_001918002.2|	4e-13	PREDICTED: zinc finger protein 91-like [Equus caballus]
CUFF.5577.1	gi|338710416|ref|XP_001918002.2|	1e-16	PREDICTED: zinc finger protein 91-like [Equus caballus]
CUFF.5617.1	gi|338710418|ref|XP_003362361.1|	3e-17	PREDICTED: zinc finger protein 256-like [Equus caballus]
CUFF.5751.1	gi|338710429|ref|XP_001918048.2|	2e-42	PREDICTED: zinc finger protein 418 [Equus caballus]
CUFF.5747.1	gi|338710429|ref|XP_001918048.2|	7e-48	PREDICTED: zinc finger protein 418 [Equus caballus]
CUFF.5842.1	gi|338710433|ref|XP_001494744.2|	1e-10	PREDICTED: LOW QUALITY PROTEIN: hypothetical protein LOC100063489 [Equus caballus]
CUFF.5870.2	gi|338710433|ref|XP_001494744.2|	0.0	PREDICTED: LOW QUALITY PROTEIN: hypothetical protein LOC100063489 [Equus caballus]
CUFF.5870.1	gi|338710433|ref|XP_001494744.2|	0.0	PREDICTED: LOW QUALITY PROTEIN: hypothetical protein LOC100063489 [Equus caballus]
CUFF.5845.1	gi|338710433|ref|XP_001494744.2|	2e-16	PREDICTED: LOW QUALITY PROTEIN: hypothetical protein LOC100063489 [Equus caballus]
CUFF.5846.1	gi|338710433|ref|XP_001494744.2|	4e-28	PREDICTED: LOW QUALITY PROTEIN: hypothetical protein LOC100063489 [Equus caballus]
CUFF.2354.1	gi|338710485|ref|XP_003362368.1|	7e-28	PREDICTED: carcinoembryonic antigen-related cell adhesion molecule 1-like [Equus caballus]
CUFF.2123.1	gi|338710487|ref|XP_001499115.3|	3e-23	PREDICTED: carcinoembryonic antigen-related cell adhesion molecule 1-like isoform 1 [Equus caballus]
CUFF.2141.1	gi|338710487|ref|XP_001499115.3|	4e-42	PREDICTED: carcinoembryonic antigen-related cell adhesion molecule 1-like isoform 1 [Equus caballus]
CUFF.2123.4	gi|338710493|ref|XP_001916709.2|	1e-31	PREDICTED: carcinoembryonic antigen-related cell adhesion molecule 1-like [Equus caballus]
CUFF.8879.1	gi|338710626|ref|XP_003362397.1|	4e-13	PREDICTED: sialomucin core protein 24-like [Equus caballus]
CUFF.9976.1	gi|338710649|ref|XP_001504223.3|	1e-63	PREDICTED: DNA replication licensing factor MCM9 [Equus caballus]
CUFF.9988.2	gi|338710649|ref|XP_001504223.3|	2e-50	PREDICTED: DNA replication licensing factor MCM9 [Equus caballus]
CUFF.314811.1	gi|338711045|ref|XP_001918023.2|	3e-09	PREDICTED: galectin-9B-like [Equus caballus]
CUFF.314811	gi|338711045|ref|XP_001918023.2|	3e-09	PREDICTED: galectin-9B-like [Equus caballus]
CUFF.11930.1	gi|338711265|ref|XP_001489541.3|	7e-12	PREDICTED: protein disulfide-isomerase-like [Equus caballus]
CUFF.12417.1	gi|338711281|ref|XP_003362508.1|	8e-20	PREDICTED: RING finger protein 213-like [Equus caballus]
CUFF.12417.2	gi|338711281|ref|XP_003362508.1|	3e-50	PREDICTED: RING finger protein 213-like [Equus caballus]
CUFF.12603.1	gi|338711292|ref|XP_001916717.2|	7e-10	PREDICTED: metalloproteinase inhibitor 2 [Equus caballus]
CUFF.13057.1	gi|338711302|ref|XP_001492524.2|	2e-100	PREDICTED: septin-9 [Equus caballus]
CUFF.15647.1	gi|338711370|ref|XP_001495324.3|	1e-16	PREDICTED: serine/threonine-protein kinase/endoribonuclease IRE1 [Equus caballus]
CUFF.17707.1	gi|338711453|ref|XP_001497529.3|	1e-26	PREDICTED: keratin, type I cytoskeletal 23 [Equus caballus]
CUFF.17710.1	gi|338711453|ref|XP_001497529.3|	9e-15	PREDICTED: keratin, type I cytoskeletal 23 [Equus caballus]
CUFF.19807.1	gi|338711533|ref|XP_001917798.2|	2e-118	PREDICTED: e3 ubiquitin/ISG15 ligase TRIM25 [Equus caballus]
CUFF.20703.1	gi|338711555|ref|XP_001917874.2|	2e-49	PREDICTED: LOW QUALITY PROTEIN: Fanconi anemia group J protein-like, partial [Equus caballus]
CUFF.20704.1	gi|338711555|ref|XP_001917874.2|	9e-84	PREDICTED: LOW QUALITY PROTEIN: Fanconi anemia group J protein-like, partial [Equus caballus]
CUFF.21524.1	gi|338711581|ref|XP_001501499.3|	3e-12	PREDICTED: schlafen family member 5 [Equus caballus]
CUFF.21442.1	gi|338711581|ref|XP_001501499.3|	8e-45	PREDICTED: schlafen family member 5 [Equus caballus]
CUFF.23184.1	gi|338711630|ref|XP_001502343.3|	9e-15	PREDICTED: scavenger receptor class F member 1 [Equus caballus]
CUFF.23189.1	gi|338711630|ref|XP_001502343.3|	4e-41	PREDICTED: scavenger receptor class F member 1 [Equus caballus]
CUFF.24854.1	gi|338711682|ref|XP_003362561.1|	1e-53	PREDICTED: LOW QUALITY PROTEIN: PHD finger protein 23-like [Equus caballus]
CUFF.25616.1	gi|338711704|ref|XP_001504898.3|	8e-13	PREDICTED: myosin-13 [Equus caballus]
CUFF.26608.1	gi|338711737|ref|XP_003362568.1|	7e-20	PREDICTED: LOW QUALITY PROTEIN: myosin-XV [Equus caballus]
CUFF.29149.1	gi|338712142|ref|XP_003362667.1|	5e-24	PREDICTED: bone marrow proteoglycan-like [Equus caballus]
CUFF.274352.1	gi|338712254|ref|XP_001492018.3|	2e-09	PREDICTED: probable G-protein coupled receptor 152 [Equus caballus]
CUFF.29400.1	gi|338712306|ref|XP_001493319.3|	9e-14	PREDICTED: membrane-spanning 4-domains subfamily A member 4A-like [Equus caballus]
CUFF.29401.1	gi|338712306|ref|XP_001493319.3|	3e-41	PREDICTED: membrane-spanning 4-domains subfamily A member 4A-like [Equus caballus]
CUFF.29402.1	gi|338712306|ref|XP_001493319.3|	7e-17	PREDICTED: membrane-spanning 4-domains subfamily A member 4A-like [Equus caballus]
CUFF.314458.1	gi|338712306|ref|XP_001493319.3|	6e-08	PREDICTED: membrane-spanning 4-domains subfamily A member 4A-like [Equus caballus]
CUFF.31948	gi|338712437|ref|XP_003362710.1|	2e-54	PREDICTED: liprin-alpha-1-like [Equus caballus]
CUFF.33374.1	gi|338712546|ref|XP_003362730.1|	3e-09	PREDICTED: zinc finger protein 316-like [Equus caballus]
CUFF.33385.1	gi|338712546|ref|XP_003362730.1|	2e-53	PREDICTED: zinc finger protein 316-like [Equus caballus]
CUFF.34718.1	gi|338712608|ref|XP_001498797.3|	3e-50	PREDICTED: zinc finger CW-type PWWP domain protein 1 [Equus caballus]
CUFF.39074.1	gi|338712794|ref|XP_001916384.2|	3e-35	PREDICTED: LOW QUALITY PROTEIN: acyl-coenzyme A synthetase ACSM2B, mitochondrial-like [Equus caballus]
CUFF.39076.1	gi|338712794|ref|XP_001916384.2|	5e-15	PREDICTED: LOW QUALITY PROTEIN: acyl-coenzyme A synthetase ACSM2B, mitochondrial-like [Equus caballus]
CUFF.39077.1	gi|338712794|ref|XP_001916384.2|	2e-08	PREDICTED: LOW QUALITY PROTEIN: acyl-coenzyme A synthetase ACSM2B, mitochondrial-like [Equus caballus]
CUFF.38147.1	gi|338712896|ref|XP_003362791.1|	2e-29	PREDICTED: hypothetical protein LOC100630557 [Equus caballus]
CUFF.39464.1	gi|338712923|ref|XP_003362796.1|	1e-76	PREDICTED: LOW QUALITY PROTEIN: serine/threonine-protein kinase SMG1 [Equus caballus]
CUFF.39474.1	gi|338712923|ref|XP_003362796.1|	5e-176	PREDICTED: LOW QUALITY PROTEIN: serine/threonine-protein kinase SMG1 [Equus caballus]
CUFF.49075.1	gi|338713273|ref|XP_001502783.3|	1e-06	PREDICTED: cation channel sperm-associated protein 3-like [Equus caballus]
CUFF.50480.1	gi|338713333|ref|XP_003362878.1|	2e-14	PREDICTED: GRAM domain-containing protein 3 isoform 2 [Equus caballus]
CUFF.51375.1	gi|338713368|ref|XP_003362888.1|	8e-08	PREDICTED: adenomatous polyposis coli protein isoform 3 [Equus caballus]
CUFF.43510.1	gi|338713500|ref|XP_003362908.1|	1e-29	PREDICTED: LOW QUALITY PROTEIN: docking protein 3-like [Equus caballus]
CUFF.43526.1	gi|338713502|ref|XP_003362909.1|	7e-37	PREDICTED: LOW QUALITY PROTEIN: proline-rich protein 7-like [Equus caballus]
CUFF.46214.1	gi|338713549|ref|XP_003362914.1|	3e-26	PREDICTED: t-cell immunoglobulin and mucin domain-containing protein 4-like [Equus caballus]
CUFF.48344.1	gi|338713604|ref|XP_003362923.1|	3e-37	PREDICTED: hypothetical protein LOC100629956 [Equus caballus]
CUFF.48454.1	gi|338713606|ref|XP_003362924.1|	2e-28	PREDICTED: hypothetical protein LOC100629973 [Equus caballus]
CUFF.52999.1	gi|338713650|ref|XP_003362933.1|	6e-29	PREDICTED: LOW QUALITY PROTEIN: POU domain, class 5, transcription factor 2-like [Equus caballus]
CUFF.53001.1	gi|338713650|ref|XP_003362933.1|	2e-20	PREDICTED: LOW QUALITY PROTEIN: POU domain, class 5, transcription factor 2-like [Equus caballus]
CUFF.53484.1	gi|338713652|ref|XP_003362934.1|	9e-07	PREDICTED: hypothetical protein LOC100629746 [Equus caballus]
CUFF.42919.1	gi|338713702|ref|XP_003362941.1|	1e-55	PREDICTED: tripartite motif-containing protein 7-like [Equus caballus]
CUFF.42919.2	gi|338713702|ref|XP_003362941.1|	3e-37	PREDICTED: tripartite motif-containing protein 7-like [Equus caballus]
CUFF.66970.1	gi|338713808|ref|XP_003362958.1|	1e-55	PREDICTED: UPF0638 protein B-like [Equus caballus]
CUFF.66970.2	gi|338713808|ref|XP_003362958.1|	2e-27	PREDICTED: UPF0638 protein B-like [Equus caballus]
CUFF.66961.1	gi|338713808|ref|XP_003362958.1|	5e-30	PREDICTED: UPF0638 protein B-like [Equus caballus]
CUFF.58767.1	gi|338713930|ref|XP_003362983.1|	5e-51	PREDICTED: ig kappa chain V-II region RPMI 6410-like [Equus caballus]
CUFF.15428.1	gi|338714040|ref|XP_001498919.2|	1e-07	PREDICTED: leucine-rich PPR motif-containing protein, mitochondrial [Equus caballus]
CUFF.36821.1	gi|338714040|ref|XP_001498919.2|	1e-06	PREDICTED: leucine-rich PPR motif-containing protein, mitochondrial [Equus caballus]
CUFF.63868.1	gi|338714040|ref|XP_001498919.2|	1e-82	PREDICTED: leucine-rich PPR motif-containing protein, mitochondrial [Equus caballus]
CUFF.63868.2	gi|338714040|ref|XP_001498919.2|	1e-82	PREDICTED: leucine-rich PPR motif-containing protein, mitochondrial [Equus caballus]
CUFF.63844.1	gi|338714040|ref|XP_001498919.2|	2e-28	PREDICTED: leucine-rich PPR motif-containing protein, mitochondrial [Equus caballus]
CUFF.63845.1	gi|338714040|ref|XP_001498919.2|	2e-17	PREDICTED: leucine-rich PPR motif-containing protein, mitochondrial [Equus caballus]
CUFF.63853.1	gi|338714040|ref|XP_001498919.2|	3e-27	PREDICTED: leucine-rich PPR motif-containing protein, mitochondrial [Equus caballus]
CUFF.63869.1	gi|338714040|ref|XP_001498919.2|	2e-45	PREDICTED: leucine-rich PPR motif-containing protein, mitochondrial [Equus caballus]
CUFF.63869.2	gi|338714040|ref|XP_001498919.2|	1e-29	PREDICTED: leucine-rich PPR motif-containing protein, mitochondrial [Equus caballus]
CUFF.83003.1	gi|338714040|ref|XP_001498919.2|	1e-13	PREDICTED: leucine-rich PPR motif-containing protein, mitochondrial [Equus caballus]
CUFF.167298.1	gi|338714040|ref|XP_001498919.2|	3e-13	PREDICTED: leucine-rich PPR motif-containing protein, mitochondrial [Equus caballus]
CUFF.236039.1	gi|338714040|ref|XP_001498919.2|	3e-09	PREDICTED: leucine-rich PPR motif-containing protein, mitochondrial [Equus caballus]
CUFF.236039	gi|338714040|ref|XP_001498919.2|	3e-09	PREDICTED: leucine-rich PPR motif-containing protein, mitochondrial [Equus caballus]
CUFF.65249.1	gi|338714068|ref|XP_001500334.3|	2e-29	PREDICTED: zinc transporter 6-like [Equus caballus]
CUFF.66974.1	gi|338714109|ref|XP_003363007.1|	3e-06	PREDICTED: UPF0638 protein C2orf84 homolog [Equus caballus]
CUFF.75854.1	gi|338714724|ref|XP_001916367.2|	5e-21	PREDICTED: zinc finger protein 167-like [Equus caballus]
CUFF.75846.1	gi|338714724|ref|XP_001916367.2|	3e-77	PREDICTED: zinc finger protein 167-like [Equus caballus]
CUFF.75853.1	gi|338714724|ref|XP_001916367.2|	2e-28	PREDICTED: zinc finger protein 167-like [Equus caballus]
CUFF.76694.1	gi|338714772|ref|XP_003363149.1|	2e-18	PREDICTED: TPR and ankyrin repeat-containing protein 1-like [Equus caballus]
CUFF.76725.1	gi|338714772|ref|XP_003363149.1|	3e-145	PREDICTED: TPR and ankyrin repeat-containing protein 1-like [Equus caballus]
CUFF.76725.2	gi|338714772|ref|XP_003363149.1|	5e-178	PREDICTED: TPR and ankyrin repeat-containing protein 1-like [Equus caballus]
CUFF.77082.1	gi|338714787|ref|XP_001490498.3|	2e-51	PREDICTED: CKLF-like MARVEL transmembrane domain-containing protein 7-like [Equus caballus]
CUFF.77075.1	gi|338714787|ref|XP_001490498.3|	3e-06	PREDICTED: CKLF-like MARVEL transmembrane domain-containing protein 7-like [Equus caballus]
CUFF.86334.1	gi|338714806|ref|XP_003363153.1|	4e-16	PREDICTED: hypothetical protein LOC100063697 [Equus caballus]
CUFF.264894.1	gi|338714806|ref|XP_003363153.1|	3e-12	PREDICTED: hypothetical protein LOC100063697 [Equus caballus]
CUFF.80143.1	gi|338714822|ref|XP_001917384.2|	7e-23	PREDICTED: hypothetical protein LOC100146547 [Equus caballus]
CUFF.81289.1	gi|338714864|ref|XP_001491297.2|	4e-50	PREDICTED: uncharacterized protein C3orf16 [Equus caballus]
CUFF.78722.1	gi|338715065|ref|XP_003363200.1|	1e-61	PREDICTED: TBC1 domain family member 5 isoform 2 [Equus caballus]
CUFF.78722.2	gi|338715065|ref|XP_003363200.1|	6e-31	PREDICTED: TBC1 domain family member 5 isoform 2 [Equus caballus]
CUFF.313433.1	gi|338715169|ref|XP_001492308.3|	2e-52	PREDICTED: PAB-dependent poly(A)-specific ribonuclease subunit 3, partial [Equus caballus]
CUFF.83962.1	gi|338715184|ref|XP_001915459.2|	1e-24	PREDICTED: LOW QUALITY PROTEIN: stAR-related lipid transfer protein 13 [Equus caballus]
CUFF.183050.1	gi|338715250|ref|XP_001489637.3|	1e-93	PREDICTED: probable palmitoyltransferase ZDHHC20-like [Equus caballus]
CUFF.88852.1	gi|338715342|ref|XP_003363252.1|	1e-07	PREDICTED: growth hormone-regulated TBC protein 1-like [Equus caballus]
CUFF.89008.1	gi|338715346|ref|XP_003363253.1|	2e-36	PREDICTED: hypothetical protein LOC100630815 [Equus caballus]
CUFF.87111.1	gi|338715377|ref|XP_003363259.1|	5e-15	PREDICTED: SLAIN motif-containing protein 1 isoform 2 [Equus caballus]
CUFF.87215.1	gi|338715381|ref|XP_001916257.2|	8e-14	PREDICTED: NEDD4 family-interacting protein 2-like isoform 1 [Equus caballus]
CUFF.89825.1	gi|338715491|ref|XP_003363277.1|	3e-56	PREDICTED: glycophorin-C-like [Equus caballus]
CUFF.69307.1	gi|338715498|ref|XP_001915981.2|	5e-10	PREDICTED: serine/threonine-protein kinase MARK2-like [Equus caballus]
CUFF.97480.1	gi|338715677|ref|XP_001497646.3|	1e-50	PREDICTED: neurobeachin-like protein 1 [Equus caballus]
CUFF.99114.1	gi|338715972|ref|XP_003363373.1|	3e-17	PREDICTED: transmembrane protein 212-like [Equus caballus]
CUFF.100500.1	gi|338715991|ref|XP_003363377.1|	1e-16	PREDICTED: LOW QUALITY PROTEIN: melanoma-associated antigen F1-like [Equus caballus]
CUFF.100501.1	gi|338715991|ref|XP_003363377.1|	5e-48	PREDICTED: LOW QUALITY PROTEIN: melanoma-associated antigen F1-like [Equus caballus]
CUFF.100502.1	gi|338715991|ref|XP_003363377.1|	9e-09	PREDICTED: LOW QUALITY PROTEIN: melanoma-associated antigen F1-like [Equus caballus]
CUFF.102483.1	gi|338716225|ref|XP_003363422.1|	5e-29	PREDICTED: poly [ADP-ribose] polymerase 14-like [Equus caballus]
CUFF.102484.1	gi|338716225|ref|XP_003363422.1|	1e-11	PREDICTED: poly [ADP-ribose] polymerase 14-like [Equus caballus]
CUFF.103939.1	gi|338716283|ref|XP_001917660.2|	4e-11	PREDICTED: LOW QUALITY PROTEIN: t-cell surface protein tactile [Equus caballus]
CUFF.103947	gi|338716283|ref|XP_001917660.2|	2e-143	PREDICTED: LOW QUALITY PROTEIN: t-cell surface protein tactile [Equus caballus]
CUFF.312994.1	gi|338716352|ref|XP_003363445.1|	2e-22	PREDICTED: zinc finger protein 717-like [Equus caballus]
CUFF.105463.1	gi|338716374|ref|XP_001496857.3|	3e-29	PREDICTED: zinc finger protein 511-like [Equus caballus]
CUFF.105468.1	gi|338716374|ref|XP_001496857.3|	7e-15	PREDICTED: zinc finger protein 511-like [Equus caballus]
CUFF.106143.1	gi|338716399|ref|XP_001490097.2|	1e-12	PREDICTED: disintegrin and metalloproteinase domain-containing protein 12 [Equus caballus]
CUFF.111200.1	gi|338716514|ref|XP_001501439.3|	4e-12	PREDICTED: interferon-induced protein with tetratricopeptide repeats 2-like [Equus caballus]
CUFF.111200.2	gi|338716514|ref|XP_001501439.3|	9e-12	PREDICTED: interferon-induced protein with tetratricopeptide repeats 2-like [Equus caballus]
CUFF.111215.1	gi|338716514|ref|XP_001501439.3|	6e-11	PREDICTED: interferon-induced protein with tetratricopeptide repeats 2-like [Equus caballus]
CUFF.112987	gi|338716538|ref|XP_003363468.1|	3e-15	PREDICTED: LOW QUALITY PROTEIN: methylcytosine dioxygenase TET1-like [Equus caballus]
CUFF.117341.1	gi|338717212|ref|XP_003363611.1|	5e-21	PREDICTED: LOW QUALITY PROTEIN: WD repeat- and FYVE domain-containing protein 4-like [Equus caballus]
CUFF.117346.1	gi|338717212|ref|XP_003363611.1|	2e-28	PREDICTED: LOW QUALITY PROTEIN: WD repeat- and FYVE domain-containing protein 4-like [Equus caballus]
CUFF.117208.1	gi|338717257|ref|XP_003363618.1|	5e-29	PREDICTED: putative uncharacterized protein C10orf128-like [Equus caballus]
CUFF.118152.1	gi|338717290|ref|XP_001498026.3|	9e-23	PREDICTED: transmembrane 6 superfamily member 1-like [Equus caballus]
CUFF.118363.1	gi|338717302|ref|XP_001498362.3|	3e-34	PREDICTED: high affinity cAMP-specific and IBMX-insensitive 3',5'-cyclic phosphodiesterase 8A-like [Equus caballus]
CUFF.122639.1	gi|338717386|ref|XP_001493770.2|	7e-12	PREDICTED: neuroplastin [Equus caballus]
CUFF.127729	gi|338717513|ref|XP_001918266.2|	4e-08	PREDICTED: spectrin beta chain, brain 4 [Equus caballus]
CUFF.127737	gi|338717513|ref|XP_001918266.2|	1e-06	PREDICTED: spectrin beta chain, brain 4 [Equus caballus]
CUFF.128875.1	gi|338717606|ref|XP_001505217.2|	3e-12	PREDICTED: immunoglobulin omega chain-like [Equus caballus]
CUFF.128871.1	gi|338717606|ref|XP_001505217.2|	3e-40	PREDICTED: immunoglobulin omega chain-like [Equus caballus]
CUFF.128884.1	gi|338717608|ref|XP_003363658.1|	6e-14	PREDICTED: hypothetical protein LOC100629138 [Equus caballus]
CUFF.128885.1	gi|338717608|ref|XP_003363658.1|	4e-31	PREDICTED: hypothetical protein LOC100629138 [Equus caballus]
CUFF.128993.1	gi|338717608|ref|XP_003363658.1|	1e-34	PREDICTED: hypothetical protein LOC100629138 [Equus caballus]
CUFF.129027.1	gi|338717608|ref|XP_003363658.1|	4e-36	PREDICTED: hypothetical protein LOC100629138 [Equus caballus]
CUFF.128898.1	gi|338717610|ref|XP_003363659.1|	2e-77	PREDICTED: hypothetical protein LOC100072770 [Equus caballus]
CUFF.128940.1	gi|338717610|ref|XP_003363659.1|	8e-51	PREDICTED: hypothetical protein LOC100072770 [Equus caballus]
CUFF.128934.1	gi|338717615|ref|XP_003363661.1|	2e-32	PREDICTED: hypothetical protein LOC100629562 [Equus caballus]
[truncated: 1,209 more rows]

## Sheet: Intronic
Cufflinks ID	NR ID	Evalue	Description
CUFF.156175.1	gi|66820837|ref|XP_643976.1|	1e-09	hypothetical protein DDB_G0274275 [Dictyostelium discoideum AX4] gi|60472077|gb|EAL70030.1| hypothetical protein DDB_G0274275 [Dictyostelium discoideum AX4]
CUFF.105478.1	gi|82794684|ref|XP_728539.1|	2e-06	hypothetical protein [Plasmodium yoelii yoelii 17XNL] gi|23484935|gb|EAA20104.1| hypothetical protein [Plasmodium yoelii yoelii]
CUFF.82173.1	gi|82793635|ref|XP_728120.1|	1e-09	RNase H [Plasmodium yoelii yoelii 17XNL] gi|23484307|gb|EAA19685.1| RNase H, putative [Plasmodium yoelii yoelii]
CUFF.319362.1	gi|68482880|ref|XP_714666.1|	4e-06	putative cell wall adhesin [Candida albicans SC5314] gi|33310026|gb|AAQ03243.1|AF414112_1 putative cell wall protein FLO11p [Candida albicans] gi|46436253|gb|EAK95619.1| putative cell wall adhesin [Candida albicans SC5314]
CUFF.24845.1	gi|152965411|ref|YP_001361195.1|	2e-07	translation initiation factor IF-2 [Kineococcus radiotolerans SRS30216] gi|189028327|sp|A6W7Z2.1|IF2_KINRD RecName: Full=Translation initiation factor IF-2 gi|151359928|gb|ABS02931.1| translation initiation factor IF-2 [Kineococcus radiotolerans SRS30216]
CUFF.78719.1	gi|68473928|ref|XP_719067.1|	9e-06	hypothetical protein CaO19.6108 [Candida albicans SC5314] gi|68474133|ref|XP_718963.1| hypothetical protein CaO19.13527 [Candida albicans SC5314] gi|46440759|gb|EAL00062.1| hypothetical protein CaO19.13527 [Candida albicans SC5314] gi|46440867|gb|EAL00169.1| hypothetical protein CaO19.6108 [Candida albicans SC5314]
CUFF.155011.1	gi|66820701|ref|XP_643929.1|	4e-08	hypothetical protein DDB_G0274801 [Dictyostelium discoideum AX4] gi|60472340|gb|EAL70293.1| hypothetical protein DDB_G0274801 [Dictyostelium discoideum AX4]
CUFF.64292	gi|148251854|ref|YP_001236439.1|	3e-10	OmpA family protein [Bradyrhizobium sp. BTAi1] gi|146404027|gb|ABQ32533.1| putative exported protein of unknown function with OmpA family domain [Bradyrhizobium sp. BTAi1]
CUFF.249188	gi|14210530|ref|NP_115911.1|	3e-13	zinc finger and BTB domain-containing protein 37 isoform b [Homo sapiens] gi|13111897|gb|AAH03116.1| Zinc finger and BTB domain containing 37 [Homo sapiens] gi|13623431|gb|AAH06315.1| Zinc finger and BTB domain containing 37 [Homo sapiens] gi|56204638|emb|CAI19420.1| zinc finger and BTB domain containing 37 [Homo sapiens] gi|119611373|gb|EAW90967.1| zinc finger and BTB domain containing 37, isofo…
CUFF.155526.1	gi|4502699|ref|NP_003662.1|	3e-69	dual specificity protein phosphatase CDC14B isoform 1 [Homo sapiens] gi|297684894|ref|XP_002820046.1| PREDICTED: dual specificity protein phosphatase CDC14B-like isoform 2 [Pongo abelii] gi|2662463|gb|AAB88293.1| tyrosine phosphatase [Homo sapiens] gi|57160683|emb|CAI39617.1| CDC14 cell division cycle 14 homolog B (S. cerevisiae) [Homo sapiens] gi|57162206|emb|CAI40537.1| CDC14 cell division cycl…
CUFF.128751.1	gi|6808257|emb|CAB70896.1|	4e-13	hypothetical protein [Homo sapiens]
CUFF.90284.1	gi|50950163|ref|NP_001002952.1|	3e-18	band 4.1-like protein 5 [Canis lupus familiaris] gi|75050384|sp|Q9MYU8.1|E41L5_CANFA RecName: Full=Band 4.1-like protein 5 gi|8979743|emb|CAB96753.1| Band4.1-like5 protein [Canis lupus familiaris]
CUFF.211770.1	gi|7023454|dbj|BAA91968.1|	1e-22	unnamed protein product [Homo sapiens]
CUFF.249491.1	gi|4678836|emb|CAB41265.1|	1e-31	hypothetical protein [Homo sapiens]
CUFF.312123.1	gi|26346088|dbj|BAC36695.1|	5e-12	unnamed protein product [Mus musculus] gi|223459972|gb|AAI39041.1| Expressed sequence BB014433 [Mus musculus]
CUFF.180110.3	gi|106322|pir||B34087	8e-36	hypothetical protein (L1H 3' region) - human
CUFF.108465	gi|158255804|dbj|BAF83873.1|	4e-15	unnamed protein product [Homo sapiens]
CUFF.263559.1	gi|250084|gb|AAA09035.1|	1e-11	HSJ1b [Homo sapiens]
CUFF.47902.1	gi|126352369|ref|NP_001075236.1|	2e-07	peptidyl-glycine alpha-amidating monooxygenase preproprotein [Equus caballus] gi|511660|dbj|BAA06104.1| precursor peptide [Equus caballus]
CUFF.291076.1	gi|62822335|gb|AAY14884.1|	1e-06	unknown [Homo sapiens] gi|119576009|gb|EAW55605.1| hypothetical protein FLJ14346, isoform CRA_d [Homo sapiens] gi|312152610|gb|ADQ32817.1| family with sequence similarity 128, member B [synthetic construct]
CUFF.229133	gi|4239700|emb|CAA10770.1|	3e-18	reverse transcriptase-like [Bos taurus]
CUFF.237648.1	gi|4239700|emb|CAA10770.1|	9e-18	reverse transcriptase-like [Bos taurus]
CUFF.208679.1	gi|4239700|emb|CAA10770.1|	3e-14	reverse transcriptase-like [Bos taurus]
CUFF.267273.1	gi|4239700|emb|CAA10770.1|	1e-10	reverse transcriptase-like [Bos taurus]
CUFF.240594.1	gi|4239700|emb|CAA10770.1|	5e-13	reverse transcriptase-like [Bos taurus]
CUFF.229133.1	gi|4239700|emb|CAA10770.1|	3e-18	reverse transcriptase-like [Bos taurus]
CUFF.2585.1	gi|4239700|emb|CAA10770.1|	2e-10	reverse transcriptase-like [Bos taurus]
CUFF.284108.1	gi|4239700|emb|CAA10770.1|	2e-22	reverse transcriptase-like [Bos taurus]
CUFF.61878	gi|9967305|dbj|BAB12352.1|	5e-12	hypothetical protein [Macaca fascicularis]
CUFF.88789	gi|28972175|dbj|BAC65541.1|	1e-07	mKIAA0362 protein [Mus musculus]
CUFF.191832.1	gi|21748658|dbj|BAC03466.1|	1e-09	FLJ00409 protein [Homo sapiens]
CUFF.35233	gi|27375632|ref|NP_767161.1|	9e-09	unnamed protein product [Bradyrhizobium japonicum USDA 110] gi|27348769|dbj|BAC45786.1| blr0521 [Bradyrhizobium japonicum USDA 110]
CUFF.276115	gi|19112374|ref|NP_595582.1|	2e-06	COPII-coated vesicle component Sec31 (predicted) [Schizosaccharomyces pombe 972h-] gi|74675917|sp|O13637.1|SEC31_SCHPO RecName: Full=Protein transport protein sec31 gi|2257531|dbj|BAA21425.1| WEB1 PROTEIN [Schizosaccharomyces pombe] gi|2950507|emb|CAA17835.1| COPII-coated vesicle component Sec31 (predicted) [Schizosaccharomyces pombe]
CUFF.267568.1	gi|12698135|dbj|BAB21894.1|	5e-06	hypothetical protein [Macaca fascicularis]
CUFF.189151.1	gi|188528661|ref|NP_001120865.1|	3e-06	6.8 kDa mitochondrial proteolipid isoform 2 [Homo sapiens] gi|28070994|emb|CAD61878.1| unnamed protein product [Homo sapiens] gi|119602257|gb|EAW81851.1| chromosome 14 open reading frame 2, isoform CRA_c [Homo sapiens] gi|119602258|gb|EAW81852.1| chromosome 14 open reading frame 2, isoform CRA_c [Homo sapiens]
CUFF.2315.1	gi|21748584|dbj|BAC03429.1|	1e-34	FLJ00369 protein [Homo sapiens]
CUFF.250821.1	gi|22209001|ref|NP_663748.1|	5e-132	tigger transposable element-derived protein 1 [Homo sapiens] gi|74762678|sp|Q96MW7.1|TIGD1_HUMAN RecName: Full=Tigger transposable element-derived protein 1 gi|16551702|dbj|BAB71153.1| unnamed protein product [Homo sapiens] gi|62988717|gb|AAY24104.1| unknown [Homo sapiens] gi|119591412|gb|EAW71006.1| tigger transposable element derived 1 [Homo sapiens] gi|133778064|gb|AAH63500.2| Tigger transposa…
CUFF.245189	gi|22760973|dbj|BAC11402.1|	2e-09	unnamed protein product [Homo sapiens]
CUFF.176273	gi|130584|sp|P03360.1|POL_AVIRE	3e-10	RecName: Full=Pol polyprotein; Contains: RecName: Full=Reverse transcriptase/ribonuclease H; Short=RT; Contains: RecName: Full=Integrase; Short=IN gi|61785|emb|CAA25685.1| C end of pol protein (reverse transcriptase) [Reticuloendotheliosis virus]
CUFF.2907.1	gi|2143254|emb|CAA71862.1|	1e-14	hypothetical protein [Homo sapiens]
CUFF.87716.1	gi|28972594|dbj|BAC65713.1|	6e-11	mKIAA1058 protein [Mus musculus]
CUFF.100930.1	gi|22296464|dbj|BAC10230.1|	4e-07	hypothetical protein [Oryza sativa Japonica Group] gi|50510266|dbj|BAD31537.1| hypothetical protein [Oryza sativa Japonica Group]
CUFF.128920.1	gi|29420726|dbj|BAC66586.1|	4e-33	T cell receptor alpha chain [Sus scrofa]
CUFF.4138.1	gi|57113957|ref|NP_001009040.1|	4e-20	sialic acid-binding Ig-like lectin 12 precursor [Pan troglodytes] gi|25009262|sp|Q95LH0.1|SIG12_PANTR RecName: Full=Sialic acid-binding Ig-like lectin 12; Short=Siglec-12; AltName: Full=Sialic acid-binding Ig-like lectin-like 1; Short=Siglec-L1; Flags: Precursor gi|15824310|gb|AAL09302.1|AF293372_1 sialic acid-binding lectin Siglec-L1 [Pan troglodytes]
CUFF.243979.1	gi|4885615|ref|NP_005410.1|	1e-62	signal transducer and activator of transcription 2 isoform 1 [Homo sapiens] gi|1711552|sp|P52630.1|STAT2_HUMAN RecName: Full=Signal transducer and activator of transcription 2; AltName: Full=p113 gi|1293920|gb|AAA98760.1| Stat2 [Homo sapiens] gi|30802132|gb|AAH51284.1| Signal transducer and activator of transcription 2, 113kDa [Homo sapiens] gi|41324126|gb|AAS00091.1| signal transducer and activa…
CUFF.188968.1	gi|26352065|dbj|BAC39669.1|	3e-60	unnamed protein product [Mus musculus]
CUFF.76055.1	gi|32565764|ref|NP_871702.1|	6e-07	COLlagen family member (col-95) [Caenorhabditis elegans] gi|28316223|emb|CAD66222.1| Protein COL-95 [Caenorhabditis elegans]
CUFF.10679.1	gi|11691624|emb|CAC18677.1|	7e-12	4.1G protein [Mus musculus]
CUFF.68608.1	gi|82013847|sp|Q69566.1|U88_HHV6U	7e-10	RecName: Full=Uncharacterized protein U88 gi|854065|emb|CAA58337.1| U88 [Human herpesvirus 6]
CUFF.115988.1	gi|82013847|sp|Q69566.1|U88_HHV6U	6e-15	RecName: Full=Uncharacterized protein U88 gi|854065|emb|CAA58337.1| U88 [Human herpesvirus 6]
CUFF.195419.1	gi|82013847|sp|Q69566.1|U88_HHV6U	2e-07	RecName: Full=Uncharacterized protein U88 gi|854065|emb|CAA58337.1| U88 [Human herpesvirus 6]
CUFF.147895.1	gi|1777326|dbj|BAA11564.1|	2e-12	presenilin-1 [Rattus norvegicus] gi|1589007|prf||2209430A presenilin 1
CUFF.21249.1	gi|1582794|prf||2119305A	6e-06	UDP-GalNAc/polypeptide N-acetylgalactosaminyltransferase
CUFF.206889.1	gi|68565244|sp|Q8WWP8.1|CH005_HUMAN	3e-17	RecName: Full=Transmembrane protein C8orf5 gi|18564810|emb|CAC83680.1| hypothetical protein [Homo sapiens] gi|119586005|gb|EAW65601.1| hCG1991046 [Homo sapiens]
CUFF.253168.1	gi|34364668|emb|CAE45787.1|	1e-165	hypothetical protein [Homo sapiens]
CUFF.140502.1	gi|34526333|dbj|BAC85228.1|	4e-60	unnamed protein product [Homo sapiens]
CUFF.140507.1	gi|34526333|dbj|BAC85228.1|	3e-62	unnamed protein product [Homo sapiens]
CUFF.286126.1	gi|34526762|dbj|BAC85281.1|	1e-33	unnamed protein product [Homo sapiens]
CUFF.322303.1	gi|34532295|dbj|BAC86377.1|	1e-07	unnamed protein product [Homo sapiens]
CUFF.92770.1	gi|34924868|sp|Q9QYU7.2|NSA2_RAT	8e-11	RecName: Full=Ribosome biogenesis protein NSA2 homolog; AltName: Full=Protein CDK105; AltName: Full=TGF-beta-inducible nuclear protein 1
CUFF.27575.1	gi|268563176|ref|XP_002646868.1|	3e-14	Hypothetical protein CBG19558 [Caenorhabditis briggsae]
CUFF.127346.1	gi|40788285|dbj|BAA25473.2|	2e-23	KIAA0547 protein [Homo sapiens]
CUFF.128764.1	gi|126352544|ref|NP_001075368.1|	4e-83	angiogenin precursor [Equus caballus] gi|75062256|sp|Q5VI84.1|ANGI_HORSE RecName: Full=Angiogenin; AltName: Full=Ribonuclease 5; Short=RNase 5; Flags: Precursor gi|42411028|gb|AAS15049.1| angiogenin precursor [Equus caballus]
CUFF.266811.1	gi|46102592|tpg|DAA04494.1|	9e-36	TPA_exp: HSN2 protein [Homo sapiens] gi|120659888|gb|AAI30468.1| Hereditary sensory neuropathy, type II [Homo sapiens] gi|120660386|gb|AAI30470.1| Hereditary sensory neuropathy, type II [Homo sapiens] gi|313883370|gb|ADR83171.1| Unknown protein [synthetic construct]
CUFF.174507	gi|47183020|emb|CAG13693.1|	5e-07	unnamed protein product [Tetraodon nigroviridis]
CUFF.179347.1	gi|47183405|emb|CAG14665.1|	8e-06	unnamed protein product [Tetraodon nigroviridis]
CUFF.15410	gi|47185403|emb|CAF91775.1|	1e-15	unnamed protein product [Tetraodon nigroviridis]
CUFF.179266	gi|47188674|emb|CAF90841.1|	5e-09	unnamed protein product [Tetraodon nigroviridis]
CUFF.38535	gi|47213332|emb|CAF93963.1|	5e-11	unnamed protein product [Tetraodon nigroviridis]
CUFF.263099.1	gi|47218811|emb|CAG02796.1|	3e-06	unnamed protein product [Tetraodon nigroviridis]
CUFF.192967	gi|47229592|emb|CAG06788.1|	7e-07	unnamed protein product [Tetraodon nigroviridis]
CUFF.123624	gi|47209137|emb|CAF93008.1|	2e-20	unnamed protein product [Tetraodon nigroviridis]
CUFF.31967.1	gi|47211906|emb|CAF95482.1|	6e-06	unnamed protein product [Tetraodon nigroviridis]
CUFF.66817	gi|47218793|emb|CAG02779.1|	6e-18	unnamed protein product [Tetraodon nigroviridis]
CUFF.186771	gi|47207410|emb|CAF89596.1|	3e-07	unnamed protein product [Tetraodon nigroviridis]
CUFF.107543	gi|47208819|emb|CAF89553.1|	1e-15	unnamed protein product [Tetraodon nigroviridis]
CUFF.94683	gi|47218097|emb|CAG09969.1|	3e-06	unnamed protein product [Tetraodon nigroviridis]
CUFF.124741.1	gi|47225816|emb|CAF98296.1|	2e-06	unnamed protein product [Tetraodon nigroviridis]
CUFF.260351	gi|47218877|emb|CAG05643.1|	1e-19	unnamed protein product [Tetraodon nigroviridis]
CUFF.265260	gi|47847396|dbj|BAD21370.1|	2e-17	mFLJ00045 protein [Mus musculus]
CUFF.137018.1	gi|49476079|ref|YP_034120.1|	7e-06	unnamed protein product [Bartonella henselae str. Houston-1] gi|49238887|emb|CAF28180.1| hypothetical protein BH14150 [Bartonella henselae str. Houston-1]
CUFF.312151	gi|50949984|emb|CAH10533.1|	2e-15	hypothetical protein [Homo sapiens]
CUFF.200931	gi|75041504|sp|Q5R840.1|CA063_PONAB	3e-13	RecName: Full=UPF0471 protein C1orf63 homolog gi|55730698|emb|CAH92070.1| hypothetical protein [Pongo abelii]
CUFF.42535.1	gi|56565281|dbj|BAD77968.1|	9e-06	type 1 collagen alpha 1 [Paralichthys olivaceus]
CUFF.48797.1	gi|47219340|emb|CAG10969.1|	2e-06	unnamed protein product [Tetraodon nigroviridis]
CUFF.268726	gi|47204849|emb|CAF91870.1|	7e-14	unnamed protein product [Tetraodon nigroviridis]
CUFF.117690	gi|47210694|emb|CAF93763.1|	9e-14	unnamed protein product [Tetraodon nigroviridis]
CUFF.99994.1	gi|71891663|dbj|BAE16985.1|	1e-87	KIAA0487 [Homo sapiens]
CUFF.174107.1	gi|73852838|ref|YP_294122.1|	1e-06	hypothetical protein EhV364 [Emiliania huxleyi virus 86] gi|72415554|emb|CAI65791.1| putative membrane protein [Emiliania huxleyi virus 86]
CUFF.39159.1	gi|74138218|dbj|BAE28597.1|	1e-12	unnamed protein product [Mus musculus] gi|74138263|dbj|BAE28614.1| unnamed protein product [Mus musculus] gi|74218872|dbj|BAE37834.1| unnamed protein product [Mus musculus]
CUFF.221922.1	gi|74142771|dbj|BAE33912.1|	2e-07	unnamed protein product [Mus musculus]
CUFF.316932	gi|84794653|ref|NP_001034149.1|	8e-33	kelch-like 15 isoform b [Mus musculus] gi|74143724|dbj|BAE41202.1| unnamed protein product [Mus musculus] gi|123274092|emb|CAM26496.1| kelch-like 15 (Drosophila) [Mus musculus]
CUFF.199514.1	gi|74181071|dbj|BAE27807.1|	1e-22	unnamed protein product [Mus musculus] gi|74188594|dbj|BAE28045.1| unnamed protein product [Mus musculus]
CUFF.64584	gi|74183301|dbj|BAE22570.1|	4e-14	unnamed protein product [Mus musculus]
CUFF.27313	gi|74205367|dbj|BAE23175.1|	1e-06	unnamed protein product [Mus musculus]
CUFF.62198.1	gi|74218903|dbj|BAE37838.1|	2e-41	unnamed protein product [Mus musculus]
CUFF.6694	gi|84579257|dbj|BAE73062.1|	7e-20	hypothetical protein [Macaca fascicularis]
CUFF.209639.1	gi|114326408|ref|NP_001041616.1|	4e-14	ferritin heavy chain [Felis catus] gi|94734602|sp|Q2MHN2.3|FRIH_FELCA RecName: Full=Ferritin heavy chain; Short=Ferritin H subunit gi|85539894|dbj|BAE78405.1| ferritin H subunit [Felis catus]
CUFF.216751.1	gi|89273865|emb|CAJ81440.1|	7e-10	asparagine synthetase [Xenopus (Silurana) tropicalis]
CUFF.32069	gi|152032348|sp|P09565.2|IG2R_HUMAN	7e-14	RecName: Full=Putative insulin-like growth factor 2-associated protein; AltName: Full=Cell growth-inhibiting gene 44 protein; AltName: Full=Insulin-like growth factor II-associated protein gi|18027856|gb|AAL55889.1|AF318382_1 unknown [Homo sapiens] gi|63333277|gb|AAY40360.1| cell growth-inhibiting protein 44 [Homo sapiens]
CUFF.267103.1	gi|10441865|gb|AAG17210.1|AF217967_1	2e-06	unknown [Homo sapiens] gi|46578224|gb|AAT01541.1| cardiac-specific heart failure-associated protein [Homo sapiens] gi|119609273|gb|EAW88867.1| hCG2040014 [Homo sapiens]
CUFF.127490	gi|27451602|gb|AAO14996.1|	2e-16	tau-tubulin kinase [Homo sapiens]
CUFF.21292	gi|21707326|gb|AAH33734.1|	3e-08	C17orf66 protein [Homo sapiens] gi|325464625|gb|ADZ16083.1| chromosome 17 open reading frame 66 [synthetic construct]
CUFF.287502.1	gi|58865436|ref|NP_001011933.1|	2e-23	fatty acyl-CoA reductase 1 [Rattus norvegicus] gi|81884156|sp|Q66H50.1|FACR1_RAT RecName: Full=Fatty acyl-CoA reductase 1; AltName: Full=Male sterility domain-containing protein 2 gi|51859520|gb|AAH82015.1| Fatty acyl CoA reductase 1 [Rattus norvegicus] gi|149068239|gb|EDM17791.1| rCG39451, isoform CRA_a [Rattus norvegicus]
CUFF.62324	gi|57087439|ref|XP_536828.1|	3e-29	PREDICTED: protein NipSnap homolog 2 isoform 1 [Canis lupus familiaris]
CUFF.24105.1	gi|57099343|ref|XP_540433.1|	9e-08	PREDICTED: caskin-2 [Canis lupus familiaris]
CUFF.212593.1	gi|58267498|ref|XP_570905.1|	5e-08	hypothetical protein CNE03390 [Cryptococcus neoformans var. neoformans JEC21] gi|57227139|gb|AAW43598.1| hypothetical protein CNE03390 [Cryptococcus neoformans var. neoformans JEC21]
CUFF.32124.1	gi|58267498|ref|XP_570905.1|	5e-07	hypothetical protein CNE03390 [Cryptococcus neoformans var. neoformans JEC21] gi|57227139|gb|AAW43598.1| hypothetical protein CNE03390 [Cryptococcus neoformans var. neoformans JEC21]
CUFF.245969	gi|72534820|ref|NP_001026934.1|	2e-08	GTP-binding protein Rheb precursor [Bos taurus] gi|75052594|sp|Q56JV3.1|RHEB_BOVIN RecName: Full=GTP-binding protein Rheb; AltName: Full=Ras homolog enriched in brain; Flags: Precursor gi|58760469|gb|AAW82142.1| Ras-like [Bos taurus]
CUFF.176415.1	gi|61968936|gb|AAX57285.1|	2e-06	CT099 [Solanum peruvianum]
CUFF.137496.1	gi|62861389|gb|AAY16796.1|	6e-06	early salt stress and cold acclimation-induced protein 2-3 [Lophopyrum elongatum]
CUFF.305481.1	gi|148681915|gb|EDL13862.1|	1e-54	mCG16820 [Mus musculus]
CUFF.879	gi|68534154|gb|AAH98707.1|	5e-07	Alkbh6 protein [Rattus norvegicus]
CUFF.127286.1	gi|73544660|gb|AAZ78118.1|	7e-15	tumor suppressor p53-binding protein 1 [Homo sapiens]
CUFF.242069.1	gi|73945449|ref|XP_857532.1|	1e-83	PREDICTED: lisH domain and HEAT repeat-containing protein KIAA1468-like isoform 4 [Canis lupus familiaris]
CUFF.2852.1	gi|73948158|ref|XP_541558.2|	5e-23	PREDICTED: probable protein phosphatase 1N [Canis lupus familiaris]
CUFF.37752	gi|359319842|ref|XP_003639183.1|	1e-08	PREDICTED: NFATC2-interacting protein-like [Canis lupus familiaris]
CUFF.37958	gi|73958616|ref|XP_860564.1|	7e-31	PREDICTED: general transcription factor 3C polypeptide 1 isoform 4 [Canis lupus familiaris]
CUFF.213081	gi|73961511|ref|XP_537240.2|	1e-06	PREDICTED: calpain-2 catalytic subunit [Canis lupus familiaris]
CUFF.166439.1	gi|73963825|ref|XP_868386.1|	3e-31	PREDICTED: zinc finger CCCH domain-containing protein 14 isoform 6 [Canis lupus familiaris]
CUFF.140071.1	gi|73973163|ref|XP_852414.1|	4e-11	PREDICTED: tumor necrosis factor receptor superfamily member 21 [Canis lupus familiaris]
CUFF.108647.1	gi|73975993|ref|XP_539398.2|	8e-13	PREDICTED: ankyrin repeat and SOCS box protein 15 [Canis lupus familiaris]
CUFF.74285.1	gi|73986253|ref|XP_541964.2|	7e-11	PREDICTED: solute carrier family 35 member E1 [Canis lupus familiaris]
CUFF.154772.1	gi|73992671|ref|XP_534471.2|	5e-06	PREDICTED: transcription initiation factor TFIID subunit 4 [Canis lupus familiaris]
CUFF.265618	gi|73994204|ref|XP_534615.2|	1e-05	PREDICTED: leucine-rich repeat flightless-interacting protein 2 [Canis lupus familiaris]
CUFF.289655.1	gi|359323027|ref|XP_003639978.1|	1e-13	PREDICTED: immunoglobulin iota chain-like [Canis lupus familiaris]
CUFF.127339.2	gi|359323363|ref|XP_003640072.1|	2e-23	PREDICTED: gamma-tubulin complex component 4-like [Canis lupus familiaris]
CUFF.322103.1	gi|74008996|ref|XP_854688.1|	1e-07	PREDICTED: uncharacterized protein MGC39606-like [Canis lupus familiaris]
CUFF.196722.1	gi|126352460|ref|NP_001075381.1|	3e-40	ganglioside GM2 activator precursor [Equus caballus] gi|74049175|gb|AAZ95181.1| GM2 activator protein precursor [Equus caballus]
CUFF.152799.1	gi|77736566|ref|NP_001029965.1|	3e-13	transmembrane protein 18 [Bos taurus] gi|122140171|sp|Q3SZ36.1|TMM18_BOVIN RecName: Full=Transmembrane protein 18 gi|74268275|gb|AAI03184.1| Transmembrane protein 18 [Bos taurus] gi|296491769|gb|DAA33802.1| transmembrane protein 18 [Bos taurus]
CUFF.213362.1	gi|78369452|ref|NP_001030376.1|	1e-07	keratinocyte-associated transmembrane protein 2 [Bos taurus] gi|74268109|gb|AAI02842.1| Chromosome 5 open reading frame 15 ortholog [Bos taurus] gi|296485348|gb|DAA27463.1| hypothetical protein LOC514781 [Bos taurus]
CUFF.38799	gi|75516478|gb|AAI01867.1|	1e-08	Ubfd1 protein [Rattus norvegicus]
CUFF.92231.1	gi|76609930|ref|XP_870549.1|	1e-10	PREDICTED: uncharacterized protein LOC613677 isoform 2 [Bos taurus] gi|297471744|ref|XP_002685413.1| PREDICTED: uncharacterized protein LOC613677 [Bos taurus] gi|296490622|gb|DAA32735.1| mCG124345-like [Bos taurus]
CUFF.19315	gi|76644341|ref|XP_873430.1|	7e-31	PREDICTED: histone linker H1 domain, spermatid-specific 1-like [Bos taurus] gi|297486941|ref|XP_002695949.1| PREDICTED: histone linker H1 domain, spermatid-specific 1-like [Bos taurus] gi|296476530|gb|DAA18645.1| histone H1-like protein in spermatids 1-like [Bos taurus]
CUFF.35338	gi|300797932|ref|NP_001178277.1|	3e-96	protein orai-2 [Bos taurus] gi|296473073|gb|DAA15188.1| ORAI calcium release-activated calcium modulator 2-like [Bos taurus]
CUFF.88243	gi|228480258|ref|NP_001153068.1|	4e-50	basic immunoglobulin-like variable motif-containing protein isoform b [Homo sapiens] gi|85662634|gb|AAI12340.1| BIVM protein [Homo sapiens]
CUFF.286780	gi|86160448|ref|YP_467233.1|	2e-12	general secretory system II, protein E-like protein [Anaeromyxobacter dehalogenans 2CP-C] gi|85776959|gb|ABC83796.1| General secretory system II, protein E-like protein [Anaeromyxobacter dehalogenans 2CP-C]
CUFF.30217	gi|86156673|ref|YP_463458.1|	2e-13	LigA [Anaeromyxobacter dehalogenans 2CP-C] gi|85773184|gb|ABC80021.1| LigA [Anaeromyxobacter dehalogenans 2CP-C]
CUFF.170640.1	gi|119628117|gb|EAX07712.1|	1e-09	hCG18930 [Homo sapiens]
CUFF.266465.1	gi|12001982|gb|AAG43134.1|AF060922_1	1e-15	My020 protein [Homo sapiens]
CUFF.266474.1	gi|12001982|gb|AAG43134.1|AF060922_1	5e-17	My020 protein [Homo sapiens]
CUFF.165572	gi|7341427|gb|AAF61275.1|AC007956_1	4e-12	unknown [Homo sapiens] gi|119601602|gb|EAW81196.1| hCG22358, isoform CRA_c [Homo sapiens]
CUFF.143684	gi|409815|gb|AAA18924.1|	5e-39	3',5'-cyclic AMP phosphodiesterase [Rattus norvegicus]
CUFF.252523.1	gi|57526244|ref|NP_001009724.1|	2e-102	complement receptor type 2 [Ovis aries] gi|2707841|gb|AAB92375.1| complement receptor type 2 [Ovis aries]
CUFF.34350.1	gi|186396|gb|AAA59163.1|	9e-12	mucin, partial [Homo sapiens]
CUFF.170682.1	gi|25056007|gb|AAD55980.2|AF159297_1	5e-07	extensin-like protein [Zea mays]
CUFF.301638.1	gi|1197857|gb|AAC52770.1|	4e-09	Zn-finger protein Pw1 [Mus musculus]
CUFF.226593	gi|25990402|gb|AAN76514.1|AF351614_1	2e-17	UG0882E07 [Homo sapiens] gi|119626419|gb|EAX06014.1| protein phosphatase 1K (PP2C domain containing), isoform CRA_a [Homo sapiens]
CUFF.226593.1	gi|25990402|gb|AAN76514.1|AF351614_1	2e-17	UG0882E07 [Homo sapiens] gi|119626419|gb|EAX06014.1| protein phosphatase 1K (PP2C domain containing), isoform CRA_a [Homo sapiens]
CUFF.275656	gi|2317962|gb|AAB66420.1|	2e-09	unknown [murid herpesvirus 4]
CUFF.94981.1	gi|5174770|gb|AAC35289.2|	6e-09	fibrillar collagen chain FAp1 alpha [Alvinella pompejana]
CUFF.42061.1	gi|2317934|gb|AAB66392.1|	5e-06	unknown [murid herpesvirus 4]
CUFF.247367	gi|3982829|gb|AAC83687.1|	2e-11	HMG box factor SOX-13 [Homo sapiens]
CUFF.13185	gi|28422541|gb|AAH47003.1|	1e-07	Jumonji domain containing 6 [Homo sapiens]
CUFF.288849	gi|6288790|gb|AAF06739.1|	5e-26	beta-ureidopropionase [Homo sapiens]
CUFF.74920.1	gi|475756|gb|AAB04102.1|	6e-08	microtubule-associated protein 4, partial [Mus musculus]
CUFF.74919.1	gi|475756|gb|AAB04102.1|	5e-22	microtubule-associated protein 4, partial [Mus musculus]
CUFF.262249	gi|349766|gb|AAA35643.1|	3e-32	3',5'-cyclic AMP phosphodiesterase, partial [Homo sapiens]
CUFF.209751	gi|40674085|gb|AAH65025.1|	8e-26	ELF2 protein [Homo sapiens]
CUFF.245919.1	gi|41400384|gb|AAS07044.1|	8e-08	plus agglutinin [Chlamydomonas reinhardtii]
CUFF.318229.1	gi|48256839|gb|AAT41621.1|	1e-46	mitochondrial aldehyde dehydrogenase 2 [Homo sapiens]
CUFF.313735.1	gi|57472005|gb|AAW51128.1|	2e-12	minus agglutinin [Chlamydomonas incerta]
CUFF.97852.1	gi|57472005|gb|AAW51128.1|	3e-07	minus agglutinin [Chlamydomonas incerta]
CUFF.275432.1	gi|62326508|ref|YP_223871.1|	5e-17	protease/polymerase [Reticuloendotheliosis virus] gi|57865346|gb|AAW57300.1| protease/polymerase [Reticuloendotheliosis virus]
CUFF.127506.1	gi|60830534|gb|AAX36933.1|	2e-122	eukaryotic translation elongation factor 1 alpha 1 [synthetic construct]
CUFF.247207.1	gi|61553865|gb|AAX46471.1|	4e-12	DnaJ (Hsp40) homolog, subfamily B, member 6 isoform a [Bos taurus]
CUFF.245138.1	gi|62005306|gb|AAX59952.1|	6e-51	putative T cell receptor beta chain variable region [Equus caballus]
CUFF.245099.1	gi|62005247|gb|AAX59924.1|	4e-35	putative T cell receptor beta chain variable region [Equus caballus]
CUFF.245090.1	gi|62005227|gb|AAX59914.1|	1e-48	putative T cell receptor beta chain variable region [Equus caballus]
CUFF.10082.1	gi|62471436|gb|AAH93506.1|	6e-09	Anp32b protein [Mus musculus]
CUFF.124781.1	gi|157817566|ref|NP_001101973.1|	2e-64	DNA-directed RNA polymerase III subunit RPC5 [Rattus norvegicus] gi|149068046|gb|EDM17598.1| polymerase (RNA) III (DNA directed) polypeptide E (predicted) [Rattus norvegicus]
CUFF.39378	gi|86827695|gb|AAI05447.1|	9e-18	Chromosome 16 open reading frame 62 ortholog [Bos taurus]
CUFF.3010	gi|40796124|ref|NP_955577.1|	1e-06	pol gene polyprotein [Feline leukemia virus]
CUFF.3010.1	gi|40796124|ref|NP_955577.1|	1e-06	pol gene polyprotein [Feline leukemia virus]
CUFF.92617.1	gi|148706112|gb|EDL38059.1|	2e-14	mCG22560 [Mus musculus]
CUFF.128567.1	gi|296483493|gb|DAA25608.1|	6e-10	solute carrier family 12 (potassium/chloride transporters), member 6 isoform 3 [Bos taurus]
CUFF.33474	gi|300795132|ref|NP_001180187.1|	7e-15	E3 ubiquitin-protein ligase RNF216 [Bos taurus] gi|296473098|gb|DAA15213.1| ring finger protein 216 [Bos taurus]
CUFF.147958.1	gi|326673057|ref|XP_695424.5|	3e-13	PREDICTED: hypothetical protein LOC567045 [Danio rerio]
CUFF.128325.1	gi|358414099|ref|XP_611867.4|	4e-21	PREDICTED: protein FAM98B [Bos taurus] gi|359069460|ref|XP_002690863.2| PREDICTED: protein FAM98B [Bos taurus]
CUFF.97623.1	gi|7770223|gb|AAF69647.1|AF119917_55	1e-23	PRO2714 [Homo sapiens]
CUFF.74693.1	gi|12837136|dbj|BAB23856.1|	1e-45	unnamed protein product [Mus musculus]
CUFF.234270.1	gi|14209909|gb|AAK56911.1|	1e-14	circumsporozoite protein [Plasmodium atheruri]
CUFF.151558.1	gi|18027726|gb|AAL55824.1|AF318317_1	3e-06	unknown [Homo sapiens]
CUFF.312734.1	gi|21757477|dbj|BAC05130.1|	3e-06	unnamed protein product [Homo sapiens]
CUFF.294125	gi|28839055|gb|AAH47895.1|	1e-12	CLIP1 protein [Homo sapiens]
CUFF.312443.1	gi|11493421|gb|AAG35485.1|AF130117_16	1e-10	PRO1454 [Homo sapiens] gi|119617656|gb|EAW97250.1| hCG2014696 [Homo sapiens]
CUFF.85037.1	gi|119629206|gb|EAX08801.1|	1e-09	hCG2020760 [Homo sapiens]
CUFF.283215	gi|2226004|gb|AAB61714.1|	2e-06	putative transposase [Homo sapiens]
CUFF.270204.1	gi|2226004|gb|AAB61714.1|	3e-23	putative transposase [Homo sapiens]
CUFF.219163.1	gi|2226004|gb|AAB61714.1|	3e-10	putative transposase [Homo sapiens]
CUFF.209991.1	gi|2226004|gb|AAB61714.1|	5e-18	putative transposase [Homo sapiens]
CUFF.234678.1	gi|2226004|gb|AAB61714.1|	3e-15	putative transposase [Homo sapiens]
CUFF.215521.1	gi|2226004|gb|AAB61714.1|	1e-19	putative transposase [Homo sapiens]
CUFF.268931.1	gi|2226004|gb|AAB61714.1|	4e-19	putative transposase [Homo sapiens]
CUFF.234693.1	gi|2226004|gb|AAB61714.1|	3e-16	putative transposase [Homo sapiens]
CUFF.222673.1	gi|2226004|gb|AAB61714.1|	3e-14	putative transposase [Homo sapiens]
CUFF.125669.1	gi|2226004|gb|AAB61714.1|	8e-13	putative transposase [Homo sapiens]
CUFF.73216.1	gi|2226004|gb|AAB61714.1|	2e-39	putative transposase [Homo sapiens]
CUFF.158645.1	gi|2226004|gb|AAB61714.1|	1e-40	putative transposase [Homo sapiens]
CUFF.230561.1	gi|2226004|gb|AAB61714.1|	1e-21	putative transposase [Homo sapiens]
CUFF.143911.1	gi|2226004|gb|AAB61714.1|	8e-38	putative transposase [Homo sapiens]
CUFF.270323.1	gi|2226004|gb|AAB61714.1|	8e-11	putative transposase [Homo sapiens]
CUFF.261061.1	gi|2226004|gb|AAB61714.1|	1e-18	putative transposase [Homo sapiens]
CUFF.222246.1	gi|2226004|gb|AAB61714.1|	1e-12	putative transposase [Homo sapiens]
CUFF.221881.1	gi|2226004|gb|AAB61714.1|	7e-07	putative transposase [Homo sapiens]
CUFF.162382.1	gi|2226004|gb|AAB61714.1|	8e-17	putative transposase [Homo sapiens]
CUFF.170811.1	gi|2226004|gb|AAB61714.1|	2e-24	putative transposase [Homo sapiens]
CUFF.278778.1	gi|2226004|gb|AAB61714.1|	9e-10	putative transposase [Homo sapiens]
CUFF.82496.1	gi|2226004|gb|AAB61714.1|	2e-27	putative transposase [Homo sapiens]
CUFF.317296.1	gi|2226004|gb|AAB61714.1|	4e-16	putative transposase [Homo sapiens]
CUFF.283215.1	gi|2226004|gb|AAB61714.1|	2e-06	putative transposase [Homo sapiens]
CUFF.20831.1	gi|2226004|gb|AAB61714.1|	2e-58	putative transposase [Homo sapiens]
CUFF.128730.1	gi|2226004|gb|AAB61714.1|	9e-10	putative transposase [Homo sapiens]
CUFF.74937.1	gi|16549294|dbj|BAB70795.1|	9e-68	unnamed protein product [Homo sapiens] gi|119585243|gb|EAW64839.1| microtubule-associated protein 4, isoform CRA_c [Homo sapiens]
CUFF.20676.1	gi|29789225|ref|NP_082535.1|	2e-18	ribosomal protein S6 kinase beta-1 isoform 2 [Mus musculus] gi|26351739|dbj|BAC39506.1| unnamed protein product [Mus musculus] gi|56237873|emb|CAI25800.1| ribosomal protein S6 kinase, polypeptide 1 [Mus musculus]
CUFF.52346	gi|2226005|gb|AAB61715.1|	2e-17	unknown [Homo sapiens]
CUFF.209996	gi|2226005|gb|AAB61715.1|	9e-44	unknown [Homo sapiens]
CUFF.230560	gi|2226005|gb|AAB61715.1|	6e-14	unknown [Homo sapiens]
CUFF.234683.1	gi|2226005|gb|AAB61715.1|	5e-06	unknown [Homo sapiens]
CUFF.209996.1	gi|2226005|gb|AAB61715.1|	9e-44	unknown [Homo sapiens]
CUFF.219164.1	gi|2226005|gb|AAB61715.1|	4e-11	unknown [Homo sapiens]
CUFF.50169.1	gi|2226005|gb|AAB61715.1|	2e-11	unknown [Homo sapiens]
CUFF.234590.1	gi|2226005|gb|AAB61715.1|	3e-17	unknown [Homo sapiens]
CUFF.120463.1	gi|2226005|gb|AAB61715.1|	2e-22	unknown [Homo sapiens]
CUFF.180648.1	gi|2226005|gb|AAB61715.1|	4e-28	unknown [Homo sapiens]
CUFF.246636.1	gi|2226005|gb|AAB61715.1|	2e-20	unknown [Homo sapiens]
CUFF.120090.1	gi|2226005|gb|AAB61715.1|	3e-19	unknown [Homo sapiens]
CUFF.52346.1	gi|2226005|gb|AAB61715.1|	2e-17	unknown [Homo sapiens]
CUFF.55941.1	gi|2226005|gb|AAB61715.1|	7e-08	unknown [Homo sapiens]
CUFF.64652.1	gi|2226005|gb|AAB61715.1|	2e-16	unknown [Homo sapiens]
CUFF.145368.1	gi|2226005|gb|AAB61715.1|	9e-20	unknown [Homo sapiens]
CUFF.303421.1	gi|2226005|gb|AAB61715.1|	4e-08	unknown [Homo sapiens]
CUFF.143914.1	gi|2226005|gb|AAB61715.1|	1e-07	unknown [Homo sapiens]
CUFF.230560.1	gi|2226005|gb|AAB61715.1|	6e-14	unknown [Homo sapiens]
CUFF.221884.1	gi|2226005|gb|AAB61715.1|	1e-21	unknown [Homo sapiens]
CUFF.267627	gi|24657864|gb|AAH39075.1|	5e-10	CLSTN3 protein [Homo sapiens]
CUFF.267627.1	gi|24657864|gb|AAH39075.1|	5e-10	CLSTN3 protein [Homo sapiens]
CUFF.303165	gi|26339660|dbj|BAC33501.1|	2e-27	unnamed protein product [Mus musculus]
CUFF.3011.1	gi|930259|emb|CAA33367.1|	2e-06	reverse transcriptase (476 AA) [Woolly monkey sarcoma virus]
CUFF.264169.1	gi|1167999|gb|AAB35050.1|	2e-07	spermidine synthase, putrescine aminopropyltransferase, PAPT {EC 2.5.1.6} [rats, Peptide, 297 aa]
CUFF.306211.1	gi|10637996|emb|CAC11018.1|	5e-12	mitochondrial aconitase [Rattus norvegicus]
CUFF.107940.1	gi|26381077|dbj|BAC25456.1|	1e-07	unnamed protein product [Mus musculus]
CUFF.48266.1	gi|17386076|gb|AAL38586.1|	7e-14	tumor rejection antigen [Homo sapiens]
CUFF.136961.1	gi|14715185|emb|CAC44081.1|	2e-07	autotransporter subtilisin-like protease [Bordetella pertussis]
CUFF.281537.1	gi|2961227|gb|AAC98089.1|	5e-07	myosin IC heavy chain [Acanthamoeba castellanii]
CUFF.18385	gi|147904611|ref|NP_001080662.1|	4e-25	LIM and SH3 protein 1 [Xenopus laevis] gi|27881741|gb|AAH44681.1| Lasp1 protein [Xenopus laevis]
CUFF.108991.1	gi|26385787|dbj|BAB22848.2|	5e-07	unnamed protein product [Mus musculus]
CUFF.209718.1	gi|12854974|dbj|BAB30183.1|	9e-11	unnamed protein product [Mus musculus]
CUFF.209717.1	gi|12854974|dbj|BAB30183.1|	1e-10	unnamed protein product [Mus musculus]
CUFF.74934.1	gi|14388361|dbj|BAB60738.1|	8e-09	hypothetical protein [Macaca fascicularis]
CUFF.273679	gi|26344205|dbj|BAC35759.1|	2e-11	unnamed protein product [Mus musculus]
CUFF.37880.1	gi|21757265|dbj|BAC05073.1|	9e-10	unnamed protein product [Homo sapiens]
CUFF.179277	gi|18027382|gb|AAL55773.1|AF289589_1	5e-06	unknown [Homo sapiens]
CUFF.114024.1	gi|45504359|ref|NP_031536.2|	3e-86	V-type proton ATPase subunit E 1 [Mus musculus] gi|143811473|sp|P50518.2|VATE1_MOUSE RecName: Full=V-type proton ATPase subunit E 1; Short=V-ATPase subunit E 1; AltName: Full=V-ATPase 31 kDa subunit; Short=p31; AltName: Full=Vacuolar proton pump subunit E 1 gi|13097342|gb|AAH03421.1| ATPase, H+ transporting, lysosomal V1 subunit E1 [Mus musculus] gi|33416762|gb|AAH55438.1| ATPase, H+ transporting…
CUFF.165924	gi|14290526|gb|AAH09031.1|	2e-06	VASH1 protein [Homo sapiens] gi|119601666|gb|EAW81260.1| vasohibin 1, isoform CRA_b [Homo sapiens]
CUFF.196902.1	gi|7106882|gb|AAF36166.1|AF151080_1	2e-47	HSPC246 [Homo sapiens] gi|119627437|gb|EAX07032.1| hCG27868, isoform CRA_b [Homo sapiens]
CUFF.168161.1	gi|26348022|dbj|BAC37659.1|	1e-39	unnamed protein product [Mus musculus]
CUFF.216292	gi|31652303|emb|CAD92542.1|	3e-11	TATA box binding protein [Homo sapiens]
CUFF.207988.1	gi|33086680|gb|AAP92652.1|	7e-10	Da1-12 [Rattus norvegicus]
CUFF.239355	gi|33086576|gb|AAP92600.1|	2e-08	Ab2-255 [Rattus norvegicus]
CUFF.259692.1	gi|34192605|gb|AAH19932.1|	2e-11	ESRP1 protein [Homo sapiens]
CUFF.132945.1	gi|34364599|emb|CAE45705.1|	4e-22	hypothetical protein [Homo sapiens]
CUFF.26014	gi|34536592|dbj|BAC87658.1|	2e-06	unnamed protein product [Mus musculus] gi|148678398|gb|EDL10345.1| mCG23380, isoform CRA_a [Mus musculus]
CUFF.246719.1	gi|34528499|dbj|BAC85523.1|	7e-15	unnamed protein product [Homo sapiens]
CUFF.233966.1	gi|74711868|sp|Q6ZU33.1|PB3OT_HUMAN	4e-07	RecName: Full=Putative uncharacterized protein PCBP3OT; AltName: Full=Poly(rC)-binding protein 3 overlapping transcript protein
CUFF.26464	gi|34532870|dbj|BAC86540.1|	9e-26	unnamed protein product [Homo sapiens]
CUFF.282195.1	gi|34536340|dbj|BAC87611.1|	2e-08	unnamed protein product [Homo sapiens]
CUFF.285729.1	gi|34536340|dbj|BAC87611.1|	9e-07	unnamed protein product [Homo sapiens]
CUFF.74921.1	gi|34531276|dbj|BAC86099.1|	1e-08	unnamed protein product [Homo sapiens]
CUFF.74924.1	gi|34531276|dbj|BAC86099.1|	1e-95	unnamed protein product [Homo sapiens]
CUFF.194990.1	gi|34529582|dbj|BAC85726.1|	3e-11	unnamed protein product [Homo sapiens]
CUFF.116795.1	gi|37181586|gb|AAQ88602.1|	1e-09	LTLL9335 [Homo sapiens]
CUFF.317096.1	gi|295391858|ref|NP_001171295.1|	1e-20	uncharacterized protein LOC100363193 [Rattus norvegicus] gi|37361838|gb|AAQ91032.1| LRRGT00076 [Rattus norvegicus] gi|149042344|gb|EDL96051.1| rCG65892 [Rattus norvegicus]
CUFF.84415.1	gi|37654264|gb|AAQ96237.1|	1e-17	LRRGT00024 [Rattus norvegicus]
CUFF.89527	gi|55743159|ref|NP_001006624.1|	1e-12	pre-mRNA 3' end processing protein WDR33 isoform 3 [Homo sapiens] gi|46250423|gb|AAH68484.1| WD repeat domain 33 [Homo sapiens]
CUFF.261594	gi|148233302|ref|NP_001084810.1|	3e-07	protein FAM73A [Xenopus laevis] gi|82185193|sp|Q6NRB7.1|FA73A_XENLA RecName: Full=Protein FAM73A gi|47124837|gb|AAH70842.1| MGC84571 protein [Xenopus laevis]
CUFF.49770.1	gi|48772922|gb|AAT46630.1|	1e-08	cytochrome b [Sus scrofa]
CUFF.170930	gi|55957448|emb|CAI13887.1|	2e-24	N-acetylneuraminic acid synthase [Homo sapiens]
CUFF.247470.1	gi|55962145|emb|CAI16571.1|	5e-08	phosphoinositide-3-kinase, class 2, beta polypeptide [Homo sapiens]
CUFF.193536	gi|56204571|emb|CAI19140.1|	1e-12	Scm-like with four mbt domains 2 [Homo sapiens] gi|56204811|emb|CAI18942.1| Scm-like with four mbt domains 2 [Homo sapiens]
CUFF.275496	gi|56474877|gb|AAV91783.1|	9e-08	myocyte enhancer factor 2D/deleted in azoospermia associated protein 1 fusion protein [Homo sapiens]
CUFF.321405	gi|57208226|emb|CAI42273.1|	2e-12	THO complex 2 [Homo sapiens]
CUFF.174021.1	gi|57997551|emb|CAI46101.1|	1e-11	hypothetical protein [Homo sapiens]
CUFF.113545.1	gi|60360018|dbj|BAD90228.1|	1e-09	mFLJ00088 protein [Mus musculus]
CUFF.239013.1	gi|62088822|dbj|BAD92858.1|	1e-08	zinc finger, MYND domain-containing 10 variant [Homo sapiens]
CUFF.295037	gi|62087422|dbj|BAD92158.1|	7e-24	SFRS8 protein variant [Homo sapiens]
CUFF.179131	gi|62088070|dbj|BAD92482.1|	2e-15	Hypothetical protein FLJ31471 variant [Homo sapiens]
CUFF.154360.1	gi|62088116|dbj|BAD92505.1|	1e-42	Abl-interactor 1 variant [Homo sapiens]
CUFF.171348	gi|62087258|dbj|BAD92076.1|	3e-21	ATP-binding cassette, sub-family A member 1 variant [Homo sapiens]
CUFF.253165.1	gi|62087706|dbj|BAD92300.1|	1e-28	Polyhomeotic-like protein 1 variant [Homo sapiens]
CUFF.256022	gi|115495109|ref|NP_001069776.1|	6e-08	E3 ubiquitin-protein ligase RNF115 [Bos taurus] gi|92096918|gb|AAI14854.1| Ring finger protein 115 [Bos taurus] gi|296489499|gb|DAA31612.1| Rabring 7 [Bos taurus]
CUFF.25964.1	gi|66734174|gb|AAY53484.1|	1e-11	endonuclease reverse transcriptase [Bos taurus]
CUFF.138908.1	gi|97180301|sp|Q95JC9.2|PRP_PIG	2e-08	RecName: Full=Basic proline-rich protein; Contains: RecName: Full=Proline-rich peptide SP-A; Short=PRP-SP-A; Contains: RecName: Full=Proline-rich peptide SP-B; Short=PRP-SP-B; Contains: RecName: Full=Parotid hormone; AltName: Full=PH-Ab; Flags: Precursor
CUFF.115805.1	gi|97180301|sp|Q95JC9.2|PRP_PIG	1e-09	RecName: Full=Basic proline-rich protein; Contains: RecName: Full=Proline-rich peptide SP-A; Short=PRP-SP-A; Contains: RecName: Full=Proline-rich peptide SP-B; Short=PRP-SP-B; Contains: RecName: Full=Parotid hormone; AltName: Full=PH-Ab; Flags: Precursor
CUFF.209191	gi|83638231|gb|ABC33850.1|	2e-24	inositol polyphosphate 4-phosphatase type II beta isoform [Mus musculus]
CUFF.62557.1	gi|109020296|ref|XP_001083984.1|	3e-06	PREDICTED: hypothetical protein LOC695354 [Macaca mulatta]
CUFF.113170.1	gi|109076423|ref|XP_001089766.1|	4e-28	PREDICTED: 60S ribosomal protein L36a-like isoform 3 [Macaca mulatta]
CUFF.266784.1	gi|297296032|ref|XP_001082799.2|	1e-42	PREDICTED: 60S ribosomal protein L3-like isoform 1 [Macaca mulatta]
CUFF.271846.1	gi|109096456|ref|XP_001106428.1|	4e-06	PREDICTED: protein LMBR1L-like isoform 2 [Macaca mulatta]
CUFF.243975.1	gi|388454241|ref|NP_001253856.1|	1e-55	signal transducer and activator of transcription 2 [Macaca mulatta] gi|355564364|gb|EHH20864.1| p113 [Macaca mulatta] gi|355786219|gb|EHH66402.1| p113 [Macaca fascicularis] gi|380815920|gb|AFE79834.1| signal transducer and activator of transcription 2 isoform 1 [Macaca mulatta] gi|383421075|gb|AFH33751.1| signal transducer and activator of transcription 2 isoform 1 [Macaca mulatta] gi|384949020|g…
CUFF.255649.1	gi|109107458|ref|XP_001108047.1|	1e-24	PREDICTED: elongation factor 1-alpha 1-like isoform 4 [Macaca mulatta]
CUFF.229283	gi|109124125|ref|XP_001084346.1|	3e-15	PREDICTED: cysteine-rich hydrophobic domain 2 protein-like [Macaca mulatta]
CUFF.4140.1	gi|109125775|ref|XP_001116366.1|	4e-15	PREDICTED: sialic acid-binding Ig-like lectin 12-like isoform 3 [Macaca mulatta]
CUFF.246196.1	gi|109133933|ref|XP_001119618.1|	6e-19	PREDICTED: s-antigen protein-like, partial [Macaca mulatta]
CUFF.3070.1	gi|109461321|ref|XP_001074878.1|	2e-76	PREDICTED: paraneoplastic antigen Ma2 homolog [Rattus norvegicus] gi|293355696|ref|XP_002728754.1| PREDICTED: paraneoplastic antigen Ma2 homolog [Rattus norvegicus]
CUFF.276261	gi|187171271|ref|NP_001033160.2|	2e-06	dual specificity mitogen-activated protein kinase kinase 2 [Bos taurus] gi|109659371|gb|AAI18363.1| MAP2K2 protein [Bos taurus] gi|296485675|gb|DAA27790.1| dual specificity mitogen-activated protein kinase kinase 2 [Bos taurus]
CUFF.28052.1	gi|89114000|gb|ABD61593.1|	2e-07	MaSp2a [Deinopis spinosa]
CUFF.310723.1	gi|111221023|ref|YP_711817.1|	4e-06	unnamed protein product [Frankia alni ACN14a] gi|111148555|emb|CAJ60228.1| hypothetical protein; putative membrane protein; putative ATPase-like domain [Frankia alni ACN14a]
CUFF.6220.1	gi|114615543|ref|XP_519319.2|	2e-16	PREDICTED: putative transmembrane protein LOC401397-like [Pan troglodytes]
CUFF.146618.1	gi|114560666|ref|XP_001171962.1|	4e-16	PREDICTED: small ubiquitin-related modifier 1-like [Pan troglodytes]
CUFF.96914.1	gi|119590636|gb|EAW70230.1|	3e-25	hypothetical protein MGC39518, isoform CRA_a [Homo sapiens]
CUFF.144021.1	gi|332818675|ref|XP_003310211.1|	2e-23	PREDICTED: 40S ribosomal protein S20-like [Pan troglodytes]
CUFF.233660	gi|114592936|ref|XP_001149936.1|	3e-10	PREDICTED: alpha-adducin isoform 2 [Pan troglodytes]
CUFF.160757	gi|114625436|ref|XP_001141497.1|	8e-32	PREDICTED: hypothetical protein LOC738112 isoform 2 [Pan troglodytes]
CUFF.299683.1	gi|119583438|gb|EAW63034.1|	3e-09	thioredoxin-like 1, isoform CRA_a [Homo sapiens]
CUFF.313734.1	gi|115376531|ref|ZP_01463764.1|	2e-11	response regulator [Stigmatella aurantiaca DW4/3-1] gi|310822063|ref|YP_003954421.1| response regulator [Stigmatella aurantiaca DW4/3-1] gi|115366464|gb|EAU65466.1| response regulator [Stigmatella aurantiaca DW4/3-1] gi|309395135|gb|ADO72594.1| Response regulator [Stigmatella aurantiaca DW4/3-1]
CUFF.310801.1	gi|115376531|ref|ZP_01463764.1|	7e-07	response regulator [Stigmatella aurantiaca DW4/3-1] gi|310822063|ref|YP_003954421.1| response regulator [Stigmatella aurantiaca DW4/3-1] gi|115366464|gb|EAU65466.1| response regulator [Stigmatella aurantiaca DW4/3-1] gi|309395135|gb|ADO72594.1| Response regulator [Stigmatella aurantiaca DW4/3-1]
CUFF.176088.1	gi|115655404|ref|XP_001193833.1|	6e-06	PREDICTED: hypothetical protein [Strongylocentrotus purpuratus] gi|115928708|ref|XP_001184316.1| PREDICTED: hypothetical protein [Strongylocentrotus purpuratus]
CUFF.206916	gi|116284012|gb|AAH18703.1|	4e-21	BLK protein [Homo sapiens]
CUFF.31882	gi|118150424|ref|NP_001071190.1|	3e-06	two pore calcium channel protein 2 [Danio rerio] gi|125991220|sp|A0JMD4.1|TPC2_DANRE RecName: Full=Two pore calcium channel protein 2; AltName: Full=Voltage-dependent calcium channel protein TPC2 gi|116487858|gb|AAI25834.1| Zgc:152898 [Danio rerio]
CUFF.133110	gi|117306535|gb|AAI26665.1|	9e-18	PHACTR1 protein [Bos taurus]
CUFF.76352	gi|117306547|gb|AAI26683.1|	2e-14	Catenin (cadherin-associated protein), alpha 3 [Bos taurus]
CUFF.76352.1	gi|117306547|gb|AAI26683.1|	2e-14	Catenin (cadherin-associated protein), alpha 3 [Bos taurus]
CUFF.118177.1	gi|117306547|gb|AAI26683.1|	2e-07	Catenin (cadherin-associated protein), alpha 3 [Bos taurus]
CUFF.167561.1	gi|206597436|ref|NP_990711.2|	4e-07	collagen alpha-1(III) chain precursor [Gallus gallus]
CUFF.316394.1	gi|90075814|dbj|BAE87587.1|	1e-10	unnamed protein product [Macaca fascicularis]
CUFF.263552	gi|90076372|dbj|BAE87866.1|	1e-27	unnamed protein product [Macaca fascicularis]
CUFF.100375.1	gi|297286276|ref|XP_002802943.1|	2e-45	PREDICTED: hypothetical protein LOC100424896 [Macaca mulatta] gi|90076658|dbj|BAE88009.1| unnamed protein product [Macaca fascicularis]
CUFF.142269.1	gi|90077418|dbj|BAE88389.1|	4e-09	unnamed protein product [Macaca fascicularis]
CUFF.219155.1	gi|90077686|dbj|BAE88523.1|	5e-06	unnamed protein product [Macaca fascicularis]
CUFF.145364.1	gi|90077686|dbj|BAE88523.1|	2e-06	unnamed protein product [Macaca fascicularis]
CUFF.53398	gi|90078951|dbj|BAE89155.1|	7e-20	unnamed protein product [Macaca fascicularis]
CUFF.110809.1	gi|90079429|dbj|BAE89394.1|	4e-14	unnamed protein product [Macaca fascicularis]
CUFF.148584.1	gi|297268157|ref|XP_002799637.1|	2e-06	PREDICTED: hypothetical protein LOC100428155 [Macaca mulatta] gi|90080702|dbj|BAE89832.1| unnamed protein product [Macaca fascicularis]
CUFF.90990.1	gi|297268157|ref|XP_002799637.1|	9e-06	PREDICTED: hypothetical protein LOC100428155 [Macaca mulatta] gi|90080702|dbj|BAE89832.1| unnamed protein product [Macaca fascicularis]
CUFF.201714.1	gi|297268157|ref|XP_002799637.1|	6e-06	PREDICTED: hypothetical protein LOC100428155 [Macaca mulatta] gi|90080702|dbj|BAE89832.1| unnamed protein product [Macaca fascicularis]
CUFF.110169.1	gi|297268157|ref|XP_002799637.1|	1e-08	PREDICTED: hypothetical protein LOC100428155 [Macaca mulatta] gi|90080702|dbj|BAE89832.1| unnamed protein product [Macaca fascicularis]
CUFF.202464.1	gi|297268157|ref|XP_002799637.1|	1e-07	PREDICTED: hypothetical protein LOC100428155 [Macaca mulatta] gi|90080702|dbj|BAE89832.1| unnamed protein product [Macaca fascicularis]
CUFF.53635.1	gi|297268157|ref|XP_002799637.1|	1e-06	PREDICTED: hypothetical protein LOC100428155 [Macaca mulatta] gi|90080702|dbj|BAE89832.1| unnamed protein product [Macaca fascicularis]
CUFF.64942.1	gi|297268157|ref|XP_002799637.1|	8e-08	PREDICTED: hypothetical protein LOC100428155 [Macaca mulatta] gi|90080702|dbj|BAE89832.1| unnamed protein product [Macaca fascicularis]
CUFF.266819.1	gi|297268157|ref|XP_002799637.1|	8e-06	PREDICTED: hypothetical protein LOC100428155 [Macaca mulatta] gi|90080702|dbj|BAE89832.1| unnamed protein product [Macaca fascicularis]
CUFF.263790.1	gi|297268157|ref|XP_002799637.1|	9e-07	PREDICTED: hypothetical protein LOC100428155 [Macaca mulatta] gi|90080702|dbj|BAE89832.1| unnamed protein product [Macaca fascicularis]
CUFF.53827.1	gi|297268157|ref|XP_002799637.1|	3e-07	PREDICTED: hypothetical protein LOC100428155 [Macaca mulatta] gi|90080702|dbj|BAE89832.1| unnamed protein product [Macaca fascicularis]
CUFF.163811	gi|90080662|dbj|BAE89812.1|	8e-11	unnamed protein product [Macaca fascicularis]
CUFF.256204.1	gi|90080832|dbj|BAE89897.1|	3e-14	unnamed protein product [Macaca fascicularis]
CUFF.118241.1	gi|297270204|ref|XP_002800029.1|	3e-06	PREDICTED: hypothetical protein LOC100430531 [Macaca mulatta] gi|90081258|dbj|BAE90109.1| unnamed protein product [Macaca fascicularis]
CUFF.73002.1	gi|90081150|dbj|BAE90055.1|	9e-07	unnamed protein product [Macaca fascicularis]
CUFF.72673	gi|90082733|dbj|BAE90548.1|	3e-77	unnamed protein product [Macaca fascicularis] gi|355569924|gb|EHH25547.1| hypothetical protein EGK_21390 [Macaca mulatta] gi|355746607|gb|EHH51221.1| hypothetical protein EGM_10559 [Macaca fascicularis]
CUFF.3766.1	gi|90082635|dbj|BAE90499.1|	2e-22	unnamed protein product [Macaca fascicularis]
CUFF.123431.1	gi|90086113|dbj|BAE91609.1|	6e-06	unnamed protein product [Macaca fascicularis]
CUFF.208208.1	gi|90086113|dbj|BAE91609.1|	4e-06	unnamed protein product [Macaca fascicularis]
CUFF.211875.1	gi|119597494|gb|EAW77088.1|	8e-14	serologically defined colon cancer antigen 8, isoform CRA_d [Homo sapiens]
CUFF.211881.1	gi|119597494|gb|EAW77088.1|	4e-10	serologically defined colon cancer antigen 8, isoform CRA_d [Homo sapiens]
CUFF.30552	gi|119594756|gb|EAW74350.1|	5e-08	transmembrane 7 superfamily member 2, isoform CRA_c [Homo sapiens]
CUFF.263039.1	gi|119590909|gb|EAW70503.1|	4e-09	zinc finger protein, subfamily 1A, 2 (Helios), isoform CRA_b [Homo sapiens]
CUFF.109045.1	gi|119570093|gb|EAW49708.1|	1e-15	hCG2024488 [Homo sapiens]
CUFF.96273.1	gi|119590548|gb|EAW70142.1|	2e-11	ankyrin repeat domain 44, isoform CRA_b [Homo sapiens]
CUFF.152390.1	gi|119579121|gb|EAW58717.1|	6e-38	hCG27283 [Homo sapiens]
CUFF.153957.1	gi|119568618|gb|EAW48233.1|	5e-08	hCG2038816 [Homo sapiens]
CUFF.61617.1	gi|119568618|gb|EAW48233.1|	8e-08	hCG2038816 [Homo sapiens]
CUFF.216537	gi|119568070|gb|EAW47685.1|	6e-14	AT rich interactive domain 1B (SWI1-like), isoform CRA_h [Homo sapiens]
CUFF.319336.1	gi|119577158|gb|EAW56754.1|	7e-13	hCG1995179 [Homo sapiens]
CUFF.166609.1	gi|119577158|gb|EAW56754.1|	7e-13	hCG1995179 [Homo sapiens]
CUFF.221882.1	gi|119577158|gb|EAW56754.1|	8e-11	hCG1995179 [Homo sapiens]
CUFF.22693.1	gi|119577158|gb|EAW56754.1|	1e-08	hCG1995179 [Homo sapiens]
CUFF.209593.1	gi|119577158|gb|EAW56754.1|	5e-10	hCG1995179 [Homo sapiens]
CUFF.106033.1	gi|119569582|gb|EAW49197.1|	9e-07	hCG1643288 [Homo sapiens]
CUFF.245684.1	gi|119574495|gb|EAW54110.1|	9e-10	hCG1990709 [Homo sapiens]
CUFF.246481	gi|119574357|gb|EAW53972.1|	1e-13	hCG1990594, isoform CRA_b [Homo sapiens]
CUFF.109235	gi|119570125|gb|EAW49740.1|	3e-12	Kv channel interacting protein 2, isoform CRA_k [Homo sapiens]
CUFF.121063	gi|119578073|gb|EAW57669.1|	2e-06	hCG2006901, isoform CRA_f [Homo sapiens]
CUFF.16814.1	gi|119571977|gb|EAW51592.1|	8e-09	hCG2038976 [Homo sapiens]
CUFF.109333.1	gi|119570143|gb|EAW49758.1|	6e-25	polymerase (DNA directed), lambda, isoform CRA_b [Homo sapiens]
CUFF.254187	gi|119573336|gb|EAW52951.1|	7e-20	MADS box transcription enhancer factor 2, polypeptide D (myocyte enhancer factor 2D), isoform CRA_d [Homo sapiens]
CUFF.160056	gi|119578882|gb|EAW58478.1|	3e-12	ubiquitin-conjugating enzyme E2R 2, isoform CRA_a [Homo sapiens]
CUFF.253984	gi|119573267|gb|EAW52882.1|	9e-21	Fc receptor-like 4, isoform CRA_a [Homo sapiens]
CUFF.169718.1	gi|119578788|gb|EAW58384.1|	3e-82	unc-13 homolog B (C. elegans), isoform CRA_b [Homo sapiens]
CUFF.169715.1	gi|119578788|gb|EAW58384.1|	2e-79	unc-13 homolog B (C. elegans), isoform CRA_b [Homo sapiens]
CUFF.169717.1	gi|119578788|gb|EAW58384.1|	4e-122	unc-13 homolog B (C. elegans), isoform CRA_b [Homo sapiens]
CUFF.257711.1	gi|119576873|gb|EAW56469.1|	3e-09	choline/ethanolamine phosphotransferase 1, isoform CRA_a [Homo sapiens]
CUFF.5088	gi|119577598|gb|EAW57194.1|	1e-07	hCG1995199 [Homo sapiens]
CUFF.1945.1	gi|119577598|gb|EAW57194.1|	4e-06	hCG1995199 [Homo sapiens]
CUFF.291710.1	gi|119576008|gb|EAW55604.1|	2e-10	hypothetical protein FLJ14346, isoform CRA_c [Homo sapiens]
CUFF.155526.2	gi|119570097|gb|EAW49712.1|	1e-15	hCG2040638 [Homo sapiens]
CUFF.206547	gi|119583934|gb|EAW63530.1|	2e-15	hCG17291, isoform CRA_a [Homo sapiens]
CUFF.156678.1	gi|119583033|gb|EAW62629.1|	5e-08	transducin-like enhancer of split 4 (E(sp1) homolog, Drosophila), isoform CRA_c [Homo sapiens]
CUFF.71667.1	gi|119585905|gb|EAW65501.1|	3e-14	hCG1647309 [Homo sapiens]
CUFF.279463.1	gi|119587787|gb|EAW67383.1|	1e-12	myeloid/lymphoid or mixed-lineage leukemia (trithorax homolog, Drosophila), isoform CRA_d [Homo sapiens]
CUFF.49128	gi|119582642|gb|EAW62238.1|	1e-22	DEAD (Asp-Glu-Ala-Asp) box polypeptide 46, isoform CRA_a [Homo sapiens] gi|119582646|gb|EAW62242.1| DEAD (Asp-Glu-Ala-Asp) box polypeptide 46, isoform CRA_a [Homo sapiens]
CUFF.323089	gi|119593117|gb|EAW72711.1|	4e-19	GDP dissociation inhibitor 1, isoform CRA_c [Homo sapiens]
CUFF.32837	gi|119597087|gb|EAW76681.1|	2e-10	actin related protein 2/3 complex, subunit 1A, 41kDa, isoform CRA_a [Homo sapiens]
CUFF.126054	gi|119597863|gb|EAW77457.1|	7e-12	KIAA1370, isoform CRA_a [Homo sapiens]
CUFF.55573	gi|119590261|gb|EAW69855.1|	6e-11	guanylate kinase 1, isoform CRA_d [Homo sapiens]
CUFF.276846.1	gi|119589497|gb|EAW69091.1|	3e-06	hCG2004862, isoform CRA_b [Homo sapiens]
CUFF.159092	gi|126722747|ref|NP_001075982.1|	1e-14	PC4 and SFRS1-interacting protein [Equus caballus] gi|111610066|gb|ABH11543.1| LEDGF/p75 [Equus caballus]
CUFF.101972.1	gi|119879608|ref|XP_582557.3|	6e-29	PREDICTED: leucine-rich repeat and calponin homology domain-containing protein 3-like [Bos taurus]
CUFF.226369.1	gi|119893711|ref|XP_001251291.1|	1e-07	PREDICTED: stAR-related lipid transfer protein 8-like [Bos taurus]
CUFF.322902.1	gi|149643081|ref|NP_001092681.1|	5e-06	splicing factor 3A subunit 2 [Bos taurus] gi|182687966|sp|A5PJN8.1|SF3A2_BOVIN RecName: Full=Splicing factor 3A subunit 2 gi|148743822|gb|AAI42186.1| SF3A2 protein [Bos taurus]
CUFF.66583.1	gi|119621110|gb|EAX00705.1|	1e-15	hCG2002497 [Homo sapiens]
CUFF.236196.1	gi|119614592|gb|EAW94186.1|	9e-09	hCG2010279 [Homo sapiens]
CUFF.20367.1	gi|119614813|gb|EAW94407.1|	8e-10	yippee-like 2 (Drosophila), isoform CRA_a [Homo sapiens]
CUFF.140551.1	gi|119624878|gb|EAX04473.1|	0.0	hCG1737847 [Homo sapiens]
CUFF.14808.1	gi|119609423|gb|EAW89017.1|	8e-19	hCG1985645 [Homo sapiens]
CUFF.167625.1	gi|119601920|gb|EAW81514.1|	2e-09	hCG2029116 [Homo sapiens]
CUFF.41255.1	gi|119605722|gb|EAW85316.1|	3e-09	hCG1984783 [Homo sapiens]
CUFF.249808.1	gi|119611427|gb|EAW91021.1|	2e-36	hCG2025066 [Homo sapiens]
CUFF.318351	gi|119613554|gb|EAW93148.1|	1e-37	hCG2000790 [Homo sapiens]
CUFF.242527.1	gi|119604041|gb|EAW83635.1|	4e-07	staphylococcal nuclease domain containing 1, isoform CRA_a [Homo sapiens]
CUFF.322310	gi|119608831|gb|EAW88425.1|	3e-10	ATPase, Class VI, type 11C, isoform CRA_b [Homo sapiens]
CUFF.193000.1	gi|119606725|gb|EAW86319.1|	1e-06	hCG2017895 [Homo sapiens]
CUFF.193897	gi|119606812|gb|EAW86406.1|	1e-05	RNA binding motif protein 17, isoform CRA_b [Homo sapiens]
CUFF.192457	gi|119606668|gb|EAW86262.1|	1e-05	heat shock 70kDa protein 14, isoform CRA_e [Homo sapiens]
CUFF.174188	gi|119608167|gb|EAW87761.1|	6e-17	hCG2021736 [Homo sapiens]
CUFF.302737.1	gi|119607409|gb|EAW87003.1|	8e-15	staufen, RNA binding protein, homolog 2 (Drosophila), isoform CRA_a [Homo sapiens]
CUFF.303923	gi|119607252|gb|EAW86846.1|	3e-09	aspartate beta-hydroxylase, isoform CRA_g [Homo sapiens]
CUFF.242502.1	gi|119604044|gb|EAW83638.1|	3e-09	hCG2040373 [Homo sapiens]
CUFF.115720	gi|119606979|gb|EAW86573.1|	1e-20	BMS1-like, ribosome assembly protein (yeast), isoform CRA_c [Homo sapiens]
CUFF.268114.1	gi|119616647|gb|EAW96241.1|	6e-11	hCG2041439 [Homo sapiens]
CUFF.273695.1	gi|119617438|gb|EAW97032.1|	3e-08	deltex 3 homolog (Drosophila), isoform CRA_a [Homo sapiens]
CUFF.269313.1	gi|119616882|gb|EAW96476.1|	1e-25	KIAA0528, isoform CRA_c [Homo sapiens]
CUFF.204515.1	gi|119617874|gb|EAW97468.1|	2e-09	hCG1657354 [Homo sapiens]
CUFF.23464.1	gi|119610967|gb|EAW90561.1|	5e-13	hCG2045516 [Homo sapiens]
CUFF.55954.1	gi|119616404|gb|EAW95998.1|	1e-18	hCG2038099 [Homo sapiens]
CUFF.209992.1	gi|119616404|gb|EAW95998.1|	1e-12	hCG2038099 [Homo sapiens]
CUFF.132939.1	gi|119616404|gb|EAW95998.1|	8e-16	hCG2038099 [Homo sapiens]
CUFF.50171.1	gi|119616404|gb|EAW95998.1|	4e-10	hCG2038099 [Homo sapiens]
CUFF.170813.1	gi|119616404|gb|EAW95998.1|	8e-09	hCG2038099 [Homo sapiens]
CUFF.80949.1	gi|119616404|gb|EAW95998.1|	9e-07	hCG2038099 [Homo sapiens]
CUFF.148139.1	gi|119616404|gb|EAW95998.1|	4e-10	hCG2038099 [Homo sapiens]
CUFF.2867.1	gi|119616404|gb|EAW95998.1|	4e-16	hCG2038099 [Homo sapiens]
CUFF.187148.1	gi|119616404|gb|EAW95998.1|	8e-06	hCG2038099 [Homo sapiens]
CUFF.62895.1	gi|119616404|gb|EAW95998.1|	2e-08	hCG2038099 [Homo sapiens]
CUFF.306124.1	gi|119616404|gb|EAW95998.1|	1e-08	hCG2038099 [Homo sapiens]
CUFF.98880.1	gi|119616404|gb|EAW95998.1|	2e-13	hCG2038099 [Homo sapiens]
CUFF.197207	gi|119616611|gb|EAW96205.1|	2e-07	cold shock domain protein A, isoform CRA_c [Homo sapiens]
CUFF.25419.1	gi|119612654|gb|EAW92248.1|	2e-13	ribosomal protein L35a, isoform CRA_a [Homo sapiens]
CUFF.294385	gi|119618811|gb|EAW98405.1|	7e-14	sno, strawberry notch homolog 1 (Drosophila), isoform CRA_d [Homo sapiens]
CUFF.20606	gi|119614797|gb|EAW94391.1|	1e-12	transmembrane protein 49, isoform CRA_b [Homo sapiens] gi|119614799|gb|EAW94393.1| transmembrane protein 49, isoform CRA_b [Homo sapiens]
CUFF.96618.1	gi|119612656|gb|EAW92250.1|	4e-46	ribosomal protein L35a, isoform CRA_c [Homo sapiens]
CUFF.14005.1	gi|119609609|gb|EAW89203.1|	4e-20	glutamate receptor, ionotropic, N-methyl D-aspartate 2C, isoform CRA_b [Homo sapiens] gi|119609610|gb|EAW89204.1| glutamate receptor, ionotropic, N-methyl D-aspartate 2C, isoform CRA_b [Homo sapiens]
CUFF.14118	gi|119609594|gb|EAW89188.1|	3e-17	hCG1987084 [Homo sapiens]
CUFF.209925.1	gi|119625610|gb|EAX05205.1|	4e-10	hCG2036837 [Homo sapiens]
CUFF.296992.1	gi|119621532|gb|EAX01127.1|	8e-16	establishment of cohesion 1 homolog 1 (S. cerevisiae), isoform CRA_a [Homo sapiens] gi|167887568|gb|ACA05990.1| N-acetyltransferase ESCO1 variant 2 [Homo sapiens]
CUFF.137033.1	gi|119624171|gb|EAX03766.1|	2e-06	high mobility group AT-hook 1, isoform CRA_e [Homo sapiens] gi|119624174|gb|EAX03769.1| high mobility group AT-hook 1, isoform CRA_e [Homo sapiens] gi|119624176|gb|EAX03771.1| high mobility group AT-hook 1, isoform CRA_e [Homo sapiens] gi|119624179|gb|EAX03774.1| high mobility group AT-hook 1, isoform CRA_e [Homo sapiens]
CUFF.196924	gi|119627433|gb|EAX07028.1|	6e-44	transmembrane protein 53, isoform CRA_a [Homo sapiens]
CUFF.207406	gi|119625229|gb|EAX04824.1|	1e-25	kelch-like 2, Mayven (Drosophila), isoform CRA_b [Homo sapiens]
CUFF.301746	gi|119620389|gb|EAW99983.1|	1e-09	hCG1648894, isoform CRA_b [Homo sapiens]
CUFF.301746.1	gi|119620389|gb|EAW99983.1|	1e-09	hCG1648894, isoform CRA_b [Homo sapiens]
CUFF.195490.1	gi|119627579|gb|EAX07174.1|	8e-08	hCG1793893 [Homo sapiens]
CUFF.4186.4	gi|119622413|gb|EAX02008.1|	8e-06	hCG2038477 [Homo sapiens]
CUFF.227771.1	gi|119626277|gb|EAX05872.1|	9e-07	heterogeneous nuclear ribonucleoprotein D (AU-rich element RNA binding protein 1, 37kDa), isoform CRA_a [Homo sapiens]
CUFF.82542.1	gi|119628697|gb|EAX08292.1|	6e-06	hCG2019761 [Homo sapiens]
CUFF.91483.1	gi|119631997|gb|EAX11592.1|	1e-13	hCG2045861 [Homo sapiens]
CUFF.247024.1	gi|119630827|gb|EAX10422.1|	6e-48	prokineticin receptor 2 [Homo sapiens]
CUFF.177308.1	gi|119630428|gb|EAX10023.1|	6e-08	hCG2008100 [Homo sapiens]
CUFF.93906.1	gi|119631703|gb|EAX11298.1|	5e-06	hCG17042, isoform CRA_a [Homo sapiens]
CUFF.28110.1	gi|122889877|emb|CAM14370.1|	1e-46	PR domain containing 11 [Mus musculus]
CUFF.322880	gi|123229056|emb|CAM21063.1|	1e-09	ATP-binding cassette, sub-family D, member 1 [Mus musculus]
CUFF.11925.1	gi|123287379|emb|CAM27093.1|	2e-06	phosphate cytidylyltransferase 2, ethanolamine [Mus musculus]
CUFF.194944.1	gi|124378203|ref|YP_001029411.1|	4e-07	GfV-C9-ORF1 [Glypta fumiferanae ichnovirus] gi|124270610|dbj|BAF45547.1| GfV-C9-ORF1 [Glypta fumiferanae ichnovirus]
CUFF.173226	gi|125849123|ref|XP_683977.2|	1e-05	PREDICTED: DENN domain-containing protein 1A [Danio rerio]
CUFF.126389	gi|126278254|ref|XP_001380582.1|	6e-08	PREDICTED: signal peptide peptidase-like 2A-like [Monodelphis domestica]
CUFF.77649.1	gi|126309303|ref|XP_001367048.1|	7e-11	PREDICTED: 7SK snRNA methylphosphate capping enzyme [Monodelphis domestica]
CUFF.147647.1	gi|126304295|ref|XP_001382100.1|	7e-10	PREDICTED: ral GTPase-activating protein subunit alpha-2 [Monodelphis domestica]
CUFF.21093.1	gi|126307652|ref|XP_001371269.1|	5e-15	PREDICTED: protein AATF [Monodelphis domestica]
CUFF.92769.1	gi|126320630|ref|XP_001368321.1|	7e-11	PREDICTED: ribosome biogenesis protein NSA2 homolog [Monodelphis domestica]
CUFF.211767.1	gi|126326414|ref|XP_001369300.1|	1e-09	PREDICTED: zinc finger CCCH domain-containing protein 15 [Monodelphis domestica]
CUFF.193165	gi|126540596|emb|CAM45887.1|	1e-27	CUG triplet repeat, RNA binding protein 2 [Mus musculus] gi|126540861|emb|CAM46031.1| CUG triplet repeat, RNA binding protein 2 [Mus musculus]
CUFF.82495.1	gi|131328778|gb|AAH35143.2|	6e-53	Tigger transposable element derived 1 [Homo sapiens]
CUFF.190708.1	gi|131328778|gb|AAH35143.2|	4e-09	Tigger transposable element derived 1 [Homo sapiens]
CUFF.281837.1	gi|131328778|gb|AAH35143.2|	4e-24	Tigger transposable element derived 1 [Homo sapiens]
CUFF.304312.1	gi|131328778|gb|AAH35143.2|	4e-40	Tigger transposable element derived 1 [Homo sapiens]
CUFF.208561.1	gi|131328778|gb|AAH35143.2|	2e-33	Tigger transposable element derived 1 [Homo sapiens]
CUFF.73250.1	gi|131328778|gb|AAH35143.2|	2e-21	Tigger transposable element derived 1 [Homo sapiens]
CUFF.233611.1	gi|131328778|gb|AAH35143.2|	4e-67	Tigger transposable element derived 1 [Homo sapiens]
CUFF.262335.1	gi|131328778|gb|AAH35143.2|	4e-06	Tigger transposable element derived 1 [Homo sapiens]
CUFF.306126.1	gi|131328778|gb|AAH35143.2|	2e-43	Tigger transposable element derived 1 [Homo sapiens]
CUFF.62898.1	gi|131328778|gb|AAH35143.2|	2e-47	Tigger transposable element derived 1 [Homo sapiens]
CUFF.268932.1	gi|131328778|gb|AAH35143.2|	2e-55	Tigger transposable element derived 1 [Homo sapiens]
CUFF.279128.1	gi|131328778|gb|AAH35143.2|	1e-37	Tigger transposable element derived 1 [Homo sapiens]
CUFF.128733.1	gi|131328778|gb|AAH35143.2|	5e-83	Tigger transposable element derived 1 [Homo sapiens]
CUFF.158644.1	gi|131328778|gb|AAH35143.2|	2e-57	Tigger transposable element derived 1 [Homo sapiens]
CUFF.270203.1	gi|131328778|gb|AAH35143.2|	3e-38	Tigger transposable element derived 1 [Homo sapiens]
CUFF.155269.1	gi|131328778|gb|AAH35143.2|	5e-57	Tigger transposable element derived 1 [Homo sapiens]
CUFF.117624.1	gi|131328778|gb|AAH35143.2|	2e-24	Tigger transposable element derived 1 [Homo sapiens]
CUFF.302646.1	gi|131328778|gb|AAH35143.2|	3e-72	Tigger transposable element derived 1 [Homo sapiens]
CUFF.205094.1	gi|145349390|ref|XP_001419118.1|	5e-10	predicted protein [Ostreococcus lucimarinus CCE9901] gi|144579349|gb|ABO97411.1| predicted protein [Ostreococcus lucimarinus CCE9901]
CUFF.176865.1	gi|68137563|gb|AAY85710.1|	7e-24	glycoamidase, partial [Candida albicans]
CUFF.222381.1	gi|148666032|gb|EDK98448.1|	2e-32	mCG129641 [Mus musculus]
CUFF.178981	gi|148671759|gb|EDL03706.1|	3e-16	E26 avian leukemia oncogene 2, 3' domain, isoform CRA_c [Mus musculus]
CUFF.151812	gi|148674303|gb|EDL06250.1|	5e-24	RIKEN cDNA 2610304G08, isoform CRA_a [Mus musculus]
CUFF.271959	gi|148672184|gb|EDL04131.1|	5e-11	Riken cDNA C230021P08 gene [Mus musculus]
CUFF.119229.1	gi|148675161|gb|EDL07108.1|	7e-07	mCG15699, isoform CRA_b [Mus musculus]
CUFF.119222.1	gi|148675160|gb|EDL07107.1|	6e-06	mCG15699, isoform CRA_a [Mus musculus]
CUFF.170475	gi|148670470|gb|EDL02417.1|	4e-07	mCG2332, isoform CRA_b [Mus musculus]
CUFF.311621	gi|148666868|gb|EDK99284.1|	1e-06	ZXD family zinc finger C, isoform CRA_a [Mus musculus]
CUFF.283505	gi|148674814|gb|EDL06761.1|	1e-20	phosphatidylinositol binding clathrin assembly protein, isoform CRA_g [Mus musculus]
CUFF.51173	gi|148678019|gb|EDL09966.1|	2e-16	autophagy-related 12 (yeast), isoform CRA_a [Mus musculus]
CUFF.204740	gi|148682970|gb|EDL14917.1|	3e-25	GLI-Kruppel family member HKR3, isoform CRA_a [Mus musculus]
CUFF.47234	gi|148678086|gb|EDL10033.1|	4e-27	mCG127945, isoform CRA_e [Mus musculus]
CUFF.105803	gi|148685890|gb|EDL17837.1|	2e-09	protein phosphatase 2, regulatory subunit B, delta isoform, isoform CRA_c [Mus musculus]
CUFF.76460	gi|148677252|gb|EDL09199.1|	1e-12	WD repeat domain 48, isoform CRA_a [Mus musculus]
CUFF.4054	gi|148690784|gb|EDL22731.1|	3e-13	polymerase (DNA directed), delta 1, catalytic subunit, isoform CRA_c [Mus musculus]
CUFF.6722.1	gi|148694547|gb|EDL26494.1|	5e-10	mCG129407, isoform CRA_e [Mus musculus]
CUFF.2336.1	gi|148692356|gb|EDL24303.1|	4e-09	Rho guanine nucleotide exchange factor (GEF) 1, isoform CRA_b [Mus musculus]
CUFF.312313	gi|148689848|gb|EDL21795.1|	1e-09	CCR4-NOT transcription complex, subunit 2, isoform CRA_e [Mus musculus]
CUFF.91916	gi|148694909|gb|EDL26856.1|	3e-07	Rho GTPase activating protein 15, isoform CRA_d [Mus musculus]
CUFF.139684.2	gi|148691547|gb|EDL23494.1|	1e-09	tight junction associated protein 1, isoform CRA_e [Mus musculus]
CUFF.139684.1	gi|148691547|gb|EDL23494.1|	2e-09	tight junction associated protein 1, isoform CRA_e [Mus musculus]
CUFF.30858.2	gi|148701182|gb|EDL33129.1|	1e-86	expressed sequence AI837181, isoform CRA_b [Mus musculus]
CUFF.241163.1	gi|148700734|gb|EDL32681.1|	1e-35	mCG146044 [Mus musculus]
CUFF.86037	gi|148703822|gb|EDL35769.1|	2e-06	NMDA receptor regulated 1-like [Mus musculus]
CUFF.196294.1	gi|148698720|gb|EDL30667.1|	1e-07	mCG1049272, isoform CRA_a [Mus musculus]
CUFF.180481	gi|148696777|gb|EDL28724.1|	1e-20	integrator complex subunit 10, isoform CRA_a [Mus musculus]
CUFF.295131.1	gi|148697841|gb|EDL29788.1|	7e-07	mCG118762, isoform CRA_b [Mus musculus]
CUFF.263918.1	gi|148706042|gb|EDL37989.1|	2e-08	mCG142194, isoform CRA_a [Mus musculus]
CUFF.15009.1	gi|148702383|gb|EDL34330.1|	2e-09	mCG1042099 [Mus musculus]
CUFF.316272.1	gi|148708822|gb|EDL40769.1|	6e-09	adaptor-related protein complex 1, sigma 2 subunit, isoform CRA_c [Mus musculus]
CUFF.267093	gi|148706863|gb|EDL38810.1|	2e-33	mCG122489, isoform CRA_a [Mus musculus]
CUFF.111101	gi|148709819|gb|EDL41765.1|	5e-12	ribonuclease P/MRP 30 subunit (human), isoform CRA_b [Mus musculus]
CUFF.162623.1	gi|148717085|dbj|BAF63659.1|	2e-08	unnamed protein product [Macaca fascicularis]
CUFF.180110.1	gi|148645276|gb|ABR01162.1|	1e-17	endonuclease/reverse transcriptase [Sus scrofa]
CUFF.137793.3	gi|149043500|gb|EDL96951.1|	8e-54	rCG61099, isoform CRA_d [Rattus norvegicus]
CUFF.48141.1	gi|149017347|gb|EDL76398.1|	6e-22	rCG49295, isoform CRA_ah [Rattus norvegicus]
CUFF.265133.1	gi|149016385|gb|EDL75631.1|	7e-10	rCG23949, isoform CRA_a [Rattus norvegicus]
CUFF.74988	gi|149018454|gb|EDL77095.1|	8e-17	DEAH (Asp-Glu-Ala-His) box polypeptide 30, isoform CRA_a [Rattus norvegicus]
CUFF.239160	gi|149034337|gb|EDL89087.1|	4e-11	rCG21036 [Rattus norvegicus]
CUFF.322801	gi|149029917|gb|EDL85029.1|	1e-15	B-cell receptor-associated protein 31, isoform CRA_c [Rattus norvegicus] gi|149029920|gb|EDL85032.1| B-cell receptor-associated protein 31, isoform CRA_c [Rattus norvegicus] gi|149029922|gb|EDL85034.1| B-cell receptor-associated protein 31, isoform CRA_c [Rattus norvegicus]
CUFF.108486	gi|149040344|gb|EDL94382.1|	5e-08	rCG57812, isoform CRA_a [Rattus norvegicus]
CUFF.179394	gi|149043575|gb|EDL97026.1|	4e-12	rCG60540, isoform CRA_c [Rattus norvegicus]
CUFF.251776	gi|149041011|gb|EDL94968.1|	1e-12	SET and MYND domain containing 2, isoform CRA_a [Rattus norvegicus]
CUFF.109232	gi|149040285|gb|EDL94323.1|	5e-14	rCG57780, isoform CRA_b [Rattus norvegicus]
CUFF.66079	gi|149050736|gb|EDM02909.1|	1e-05	similar to mKIAA1805 protein (predicted) [Rattus norvegicus]
CUFF.187039.1	gi|149065931|gb|EDM15804.1|	4e-22	casein kinase 1, epsilon, isoform CRA_b [Rattus norvegicus]
CUFF.188747.1	gi|149065738|gb|EDM15611.1|	2e-06	sulfotransferase family 4A, member 1, isoform CRA_a [Rattus norvegicus]
CUFF.185469	gi|149067336|gb|EDM17069.1|	8e-07	nuclear transcription factor-Y beta, isoform CRA_b [Rattus norvegicus]
CUFF.151919	gi|149068848|gb|EDM18400.1|	1e-46	rCG40478, isoform CRA_j [Rattus norvegicus]
CUFF.37388	gi|149067734|gb|EDM17286.1|	1e-12	zinc finger protein 688 (predicted), isoform CRA_b [Rattus norvegicus]
CUFF.37212	gi|149067673|gb|EDM17225.1|	6e-28	syntaxin 4A (placental), isoform CRA_b [Rattus norvegicus]
CUFF.120093.1	gi|149408507|ref|XP_001509827.1|	2e-07	PREDICTED: zinc finger CCHC domain-containing protein 9-like [Ornithorhynchus anatinus]
CUFF.173119	gi|149446832|ref|XP_001519176.1|	3e-10	PREDICTED: rab GTPase-activating protein 1-like [Ornithorhynchus anatinus]
CUFF.111327	gi|149689876|ref|XP_001503096.1|	7e-15	PREDICTED: STAM binding protein-like 1 [Equus caballus]
CUFF.109284	gi|149690121|ref|XP_001499851.1|	7e-19	PREDICTED: protein DPCD-like [Equus caballus]
CUFF.107301	gi|149690036|ref|XP_001496469.1|	4e-06	PREDICTED: protein FAM45A-like [Equus caballus]
CUFF.118080	gi|149690721|ref|XP_001501821.1|	5e-10	PREDICTED: protein KIAA1199-like [Equus caballus]
CUFF.120099.1	gi|149691021|ref|XP_001488640.1|	2e-26	PREDICTED: chronic lymphocytic leukemia deletion region gene 6 protein homolog [Equus caballus]
CUFF.120101.1	gi|149691021|ref|XP_001488640.1|	5e-50	PREDICTED: chronic lymphocytic leukemia deletion region gene 6 protein homolog [Equus caballus]
CUFF.126983	gi|149692001|ref|XP_001502798.1|	4e-09	PREDICTED: tripartite motif-containing protein 69 isoform 2 [Equus caballus]
CUFF.128487	gi|149692098|ref|XP_001503722.1|	7e-10	PREDICTED: uncharacterized protein C15orf29-like [Equus caballus]
CUFF.127225	gi|149692425|ref|XP_001500455.1|	6e-10	PREDICTED: serine incorporator 4 [Equus caballus]
CUFF.127226	gi|149692425|ref|XP_001500455.1|	2e-10	PREDICTED: serine incorporator 4 [Equus caballus]
CUFF.201594	gi|149694274|ref|XP_001504321.1|	1e-19	PREDICTED: zinc finger and BTB domain-containing protein 40 isoform 1 [Equus caballus]
CUFF.196679	gi|149694491|ref|XP_001496140.1|	1e-07	PREDICTED: methylmalonic aciduria and homocystinuria type C protein-like [Equus caballus]
CUFF.204906	gi|149695444|ref|XP_001497290.1|	4e-12	PREDICTED: UPF0688 protein C1orf174-like [Equus caballus]
CUFF.220124.1	gi|149699108|ref|XP_001492446.1|	2e-25	PREDICTED: guanine nucleotide-binding protein G(o) subunit alpha isoform 1 [Equus caballus]
CUFF.221231	gi|149699255|ref|XP_001498775.1|	1e-18	PREDICTED: tRNA-dihydrouridine synthase 2-like isoform 1 [Equus caballus]
CUFF.222668.1	gi|149699844|ref|XP_001501582.1|	1e-12	PREDICTED: transmembrane protein 231-like [Equus caballus]
CUFF.244183.1	gi|149701773|ref|XP_001498037.1|	1e-07	PREDICTED: sodium/hydrogen exchanger-like domain-containing protein 1-like [Equus caballus]
CUFF.303399.1	gi|149701773|ref|XP_001498037.1|	5e-07	PREDICTED: sodium/hydrogen exchanger-like domain-containing protein 1-like [Equus caballus]
CUFF.226587	gi|149701722|ref|XP_001496516.1|	1e-09	PREDICTED: protein phosphatase 1K, mitochondrial isoform 1 [Equus caballus]
CUFF.17732.1	gi|149701727|ref|XP_001495087.1|	1e-20	PREDICTED: protein FAM13A-like, partial [Equus caballus]
CUFF.236574	gi|149704825|ref|XP_001497489.1|	1e-14	PREDICTED: protein TBRG4-like isoform 1 [Equus caballus]
CUFF.238169	gi|149705979|ref|XP_001494551.1|	1e-11	PREDICTED: replication protein A 14 kDa subunit-like [Equus caballus]
CUFF.237471	gi|149705434|ref|XP_001489350.1|	6e-25	PREDICTED: solute carrier family 25 member 40-like [Equus caballus]
CUFF.240409	gi|149706081|ref|XP_001499616.1|	2e-07	PREDICTED: nucleotide-binding oligomerization domain-containing protein 1 [Equus caballus]
CUFF.241485	gi|149705732|ref|XP_001501313.1|	5e-06	PREDICTED: engulfment and cell motility protein 1 isoform 1 [Equus caballus]
CUFF.249344.1	gi|149707897|ref|XP_001497539.1|	0.0	PREDICTED: probable G-protein coupled receptor 52 [Equus caballus]
CUFF.248709.1	gi|149708057|ref|XP_001490624.1|	6e-24	PREDICTED: DDB1- and CUL4-associated factor 6 [Equus caballus]
CUFF.248017	gi|149707828|ref|XP_001491777.1|	7e-20	PREDICTED: ras association domain-containing protein 5-like [Equus caballus]
CUFF.250079	gi|149707917|ref|XP_001498602.1|	3e-06	PREDICTED: ras-specific guanine nucleotide-releasing factor RalGPS2 isoform 1 [Equus caballus]
CUFF.258980	gi|149709278|ref|XP_001488755.1|	1e-21	PREDICTED: leucine-rich repeat-containing protein 39-like [Equus caballus]
CUFF.262992	gi|149710093|ref|XP_001488377.1|	5e-17	PREDICTED: uncharacterized protein C2orf67-like isoform 1 [Equus caballus]
CUFF.262975	gi|149710104|ref|XP_001488631.1|	3e-27	PREDICTED: lanC-like protein 1 [Equus caballus]
CUFF.263479	gi|149711111|ref|XP_001492271.1|	5e-37	PREDICTED: tubulin polyglutamylase TTLL4 [Equus caballus]
CUFF.267218	gi|149712610|ref|XP_001491442.1|	6e-07	PREDICTED: probable fructose-2,6-bisphosphatase TIGAR-like [Equus caballus]
CUFF.114026.1	gi|149712250|ref|XP_001489754.1|	3e-33	PREDICTED: v-type proton ATPase subunit E 1 isoform 1 [Equus caballus]
CUFF.266990	gi|149712588|ref|XP_001490646.1|	2e-12	PREDICTED: DEAD/H (Asp-Glu-Ala-Asp/His) box polypeptide 11 [Equus caballus]
CUFF.125789.1	gi|255522848|ref|NP_001157328.1|	1e-29	glyceraldehyde-3-phosphate dehydrogenase [Equus caballus]
CUFF.252322.1	gi|255522848|ref|NP_001157328.1|	1e-24	glyceraldehyde-3-phosphate dehydrogenase [Equus caballus]
CUFF.268196	gi|149713729|ref|XP_001501296.1|	1e-17	PREDICTED: transcription factor ETV6 [Equus caballus]
CUFF.268847	gi|149713782|ref|XP_001501816.1|	5e-10	PREDICTED: endoplasmic reticulum resident protein 27-like [Equus caballus]
CUFF.210212.1	gi|149713959|ref|XP_001501278.1|	2e-12	PREDICTED: hypothetical protein LOC100066131 [Equus caballus]
CUFF.274235	gi|149715248|ref|XP_001491856.1|	1e-39	PREDICTED: UPF0536 protein C12orf66-like [Equus caballus]
CUFF.277959.1	gi|149716835|ref|XP_001498794.1|	3e-25	PREDICTED: porimin-like [Equus caballus]
CUFF.285198	gi|149719303|ref|XP_001498603.1|	7e-23	PREDICTED: dnaJ homolog subfamily B member 13-like [Equus caballus]
CUFF.288590	gi|149720122|ref|XP_001488237.1|	8e-33	PREDICTED: kelch-like protein 22 [Equus caballus]
CUFF.291283	gi|149720500|ref|XP_001496980.1|	1e-21	PREDICTED: acetyl-CoA carboxylase 2 [Equus caballus]
CUFF.105013.1	gi|149720623|ref|XP_001489783.1|	3e-69	PREDICTED: mediator complex subunit 13-like [Equus caballus]
CUFF.318230.1	gi|149720655|ref|XP_001490960.1|	1e-57	PREDICTED: aldehyde dehydrogenase, mitochondrial-like [Equus caballus]
CUFF.302816	gi|255522867|ref|NP_001157336.1|	1e-12	60S ribosomal protein L7 [Equus caballus] gi|194214881|ref|XP_001915721.1| PREDICTED: 60S ribosomal protein L7-like [Equus caballus]
CUFF.304792.1	gi|149721512|ref|XP_001488705.1|	3e-34	PREDICTED: glyceraldehyde-3-phosphate dehydrogenase-like [Equus caballus]
CUFF.304790.1	gi|149721512|ref|XP_001488705.1|	1e-07	PREDICTED: glyceraldehyde-3-phosphate dehydrogenase-like [Equus caballus]
CUFF.304793.1	gi|149721512|ref|XP_001488705.1|	3e-79	PREDICTED: glyceraldehyde-3-phosphate dehydrogenase-like [Equus caballus]
CUFF.1842	gi|149722289|ref|XP_001498990.1|	2e-11	PREDICTED: homeodomain-interacting protein kinase 4-like [Equus caballus]
CUFF.273428.1	gi|149722618|ref|XP_001490518.1|	2e-06	PREDICTED: ret finger protein-like 4A-like [Equus caballus]
CUFF.300.1	gi|149722297|ref|XP_001499301.1|	1e-22	PREDICTED: uncharacterized aarF domain-containing protein kinase 4 [Equus caballus]
CUFF.302.1	gi|149722297|ref|XP_001499301.1|	2e-51	PREDICTED: uncharacterized aarF domain-containing protein kinase 4 [Equus caballus]
CUFF.7891	gi|149723064|ref|XP_001503931.1|	8e-11	PREDICTED: ubiquitin carboxyl-terminal hydrolase 45 [Equus caballus]
CUFF.6573.1	gi|149723002|ref|XP_001499092.1|	2e-09	PREDICTED: PH-interacting protein [Equus caballus]
CUFF.7767	gi|149722800|ref|XP_001503833.1|	9e-10	PREDICTED: mitogen-activated protein kinase kinase kinase 7 isoform 2 [Equus caballus]
CUFF.11175	gi|149723230|ref|XP_001503608.1|	7e-07	PREDICTED: peroxisomal targeting signal 2 receptor-like [Equus caballus]
CUFF.12569	gi|149723489|ref|XP_001490915.1|	4e-34	PREDICTED: soluble calcium-activated nucleotidase 1 [Equus caballus]
CUFF.15823	gi|149723377|ref|XP_001500883.1|	2e-35	PREDICTED: SWI/SNF-related matrix-associated actin-dependent regulator of chromatin subfamily D member 2-like isoform 2 [Equus caballus]
CUFF.12626	gi|149723495|ref|XP_001491180.1|	8e-17	PREDICTED: ubiquitin carboxyl-terminal hydrolase 36 [Equus caballus]
CUFF.12619	gi|149723495|ref|XP_001491180.1|	3e-11	PREDICTED: ubiquitin carboxyl-terminal hydrolase 36 [Equus caballus]
CUFF.14312	gi|149723606|ref|XP_001493317.1|	9e-14	PREDICTED: uncharacterized protein C17orf80-like [Equus caballus]
CUFF.14092.1	gi|149723584|ref|XP_001492728.1|	2e-18	PREDICTED: n-acetyltransferase 9-like [Equus caballus]
CUFF.23300	gi|149724785|ref|XP_001504393.1|	3e-28	PREDICTED: replication protein A 70 kDa DNA-binding subunit [Equus caballus]
CUFF.24443	gi|149724198|ref|XP_001504786.1|	2e-06	PREDICTED: thioredoxin domain-containing protein 17-like [Equus caballus]
CUFF.26053	gi|149725000|ref|XP_001504923.1|	4e-10	PREDICTED: n-acetylglucosaminyl-phosphatidylinositol de-N-acetylase-like [Equus caballus]
CUFF.18997.1	gi|149723928|ref|XP_001502282.1|	2e-43	PREDICTED: histidine triad nucleotide-binding protein 1-like [Equus caballus]
CUFF.39951	gi|149725909|ref|XP_001489589.1|	7e-37	PREDICTED: limkain-b1-like [Equus caballus]
CUFF.55400	gi|149726555|ref|XP_001504750.1|	7e-07	PREDICTED: cell cycle checkpoint protein RAD17 [Equus caballus]
CUFF.55406	gi|149726555|ref|XP_001504750.1|	2e-10	PREDICTED: cell cycle checkpoint protein RAD17 [Equus caballus]
CUFF.54681	gi|149726533|ref|XP_001504725.1|	3e-08	PREDICTED: DNA polymerase kappa [Equus caballus]
CUFF.48164.1	gi|149726793|ref|XP_001502186.1|	3e-65	PREDICTED: protocadherin gamma-B3-like [Equus caballus]
CUFF.57830.1	gi|149727146|ref|XP_001490893.1|	3e-17	PREDICTED: type I inositol-3,4-bisphosphate 4-phosphatase isoform 1 [Equus caballus]
CUFF.62439	gi|149727564|ref|XP_001496427.1|	1e-11	PREDICTED: coiled-coil domain-containing protein 104-like isoform 1 [Equus caballus]
CUFF.61916	gi|149727901|ref|XP_001495879.1|	2e-23	PREDICTED: uncharacterized protein KIAA1841-like [Equus caballus]
CUFF.59931	gi|149727798|ref|XP_001490951.1|	4e-22	PREDICTED: deoxyguanosine kinase, mitochondrial-like isoform 1 [Equus caballus]
CUFF.73763	gi|149728837|ref|XP_001492962.1|	4e-19	PREDICTED: poly [ADP-ribose] polymerase 3 [Equus caballus]
CUFF.74076	gi|149728632|ref|XP_001496749.1|	1e-06	PREDICTED: RNA-binding protein 6 [Equus caballus]
CUFF.75754	gi|149728719|ref|XP_001500960.1|	6e-20	PREDICTED: palmitoyltransferase ZDHHC3-like isoform 2 [Equus caballus]
CUFF.76909.1	gi|149729794|ref|XP_001490979.1|	0.0	PREDICTED: transmembrane protein with metallophosphoesterase domain-like [Equus caballus]
CUFF.76525	gi|149729775|ref|XP_001488976.1|	3e-13	PREDICTED: deleted in lung and esophageal cancer protein 1 [Equus caballus]
CUFF.76651	gi|149729634|ref|XP_001489268.1|	8e-08	PREDICTED: DNA mismatch repair protein Mlh1 [Equus caballus]
CUFF.79115	gi|149729701|ref|XP_001496019.1|	6e-12	PREDICTED: oxidoreductase NAD-binding domain-containing protein 1-like [Equus caballus]
CUFF.84674	gi|149730299|ref|XP_001488678.1|	9e-12	PREDICTED: chronic lymphocytic leukemia deletion region gene 6 protein homolog [Equus caballus]
CUFF.90909	gi|149730542|ref|XP_001489147.1|	8e-23	PREDICTED: alpha-1,6-mannosylglycoprotein 6-beta-N-acetylglucosaminyltransferase A [Equus caballus]
CUFF.93982.1	gi|149730708|ref|XP_001497908.1|	2e-137	PREDICTED: pyridoxal phosphate phosphatase PHOSPHO2-like [Equus caballus]
CUFF.104003	gi|149731331|ref|XP_001503296.1|	3e-12	PREDICTED: e3 ubiquitin-protein ligase DZIP3 [Equus caballus]
CUFF.100598	gi|149731446|ref|XP_001498786.1|	1e-06	PREDICTED: peroxisomal bifunctional enzyme [Equus caballus]
CUFF.103177	gi|149731604|ref|XP_001500817.1|	2e-37	PREDICTED: beta-1,4-galactosyltransferase 4-like [Equus caballus]
CUFF.103047	gi|149731598|ref|XP_001502611.1|	1e-12	PREDICTED: transmembrane protein C3orf1-like [Equus caballus]
CUFF.131865	gi|149731914|ref|XP_001491276.1|	5e-20	PREDICTED: valacyclovir hydrolase-like [Equus caballus]
CUFF.136643.1	gi|218664516|ref|NP_001136286.1|	2e-19	MHC class II DQ-alpha precursor [Equus caballus]
CUFF.145610.1	gi|149732814|ref|XP_001500301.1|	1e-23	PREDICTED: alpha-methylacyl-CoA racemase [Equus caballus]
CUFF.145751	gi|149732966|ref|XP_001498464.1|	5e-29	PREDICTED: myotubularin-related protein 12 [Equus caballus]
CUFF.142916	gi|149732672|ref|XP_001491104.1|	3e-22	PREDICTED: cyclin-dependent kinase 7 [Equus caballus]
CUFF.148058	gi|149733067|ref|XP_001492553.1|	2e-11	PREDICTED: serine palmitoyltransferase 3 [Equus caballus]
CUFF.148026	gi|149733067|ref|XP_001492553.1|	9e-18	PREDICTED: serine palmitoyltransferase 3 [Equus caballus]
CUFF.148816	gi|149733114|ref|XP_001496024.1|	3e-10	PREDICTED: m-phase inducer phosphatase 2 isoform 3 [Equus caballus]
CUFF.154964.1	gi|149734277|ref|XP_001491622.1|	4e-10	PREDICTED: transcription factor-like 5 protein-like [Equus caballus]
CUFF.159516.1	gi|149737045|ref|XP_001496041.1|	3e-06	PREDICTED: s-methyl-5'-thioadenosine phosphorylase-like [Equus caballus]
CUFF.159882	gi|149736918|ref|XP_001499312.1|	6e-10	PREDICTED: transcriptional repressor NF-X1 [Equus caballus]
CUFF.165609	gi|149737379|ref|XP_001491332.1|	7e-34	PREDICTED: prospero homeobox protein 2 [Equus caballus]
CUFF.166010	gi|149737405|ref|XP_001493411.1|	7e-07	PREDICTED: maleylacetoacetate isomerase-like isoform 1 [Equus caballus]
CUFF.255915.1	gi|149737654|ref|XP_001488299.1|	2e-37	PREDICTED: serine/threonine-protein kinase VRK1-like [Equus caballus]
CUFF.173092.1	gi|149738058|ref|XP_001502329.1|	0.0	PREDICTED: probable G-protein coupled receptor 21 [Equus caballus]
CUFF.178654	gi|149742370|ref|XP_001493228.1|	3e-24	PREDICTED: biotin--protein ligase [Equus caballus]
CUFF.104971.1	gi|149740705|ref|XP_001495848.1|	6e-71	PREDICTED: calicin-like [Equus caballus]
CUFF.170787	gi|149740606|ref|XP_001495471.1|	5e-15	PREDICTED: thiosulfate sulfurtransferase (rhodanese)-like domain containing 2 [Equus caballus]
CUFF.179815	gi|149742102|ref|XP_001490620.1|	3e-20	PREDICTED: DNA (cytosine-5-)-methyltransferase 3-like isoform 1 [Equus caballus]
CUFF.182639	gi|149742700|ref|XP_001492380.1|	2e-06	PREDICTED: deoxycytidylate deaminase [Equus caballus]
CUFF.186931	gi|149743038|ref|XP_001501393.1|	8e-06	PREDICTED: 85 kDa calcium-independent phospholipase A2 isoform 1 [Equus caballus]
CUFF.183507	gi|149742869|ref|XP_001489225.1|	7e-23	PREDICTED: transcription factor E2F7 [Equus caballus]
CUFF.183494.1	gi|149742869|ref|XP_001489225.1|	2e-75	PREDICTED: transcription factor E2F7 [Equus caballus]
CUFF.183482.1	gi|149742869|ref|XP_001489225.1|	9e-23	PREDICTED: transcription factor E2F7 [Equus caballus]
CUFF.193026	gi|149743579|ref|XP_001499206.1|	3e-13	PREDICTED: ADP-sugar pyrophosphatase-like [Equus caballus]
CUFF.193548	gi|149743590|ref|XP_001500014.1|	5e-11	PREDICTED: Scm-like with four mbt domains 2 [Equus caballus]
CUFF.193594	gi|149743590|ref|XP_001500014.1|	2e-21	PREDICTED: Scm-like with four mbt domains 2 [Equus caballus]
CUFF.194498.1	gi|149743616|ref|XP_001501547.1|	6e-73	PREDICTED: 60S ribosomal protein L32-like [Equus caballus]
CUFF.149142.1	gi|149747363|ref|XP_001498469.1|	7e-10	PREDICTED: NADH dehydrogenase [ubiquinone] 1 beta subcomplex subunit 2, mitochondrial-like [Equus caballus]
CUFF.42138	gi|149751053|ref|XP_001498008.1|	1e-32	PREDICTED: NADPH oxidase organizer 1-like [Equus caballus]
CUFF.42373	gi|149750897|ref|XP_001497443.1|	1e-39	PREDICTED: transmembrane protein 204-like [Equus caballus]
CUFF.252568.1	gi|149749449|ref|XP_001492977.1|	5e-12	PREDICTED: hypothetical protein LOC100060755 [Equus caballus]
CUFF.266451.1	gi|149749449|ref|XP_001492977.1|	2e-06	PREDICTED: hypothetical protein LOC100060755 [Equus caballus]
CUFF.254840.1	gi|149751304|ref|XP_001495794.1|	6e-54	PREDICTED: protein JTB-like [Equus caballus]
CUFF.42583	gi|149751004|ref|XP_001497177.1|	2e-22	PREDICTED: hypothetical protein LOC100066977 [Equus caballus]
CUFF.42579	gi|149751004|ref|XP_001497177.1|	1e-05	PREDICTED: hypothetical protein LOC100066977 [Equus caballus]
CUFF.255235.1	gi|149751257|ref|XP_001492541.1|	2e-29	PREDICTED: NADH dehydrogenase [ubiquinone] 1 alpha subcomplex subunit 3-like [Equus caballus]
CUFF.135229	gi|149754726|ref|XP_001504941.1|	6e-08	PREDICTED: zinc finger protein with KRAB and SCAN domains 4 [Equus caballus]
CUFF.97619.1	gi|149755003|ref|XP_001505166.1|	4e-47	PREDICTED: neuropilin-2 isoform 3 [Equus caballus]
CUFF.97453	gi|149755037|ref|XP_001505162.1|	1e-22	PREDICTED: ribosome biogenesis protein WDR12-like [Equus caballus]
CUFF.319831.1	gi|149755174|ref|XP_001491922.1|	4e-51	PREDICTED: replication protein A 30 kDa subunit-like [Equus caballus]
CUFF.319832.1	gi|149755174|ref|XP_001491922.1|	2e-58	PREDICTED: replication protein A 30 kDa subunit-like [Equus caballus]
CUFF.35291	gi|149755990|ref|XP_001504519.1|	1e-19	PREDICTED: PRKR-interacting protein 1-like [Equus caballus]
CUFF.37879.1	gi|149756750|ref|XP_001504847.1|	3e-38	PREDICTED: ras-related protein Rab-5B-like [Equus caballus]
CUFF.243978.1	gi|149756591|ref|XP_001504891.1|	2e-19	PREDICTED: signal transducer and activator of transcription 2-like [Equus caballus]
CUFF.233849	gi|149756942|ref|XP_001488967.1|	2e-33	PREDICTED: probable histone-lysine N-methyltransferase NSD2 isoform 1 [Equus caballus]
CUFF.310937	gi|149757638|ref|XP_001496312.1|	1e-25	PREDICTED: pyrroline-5-carboxylate reductase 3-like [Equus caballus]
CUFF.312042	gi|149758691|ref|XP_001488273.1|	1e-07	PREDICTED: thioredoxin reductase 2, mitochondrial [Equus caballus]
CUFF.124779.1	gi|338712798|ref|XP_003362772.1|	0.0	PREDICTED: DNA-directed RNA polymerase III subunit RPC5 [Equus caballus]
CUFF.11645	gi|149758736|ref|XP_001490310.1|	3e-09	PREDICTED: ketosamine-3-kinase-like [Equus caballus]
CUFF.32783	gi|149759263|ref|XP_001489233.1|	2e-20	PREDICTED: synembryn-A isoform 2 [Equus caballus]
CUFF.32784	gi|149759263|ref|XP_001489233.1|	6e-10	PREDICTED: synembryn-A isoform 2 [Equus caballus]
CUFF.32371	gi|149759683|ref|XP_001489811.1|	5e-16	PREDICTED: PHD and RING finger domain-containing protein 1 [Equus caballus]
CUFF.192128	gi|150039531|emb|CAO03514.1|	2e-09	calcium channel, voltage-dependent, beta 2 subunit [Homo sapiens] gi|150171831|emb|CAO03604.1| calcium channel, voltage-dependent, beta 2 subunit [Homo sapiens] gi|150172590|emb|CAO03673.1| calcium channel, voltage-dependent, beta 2 subunit [Homo sapiens] gi|150174237|emb|CAO03635.1| calcium channel, voltage-dependent, beta 2 subunit [Homo sapiens]
CUFF.245060	gi|149787315|gb|ABR29832.1|	7e-28	T-cell receptor beta chain [Equus caballus]
CUFF.245060.1	gi|149787315|gb|ABR29832.1|	7e-28	T-cell receptor beta chain [Equus caballus]
CUFF.245130.1	gi|149787335|gb|ABR29838.1|	2e-58	T-cell receptor beta chain [Equus caballus]
CUFF.245136.1	gi|149787332|gb|ABR29837.1|	6e-29	T-cell receptor beta chain [Equus caballus]
CUFF.173509	gi|57160648|emb|CAI39642.1|	3e-09	golgi autoantigen, golgin subfamily a, 1 [Homo sapiens]
CUFF.126784	gi|156120817|ref|NP_001095555.1|	8e-06	myelin expression factor 2 [Bos taurus] gi|151554686|gb|AAI49930.1| MYEF2 protein [Bos taurus] gi|296483098|gb|DAA25213.1| myelin expression factor 2 [Bos taurus]
CUFF.15466	gi|154757613|gb|AAI51806.1|	8e-19	CCDC45 protein [Bos taurus]
CUFF.301406.1	gi|156344647|ref|XP_001621264.1|	1e-07	hypothetical protein NEMVEDRAFT_v1g222181 [Nematostella vectensis] gi|156207015|gb|EDO29164.1| predicted protein [Nematostella vectensis]
CUFF.3574	gi|156365967|ref|XP_001626913.1|	1e-17	predicted protein [Nematostella vectensis] gi|156213806|gb|EDO34813.1| predicted protein [Nematostella vectensis]
CUFF.70492.1	gi|156378384|ref|XP_001631123.1|	3e-08	predicted protein [Nematostella vectensis] gi|156218157|gb|EDO39060.1| predicted protein [Nematostella vectensis]
CUFF.150820.1	gi|156399997|ref|XP_001638787.1|	3e-09	predicted protein [Nematostella vectensis] gi|156225910|gb|EDO46724.1| predicted protein [Nematostella vectensis]
CUFF.194411.1	gi|57162474|emb|CAI39991.1|	3e-09	phosphofructokinase, platelet [Homo sapiens]
CUFF.105908	gi|338716792|ref|XP_003363517.1|	2e-24	PREDICTED: receptor-type tyrosine-protein phosphatase epsilon [Equus caballus]
CUFF.198195	gi|338721974|ref|XP_001503674.2|	2e-17	PREDICTED: protein OSCP1 isoform 2 [Equus caballus]
CUFF.268044.1	gi|338725799|ref|XP_001494228.3|	2e-14	PREDICTED: NKG2-A/NKG2-B type II integral membrane protein-like [Equus caballus]
CUFF.269623.1	gi|338725961|ref|XP_003365231.1|	5e-27	PREDICTED: LYR motif-containing protein 5-like isoform 2 [Equus caballus]
CUFF.22035	gi|338727843|ref|XP_001496669.3|	2e-06	PREDICTED: e3 ubiquitin-protein ligase RNF138-like [Equus caballus]
CUFF.92585.1	gi|338727843|ref|XP_001496669.3|	4e-06	PREDICTED: e3 ubiquitin-protein ligase RNF138-like [Equus caballus]
CUFF.106177.1	gi|338727843|ref|XP_001496669.3|	5e-10	PREDICTED: e3 ubiquitin-protein ligase RNF138-like [Equus caballus]
CUFF.165169.1	gi|338727843|ref|XP_001496669.3|	4e-09	PREDICTED: e3 ubiquitin-protein ligase RNF138-like [Equus caballus]
CUFF.297483	gi|338727873|ref|XP_003365562.1|	8e-50	PREDICTED: phosphatidate phosphatase LPIN2 [Equus caballus]
CUFF.301359	gi|338728160|ref|XP_001496006.3|	1e-21	PREDICTED: probable phospholipid-transporting ATPase IIB-like [Equus caballus]
CUFF.163842.1	gi|338728315|ref|XP_001489456.3|	3e-12	PREDICTED: transcription elongation factor A protein 1-like [Equus caballus]
CUFF.136861.1	gi|338728315|ref|XP_001489456.3|	2e-06	PREDICTED: transcription elongation factor A protein 1-like [Equus caballus]
CUFF.15451	gi|338711366|ref|XP_001495179.3|	6e-21	PREDICTED: coiled-coil domain-containing protein 45 [Equus caballus]
CUFF.15481	gi|338711366|ref|XP_001495179.3|	7e-13	PREDICTED: coiled-coil domain-containing protein 45 [Equus caballus]
CUFF.39949	gi|338712827|ref|XP_003362781.1|	9e-29	PREDICTED: lisH domain-containing protein FOPNL-like [Equus caballus]
CUFF.45145	gi|338713764|ref|XP_003362949.1|	4e-29	PREDICTED: protein FAM196B-like [Equus caballus]
CUFF.66883.1	gi|338713804|ref|XP_003362957.1|	5e-11	PREDICTED: 60S ribosomal protein L19-like [Equus caballus]
CUFF.155443.1	gi|338714125|ref|XP_001502304.3|	1e-06	PREDICTED: rho-associated protein kinase 2-like [Equus caballus]
CUFF.122980.1	gi|338714125|ref|XP_001502304.3|	3e-06	PREDICTED: rho-associated protein kinase 2-like [Equus caballus]
CUFF.91048.1	gi|338714125|ref|XP_001502304.3|	3e-22	PREDICTED: rho-associated protein kinase 2-like [Equus caballus]
CUFF.287402.1	gi|338714125|ref|XP_001502304.3|	1e-10	PREDICTED: rho-associated protein kinase 2-like [Equus caballus]
CUFF.122408.1	gi|338714125|ref|XP_001502304.3|	8e-06	PREDICTED: rho-associated protein kinase 2-like [Equus caballus]
CUFF.20896.1	gi|338714125|ref|XP_001502304.3|	1e-12	PREDICTED: rho-associated protein kinase 2-like [Equus caballus]
CUFF.106803.1	gi|338714125|ref|XP_001502304.3|	2e-06	PREDICTED: rho-associated protein kinase 2-like [Equus caballus]
CUFF.261092.1	gi|338714125|ref|XP_001502304.3|	1e-19	PREDICTED: rho-associated protein kinase 2-like [Equus caballus]
CUFF.295747.1	gi|338714125|ref|XP_001502304.3|	5e-08	PREDICTED: rho-associated protein kinase 2-like [Equus caballus]
CUFF.194555.1	gi|338714125|ref|XP_001502304.3|	2e-06	PREDICTED: rho-associated protein kinase 2-like [Equus caballus]
CUFF.198615.1	gi|338714125|ref|XP_001502304.3|	1e-13	PREDICTED: rho-associated protein kinase 2-like [Equus caballus]
CUFF.177964.1	gi|338718064|ref|XP_003363753.1|	2e-43	PREDICTED: transmembrane protein 14C-like isoform 1 [Equus caballus] gi|338718066|ref|XP_003363754.1| PREDICTED: transmembrane protein 14C-like isoform 2 [Equus caballus]
CUFF.151937	gi|338719270|ref|XP_003363974.1|	3e-18	PREDICTED: adipogenin-like [Equus caballus]
CUFF.159864.1	gi|338719588|ref|XP_003364025.1|	2e-12	PREDICTED: serine protease inhibitor Kazal-type 4-like [Equus caballus]
CUFF.169520	gi|338720101|ref|XP_001491408.3|	4e-15	PREDICTED: kinesin light chain 1 isoform 2 [Equus caballus]
CUFF.173943	gi|338720308|ref|XP_001500265.3|	2e-23	PREDICTED: solute carrier family 2, facilitated glucose transporter member 8 [Equus caballus]
CUFF.182236.1	gi|338720593|ref|XP_001500515.3|	4e-38	PREDICTED: protein SET-like [Equus caballus]
CUFF.181299	gi|338720895|ref|XP_001492633.3|	1e-10	PREDICTED: LETM1 domain-containing protein LETM2, mitochondrial isoform 1 [Equus caballus]
CUFF.191495	gi|338721572|ref|XP_001495944.3|	2e-12	PREDICTED: methionine-R-sulfoxide reductase B2, mitochondrial-like isoform 2 [Equus caballus]
CUFF.42528.1	gi|338713060|ref|XP_001497464.3|	2e-28	PREDICTED: lipase maturation factor 1-like [Equus caballus]
CUFF.251105	gi|338724685|ref|XP_003364992.1|	5e-34	PREDICTED: n-acetylneuraminate lyase-like isoform 2 [Equus caballus]
CUFF.282769	gi|338727432|ref|XP_001502302.3|	2e-24	PREDICTED: zinc finger protein 699-like isoform 1 [Equus caballus]
CUFF.282769.1	gi|338727432|ref|XP_001502302.3|	2e-24	PREDICTED: zinc finger protein 699-like isoform 1 [Equus caballus]
CUFF.317106	gi|338729072|ref|XP_001488442.2|	3e-18	PREDICTED: glycerol kinase-like isoform 1 [Equus caballus]
CUFF.253997.3	gi|338725183|ref|XP_003365097.1|	2e-14	PREDICTED: Fc receptor-like protein 3-like [Equus caballus]
CUFF.253972.1	gi|338725183|ref|XP_003365097.1|	2e-20	PREDICTED: Fc receptor-like protein 3-like [Equus caballus]
CUFF.253997.1	gi|338725183|ref|XP_003365097.1|	2e-54	PREDICTED: Fc receptor-like protein 3-like [Equus caballus]
CUFF.253997.2	gi|338725183|ref|XP_003365097.1|	2e-71	PREDICTED: Fc receptor-like protein 3-like [Equus caballus]
CUFF.129358	gi|338717170|ref|XP_003363602.1|	6e-38	PREDICTED: zinc finger homeobox protein 2 [Equus caballus]
CUFF.161322	gi|338719500|ref|XP_001491707.3|	8e-13	PREDICTED: extracellular matrix protein 2 [Equus caballus]
CUFF.310845.2	gi|338728497|ref|XP_003365685.1|	2e-18	PREDICTED: zinc finger protein GLI4-like [Equus caballus]
CUFF.310845.1	gi|338728497|ref|XP_003365685.1|	9e-97	PREDICTED: zinc finger protein GLI4-like [Equus caballus]
CUFF.34738.1	gi|338712602|ref|XP_003362738.1|	1e-20	PREDICTED: hypothetical protein LOC100630492 [Equus caballus]
CUFF.34787.4	gi|338712602|ref|XP_003362738.1|	7e-39	PREDICTED: hypothetical protein LOC100630492 [Equus caballus]
CUFF.4001	gi|338710271|ref|XP_001490511.3|	8e-09	PREDICTED: zinc finger protein 473 [Equus caballus]
CUFF.323212	gi|338729761|ref|XP_001494539.3|	2e-10	PREDICTED: GRB2-associated-binding protein 3 [Equus caballus]
CUFF.323215	gi|338729761|ref|XP_001494539.3|	1e-05	PREDICTED: GRB2-associated-binding protein 3 [Equus caballus]
CUFF.320193.1	gi|338729456|ref|XP_001493462.3|	2e-16	PREDICTED: transcription elongation factor A protein-like 3-like [Equus caballus]
CUFF.176263	gi|357477999|ref|XP_003609285.1|	1e-05	Immunoglobulin G binding protein A [Medicago truncatula] gi|355510340|gb|AES91482.1| Immunoglobulin G binding protein A [Medicago truncatula]
CUFF.82041.1	gi|357477999|ref|XP_003609285.1|	6e-08	Immunoglobulin G binding protein A [Medicago truncatula] gi|355510340|gb|AES91482.1| Immunoglobulin G binding protein A [Medicago truncatula]
CUFF.285903	gi|157743042|gb|AAI50096.1|	4e-28	TRPC2 protein [Bos taurus]
CUFF.233962.1	gi|158319023|ref|YP_001511531.1|	4e-06	unnamed protein product [Frankia sp. EAN1pec] gi|158114428|gb|ABW16625.1| conserved hypothetical protein [Frankia sp. EAN1pec]
CUFF.312850.1	gi|159464339|ref|XP_001690399.1|	5e-06	fibrocystin-L-like protein [Chlamydomonas reinhardtii] gi|158279899|gb|EDP05658.1| fibrocystin-L-like protein [Chlamydomonas reinhardtii]
CUFF.276214	gi|21431495|sp|P12105.2|CO3A1_CHICK	8e-06	RecName: Full=Collagen alpha-1(III) chain; Flags: Precursor
CUFF.61578.1	gi|170575217|ref|XP_001893148.1|	8e-08	Hypothetical 17.1 kDa protein in PUR5 3'region [Brugia malayi] gi|158600993|gb|EDP38018.1| Hypothetical 17.1 kDa protein in PUR5 3'region, putative [Brugia malayi]
CUFF.242978.1	gi|170572343|ref|XP_001892072.1|	4e-13	T-cell receptor beta chain ANA 11 [Brugia malayi] gi|158602929|gb|EDP39111.1| T-cell receptor beta chain ANA 11, putative [Brugia malayi]
CUFF.311512.1	gi|159026771|emb|CAO89058.1|	4e-09	unnamed protein product [Microcystis aeruginosa PCC 7806]
CUFF.91803.1	gi|281183376|ref|NP_001162315.1|	5e-08	LRRGT00196 [Papio anubis] gi|160904149|gb|ABX52135.1| LRRGT00196 (predicted) [Papio anubis]
CUFF.275552.1	gi|162452065|ref|YP_001614432.1|	5e-06	unnamed protein product [Sorangium cellulosum 'So ce 56'] gi|161162647|emb|CAN93952.1| Mucin and cadherin-like protein precursor [Sorangium cellulosum 'So ce 56']
CUFF.292794	gi|168067009|ref|XP_001785420.1|	7e-07	predicted protein [Physcomitrella patens subsp. patens] gi|162662978|gb|EDQ49772.1| predicted protein [Physcomitrella patens subsp. patens]
CUFF.61397.1	gi|167536174|ref|XP_001749759.1|	6e-09	hypothetical protein [Monosiga brevicollis MX1] gi|163771686|gb|EDQ85348.1| predicted protein [Monosiga brevicollis MX1]
CUFF.61400.1	gi|167536174|ref|XP_001749759.1|	2e-09	hypothetical protein [Monosiga brevicollis MX1] gi|163771686|gb|EDQ85348.1| predicted protein [Monosiga brevicollis MX1]
CUFF.98030.1	gi|167533748|ref|XP_001748553.1|	4e-06	hypothetical protein [Monosiga brevicollis MX1] gi|163773072|gb|EDQ86717.1| predicted protein [Monosiga brevicollis MX1]
CUFF.3813.1	gi|167527095|ref|XP_001747880.1|	2e-06	hypothetical protein [Monosiga brevicollis MX1] gi|163773629|gb|EDQ87267.1| predicted protein [Monosiga brevicollis MX1]
CUFF.2862.1	gi|167525369|ref|XP_001747019.1|	4e-15	hypothetical protein [Monosiga brevicollis MX1] gi|163774314|gb|EDQ87943.1| predicted protein [Monosiga brevicollis MX1]
CUFF.237004.1	gi|167525733|ref|XP_001747201.1|	5e-11	hypothetical protein [Monosiga brevicollis MX1] gi|163774496|gb|EDQ88125.1| predicted protein [Monosiga brevicollis MX1]
CUFF.226037.1	gi|167524669|ref|XP_001746670.1|	4e-09	hypothetical protein [Monosiga brevicollis MX1] gi|163774940|gb|EDQ88566.1| predicted protein [Monosiga brevicollis MX1]
CUFF.167057.1	gi|167517233|ref|XP_001742957.1|	2e-08	hypothetical protein [Monosiga brevicollis MX1] gi|163778056|gb|EDQ91671.1| predicted protein [Monosiga brevicollis MX1]
CUFF.174669.1	gi|167517999|ref|XP_001743340.1|	2e-11	hypothetical protein [Monosiga brevicollis MX1] gi|163778439|gb|EDQ92054.1| predicted protein [Monosiga brevicollis MX1]
CUFF.161381.1	gi|164414870|pdb|3BG0|A	3e-22	Chain A, Architecture Of A Coat For The Nuclear Pore Membrane gi|164414873|pdb|3BG0|D Chain D, Architecture Of A Coat For The Nuclear Pore Membrane gi|164414874|pdb|3BG0|E Chain E, Architecture Of A Coat For The Nuclear Pore Membrane gi|164414877|pdb|3BG0|H Chain H, Architecture Of A Coat For The Nuclear Pore Membrane gi|164414878|pdb|3BG1|A Chain A, Architecture Of A Coat For The Nuclear Pore Me…
CUFF.292277	gi|165970896|gb|AAI58867.1|	4e-21	Fbxo21 protein [Rattus norvegicus]
CUFF.209725	gi|86756027|gb|ABD15131.1|	1e-09	ets family transcription factor ELF2C [Homo sapiens]
CUFF.74735	gi|167412458|gb|ABZ79896.1|	1e-13	6-phosphofructo-2-kinase/fructose-2,6-bisphosphatase-4 transcript variant 3 [Rattus norvegicus]
CUFF.32547.1	gi|167855575|ref|ZP_02478336.1|	7e-08	possible large adhesin [Haemophilus parasuis 29755] gi|167853321|gb|EDS24574.1| possible large adhesin [Haemophilus parasuis 29755]
CUFF.276252.1	gi|170064647|ref|XP_001867613.1|	7e-06	conserved hypothetical protein [Culex quinquefasciatus] gi|167881962|gb|EDS45345.1| conserved hypothetical protein [Culex quinquefasciatus]
CUFF.175100	gi|168278357|dbj|BAG11058.1|	7e-25	Rap guanine nucleotide exchange factor 1 [synthetic construct]
CUFF.188996	gi|169144995|emb|CAQ09636.1|	7e-07	ataxin 10 [Homo sapiens] gi|169145012|emb|CAQ09527.1| ataxin 10 [Homo sapiens]
CUFF.65630.1	gi|189041199|sp|Q6ZRP5.2|YD019_HUMAN	9e-06	RecName: Full=Putative uncharacterized protein FLJ46204
CUFF.42843.1	gi|170932467|ref|NP_060837.3|	4e-81	alkaline ceramidase 3 [Homo sapiens] gi|296439452|sp|Q9NUN7.3|ACER3_HUMAN RecName: Full=Alkaline ceramidase 3; Short=AlkCDase 3; Short=Alkaline CDase 3; AltName: Full=Alkaline dihydroceramidase SB89; AltName: Full=Alkaline phytoceramidase; Short=aPHC
CUFF.42844.1	gi|170932467|ref|NP_060837.3|	3e-71	alkaline ceramidase 3 [Homo sapiens] gi|296439452|sp|Q9NUN7.3|ACER3_HUMAN RecName: Full=Alkaline ceramidase 3; Short=AlkCDase 3; Short=Alkaline CDase 3; AltName: Full=Alkaline dihydroceramidase SB89; AltName: Full=Alkaline phytoceramidase; Short=aPHC
CUFF.312896.1	gi|182435863|ref|YP_001823582.1|	1e-06	hypothetical protein SGR_2070 [Streptomyces griseus subsp. griseus NBRC 13350] gi|178464379|dbj|BAG18899.1| hypothetical protein [Streptomyces griseus subsp. griseus NBRC 13350]
CUFF.34605.1	gi|183396383|gb|ACC62065.1|	2e-10	hypothetical protein [Rhinolophus ferrumequinum]
CUFF.183578.1	gi|183396383|gb|ACC62065.1|	2e-10	hypothetical protein [Rhinolophus ferrumequinum]
CUFF.159958.1	gi|183637075|gb|ACC64544.1|	6e-22	dynein light chain 1 (predicted) [Rhinolophus ferrumequinum]
CUFF.79249	gi|156103860|gb|ABU49050.1|	1e-05	pleiomorphic adenoma protein-like 2 [Masturus lanceolatus]
CUFF.41254.1	gi|186909484|gb|ACC94277.1|	2e-08	mucin, partial [Bos taurus]
CUFF.2576.1	gi|333033765|ref|NP_001193934.1|	2e-39	zinc finger protein 233 [Homo sapiens] gi|333033817|ref|NP_861421.2| zinc finger protein 233 [Homo sapiens] gi|313104254|sp|A6NK53.3|ZN233_HUMAN RecName: Full=Zinc finger protein 233 gi|187953327|gb|AAI36735.1| Zinc finger protein 233 [Homo sapiens]
CUFF.120761	gi|157461081|gb|ABV57066.1|	1e-65	cytochrome b [Mustela nudipes]
CUFF.141564.2	gi|194900138|ref|XP_001979614.1|	3e-24	GG16353 [Drosophila erecta] gi|190651317|gb|EDV48572.1| GG16353 [Drosophila erecta]
CUFF.25685	gi|193786500|dbj|BAG51783.1|	3e-09	unnamed protein product [Homo sapiens]
CUFF.298267.1	gi|193786500|dbj|BAG51783.1|	2e-06	unnamed protein product [Homo sapiens]
CUFF.110806.1	gi|193787474|dbj|BAG52680.1|	9e-18	unnamed protein product [Homo sapiens]
CUFF.285406	gi|193787025|dbj|BAG51848.1|	5e-15	unnamed protein product [Homo sapiens]
CUFF.253047.1	gi|193787739|dbj|BAG52942.1|	1e-14	unnamed protein product [Homo sapiens]
CUFF.70754	gi|193785323|dbj|BAG54476.1|	2e-14	unnamed protein product [Homo sapiens]
CUFF.253254.1	gi|194036862|ref|XP_001925551.1|	2e-18	PREDICTED: proteasome activator complex subunit 3-like [Sus scrofa]
CUFF.253255.1	gi|194036862|ref|XP_001925551.1|	2e-43	PREDICTED: proteasome activator complex subunit 3-like [Sus scrofa]
CUFF.42375.1	gi|195465166|ref|XP_002075946.1|	3e-06	GK24079 [Drosophila willistoni] gi|194172031|gb|EDW86932.1| GK24079 [Drosophila willistoni]
CUFF.32290	gi|195491765|ref|XP_002093704.1|	9e-08	GE21449 [Drosophila yakuba] gi|194179805|gb|EDW93416.1| GE21449 [Drosophila yakuba]
CUFF.107769	gi|194205654|ref|XP_001495731.2|	2e-20	PREDICTED: DNA cross-link repair 1A protein [Equus caballus]
CUFF.117155	gi|194206164|ref|XP_001500332.2|	7e-12	PREDICTED: DNA excision repair protein ERCC-6 [Equus caballus]
CUFF.117161	gi|194206164|ref|XP_001500332.2|	1e-31	PREDICTED: DNA excision repair protein ERCC-6 [Equus caballus]
CUFF.122732	gi|194206492|ref|XP_001494615.2|	2e-18	PREDICTED: Bardet-Biedl syndrome 4 protein [Equus caballus]
CUFF.124683.1	gi|194206585|ref|XP_001918160.1|	9e-44	PREDICTED: serine beta-lactamase-like protein LACTB, mitochondrial-like [Equus caballus]
CUFF.125950.1	gi|194206639|ref|XP_001918218.1|	7e-10	PREDICTED: uncharacterized protein KIAA1370-like [Equus caballus]
CUFF.127314	gi|194206726|ref|XP_001918255.1|	1e-24	PREDICTED: adenosine deaminase-like protein [Equus caballus]
CUFF.127550.1	gi|194206741|ref|XP_001918303.1|	1e-88	PREDICTED: LOW QUALITY PROTEIN: HAUS augmin-like complex subunit 2-like [Equus caballus]
CUFF.127550.2	gi|194206741|ref|XP_001918303.1|	4e-69	PREDICTED: LOW QUALITY PROTEIN: HAUS augmin-like complex subunit 2-like [Equus caballus]
CUFF.128458.1	gi|194206836|ref|XP_001918349.1|	8e-39	PREDICTED: LOW QUALITY PROTEIN: hypothetical protein LOC100057813 [Equus caballus]
CUFF.129507	gi|194207210|ref|XP_001489090.2|	3e-10	PREDICTED: adenylate cyclase type 4 isoform 1 [Equus caballus] gi|338717204|ref|XP_003363607.1| PREDICTED: adenylate cyclase type 4 isoform 2 [Equus caballus]
CUFF.197781	gi|194207644|ref|XP_001498337.2|	1e-11	PREDICTED: tRNA dimethylallyltransferase, mitochondrial [Equus caballus]
CUFF.204737	gi|194208095|ref|XP_001491873.2|	1e-32	PREDICTED: THAP domain-containing protein 3-like [Equus caballus]
CUFF.205481	gi|194208189|ref|XP_001496637.2|	2e-08	PREDICTED: uncharacterized protein C1orf159-like [Equus caballus]
CUFF.205489	gi|194208189|ref|XP_001496637.2|	2e-10	PREDICTED: uncharacterized protein C1orf159-like [Equus caballus]
CUFF.205485	gi|194208189|ref|XP_001496637.2|	1e-15	PREDICTED: uncharacterized protein C1orf159-like [Equus caballus]
CUFF.200923.1	gi|194208298|ref|XP_001915351.1|	1e-08	PREDICTED: kinesin family member 13B [Equus caballus]
CUFF.207343.1	gi|194208328|ref|XP_001497607.2|	2e-38	PREDICTED: DEAD (Asp-Glu-Ala-Asp) box polypeptide 60-like [Equus caballus]
CUFF.207343.2	gi|194208328|ref|XP_001497607.2|	4e-08	PREDICTED: DEAD (Asp-Glu-Ala-Asp) box polypeptide 60-like [Equus caballus]
CUFF.207343.3	gi|194208328|ref|XP_001497607.2|	3e-21	PREDICTED: DEAD (Asp-Glu-Ala-Asp) box polypeptide 60-like [Equus caballus]
CUFF.222440	gi|194208801|ref|XP_001501263.2|	2e-17	PREDICTED: e3 ubiquitin-protein ligase RFWD3 [Equus caballus]
CUFF.228584	gi|194209080|ref|XP_001489724.2|	2e-47	PREDICTED: ankyrin repeat domain-containing protein 17 [Equus caballus]
CUFF.233892	gi|194209383|ref|XP_001488454.2|	1e-20	PREDICTED: transforming acidic coiled-coil-containing protein 3 [Equus caballus]
CUFF.234048	gi|194209399|ref|XP_001917868.1|	2e-08	PREDICTED: LOW QUALITY PROTEIN: diacylglycerol kinase theta-like, partial [Equus caballus]
CUFF.234245	gi|194209408|ref|XP_001487932.2|	4e-16	PREDICTED: rod cGMP-specific 3',5'-cyclic phosphodiesterase subunit beta-like [Equus caballus]
CUFF.236898	gi|194209553|ref|XP_001915978.1|	2e-14	PREDICTED: checkpoint protein HUS1 [Equus caballus]
CUFF.239510	gi|194209738|ref|XP_001498399.2|	3e-07	PREDICTED: nuclear factor erythroid 2-related factor 3 [Equus caballus]
CUFF.233797.1	gi|194210301|ref|XP_001492563.2|	2e-13	PREDICTED: LOW QUALITY PROTEIN: dynamin-3 [Equus caballus]
CUFF.271346.1	gi|194210301|ref|XP_001492563.2|	3e-13	PREDICTED: LOW QUALITY PROTEIN: dynamin-3 [Equus caballus]
CUFF.250132.1	gi|194210338|ref|XP_001494497.2|	2e-06	PREDICTED: torsin-3A-like [Equus caballus]
CUFF.254105.1	gi|194210660|ref|XP_001915732.1|	7e-28	PREDICTED: SH2 domain-containing protein 2A-like [Equus caballus]
CUFF.254188	gi|194210670|ref|XP_001915747.1|	1e-56	PREDICTED: LOW QUALITY PROTEIN: myocyte-specific enhancer factor 2D-like [Equus caballus]
CUFF.254216	gi|194210685|ref|XP_001495025.2|	3e-18	PREDICTED: LOW QUALITY PROTEIN: ubiquilin-4-like [Equus caballus]
CUFF.257626.3	gi|194210995|ref|XP_001917334.1|	9e-18	PREDICTED: LOW QUALITY PROTEIN: uncharacterized protein C1orf103-like [Equus caballus]
CUFF.257607.1	gi|194210995|ref|XP_001917334.1|	0.0	PREDICTED: LOW QUALITY PROTEIN: uncharacterized protein C1orf103-like [Equus caballus]
CUFF.201117.1	gi|194211022|ref|XP_001495454.2|	5e-08	PREDICTED: glutathione S-transferase Mu 3-like [Equus caballus]
CUFF.258143	gi|194211048|ref|XP_001493597.2|	1e-18	PREDICTED: protein AKNAD1 [Equus caballus]
CUFF.258587	gi|194211058|ref|XP_001492673.2|	5e-17	PREDICTED: guanine nucleotide exchange factor VAV3 isoform 1 [Equus caballus]
CUFF.259434	gi|194211086|ref|XP_001490668.2|	6e-31	PREDICTED: dihydropyrimidine dehydrogenase [NADP+] [Equus caballus]
CUFF.259802	gi|194211086|ref|XP_001490668.2|	5e-27	PREDICTED: dihydropyrimidine dehydrogenase [NADP+] [Equus caballus]
CUFF.262502	gi|194211252|ref|XP_001499786.2|	3e-14	PREDICTED: EF-hand calcium-binding domain-containing protein 7 [Equus caballus]
CUFF.262492.1	gi|194211252|ref|XP_001499786.2|	7e-12	PREDICTED: EF-hand calcium-binding domain-containing protein 7 [Equus caballus]
CUFF.262503.1	gi|194211252|ref|XP_001499786.2|	9e-31	PREDICTED: EF-hand calcium-binding domain-containing protein 7 [Equus caballus]
CUFF.262502.1	gi|194211252|ref|XP_001499786.2|	3e-14	PREDICTED: EF-hand calcium-binding domain-containing protein 7 [Equus caballus]
CUFF.262500.1	gi|194211252|ref|XP_001499786.2|	1e-19	PREDICTED: EF-hand calcium-binding domain-containing protein 7 [Equus caballus]
CUFF.262501.1	gi|194211252|ref|XP_001499786.2|	1e-19	PREDICTED: EF-hand calcium-binding domain-containing protein 7 [Equus caballus]
CUFF.265225	gi|194211429|ref|XP_001915817.1|	1e-12	PREDICTED: LOW QUALITY PROTEIN: autophagy-related protein 16-1-like [Equus caballus]
CUFF.265687	gi|194211479|ref|XP_001916047.1|	3e-13	PREDICTED: selenocysteine lyase [Equus caballus]
CUFF.266217	gi|194211521|ref|XP_001497741.2|	2e-06	PREDICTED: FERM, RhoGEF and pleckstrin domain-containing protein 2 [Equus caballus]
CUFF.285285	gi|194211546|ref|XP_001489572.2|	3e-06	PREDICTED: cat eye syndrome critical region protein 2-like [Equus caballus]
CUFF.266590	gi|194211548|ref|XP_001489659.2|	1e-13	PREDICTED: cat eye syndrome critical region protein 5-like [Equus caballus]
CUFF.267060	gi|194211573|ref|XP_001490817.2|	1e-20	PREDICTED: peptidyl-prolyl cis-trans isomerase FKBP4-like [Equus caballus]
CUFF.267101	gi|194211579|ref|XP_001493864.2|	1e-05	PREDICTED: tetraspanin-9-like [Equus caballus]
CUFF.269493	gi|194211783|ref|XP_001498653.2|	3e-09	PREDICTED: cancer susceptibility candidate protein 1 homolog [Equus caballus]
CUFF.271086.1	gi|194211866|ref|XP_001489574.2|	1e-09	PREDICTED: anoctamin-6-like [Equus caballus]
CUFF.274194	gi|194212334|ref|XP_001916933.1|	5e-07	PREDICTED: transmembrane protein 5 [Equus caballus]
CUFF.275297	gi|194212378|ref|XP_001915461.1|	4e-09	PREDICTED: LOW QUALITY PROTEIN: polypyrimidine tract-binding protein 1 [Equus caballus]
CUFF.275459	gi|194212394|ref|XP_001915739.1|	9e-07	PREDICTED: transcription factor E2-alpha [Equus caballus]
CUFF.276822	gi|194212518|ref|XP_001916881.1|	4e-102	PREDICTED: protein ENL [Equus caballus]
CUFF.285231	gi|194213456|ref|XP_001917462.1|	2e-09	PREDICTED: proteasomal ATPase-associated factor 1 [Equus caballus]
CUFF.286252	gi|194213512|ref|XP_001497015.2|	4e-10	PREDICTED: e3 ubiquitin-protein ligase TRIM21 [Equus caballus]
CUFF.113690.1	gi|194213604|ref|XP_001498328.2|	2e-08	PREDICTED: olfactory receptor 52B2-like [Equus caballus]
CUFF.253208.1	gi|194213918|ref|XP_001918124.1|	1e-09	PREDICTED: LOW QUALITY PROTEIN: anoctamin-5 [Equus caballus]
CUFF.129848.1	gi|194213918|ref|XP_001918124.1|	7e-10	PREDICTED: LOW QUALITY PROTEIN: anoctamin-5 [Equus caballus]
CUFF.292252.1	gi|194214258|ref|XP_001914952.1|	6e-30	PREDICTED: kinase suppressor of Ras 2 [Equus caballus]
CUFF.292591	gi|194214266|ref|XP_001489549.2|	2e-18	PREDICTED: f-box/WD repeat-containing protein 8-like [Equus caballus]
CUFF.295011.3	gi|194214421|ref|XP_001494248.2|	1e-21	PREDICTED: glycosyltransferase 1 domain-containing protein 1-like [Equus caballus]
CUFF.297713	gi|194214567|ref|XP_001494716.2|	7e-13	PREDICTED: tetratricopeptide repeat protein 39C [Equus caballus]
CUFF.302891	gi|194214840|ref|XP_001493950.2|	4e-07	PREDICTED: beta-lactamase-like protein 2-like [Equus caballus]
CUFF.45	gi|194215251|ref|XP_001488864.2|	2e-24	PREDICTED: uncharacterized protein C19orf12 homolog [Equus caballus]
CUFF.2307.1	gi|194215522|ref|XP_001916765.1|	2e-07	PREDICTED: hypothetical protein LOC100147673 [Equus caballus]
CUFF.2898.1	gi|194215630|ref|XP_001917284.1|	4e-31	PREDICTED: LOW QUALITY PROTEIN: f-box only protein 46 [Equus caballus]
CUFF.3111	gi|194215662|ref|XP_001917144.1|	3e-59	PREDICTED: serine/threonine-protein kinase D2-like [Equus caballus]
CUFF.4108	gi|194215827|ref|XP_001917496.1|	6e-34	PREDICTED: kallikrein-1E2-like [Equus caballus]
CUFF.4129.1	gi|194215827|ref|XP_001917496.1|	6e-17	PREDICTED: kallikrein-1E2-like [Equus caballus]
CUFF.4186.1	gi|194215855|ref|XP_001496923.2|	8e-114	PREDICTED: myeloid cell surface antigen CD33-like [Equus caballus]
CUFF.4186.2	gi|194215855|ref|XP_001496923.2|	3e-110	PREDICTED: myeloid cell surface antigen CD33-like [Equus caballus]
CUFF.295667.1	gi|194215959|ref|XP_001494558.2|	1e-07	PREDICTED: divergent paired-related homeobox [Equus caballus]
CUFF.69379.1	gi|194215959|ref|XP_001494558.2|	5e-32	PREDICTED: divergent paired-related homeobox [Equus caballus]
CUFF.295674.1	gi|194215959|ref|XP_001494558.2|	3e-37	PREDICTED: divergent paired-related homeobox [Equus caballus]
CUFF.6625.1	gi|194216221|ref|XP_001499759.2|	6e-09	PREDICTED: ubiquitin-conjugating enzyme E2C-binding protein-like [Equus caballus]
CUFF.284612.1	gi|194216221|ref|XP_001499759.2|	7e-07	PREDICTED: ubiquitin-conjugating enzyme E2C-binding protein-like [Equus caballus]
CUFF.7163	gi|194216246|ref|XP_001915832.1|	2e-14	PREDICTED: origin recognition complex subunit 3-like [Equus caballus]
CUFF.7199	gi|194216246|ref|XP_001915832.1|	7e-20	PREDICTED: origin recognition complex subunit 3-like [Equus caballus]
CUFF.18999	gi|194217082|ref|XP_001917697.1|	3e-27	PREDICTED: ABI gene family member 3-like [Equus caballus]
CUFF.23227.1	gi|194217421|ref|XP_001502383.2|	3e-21	PREDICTED: hypothetical protein LOC100072409 [Equus caballus]
CUFF.24934	gi|326937447|ref|NP_001192089.1|	2e-40	tumor necrosis factor ligand superfamily member 12 [Equus caballus]
CUFF.25915.1	gi|194217717|ref|XP_001918421.1|	4e-57	PREDICTED: LOW QUALITY PROTEIN: f-box/WD repeat-containing protein 10 [Equus caballus]
CUFF.25914.1	gi|194217717|ref|XP_001918421.1|	5e-06	PREDICTED: LOW QUALITY PROTEIN: f-box/WD repeat-containing protein 10 [Equus caballus]
CUFF.30858.1	gi|194218472|ref|XP_001491046.2|	2e-86	PREDICTED: UPF0696 protein C11orf68 homolog [Equus caballus]
CUFF.32369	gi|194218629|ref|XP_001917621.1|	2e-59	PREDICTED: transmembrane protein 80-like [Equus caballus]
CUFF.32409.1	gi|194218638|ref|XP_001917637.1|	6e-48	PREDICTED: patatin-like phospholipase domain-containing protein 2-like [Equus caballus]
CUFF.32415.1	gi|194218642|ref|XP_001917639.1|	5e-11	PREDICTED: EF-hand calcium-binding domain-containing protein 4A-like [Equus caballus]
CUFF.33014	gi|194218693|ref|XP_001494354.2|	2e-06	PREDICTED: brain-specific angiogenesis inhibitor 1-associated protein 2-like protein 1-like [Equus caballus]
CUFF.33043	gi|194218695|ref|XP_001914802.1|	1e-11	PREDICTED: LOW QUALITY PROTEIN: tectonin beta-propeller repeat-containing protein 1-like [Equus caballus]
CUFF.33094	gi|194218695|ref|XP_001914802.1|	3e-22	PREDICTED: LOW QUALITY PROTEIN: tectonin beta-propeller repeat-containing protein 1-like [Equus caballus]
CUFF.33362	gi|194218714|ref|XP_001493538.2|	2e-07	PREDICTED: probable palmitoyltransferase ZDHHC4-like [Equus caballus]
CUFF.33995	gi|194218749|ref|XP_001915079.1|	1e-08	PREDICTED: LOW QUALITY PROTEIN: IQ domain-containing protein E-like [Equus caballus]
CUFF.34437	gi|194218781|ref|XP_001915374.1|	2e-11	PREDICTED: dentin matrix protein 4-like [Equus caballus]
CUFF.35210	gi|194218881|ref|XP_001916140.1|	0.0	PREDICTED: LOW QUALITY PROTEIN: cut-like homeobox 1 [Equus caballus]
CUFF.35204	gi|194218881|ref|XP_001916140.1|	1e-48	PREDICTED: LOW QUALITY PROTEIN: cut-like homeobox 1 [Equus caballus]
CUFF.35205	gi|194218881|ref|XP_001916140.1|	3e-30	PREDICTED: LOW QUALITY PROTEIN: cut-like homeobox 1 [Equus caballus]
CUFF.35176.1	gi|194218881|ref|XP_001916140.1|	8e-69	PREDICTED: LOW QUALITY PROTEIN: cut-like homeobox 1 [Equus caballus]
CUFF.104837.1	gi|194218995|ref|XP_001500625.2|	1e-110	PREDICTED: RNA-binding protein FUS-like isoform 1 [Equus caballus]
CUFF.40205.1	gi|194219216|ref|XP_001490470.2|	9e-21	PREDICTED: DNA repair endonuclease XPF isoform 2 [Equus caballus]
CUFF.41008	gi|194219266|ref|XP_001914743.1|	2e-22	PREDICTED: ankyrin repeat and SAM domain-containing protein 3 [Equus caballus]
CUFF.42338	gi|194219389|ref|XP_001915287.1|	1e-19	PREDICTED: LOW QUALITY PROTEIN: telomere length regulation protein TEL2 homolog [Equus caballus]
CUFF.42400	gi|194219393|ref|XP_001915318.1|	4e-11	PREDICTED: RING finger protein unkempt-like [Equus caballus]
CUFF.46688	gi|194219703|ref|XP_001501450.2|	4e-16	PREDICTED: zinc finger protein 300-like [Equus caballus]
CUFF.48142.1	gi|194219787|ref|XP_001502132.2|	4e-41	PREDICTED: protocadherin gamma-A12 [Equus caballus]
CUFF.48138.1	gi|194219787|ref|XP_001502132.2|	2e-163	PREDICTED: protocadherin gamma-A12 [Equus caballus]
CUFF.48140.1	gi|194219787|ref|XP_001502132.2|	4e-48	PREDICTED: protocadherin gamma-A12 [Equus caballus]
CUFF.48147	gi|194219789|ref|XP_001917793.1|	7e-20	PREDICTED: protocadherin gamma-B7-like [Equus caballus]
CUFF.48147.1	gi|194219789|ref|XP_001917793.1|	7e-20	PREDICTED: protocadherin gamma-B7-like [Equus caballus]
CUFF.48145.1	gi|194219789|ref|XP_001917793.1|	2e-45	PREDICTED: protocadherin gamma-B7-like [Equus caballus]
CUFF.48148.1	gi|194219789|ref|XP_001917793.1|	9e-118	PREDICTED: protocadherin gamma-B7-like [Equus caballus]
CUFF.48151.1	gi|194219791|ref|XP_001917796.1|	4e-16	PREDICTED: protocadherin gamma-A10 [Equus caballus]
CUFF.48150.1	gi|194219791|ref|XP_001917796.1|	2e-81	PREDICTED: protocadherin gamma-A10 [Equus caballus]
CUFF.49729	gi|194219943|ref|XP_001917996.1|	9e-23	PREDICTED: solute carrier family 22 member 5, partial [Equus caballus]
CUFF.54387.1	gi|194220119|ref|XP_001504007.2|	6e-06	PREDICTED: proteinase-activated receptor 1-like [Equus caballus]
CUFF.55441.2	gi|194220168|ref|XP_001918387.1|	3e-146	PREDICTED: transcription initiation factor TFIID subunit 9-like [Equus caballus]
CUFF.55686	gi|194220217|ref|XP_001501093.2|	2e-15	PREDICTED: coiled-coil domain-containing protein 138-like [Equus caballus]
CUFF.55920	gi|194220223|ref|XP_001493196.2|	2e-06	PREDICTED: GRIP and coiled-coil domain-containing protein 2 [Equus caballus]
CUFF.64938.1	gi|194220815|ref|XP_001500024.2|	5e-07	PREDICTED: fasciculation and elongation protein zeta-2-like [Equus caballus]
CUFF.66277	gi|194220889|ref|XP_001502604.2|	7e-15	PREDICTED: EMILIN-1 [Equus caballus]
CUFF.67048	gi|194220918|ref|XP_001501474.2|	3e-32	PREDICTED: quinone oxidoreductase PIG3-like [Equus caballus]
CUFF.73187	gi|194221201|ref|XP_001491843.2|	2e-12	PREDICTED: coiled-coil domain-containing protein 66 [Equus caballus]
CUFF.74560	gi|194221338|ref|XP_001494767.2|	5e-12	PREDICTED: mitochondrial carnitine/acylcarnitine carrier protein-like [Equus caballus]
CUFF.74584.1	gi|194221340|ref|XP_001916291.1|	3e-22	PREDICTED: LOW QUALITY PROTEIN: cAMP-dependent protein kinase type II-alpha regulatory subunit-like [Equus caballus]
CUFF.85871.1	gi|194221915|ref|XP_001491872.2|	6e-24	PREDICTED: LOW QUALITY PROTEIN: UPF0124 protein C13orf31-like [Equus caballus]
CUFF.141365.1	gi|194222019|ref|XP_001493941.2|	3e-06	PREDICTED: propionyl-CoA carboxylase alpha chain, mitochondrial-like [Equus caballus]
CUFF.191933.1	gi|194222019|ref|XP_001493941.2|	3e-06	PREDICTED: propionyl-CoA carboxylase alpha chain, mitochondrial-like [Equus caballus]
CUFF.88746	gi|194222057|ref|XP_001497146.2|	3e-23	PREDICTED: probable phospholipid-transporting ATPase IH [Equus caballus]
CUFF.93956	gi|194222287|ref|XP_001916929.1|	3e-136	PREDICTED: peptidyl-prolyl cis-trans isomerase G [Equus caballus]
CUFF.100469.1	gi|194222645|ref|XP_001916275.1|	3e-42	PREDICTED: methyltransferase-like protein 13-like [Equus caballus]
CUFF.102360	gi|194222760|ref|XP_001500235.2|	7e-07	PREDICTED: protein disulfide-isomerase A5 isoform 1 [Equus caballus]
CUFF.103594	gi|194222832|ref|XP_001502864.2|	3e-06	PREDICTED: coiled-coil domain-containing protein KIAA1407-like [Equus caballus]
CUFF.104873	gi|194222901|ref|XP_001503511.2|	7e-08	PREDICTED: interphotoreceptor matrix proteoglycan 2 [Equus caballus]
CUFF.105127	gi|194222917|ref|XP_001502354.2|	2e-24	PREDICTED: coproporphyrinogen-III oxidase, mitochondrial-like [Equus caballus]
CUFF.141271	gi|194223684|ref|XP_001494560.2|	3e-16	PREDICTED: a-kinase anchor protein 8 [Equus caballus]
CUFF.143327.1	gi|194223850|ref|XP_001493756.2|	3e-22	PREDICTED: leucine-rich repeat-containing protein 70 [Equus caballus]
CUFF.143325.1	gi|194223850|ref|XP_001493756.2|	3e-102	PREDICTED: leucine-rich repeat-containing protein 70 [Equus caballus]
CUFF.143326.1	gi|194223850|ref|XP_001493756.2|	1e-170	PREDICTED: leucine-rich repeat-containing protein 70 [Equus caballus]
CUFF.146171	gi|194224012|ref|XP_001917364.1|	5e-12	PREDICTED: LOW QUALITY PROTEIN: triple functional domain protein [Equus caballus]
CUFF.147154	gi|194224085|ref|XP_001491024.2|	9e-14	PREDICTED: acyl-CoA synthetase short-chain family member 1 [Equus caballus]
CUFF.151593	gi|194224386|ref|XP_001499565.2|	6e-08	PREDICTED: retinoblastoma-like protein 1 [Equus caballus]
CUFF.155202.1	gi|194224644|ref|XP_001492862.2|	1e-19	PREDICTED: peroxisomal proliferator-activated receptor A-interacting complex 285 kDa protein-like [Equus caballus]
CUFF.155480.1	gi|194224681|ref|XP_001916096.1|	2e-72	PREDICTED: dual specificity protein phosphatase CDC14B [Equus caballus]
CUFF.155472.1	gi|194224681|ref|XP_001916096.1|	1e-32	PREDICTED: dual specificity protein phosphatase CDC14B [Equus caballus]
CUFF.155476.1	gi|194224681|ref|XP_001916096.1|	1e-36	PREDICTED: dual specificity protein phosphatase CDC14B [Equus caballus]
CUFF.28609.1	gi|194224683|ref|XP_001495070.2|	2e-09	PREDICTED: ferritin heavy chain-like [Equus caballus]
CUFF.28608.1	gi|194224683|ref|XP_001495070.2|	4e-11	PREDICTED: ferritin heavy chain-like [Equus caballus]
CUFF.158481.1	gi|194224716|ref|XP_001489009.2|	7e-07	PREDICTED: solute carrier family 28 member 3-like [Equus caballus]
CUFF.165096	gi|194225167|ref|XP_001489848.2|	9e-09	PREDICTED: papilin-like [Equus caballus]
CUFF.165409	gi|194225185|ref|XP_001490153.2|	6e-11	PREDICTED: protein FAM161B-like [Equus caballus]
CUFF.168739	gi|194225372|ref|XP_001491493.2|	9e-18	PREDICTED: cyclin-dependent kinase 2-interacting protein-like [Equus caballus]
CUFF.169849	gi|194225454|ref|XP_001915415.1|	4e-22	PREDICTED: b-cell differentiation antigen CD72-like [Equus caballus]
CUFF.170658.1	gi|194225508|ref|XP_001496567.2|	7e-27	PREDICTED: SH2 domain-containing adapter protein B [Equus caballus]
CUFF.175981	gi|194226018|ref|XP_001498632.2|	2e-07	PREDICTED: neurogenic locus notch homolog protein 1 [Equus caballus]
CUFF.176407	gi|194226096|ref|XP_001492084.2|	6e-11	PREDICTED: probable exonuclease mut-7 homolog [Equus caballus]
CUFF.176423	gi|194226096|ref|XP_001492084.2|	3e-16	PREDICTED: probable exonuclease mut-7 homolog [Equus caballus]
CUFF.177214	gi|194226143|ref|XP_001915540.1|	4e-16	PREDICTED: ubiquitin carboxyl-terminal hydrolase 25-like [Equus caballus]
CUFF.29104.1	gi|194226143|ref|XP_001915540.1|	5e-40	PREDICTED: ubiquitin carboxyl-terminal hydrolase 25-like [Equus caballus]
CUFF.303401.1	gi|194226143|ref|XP_001915540.1|	4e-43	PREDICTED: ubiquitin carboxyl-terminal hydrolase 25-like [Equus caballus]
CUFF.179032	gi|194226251|ref|XP_001916498.1|	3e-31	PREDICTED: proteasome assembly chaperone 1-like [Equus caballus]
CUFF.179261	gi|194226284|ref|XP_001492242.2|	2e-07	PREDICTED: glycerol-3-phosphate transporter [Equus caballus]
CUFF.179264	gi|194226284|ref|XP_001492242.2|	3e-08	PREDICTED: glycerol-3-phosphate transporter [Equus caballus]
CUFF.179328	gi|194226288|ref|XP_001916679.1|	8e-14	PREDICTED: tRNA (guanine-N(7)-)-methyltransferase subunit WDR4 [Equus caballus]
CUFF.180064.1	gi|194226333|ref|XP_001490052.2|	2e-21	PREDICTED: integrin beta-2 [Equus caballus]
CUFF.180111.1	gi|194226333|ref|XP_001490052.2|	6e-41	PREDICTED: integrin beta-2 [Equus caballus]
CUFF.180036.1	gi|194226333|ref|XP_001490052.2|	4e-53	PREDICTED: integrin beta-2 [Equus caballus]
CUFF.180190	gi|194226351|ref|XP_001489595.2|	3e-27	PREDICTED: lanosterol synthase [Equus caballus]
CUFF.180207	gi|194226351|ref|XP_001489595.2|	4e-14	PREDICTED: lanosterol synthase [Equus caballus]
CUFF.180263.1	gi|194226359|ref|XP_001916844.1|	4e-09	PREDICTED: pericentrin [Equus caballus]
CUFF.180232.1	gi|194226359|ref|XP_001916844.1|	7e-10	PREDICTED: pericentrin [Equus caballus]
CUFF.180240.1	gi|194226359|ref|XP_001916844.1|	4e-08	PREDICTED: pericentrin [Equus caballus]
CUFF.180249.1	gi|194226359|ref|XP_001916844.1|	1e-33	PREDICTED: pericentrin [Equus caballus]
CUFF.180304.1	gi|194226359|ref|XP_001916844.1|	3e-07	PREDICTED: pericentrin [Equus caballus]
CUFF.180498	gi|194226375|ref|XP_001488696.2|	3e-13	PREDICTED: heparan-alpha-glucosaminide N-acetyltransferase-like [Equus caballus]
CUFF.182347	gi|194226532|ref|XP_001491142.2|	2e-18	PREDICTED: long-chain-fatty-acid--CoA ligase 1 [Equus caballus]
CUFF.182671	gi|194226545|ref|XP_001492894.2|	3e-18	PREDICTED: N(4)-(beta-N-acetylglucosaminyl)-L-asparaginase-like [Equus caballus]
CUFF.183865	gi|194226636|ref|XP_001915069.1|	5e-18	PREDICTED: LOW QUALITY PROTEIN: uncharacterized protein C12orf29 homolog [Equus caballus]
CUFF.186788	gi|194226814|ref|XP_001501176.2|	4e-101	PREDICTED: histone H1.0-like [Equus caballus]
CUFF.189797.1	gi|194227026|ref|XP_001914980.1|	3e-37	PREDICTED: LOW QUALITY PROTEIN: c-Jun-amino-terminal kinase-interacting protein 2-like [Equus caballus]
CUFF.189798.1	gi|194227026|ref|XP_001914980.1|	2e-44	PREDICTED: LOW QUALITY PROTEIN: c-Jun-amino-terminal kinase-interacting protein 2-like [Equus caballus]
CUFF.192743.1	gi|194227153|ref|XP_001498985.2|	9e-18	PREDICTED: BEN domain-containing protein 7 [Equus caballus]
CUFF.194159	gi|194227216|ref|XP_001500355.2|	8e-09	PREDICTED: 1,5-anhydro-D-fructose reductase-like [Equus caballus]
CUFF.193452.1	gi|194227270|ref|XP_001492593.2|	7e-28	PREDICTED: formin-2 [Equus caballus]
CUFF.214489	gi|194227401|ref|XP_001916157.1|	2e-21	PREDICTED: LOW QUALITY PROTEIN: kinesin family member 21B [Equus caballus]
CUFF.215266.1	gi|194227464|ref|XP_001914734.1|	1e-92	PREDICTED: tubby-related protein 4 [Equus caballus]
CUFF.215267.1	gi|194227464|ref|XP_001914734.1|	0.0	PREDICTED: tubby-related protein 4 [Equus caballus]
CUFF.216047	gi|194227503|ref|XP_001489546.2|	1e-06	PREDICTED: FGFR1 oncogene partner-like [Equus caballus]
CUFF.217842.1	gi|194227606|ref|XP_001915919.1|	5e-26	PREDICTED: calpain-7-like protein-like [Equus caballus]
CUFF.217873.1	gi|194227606|ref|XP_001915919.1|	6e-49	PREDICTED: calpain-7-like protein-like [Equus caballus]
CUFF.217863.1	gi|194227606|ref|XP_001915919.1|	5e-34	PREDICTED: calpain-7-like protein-like [Equus caballus]
CUFF.217987	gi|194227612|ref|XP_001916020.1|	2e-13	PREDICTED: LOW QUALITY PROTEIN: utrophin-like [Equus caballus]
CUFF.218102	gi|194227612|ref|XP_001916020.1|	1e-07	PREDICTED: LOW QUALITY PROTEIN: utrophin-like [Equus caballus]
CUFF.218341.1	gi|194227618|ref|XP_001497186.2|	2e-08	PREDICTED: phosphatase and actin regulator 2-like [Equus caballus]
CUFF.321784	gi|194228272|ref|XP_001915191.1|	2e-16	PREDICTED: apoptosis-inducing factor 1, mitochondrial isoform 1 [Equus caballus]
CUFF.312155.2	gi|194228547|ref|XP_001488188.2|	1e-24	PREDICTED: probable palmitoyltransferase ZDHHC8 [Equus caballus]
CUFF.205950	gi|194228601|ref|XP_001915805.1|	1e-12	PREDICTED: olfactory receptor 2W3-like [Equus caballus]
CUFF.232674	gi|194228601|ref|XP_001915805.1|	2e-09	PREDICTED: olfactory receptor 2W3-like [Equus caballus]
CUFF.11203.1	gi|194228601|ref|XP_001915805.1|	6e-24	PREDICTED: olfactory receptor 2W3-like [Equus caballus]
CUFF.145324.1	gi|194228601|ref|XP_001915805.1|	5e-24	PREDICTED: olfactory receptor 2W3-like [Equus caballus]
CUFF.107451.1	gi|194228601|ref|XP_001915805.1|	2e-07	PREDICTED: olfactory receptor 2W3-like [Equus caballus]
CUFF.92709.1	gi|194228601|ref|XP_001915805.1|	5e-13	PREDICTED: olfactory receptor 2W3-like [Equus caballus]
CUFF.147418.1	gi|194228601|ref|XP_001915805.1|	1e-13	PREDICTED: olfactory receptor 2W3-like [Equus caballus]
CUFF.161819.1	gi|194228601|ref|XP_001915805.1|	2e-15	PREDICTED: olfactory receptor 2W3-like [Equus caballus]
CUFF.284506.1	gi|194228601|ref|XP_001915805.1|	2e-14	PREDICTED: olfactory receptor 2W3-like [Equus caballus]
CUFF.232674.1	gi|194228601|ref|XP_001915805.1|	2e-09	PREDICTED: olfactory receptor 2W3-like [Equus caballus]
CUFF.252389.1	gi|194228601|ref|XP_001915805.1|	5e-15	PREDICTED: olfactory receptor 2W3-like [Equus caballus]
CUFF.121820.1	gi|194228601|ref|XP_001915805.1|	7e-09	PREDICTED: olfactory receptor 2W3-like [Equus caballus]
CUFF.181049.1	gi|194228601|ref|XP_001915805.1|	2e-19	PREDICTED: olfactory receptor 2W3-like [Equus caballus]
CUFF.256072.1	gi|194228601|ref|XP_001915805.1|	1e-07	PREDICTED: olfactory receptor 2W3-like [Equus caballus]
CUFF.194699.1	gi|194228601|ref|XP_001915805.1|	1e-07	PREDICTED: olfactory receptor 2W3-like [Equus caballus]
CUFF.225620.1	gi|194228601|ref|XP_001915805.1|	9e-15	PREDICTED: olfactory receptor 2W3-like [Equus caballus]
CUFF.94066.1	gi|194228601|ref|XP_001915805.1|	3e-18	PREDICTED: olfactory receptor 2W3-like [Equus caballus]
CUFF.316118.1	gi|194228601|ref|XP_001915805.1|	6e-24	PREDICTED: olfactory receptor 2W3-like [Equus caballus]
CUFF.258566.1	gi|194228601|ref|XP_001915805.1|	1e-14	PREDICTED: olfactory receptor 2W3-like [Equus caballus]
CUFF.219457.1	gi|194228601|ref|XP_001915805.1|	2e-22	PREDICTED: olfactory receptor 2W3-like [Equus caballus]
CUFF.172970.1	gi|194228601|ref|XP_001915805.1|	5e-06	PREDICTED: olfactory receptor 2W3-like [Equus caballus]
CUFF.204474.1	gi|194228601|ref|XP_001915805.1|	3e-15	PREDICTED: olfactory receptor 2W3-like [Equus caballus]
CUFF.80451.1	gi|194228601|ref|XP_001915805.1|	1e-08	PREDICTED: olfactory receptor 2W3-like [Equus caballus]
CUFF.121779.1	gi|194228601|ref|XP_001915805.1|	1e-12	PREDICTED: olfactory receptor 2W3-like [Equus caballus]
CUFF.271262.1	gi|194228601|ref|XP_001915805.1|	1e-23	PREDICTED: olfactory receptor 2W3-like [Equus caballus]
CUFF.214950.1	gi|194228601|ref|XP_001915805.1|	1e-06	PREDICTED: olfactory receptor 2W3-like [Equus caballus]
CUFF.245115.1	gi|194228601|ref|XP_001915805.1|	5e-11	PREDICTED: olfactory receptor 2W3-like [Equus caballus]
CUFF.147098.1	gi|194228601|ref|XP_001915805.1|	5e-06	PREDICTED: olfactory receptor 2W3-like [Equus caballus]
CUFF.306149.1	gi|194228601|ref|XP_001915805.1|	4e-11	PREDICTED: olfactory receptor 2W3-like [Equus caballus]
CUFF.82457.1	gi|194228601|ref|XP_001915805.1|	1e-06	PREDICTED: olfactory receptor 2W3-like [Equus caballus]
CUFF.312840.1	gi|194228717|ref|XP_001915023.1|	4e-48	PREDICTED: cysteine-rich protein 2-like [Equus caballus]
CUFF.312839.1	gi|194228717|ref|XP_001915023.1|	3e-08	PREDICTED: cysteine-rich protein 2-like [Equus caballus]
CUFF.312973	gi|194228772|ref|XP_001490995.2|	4e-25	PREDICTED: WD repeat-containing protein 60 [Equus caballus]
CUFF.281529.1	gi|194238628|ref|XP_001916705.1|	1e-10	PREDICTED: coiled-coil and C2 domain-containing protein 1A-like [Equus caballus]
CUFF.313817.2	gi|194238632|ref|XP_001916711.1|	2e-89	PREDICTED: DDB1- and CUL4-associated factor 15-like [Equus caballus]
CUFF.313817.1	gi|194238632|ref|XP_001916711.1|	3e-99	PREDICTED: DDB1- and CUL4-associated factor 15-like [Equus caballus]
CUFF.313861.1	gi|194238681|ref|XP_001499048.2|	2e-23	PREDICTED: growth arrest-specific protein 6, partial [Equus caballus]
CUFF.233591.1	gi|194238713|ref|XP_001915914.1|	5e-06	PREDICTED: ATP-binding cassette sub-family D member 2-like [Equus caballus]
CUFF.139368.1	gi|194238713|ref|XP_001915914.1|	2e-06	PREDICTED: ATP-binding cassette sub-family D member 2-like [Equus caballus]
CUFF.279630.1	gi|194238713|ref|XP_001915914.1|	4e-08	PREDICTED: ATP-binding cassette sub-family D member 2-like [Equus caballus]
CUFF.131089.1	gi|194238713|ref|XP_001915914.1|	3e-06	PREDICTED: ATP-binding cassette sub-family D member 2-like [Equus caballus]
CUFF.11832.1	gi|194238713|ref|XP_001915914.1|	2e-10	PREDICTED: ATP-binding cassette sub-family D member 2-like [Equus caballus]
CUFF.146532.1	gi|194238713|ref|XP_001915914.1|	2e-10	PREDICTED: ATP-binding cassette sub-family D member 2-like [Equus caballus]
CUFF.141510	gi|194238911|ref|XP_001915272.1|	6e-17	PREDICTED: leukotriene-B(4) omega-hydroxylase 1-like [Equus caballus]
CUFF.297024	gi|194373489|dbj|BAG56840.1|	2e-14	unnamed protein product [Homo sapiens]
CUFF.275462	gi|194375065|dbj|BAG62645.1|	3e-15	unnamed protein product [Homo sapiens]
CUFF.291506	gi|194375594|dbj|BAG56742.1|	5e-09	unnamed protein product [Homo sapiens]
CUFF.31789	gi|194378066|dbj|BAG63396.1|	8e-09	unnamed protein product [Homo sapiens]
CUFF.94373.1	gi|194378134|dbj|BAG57817.1|	2e-14	unnamed protein product [Homo sapiens]
CUFF.237366	gi|194379224|dbj|BAG58163.1|	7e-19	unnamed protein product [Homo sapiens]
CUFF.255474	gi|194379572|dbj|BAG63752.1|	2e-09	unnamed protein product [Homo sapiens]
CUFF.220126.1	gi|194380768|dbj|BAG58537.1|	4e-12	unnamed protein product [Homo sapiens]
CUFF.213613	gi|194381746|dbj|BAG64242.1|	5e-26	unnamed protein product [Homo sapiens]
CUFF.199109	gi|194383784|dbj|BAG59250.1|	7e-07	unnamed protein product [Homo sapiens]
CUFF.132670	gi|194384190|dbj|BAG64868.1|	2e-17	unnamed protein product [Homo sapiens]
CUFF.112322	gi|194384630|dbj|BAG59475.1|	4e-26	unnamed protein product [Homo sapiens]
CUFF.193231	gi|194385422|dbj|BAG65088.1|	2e-17	unnamed protein product [Homo sapiens] gi|194389686|dbj|BAG61804.1| unnamed protein product [Homo sapiens]
CUFF.318005.1	gi|194387184|dbj|BAG59958.1|	2e-06	unnamed protein product [Homo sapiens]
CUFF.3613	gi|194389010|dbj|BAG61522.1|	6e-17	unnamed protein product [Homo sapiens]
CUFF.142471	gi|194389510|dbj|BAG61716.1|	3e-19	unnamed protein product [Homo sapiens]
CUFF.229393.1	gi|194390740|dbj|BAG62129.1|	2e-13	unnamed protein product [Homo sapiens]
CUFF.288581	gi|194391350|dbj|BAG60793.1|	5e-08	unnamed protein product [Homo sapiens]
CUFF.164276.1	gi|297479850|ref|XP_002691087.1|	5e-12	PREDICTED: DDB1- and CUL4-associated factor 5 [Bos taurus] gi|296483057|gb|DAA25172.1| abnormal cell LINeage family member (lin-53)-like [Bos taurus]
CUFF.4134.1	gi|194675389|ref|XP_582800.4|	3e-37	PREDICTED: sialic acid binding Ig-like lectin 8 [Bos taurus] gi|297485921|ref|XP_002695281.1| PREDICTED: sialic acid binding Ig-like lectin 8 [Bos taurus] gi|296477380|gb|DAA19495.1| sialic acid binding Ig-like lectin 7-like [Bos taurus]
CUFF.84805.1	gi|197127872|gb|ACH44370.1|	1e-23	putative small nuclear ribonucleoprotein polypeptide G [Taeniopygia guttata]
CUFF.321367	gi|197215631|gb|ACH53024.1|	8e-06	glutamate receptor subunit AMPA2 (predicted) [Otolemur garnettii]
CUFF.19486	gi|197245955|gb|AAI68954.1|	1e-15	Unknown (protein for IMAGE:9026960) [Rattus norvegicus]
CUFF.137940.1	gi|198282023|ref|NP_001128276.1|	6e-28	uncharacterized protein LOC548360 [Xenopus (Silurana) tropicalis] gi|197246799|gb|AAI68797.1| LOC548360 protein [Xenopus (Silurana) tropicalis]
CUFF.281548.1	gi|198454241|ref|XP_002137816.1|	4e-06	GA27442 [Drosophila pseudoobscura pseudoobscura] gi|198132708|gb|EDY68374.1| GA27442 [Drosophila pseudoobscura pseudoobscura]
CUFF.180112.1	gi|198462960|ref|XP_002135407.1|	8e-10	GA28529 [Drosophila pseudoobscura pseudoobscura] gi|198151050|gb|EDY74034.1| GA28529 [Drosophila pseudoobscura pseudoobscura]
CUFF.232651.1	gi|198418167|ref|XP_002123454.1|	2e-11	PREDICTED: similar to conserved hypothetical protein [Ciona intestinalis]
CUFF.275427.1	gi|332857151|ref|XP_001174645.2|	3e-20	PREDICTED: hypothetical protein LOC749092 [Pan troglodytes] gi|209573797|gb|ACI62856.1| envelope glycoprotein [Pan troglodytes]
CUFF.52511.1	gi|209573811|gb|ACI62863.1|	4e-08	envelope glycoprotein [Callithrix jacchus]
CUFF.291540.1	gi|260784141|ref|XP_002587127.1|	4e-06	hypothetical protein BRAFLDRAFT_241871 [Branchiostoma floridae] gi|229272265|gb|EEN43138.1| hypothetical protein BRAFLDRAFT_241871 [Branchiostoma floridae]
CUFF.117244.1	gi|260817441|ref|XP_002603595.1|	6e-08	hypothetical protein BRAFLDRAFT_93138 [Branchiostoma floridae] gi|229288915|gb|EEN59606.1| hypothetical protein BRAFLDRAFT_93138 [Branchiostoma floridae]
CUFF.310881.1	gi|260821585|ref|XP_002606113.1|	1e-09	hypothetical protein BRAFLDRAFT_125116 [Branchiostoma floridae] gi|229291451|gb|EEN62123.1| hypothetical protein BRAFLDRAFT_125116 [Branchiostoma floridae]
CUFF.233525.1	gi|260830017|ref|XP_002609958.1|	2e-07	hypothetical protein BRAFLDRAFT_124384 [Branchiostoma floridae] gi|229295320|gb|EEN65968.1| hypothetical protein BRAFLDRAFT_124384 [Branchiostoma floridae]
CUFF.75209.1	gi|260804493|ref|XP_002597122.1|	3e-08	hypothetical protein BRAFLDRAFT_121306 [Branchiostoma floridae] gi|229282385|gb|EEN53134.1| hypothetical protein BRAFLDRAFT_121306 [Branchiostoma floridae]
CUFF.35236.1	gi|237838763|ref|XP_002368679.1|	1e-07	voltage gated chloride channel domain-containing protein [Toxoplasma gondii ME49] gi|211966343|gb|EEB01539.1| voltage gated chloride channel domain-containing protein [Toxoplasma gondii ME49]
CUFF.28049.1	gi|242017800|ref|XP_002429374.1|	8e-06	collagen alpha-1 precursor, putative [Pediculus humanus corporis] gi|212514287|gb|EEB16636.1| collagen alpha-1 precursor, putative [Pediculus humanus corporis]
CUFF.2805.3	gi|240976653|ref|XP_002402458.1|	8e-06	DNA repair helicase rad3/xp-D, putative [Ixodes scapularis] gi|215491179|gb|EEC00820.1| DNA repair helicase rad3/xp-D, putative [Ixodes scapularis]
CUFF.256841.1	gi|190702535|gb|ACE75420.1|	2e-09	hypothetical protein GIP_L8_0340 [Glyptapanteles indiensis]
CUFF.297737.1	gi|222831666|ref|NP_001138542.1|	3e-15	calcium-binding tyrosine phosphorylation-regulated protein [Canis lupus familiaris] gi|219937659|emb|CAJ97444.1| sperm protein 13 [Canis lupus familiaris]
CUFF.10780	gi|221039696|dbj|BAH11611.1|	1e-06	unnamed protein product [Homo sapiens]
CUFF.257723	gi|221040574|dbj|BAH11964.1|	2e-19	unnamed protein product [Homo sapiens]
CUFF.191411.1	gi|221040924|dbj|BAH12139.1|	8e-21	unnamed protein product [Homo sapiens]
CUFF.203784.1	gi|221041126|dbj|BAH12240.1|	4e-20	unnamed protein product [Homo sapiens]
CUFF.194530	gi|221041400|dbj|BAH12377.1|	3e-10	unnamed protein product [Homo sapiens]
CUFF.124730	gi|221042310|dbj|BAH12832.1|	1e-19	unnamed protein product [Homo sapiens]
CUFF.26785.1	gi|221042960|dbj|BAH13157.1|	3e-07	unnamed protein product [Homo sapiens]
CUFF.312847.1	gi|221043058|dbj|BAH13206.1|	3e-16	unnamed protein product [Homo sapiens]
CUFF.96300	gi|221043512|dbj|BAH13433.1|	1e-18	unnamed protein product [Homo sapiens]
CUFF.279352.1	gi|221044386|dbj|BAH13870.1|	2e-39	unnamed protein product [Homo sapiens]
CUFF.236579	gi|221044488|dbj|BAH13921.1|	5e-18	unnamed protein product [Homo sapiens]
CUFF.165460	gi|221044540|dbj|BAH13947.1|	9e-27	unnamed protein product [Homo sapiens] gi|221046100|dbj|BAH14727.1| unnamed protein product [Homo sapiens]
CUFF.11038.1	gi|221044616|dbj|BAH13985.1|	1e-06	unnamed protein product [Homo sapiens]
CUFF.7196	gi|221045984|dbj|BAH14669.1|	3e-06	unnamed protein product [Homo sapiens]
CUFF.4088	gi|221111577|ref|XP_002161655.1|	5e-08	PREDICTED: hypothetical protein, partial [Hydra magnipapillata]
CUFF.139717	gi|221111577|ref|XP_002161655.1|	7e-12	PREDICTED: hypothetical protein, partial [Hydra magnipapillata]
CUFF.257922.1	gi|221481491|gb|EEE19877.1|	3e-06	chloride channel, putative [Toxoplasma gondii GT1]
CUFF.253136.1	gi|222139625|gb|ACM45805.1|	1e-09	Fc gamma receptor II [Sus scrofa]
CUFF.167587.1	gi|222616370|gb|EEE52502.1|	2e-08	hypothetical protein OsJ_34704 [Oryza sativa Japonica Group]
CUFF.17777.1	gi|224133688|ref|XP_002327656.1|	7e-06	predicted protein [Populus trichocarpa] gi|222836741|gb|EEE75134.1| predicted protein [Populus trichocarpa]
CUFF.267472	gi|255557693|ref|XP_002519876.1|	1e-11	DNA binding protein, putative [Ricinus communis] gi|223540922|gb|EEF42480.1| DNA binding protein, putative [Ricinus communis]
CUFF.292640	gi|255546929|ref|XP_002514522.1|	8e-08	ATP binding protein, putative [Ricinus communis] gi|223546126|gb|EEF47628.1| ATP binding protein, putative [Ricinus communis]
CUFF.177619	gi|224044143|ref|XP_002188532.1|	1e-24	PREDICTED: T-cell lymphoma invasion and metastasis 1 [Taeniopygia guttata]
CUFF.280536.1	gi|224048666|ref|XP_002195379.1|	1e-07	PREDICTED: similar to polyprotein [Taeniopygia guttata]
CUFF.33658	gi|224070350|ref|XP_002190550.1|	8e-07	PREDICTED: WD repeat domain, phosphoinositide interacting 2 [Taeniopygia guttata]
CUFF.56997.1	gi|224093933|ref|XP_002186882.1|	8e-17	PREDICTED: ubiquitin specific peptidase 15 isoform 1 [Taeniopygia guttata]
CUFF.176267	gi|224151594|ref|XP_002200308.1|	9e-25	PREDICTED: similar to Pol polyprotein, partial [Taeniopygia guttata]
CUFF.47705.1	gi|225076205|ref|ZP_03719404.1|	1e-19	hypothetical protein NEIFLAOT_01242 [Neisseria flavescens NRL30031/H210] gi|224952463|gb|EEG33672.1| hypothetical protein NEIFLAOT_01242 [Neisseria flavescens NRL30031/H210]
CUFF.220128.1	gi|225427486|ref|XP_002263093.1|	3e-06	PREDICTED: uncharacterized protein LOC100264917 [Vitis vinifera]
CUFF.236972.1	gi|296004929|ref|XP_002808808.1|	1e-11	conserved Plasmodium protein, unknown function [Plasmodium falciparum 3D7] gi|225632200|emb|CAX64085.1| conserved Plasmodium protein, unknown function [Plasmodium falciparum 3D7]
CUFF.28112.1	gi|310110127|ref|XP_003119544.1|	6e-11	PREDICTED: hypothetical protein LOC100507338 [Homo sapiens]
CUFF.256085	gi|335287071|ref|XP_001928381.3|	8e-11	PREDICTED: lysophosphatidic acid phosphatase type 6 isoform 1 [Sus scrofa]
CUFF.234029	gi|350587147|ref|XP_001927103.3|	5e-06	PREDICTED: ras and Rab interactor 3-like [Sus scrofa]
CUFF.252270	gi|308199433|ref|NP_001184047.1|	2e-12	TNF receptor-associated factor 5 [Canis lupus familiaris] gi|209361186|gb|ACI43177.1| TRAF5 [Canis lupus familiaris]
CUFF.282586.1	gi|226287641|gb|EEH43154.1|	1e-07	predicted protein [Paracoccidioides brasiliensis Pb18]
CUFF.27153.1	gi|255071203|ref|XP_002507683.1|	7e-06	predicted protein [Micromonas sp. RCC299] gi|226522958|gb|ACO68941.1| predicted protein [Micromonas sp. RCC299]
CUFF.3320.1	gi|255071203|ref|XP_002507683.1|	2e-11	predicted protein [Micromonas sp. RCC299] gi|226522958|gb|ACO68941.1| predicted protein [Micromonas sp. RCC299]
CUFF.312833.1	gi|262118176|ref|YP_003275946.1|	2e-06	Transglycosylase domain protein [Gordonia bronchialis DSM 43247] gi|262088086|gb|ACY24053.1| Transglycosylase domain protein [Gordonia bronchialis DSM 43247]
CUFF.275488.1	gi|256396843|ref|YP_003118407.1|	2e-08	translation initiation factor IF-2 [Catenulispora acidiphila DSM 44928] gi|256363069|gb|ACU76566.1| translation initiation factor IF-2 [Catenulispora acidiphila DSM 44928]
CUFF.124646.1	gi|229002015|dbj|BAH57854.1|	4e-07	tracheary element differentiation-related 7A [Zinnia violacea]
CUFF.276496	gi|229368765|gb|ACQ63045.1|	1e-06	CCR4-NOT transcription complex, subunit 3 (predicted) [Dasypus novemcinctus]
CUFF.176390.1	gi|291297604|ref|YP_003508882.1|	5e-08	hypothetical protein Snas_0067 [Stackebrandtia nassauensis DSM 44728] gi|290566824|gb|ADD39789.1| hypothetical protein Snas_0067 [Stackebrandtia nassauensis DSM 44728]
CUFF.32602	gi|260940435|ref|XP_002614517.1|	4e-06	hypothetical protein CLUG_05295 [Clavispora lusitaniae ATCC 42720] gi|238851703|gb|EEQ41167.1| hypothetical protein CLUG_05295 [Clavispora lusitaniae ATCC 42720]
CUFF.305936.1	gi|238879633|gb|EEQ43271.1|	2e-07	predicted protein [Candida albicans WO-1]
CUFF.234950.1	gi|294896414|ref|XP_002775545.1|	6e-44	conserved hypothetical protein [Perkinsus marinus ATCC 50983] gi|239881768|gb|EER07361.1| conserved hypothetical protein [Perkinsus marinus ATCC 50983]
CUFF.312794.1	gi|239836899|gb|ACS29495.1|	1e-17	IgG transmembrane region [Monodelphis domestica]
CUFF.31862.1	gi|240256003|ref|NP_193602.4|	9e-12	leucine-rich repeat extensin-like protein 5 [Arabidopsis thaliana] gi|300681244|sp|Q9SN46.2|LRX5_ARATH RecName: Full=Leucine-rich repeat extensin-like protein 5; Short=AtLRX5; Short=LRR/EXTENSIN5; AltName: Full=Cell wall hydroxyproline-rich glycoprotein; Flags: Precursor gi|332658674|gb|AEE84074.1| leucine-rich repeat extensin-like protein 5 [Arabidopsis thaliana]
CUFF.122533.1	gi|303318503|ref|XP_003069251.1|	1e-07	WH1 domain containing protein [Coccidioides posadasii C735 delta SOWgp] gi|240108937|gb|EER27106.1| WH1 domain containing protein [Coccidioides posadasii C735 delta SOWgp]
CUFF.297649.1	gi|242060268|ref|XP_002451423.1|	3e-09	hypothetical protein SORBIDRAFT_04g001863 [Sorghum bicolor] gi|241931254|gb|EES04399.1| hypothetical protein SORBIDRAFT_04g001863 [Sorghum bicolor]
CUFF.281549.1	gi|302530123|ref|ZP_07282465.1|	3e-10	predicted protein [Streptomyces sp. AA4] gi|302439018|gb|EFL10834.1| predicted protein [Streptomyces sp. AA4]
CUFF.275850.1	gi|290957019|ref|YP_003488201.1|	8e-06	unnamed protein product [Streptomyces scabiei 87.22] gi|260646545|emb|CBG69642.1| putative translation initiation/elongation factor [Streptomyces scabiei 87.22]
CUFF.137486.1	gi|290958992|ref|YP_003490174.1|	7e-06	unnamed protein product [Streptomyces scabiei 87.22] gi|260648518|emb|CBG71629.1| putative serine/threonine protein kinase [Streptomyces scabiei 87.22]
CUFF.248121	gi|260505969|gb|ACX42382.1|	4e-06	6-phosphofructo-2-kinase/fructose-2,6-bisphosphatase-2 variant 6 [Rattus norvegicus]
CUFF.262206	gi|261278098|dbj|BAI44635.1|	7e-10	phosphodiesterase 4A [Mus musculus]
CUFF.195317.1	gi|262050548|ref|NP_001159924.1|	9e-34	deiodinase, iodothyronine, type I [Equus caballus]
CUFF.155031.1	gi|269127742|ref|YP_003301112.1|	1e-06	cellulose-binding family II [Thermomonospora curvata DSM 43183] gi|268312700|gb|ACY99074.1| cellulose-binding family II [Thermomonospora curvata DSM 43183]
CUFF.3073.1	gi|270011594|gb|EFA08042.1|	5e-06	hypothetical protein TcasGA2_TC005636 [Tribolium castaneum]
CUFF.202782.1	gi|270000216|gb|ACZ57957.1|	5e-11	F-actin capping protein beta subunit variant II [Sus scrofa]
CUFF.294986.1	gi|271962668|ref|YP_003336864.1|	3e-06	unnamed protein product [Streptosporangium roseum DSM 43021] gi|270505843|gb|ACZ84121.1| fibrocystin-L-like protein [Streptosporangium roseum DSM 43021]
CUFF.76133.1	gi|281212121|gb|EFA86282.1|	3e-15	hypothetical protein PPL_00844 [Polysphondylium pallidum PN500]
CUFF.181476	gi|281337351|gb|EFB12935.1|	2e-25	hypothetical protein PANDA_021553 [Ailuropoda melanoleuca]
CUFF.323143	gi|281337770|gb|EFB13354.1|	2e-15	hypothetical protein PANDA_019994 [Ailuropoda melanoleuca]
CUFF.127626	gi|281338198|gb|EFB13782.1|	9e-08	hypothetical protein PANDA_001037 [Ailuropoda melanoleuca]
CUFF.231863.1	gi|281338732|gb|EFB14316.1|	4e-70	hypothetical protein PANDA_020046 [Ailuropoda melanoleuca]
CUFF.231862.1	gi|281338732|gb|EFB14316.1|	0.0	hypothetical protein PANDA_020046 [Ailuropoda melanoleuca]
CUFF.303061.1	gi|301763377|ref|XP_002917105.1|	2e-34	PREDICTED: carbonyl reductase [NADPH] 3-like [Ailuropoda melanoleuca] gi|281338854|gb|EFB14438.1| hypothetical protein PANDA_005289 [Ailuropoda melanoleuca]
CUFF.5430.1	gi|281338872|gb|EFB14456.1|	1e-07	hypothetical protein PANDA_014166 [Ailuropoda melanoleuca]
CUFF.257443	gi|281339609|gb|EFB15193.1|	1e-20	hypothetical protein PANDA_017305 [Ailuropoda melanoleuca]
CUFF.170148	gi|281339806|gb|EFB15390.1|	2e-15	hypothetical protein PANDA_007504 [Ailuropoda melanoleuca]
CUFF.134570	gi|281340772|gb|EFB16356.1|	6e-27	hypothetical protein PANDA_014479 [Ailuropoda melanoleuca]
CUFF.291020	gi|281340813|gb|EFB16397.1|	5e-10	hypothetical protein PANDA_011833 [Ailuropoda melanoleuca]
CUFF.320496.1	gi|281341113|gb|EFB16697.1|	9e-10	hypothetical protein PANDA_013384 [Ailuropoda melanoleuca]
CUFF.29287	gi|281341222|gb|EFB16806.1|	3e-17	hypothetical protein PANDA_018182 [Ailuropoda melanoleuca]
CUFF.57729.1	gi|281341982|gb|EFB17566.1|	4e-16	hypothetical protein PANDA_018074 [Ailuropoda melanoleuca]
CUFF.120176.1	gi|281342402|gb|EFB17986.1|	1e-10	hypothetical protein PANDA_011999 [Ailuropoda melanoleuca]
[truncated: 1,601 more rows]
