# Supplementary material for: RNA Sequencing of the Exercise Transcriptome in Equine Athletes
Source: PLoS One. 2013 Dec 31;8(12):e83504. doi: 10.1371/journal.pone.0083504 (PMC3877044; doi:10.1371/journal.pone.0083504)
Supplement: File S1 — Figure S1. Canonical pathway enrichment from IPA analysis. Red and green are respectively up-regulated and down-regulated fraction of the genes of the dataset. Pathways are ordered in −log(p-value) –wise form. Figure S2. Scatterplot of the logarithmic reads count between the samples. Pearson correlation coefficient (r) is reported for each comparison. Labels A and B represent the samples (biological replicates), while labels 1 and 2 represent the time points (at rest and after the competition). Table S1. Similarities of new transcripts with known proteins. Table S2. Transcripts with significant similarities with known long non-coding RNA. Table S3. Complete list of significantly modulated transcripts. Table S4. BiNGO analysis results. Table S5. Network list in the IPA analysis. Table S6. Canonical pathway “communication between innate and adaptive immune cells”. Table S7. Canonical pathway “leukocyte extravasation signaling”. Table S8. Canonical pathway “mitogen activated protein kinase (MAPK)”. Table S9. Row counts and tag distribution statistics of the single samples. (ZIP) [file pone.0083504.s001.zip › Supp_Materials/Table_S2.xlsx]

## Sheet: intergenic
	LogFC	logCPM	adjust p-value	Protein Db	Nucleotide Db	NONCODE
CUFF.100060	-2.27247	5.29804998441661	0.000691346	-	-	-
CUFF.102186	-1.51577	7.92115215972185	0.0145919	gi|149731539|ref|XP_001500056.1|	gi|149731538|ref|XM_001500006.1|	-
CUFF.103947	-2.05197	7.68914222930966	0.000334647	gi|338716283|ref|XP_001917660.2|	gi|338716282|ref|XM_001917625.2|	-
CUFF.108598	-1.73004	4.06177756021523	0.0461664	-	-	-
CUFF.109437	-1.62477	5.17999457343	0.0231727	gi|33337747|gb|AAQ13510.1|AF109362_1	gi|197099101|ref|NM_001132259.1|	n342669 (mRNAlike lncRNA)
CUFF.121009	-2.38205	5.4905426800643	0.000325794	-	gi|170514514|gb|AC218924.1|	-
CUFF.12536	-1.54278	5.62846257548064	0.0257597	-	gi|236184927|emb|CU464073.11|	-
CUFF.128898	-1.7394	6.91764325176513	0.00451492	gi|338717610|ref|XP_003363659.1|	gi|338717609|ref|XM_003363611.1|	-
CUFF.128912	-3.1678	6.63770939552687	4.56731e-08	gi|332841735|ref|XP_001147409.2|	gi|359069649|ref|XM_003586579.1|	n418302 (lncRNA)
CUFF.128937	-1.4849	5.90081419663603	0.0306977	gi|338717619|ref|XP_003363662.1|	gi|338717618|ref|XM_003363614.1|	-
CUFF.128943	-1.8868	5.1582471656031	0.00972115	gi|338717617|ref|XP_001502918.3|	gi|338717616|ref|XM_001502868.3|	n333737 (mRNAlike lncRNA)
CUFF.128954	-3.31187	4.34624492665793	2.57805e-05	gi|339425|gb|AAA73127.1|	gi|242098927|emb|FN401975.1|	-
CUFF.128973	-1.73149	6.55039514557073	0.0054087	gi|194207087|ref|XP_001918344.1|	gi|194207086|ref|XM_001918309.1|	n336748 (mRNAlike lncRNA)
CUFF.128978	-2.23556	3.73759651738618	0.0128079	gi|12958481|gb|AAK09315.1|AF318543_1	gi|242098927|emb|FN401975.1|	-
CUFF.128985	-1.64303	4.73558800688796	0.0365186	gi|29420620|dbj|BAC66533.1|	gi|338717670|ref|XM_003363634.1|	n336158 (mRNAlike lncRNA)
CUFF.129005	-1.49195	5.15258032584306	0.041191	gi|296483533|gb|DAA25648.1|	gi|288784661|dbj|AK351752.1|	-
CUFF.129010	-1.92251	4.31757611451665	0.020968	gi|338717654|ref|XP_003363676.1|	gi|338717653|ref|XM_003363628.1|	-
CUFF.129011	-1.52228	5.72289472697531	0.029247	gi|338717652|ref|XP_003363675.1|	gi|338717655|ref|XM_003363629.1|	-
CUFF.129016	-2.15899	4.74737482850854	0.00329471	gi|351705212|gb|EHB08131.1|	gi|338717670|ref|XM_003363634.1|	n336166 (mRNAlike lncRNA)
CUFF.129017	-1.66328	5.51959400282072	0.0166003	gi|338717676|ref|XP_001490909.2|	gi|338717675|ref|XM_001490859.2|	-
CUFF.129031	-1.78591	5.02914894661652	0.0123197	gi|350586943|ref|XP_003356766.2|	gi|350586942|ref|XM_003356718.2|	-
CUFF.129095	-2.16702	3.37226763614489	0.0249091	-	-	-
CUFF.129552	-2.3821	3.3068273009467	0.0176679	-	-	-
CUFF.129556	-3.75103	8.81828050370844	7.01105e-12	gi|194207249|ref|XP_001488476.2|	gi|338717963|ref|XM_001488406.3|	-
CUFF.129580	-3.18873	6.66743935498178	3.29232e-08	-	-	-
CUFF.129585	-2.01998	3.2359215038497	0.0471228	gi|338728663|ref|XP_001488289.3|	gi|338728628|ref|XM_001489068.3|	-
CUFF.129587	-4.418	5.18471730714809	4.06536e-09	gi|194207235|ref|XP_001914771.1|	gi|338728662|ref|XM_001488239.3|	-
CUFF.129594	-3.26797	4.09341509608081	8.35159e-05	gi|338728710|ref|XP_003365732.1|	gi|338728709|ref|XM_003365684.1|	-
CUFF.129598	-2.58889	4.2165854565585	0.00124074	gi|194238882|ref|XP_001915621.1|	gi|338728709|ref|XM_003365684.1|	-
CUFF.129599	-2.19584	3.16382218091401	0.0420011	gi|338728631|ref|XP_001489787.3|	gi|338728678|ref|XM_001500844.3|	-
CUFF.129615	-3.36854	5.55964465099773	1.67739e-07	gi|194207235|ref|XP_001914771.1|	gi|338717959|ref|XM_001914736.2|	-
CUFF.129626	-3.12489	7.51319992389586	1.5839e-08	gi|358417946|ref|XP_874639.5|	gi|338717959|ref|XM_001914736.2|	-
CUFF.135440	-1.53902	8.48714803825938	0.0164589	gi|338718350|ref|XP_003363811.1|	gi|73761618|gb|DQ083409.1|	-
CUFF.135888	-1.64141	4.5033457742102	0.0455329	gi|297302463|ref|XP_001115190.2|	gi|73761632|gb|DQ083418.1|	n405299 (lncRNA)
CUFF.136552	-1.77113	6.53468314392983	0.00605135	gi|311249615|ref|XP_003123704.1|	gi|335283089|ref|XM_003123656.2|	-
CUFF.139184	-1.65954	4.28228470186466	0.0398968	-	gi|402866982|ref|XM_003897599.1|	-
CUFF.141876	-3.40022	3.26177209215439	0.00176438	-	-	-
CUFF.141904	-1.63522	8.05528415505488	0.00612176	-	-	-
CUFF.146054	-1.918	4.61465465578805	0.0131822	-	gi|395833110|ref|XM_003789540.1|	-
CUFF.147831	-1.5317	5.01173739256533	0.044002	-	-	-
CUFF.154557	-1.81286	4.91551836699431	0.0145714	-	-	-
CUFF.163423	-1.76705	5.24138944200124	0.0117848	-	gi|15617343|emb|AL355076.5|	-
CUFF.164887	-1.94193	5.43939480092138	0.0041209	-	-	-
CUFF.165346	-1.68244	4.12218835882234	0.0487158	-	gi|402876664|ref|XM_003902028.1|	-
CUFF.166321	-1.58622	5.24160987075812	0.0289217	-	-	-
CUFF.172441	-2.48332	3.39316615841428	0.0123722	-	-	-
CUFF.173166	-2.57789	3.48860594142198	0.00709205	-	-	-
CUFF.176362	-1.60881	4.50723047304334	0.0492463	-	gi|219555686|ref|NM_001004354.2|	-
CUFF.178679	-1.97988	3.38806251753474	0.0441463	gi|296490857|gb|DAA32970.1|	gi|395856622|ref|XM_003800674.1|	-
CUFF.179188	-1.80868	5.95712729732999	0.00699624	gi|194226278|ref|XP_001916659.1|	gi|194226277|ref|XM_001916624.1|	-
CUFF.179189	-2.04023	3.60581966632054	0.0236164	-	-	-
CUFF.179190	-2.6695	3.32010823660747	0.00809949	-	-	-
CUFF.179194	-2.18163	6.1030692442625	0.000614537	-	gi|11602942|gb|AC015555.13|AC015555	-
CUFF.179201	-2.7459	4.32974427997079	0.000546236	-	gi|11602942|gb|AC015555.13|AC015555	-
CUFF.179202	-3.3665	3.25549290162329	0.00176438	-	-	-
CUFF.179206	-2.97631	3.27449058635356	0.00496831	-	-	-
CUFF.179229	-1.73939	6.95446383400845	0.00436168	-	-	-
CUFF.180442	-2.94178	3.25172336136538	0.00496831	-	gi|28557878|gb|AC124156.3|	-
CUFF.180446	-2.94178	3.25885551505508	0.00496831	-	-	-
CUFF.181745	-1.92919	4.94842064018715	0.00841444	gi|301786949|ref|XP_002928890.1|	gi|301786948|ref|XM_002928844.1|	n341470 (mRNAlike lncRNA)
CUFF.187102	-2.38027	5.19809759175223	0.000492163	gi|338721299|ref|XP_001916555.2|	gi|338721298|ref|XM_001916520.2|	-
CUFF.189045	-2.72927	4.33041978688577	0.000546236	gi|148645276|gb|ABR01162.1|	gi|157389797|emb|AM420315.1|	-
CUFF.191488	-1.66833	9.41430090507912	0.00488071	gi|332833764|ref|XP_521426.3|	gi|301754714|ref|XM_002913163.1|	-
CUFF.192724	-1.92599	3.79124681265662	0.0362946	-	-	-
CUFF.194693	-2.4487	3.10865538628747	0.0261251	-	-	-
CUFF.196567	-1.46865	5.94747900207507	0.0285454	gi|297278601|ref|XP_002801581.1|	gi|166795246|ref|NM_001114172.1|	-
CUFF.202727	-1.40266	7.73130791894267	0.0272433	gi|119615267|gb|EAW94861.1|	gi|371913906|dbj|AK389428.1|	-
CUFF.205514	-2.43336	4.06789251342562	0.00424058	-	-	-
CUFF.205516	-1.802	6.72964414454987	0.00412228	-	-	-
CUFF.205887	-2.14732	3.96591033785804	0.0147188	-	-	-
CUFF.206121	-3.05628	3.64830255870279	0.000992259	-	gi|359322820|ref|XM_003639880.1|	-
CUFF.207351	-2.34672	3.28347963599568	0.0213294	gi|198250386|gb|ACH85195.1|	gi|4588114|gb|AF097591.1|AF097591	-
CUFF.212553	-1.53022	5.46111546989	0.0300855	-	gi|371922907|dbj|AK396317.1|	-
CUFF.213341	-2.9064	3.23083051370552	0.00606701	-	gi|283945668|gb|AC238857.3|	-
CUFF.215019	-2.23528	3.41437469676364	0.0330028	-	-	-
CUFF.217971	-1.5733	4.96893272747621	0.0389396	-	-	-
CUFF.220434	-3.04362	4.86159142973048	1.91648e-05	-	-	-
CUFF.224177	-2.32689	4.00772120406655	0.00635454	-	-	-
CUFF.224179	-2.01721	5.13712076299165	0.0038199	-	-	-
CUFF.229043	-2.04602	9.84280526664334	0.000207711	gi|348571715|ref|XP_003471641.1|	gi|194209136|ref|XM_001491312.2|	n332638 (mRNAlike lncRNA)
CUFF.235696	-3.80509	5.0416415781448	1.26562e-07	gi|296488352|gb|DAA30465.1|	-	-
CUFF.235699	-3.07521	3.35873573744571	0.00272945	gi|348568422|ref|XP_003469997.1|	-	-
CUFF.235706	-3.6678	3.95693194359907	2.80235e-05	-	gi|1041062|gb|L38393.1|HRSTCRGA	-
CUFF.235719	-3.18844	5.79319945887619	5.45321e-07	gi|338723913|ref|XP_003364827.1|	gi|338723912|ref|XM_003364779.1|	-
CUFF.235729	-2.03829	4.570818053136	0.00544393	gi|338723913|ref|XP_003364827.1|	gi|338723912|ref|XM_003364779.1|	-
CUFF.235742	-3.55795	3.41114218725304	0.000586131	gi|338723913|ref|XP_003364827.1|	gi|338723912|ref|XM_003364779.1|	-
CUFF.239429	-1.79585	4.1298469678121	0.0306977	gi|119614221|gb|EAW93815.1|	gi|297680834|ref|XM_002818134.1|	-
CUFF.242039	-2.38067	4.48504115189735	0.00174961	-	gi|166706843|ref|NM_001114147.1|	-
CUFF.245148	-1.92752	7.88159465709774	0.000932472	gi|482441|pir||A46547	gi|338724450|ref|XR_131625.1|	-
CUFF.245149	-1.50591	8.3473187826617	0.0128079	-	gi|790752|gb|L27845.1|HRSTCRAB	-
CUFF.245165	-1.43866	8.60494872096121	0.0188642	-	-	-
CUFF.248421	-1.40018	6.61947970496974	0.0333135	-	gi|338724513|ref|XM_003364910.1|	-
CUFF.253520	-2.59959	3.2678548958178	0.00983029	-	-	-
CUFF.253899	-1.53542	6.90717186337445	0.0176859	gi|356582523|ref|NP_001239227.1|	gi|356582522|ref|NM_001252298.1|	-
CUFF.253900	-1.91472	7.57656214594315	0.0011722	gi|356582523|ref|NP_001239227.1|	gi|356582522|ref|NM_001252298.1|	-
CUFF.256020	-1.34766	6.7373688111104	0.0416424	-	gi|397469210|ref|XM_003806207.1|	-
CUFF.256595	-2.80342	3.68162957361074	0.00203111	-	gi|395730012|ref|XM_002810381.2|	-
CUFF.257281	-2.71202	4.66207065709298	0.00023236	-	gi|23093027|emb|AL603832.28|	-
CUFF.258019	-1.55201	5.01377851491134	0.0413694	gi|338725210|ref|XP_001494282.3|	gi|338725209|ref|XM_001494232.3|	-
CUFF.260475	-1.31758	9.95591369417639	0.0333135	gi|338725247|ref|XP_003365104.1|	gi|338725246|ref|XM_003365056.1|	n266750 (mRNAlike lncRNA)
CUFF.260952	-1.50824	5.31701839471091	0.0381191	-	-	-
CUFF.260974	-1.62419	4.4437081969797	0.0416424	gi|338725263|ref|XP_001917756.2|	gi|338725262|ref|XM_001917721.2|	-
CUFF.26349	-2.31046	3.24832778221242	0.0255584	-	-	-
CUFF.26723	-2.74755	4.03018932611811	0.00152492	-	-	-
CUFF.267504	-1.69631	10.2186370569876	0.0035165	gi|123994899|gb|ABM85051.1|	gi|338726017|ref|XM_001915507.2|	-
CUFF.267873	-1.9995	6.94199288059387	0.000818249	gi|149712506|ref|XP_001499305.1|	gi|149712505|ref|XM_001499255.1|	-
CUFF.268019	-1.74556	5.08670968122264	0.0138633	gi|374676510|gb|AEZ56997.1|	gi|374676509|gb|JN795140.1|	-
CUFF.268020	-1.56248	5.46713999898466	0.0285454	-	-	-
CUFF.274730	-1.63822	6.64887615837783	0.00993324	-	-	-
CUFF.274764	-2.11331	3.49205639679539	0.0284194	-	-	-
CUFF.276858	-1.76698	4.18399194839202	0.0461664	-	-	-
CUFF.279354	-2.04096	8.42154866434689	0.000307039	-	gi|356640216|ref|NM_001252336.1|	-
CUFF.279622	-2.48793	3.15819559549905	0.0215	-	-	-
CUFF.281258	-1.58022	6.05078116232474	0.0206718	-	-	-
CUFF.282471	-2.65031	6.92381343601559	3.3123e-06	gi|119604519|gb|EAW84113.1|	gi|301772017|ref|XM_002921370.1|	-
CUFF.286616	-1.79116	4.35543547142226	0.0249373	-	-	-
CUFF.289095	-2.13164	3.32929357769157	0.0344941	-	gi|338727602|ref|XM_003365480.1|	-
CUFF.290175	-1.78591	5.03743887730725	0.0147188	-	-	-
CUFF.290920	-2.58939	4.87441558237005	0.000186942	-	gi|5777826|emb|AL079300.11|	-
CUFF.29147	-2.87175	3.9648742511543	0.000509867	-	-	-
CUFF.29149	-3.36099	3.94037416173767	0.000121926	gi|338712142|ref|XP_003362667.1|	gi|338712141|ref|XM_003362619.1|	-
CUFF.29150	-2.38422	3.88591350269219	0.00709586	-	-	-
CUFF.29486	-1.71932	7.42948839161514	0.00407227	-	-	-
CUFF.295434	-2.11258	4.06876953763414	0.0128079	-	-	-
CUFF.296728	-1.99732	4.18617334382878	0.0143879	-	-	-
CUFF.30238	-1.28409	10.4004440979833	0.0433395	gi|149725528|ref|XP_001489344.1|	gi|87196493|ref|NM_174024.2|	-
CUFF.310788	-1.95408	3.95632402936149	0.0241039	gi|194215152|ref|XP_001917082.1|	gi|338728489|ref|XM_001917047.2|	-
CUFF.312541	-2.40757	3.89943634321462	0.00709586	-	-	-
CUFF.312572	-3.02103	3.8600853021517	0.000494949	gi|338728870|ref|XP_003365772.1|	gi|338728869|ref|XM_003365724.1|	-
CUFF.313289	-2.83293	3.16337455296518	0.00746592	gi|194207235|ref|XP_001914771.1|	gi|338728662|ref|XM_001488239.3|	-
CUFF.313290	-2.91793	5.83000290208915	3.5489e-06	gi|194238888|ref|XP_001915648.1|	gi|194238887|ref|XM_001915613.1|	-
CUFF.313292	-4.71383	7.88566956969517	1.52983e-15	gi|338728629|ref|XP_001489118.3|	gi|338728628|ref|XM_001489068.3|	-
CUFF.313671	-2.73202	6.89196440087201	1.29597e-06	gi|126352430|ref|NP_001075350.1|	-	-
CUFF.313677	-3.35599	6.83578372383209	5.66503e-09	gi|194207235|ref|XP_001914771.1|	gi|338717959|ref|XM_001914736.2|	-
CUFF.313705	-3.11875	9.53682985953343	4.86057e-09	gi|338728663|ref|XP_001488289.3|	gi|338728662|ref|XM_001488239.3|	-
CUFF.313766	-1.29111	9.23286366471623	0.0394951	gi|56417363|gb|AAV90625.1|	-	-
CUFF.313846	-2.14482	3.51854820776808	0.0243338	gi|380799001|gb|AFE71376.1|	gi|338717730|ref|XM_001917219.2|	-
CUFF.314274	-1.58146	4.61664153445311	0.0453362	gi|302144416|emb|CBW44123.1|	gi|338728722|ref|XR_131661.1|	-
CUFF.314444	-2.5234	5.39001075150775	0.000144543	gi|153792266|ref|NP_001093235.1|	-	-
CUFF.314618	-3.00312	3.59959668400212	0.00142871	gi|194238001|ref|XP_001914688.1|	gi|194238000|ref|XM_001914653.1|	-
CUFF.314619	-2.58812	6.00143561550127	2.80848e-05	-	gi|338728662|ref|XM_001488239.3|	-
CUFF.314694	-1.3157	6.51985847498298	0.0479308	-	-	-
CUFF.314751	-3.66262	4.47069816797576	6.14785e-06	gi|194207237|ref|XP_001488328.2|	gi|338717980|ref|XM_001488278.3|	-
CUFF.314881	-2.25703	4.04124889487404	0.00555301	gi|51094739|gb|EAL23986.1|	gi|338723912|ref|XM_003364779.1|	-
CUFF.315076	-1.42988	5.97628976064104	0.0407612	-	-	-
CUFF.315111	-2.95208	3.80788054090464	0.000834683	gi|126352430|ref|NP_001075350.1|	gi|126352429|ref|NM_001081881.1|	-
CUFF.315237	-1.39368	6.48203787315451	0.0362946	-	-	-
CUFF.315311	-1.39808	5.6659523495886	0.0498667	-	-	-
CUFF.317691	-1.67672	5.18807804840976	0.0216424	-	gi|395753871|ref|XM_002831577.2|	-
CUFF.322050	-2.23582	4.16373220786645	0.0059302	-	-	-
CUFF.33358	-2.32782	4.54238895076107	0.00167424	gi|332257781|ref|XP_003277983.1|	-	-
CUFF.34229	-3.46388	3.73525434402283	0.000174408	-	-	-
CUFF.34234	-2.57789	3.48594758290129	0.00709205	-	-	-
CUFF.34238	-3.07167	4.14927506925957	0.000133326	-	-	-
CUFF.34242	-2.63275	4.72549546923773	0.000361138	-	-	-
CUFF.34243	-2.66301	3.9543102650833	0.00133309	-	-	-
CUFF.38035	-2.51553	3.45730072450562	0.00851919	-	-	-
CUFF.38037	-2.15551	3.13923781180749	0.0420011	-	-	-
CUFF.41759	-1.4989	5.87112691653656	0.0292624	-	gi|242100034|emb|FN415193.1|	-
CUFF.41775	-1.37973	11.2989203791795	0.0238828	gi|149750942|ref|XP_001499755.1|	gi|338712926|ref|XM_001499705.2|	-
CUFF.4243	-1.51448	4.84808571219237	0.0476425	gi|338710297|ref|XP_001496556.3|	gi|338710296|ref|XM_001496506.3|	-
CUFF.5945	-1.92599	3.78196065013563	0.0292624	gi|297295868|ref|XP_001097848.2|	-	-
CUFF.6092	-2.04814	3.44357150001662	0.0330028	-	-	-
CUFF.68590	-2.10575	4.82586354428953	0.00281922	gi|344247239|gb|EGW03343.1|	-	-
CUFF.82385	-1.53505	6.2867795416115	0.0154644	-	-	-
CUFF.85898	-1.53731	4.80498312447767	0.0389396	-	gi|403286282|ref|XM_003934379.1|	-
CUFF.90530	-1.95556	4.05388864560839	0.0207096	-	gi|371920279|dbj|AK394102.1|	-
CUFF.100982	2.8763	2.87630237010445	0.00218103	-	gi|335892864|ref|NG_029105.1|	-
CUFF.10236	1.85225	1.85224628563231	0.00841444	-	-	-
CUFF.10237	1.44686	1.44686052425659	0.0420856	-	-	-
CUFF.10239	1.35948	1.35948047483098	0.0412262	-	gi|10443357|emb|AL136128.9|	-
CUFF.10240	1.56778	1.56778314681747	0.0189567	-	gi|10443357|emb|AL136128.9|	-
CUFF.10242	1.56072	1.56072365524981	0.0179497	-	gi|10443357|emb|AL136128.9|	-
CUFF.104152	1.91866	1.91865529840987	0.00135092	-	gi|24270647|gb|AC027296.21|	-
CUFF.106569	1.4271	1.42709751169634	0.0435513	gi|54022778|ref|YP_117020.1|	gi|400974229|ref|NG_032891.1|	-
CUFF.107717	1.55306	1.55306143373591	0.0189567	-	gi|166706746|gb|EU332832.1|	n340146 (mRNAlike lncRNA)
CUFF.108722	1.57799	1.57799204474627	0.0299761	-	gi|332212711|ref|XM_003255415.1|	-
CUFF.108729	1.36795	1.36795229340637	0.0456902	-	gi|16501097|emb|AL139817.9|	-
CUFF.10881	3.47826	3.47825840488196	9.83496e-05	-	-	-
CUFF.108886	1.59796	1.59796271567842	0.0176138	-	gi|21540016|emb|AL353727.19|	-
CUFF.11105	1.73363	1.73363390504957	0.0147188	-	-	-
CUFF.11133	1.42302	1.42302472846781	0.046464	-	-	-
CUFF.111737	2.28264	2.28263589847025	0.00413545	-	gi|20330786|gb|AC069547.7|	-
CUFF.112127	3.44372	3.4437221346989	2.6258e-05	-	gi|402880764|ref|XM_003903916.1|	-
CUFF.11255	5.39203	5.39202971627887	4.17268e-07	-	-	-
CUFF.114595	2.14618	2.14617868827076	0.0236164	-	gi|16973966|emb|AL596260.5|	-
CUFF.114624	2.95384	2.95384368028539	0.00142871	-	-	-
CUFF.114639	2.0838	2.08380097713986	0.0147188	-	-	-
CUFF.116039	1.84287	1.84286959160768	0.00618796	-	-	-
CUFF.116040	1.4775	1.47749695838557	0.0340838	-	gi|167830490|ref|NG_007397.1|	-
CUFF.116042	1.67068	1.67068202912033	0.0306977	-	-	-
CUFF.116043	1.87343	1.8734295382572	0.0395807	-	-	-
CUFF.116501	2.32302	2.32301839866859	0.000691346	-	gi|187358953|gb|AC225700.1|	-
CUFF.116575	1.48069	1.48069030615534	0.0492463	-	gi|20339040|emb|AL161640.23|	-
CUFF.116576	1.52963	1.52963284632984	0.0389396	-	gi|20339040|emb|AL161640.23|	-
CUFF.116577	3.61823	3.61822583509601	6.82967e-06	-	-	-
CUFF.116579	2.20218	2.20218342456126	0.00118002	-	gi|20339040|emb|AL161640.23|	-
CUFF.120775	1.94523	1.94523040120692	0.0308015	-	-	-
CUFF.121946	1.47355	1.47355328691294	0.0476054	-	gi|183074518|ref|NG_007526.1|	-
CUFF.12476	4.04135	4.04135167856278	3.38501e-07	gi|297487354|ref|XP_002696242.1|	gi|194216575|ref|XM_001490355.2|	-
CUFF.125786	2.40826	2.40826226419365	0.00114559	-	gi|14029048|gb|AC022083.6|AC022083	n337768 (mRNAlike lncRNA)
CUFF.126886	1.40006	1.40005540553931	0.0405243	-	-	-
CUFF.126891	2.39549	2.39549136838244	0.0147188	-	gi|27476106|gb|AC025580.8|	-
CUFF.12787	1.36962	1.36962008169815	0.0475179	-	gi|28394387|gb|AC061992.11|	-
CUFF.12800	1.32405	1.32404830123871	0.0381215	-	gi|28394387|gb|AC061992.11|	-
CUFF.12801	4.03786	4.03785696297321	6.18469e-06	-	-	-
CUFF.128260	3.38616	3.38616372827777	9.16167e-09	-	-	-
CUFF.130965	2.95104	2.95104241107928	0.000992259	-	-	-
CUFF.132324	2.94724	2.94724234725482	0.00028657	-	-	-
CUFF.132334	2.62274	2.62273798249118	0.00548698	-	-	-
CUFF.132962	1.28522	1.28522159130507	0.0479308	-	gi|395736722|ref|XR_151537.1|	n264205 (mRNAlike lncRNA)
CUFF.133377	1.75161	1.75161356857256	0.032453	-	gi|17902845|emb|AL136162.18|	-
CUFF.133412	1.84227	1.84227436453737	0.0380256	-	-	-
CUFF.133454	1.95099	1.95098567332435	0.0471228	-	-	-
CUFF.133617	1.74327	1.74327117474033	0.0365186	-	gi|3242170|emb|AL021938.1|	-
CUFF.133811	3.56899	3.56898587420842	6.68968e-05	-	-	-
CUFF.133836	1.49555	1.49554524815445	0.0389396	-	gi|224922786|ref|NG_011571.1|	-
CUFF.133859	2.07577	2.07577459968142	0.0127626	-	gi|115554829|dbj|AK233641.1|	-
CUFF.134180	2.45562	2.4556217275765	0.00195431	-	-	-
CUFF.134184	1.58644	1.5864399395665	0.0330028	-	gi|224922786|ref|NG_011571.1|	-
CUFF.134431	1.38627	1.38627483722005	0.0399382	-	gi|10880141|emb|AL138725.19|	-
CUFF.134772	1.38065	1.38065310023987	0.0262329	-	gi|5650668|emb|AL078584.17|	-
CUFF.134778	1.91367	1.91367410760898	0.0323117	-	-	-
CUFF.134790	2.10399	2.10399315697558	0.0128079	-	-	-
CUFF.134793	1.37882	1.37881894779754	0.0246583	-	gi|5650668|emb|AL078584.17|	-
CUFF.134886	1.53254	1.53253505040392	0.0120926	-	gi|5650668|emb|AL078584.17|	-
CUFF.134890	1.43443	1.4344253762051	0.019686	-	gi|5650668|emb|AL078584.17|	-
CUFF.137545	3.88699	3.88698942657828	2.01228e-07	-	-	-
CUFF.137558	4.03786	4.03785696297322	4.08394e-06	-	-	-
CUFF.137559	3.93222	3.9322191057233	2.49055e-09	-	gi|256574901|gb|AC237167.2|	-
CUFF.137561	3.7238	3.72380478875091	2.1323e-09	-	gi|256574901|gb|AC237167.2|	-
CUFF.137568	3.30539	3.30539291905823	3.84341e-09	-	-	-
CUFF.137569	3.24036	3.24035572710109	4.31036e-09	-	gi|255652921|ref|NG_012645.1|	-
CUFF.137634	2.15067	2.15066897469815	0.0038199	-	gi|166706802|gb|EU332860.1|	-
CUFF.137649	1.71951	1.71951082326482	0.0332757	-	gi|166706802|gb|EU332860.1|	-
CUFF.137660	1.48894	1.48893712323843	0.0169429	gi|344264386|ref|XP_003404273.1|	gi|62460585|ref|NM_001014947.1|	-
CUFF.137678	1.72951	1.72951397028082	0.00372455	gi|197692143|dbj|BAG70035.1|	gi|3036773|emb|Z95152.1|	-
CUFF.139082	2.31579	2.31579134086827	0.00129468	-	-	-
CUFF.139123	1.9253	1.92530293513486	0.00507213	-	-	-
CUFF.139125	1.48592	1.48592470714864	0.0389396	-	gi|115553580|dbj|AK239767.1|	-
CUFF.141311	2.05996	2.05995916623139	0.0236164	-	-	-
CUFF.14269	1.4585	1.45849533459647	0.0498667	-	-	-
CUFF.143507	2.04057	2.04056731362588	0.0441463	-	-	-
CUFF.14357	3.34767	3.34766761287708	0.000175279	-	-	-
CUFF.14365	2.24284	2.24284323167005	0.0147188	-	gi|21450502|gb|AC011090.9|	-
CUFF.14368	2.21314	2.21313576393536	0.00301237	-	-	-
CUFF.14394	1.83404	1.83404132271698	0.00451492	-	gi|371912129|dbj|AK391943.1|	n340814 (mRNAlike lncRNA)
CUFF.145469	2.40875	2.40875362637188	0.00242892	-	-	-
CUFF.145982	3.71736	3.71736485651224	4.78991e-05	-	gi|18497070|gb|AC026785.4|	-
CUFF.146007	3.16422	3.16421511916811	0.000433061	-	-	-
CUFF.146040	2.68049	2.68049371046866	7.87188e-06	-	gi|18921293|gb|AC091878.2|	-
CUFF.147235	4.18086	4.18085790267977	2.62697e-07	-	-	-
CUFF.147239	4.50284	4.50283595310331	5.11878e-08	-	-	-
CUFF.148334	4.34118	4.34117960487125	1.7351e-06	-	gi|8218093|emb|AL117377.18|	-
CUFF.148337	3.10559	3.10558816799178	0.000236495	-	-	-
CUFF.148371	1.61425	1.6142476131897	0.0132697	-	-	-
CUFF.148375	1.65569	1.65569341361445	0.00746592	-	-	-
CUFF.148767	2.43705	2.43704656260802	0.0102553	-	-	-
CUFF.148977	2.81426	2.81425634590559	0.00211697	-	gi|339895752|ref|NG_029406.1|	-
CUFF.14957	2.28357	2.28357072663973	0.000385041	-	-	-
CUFF.149685	1.98245	1.98244636782945	0.0265011	-	-	-
CUFF.149710	2.37252	2.3725245668498	0.00218103	-	-	-
CUFF.150885	1.26311	1.26310977552484	0.0480905	gi|149030893|gb|EDL85920.1|	gi|8218095|emb|AL109824.24|	n285280 (mRNAlike lncRNA)
CUFF.153827	2.46941	2.4694072229066	0.000546236	-	gi|75755198|emb|CT009670.5|	-
CUFF.153828	2.11606	2.1160629711278	0.0147188	-	-	-
CUFF.15568	2.14618	2.14617868827049	0.0236164	-	gi|26553411|gb|AC016489.18|	-
CUFF.156384	1.96946	1.96945639060212	0.00508829	-	-	-
CUFF.156397	3.50914	3.50913921142877	8.0607e-05	gi|344271202|ref|XP_003407430.1|	-	-
CUFF.157455	1.71475	1.71475070194802	0.00610005	-	gi|254036299|gb|GQ274320.1|	n295414 (mRNAlike lncRNA)
CUFF.159221	2.35224	2.35223645774868	0.0147188	-	-	-
CUFF.160317	2.05005	2.05004986251921	0.00726408	-	-	-
CUFF.160630	1.74891	1.74891155773427	0.0174567	-	-	-
CUFF.160643	1.57645	1.57644736911488	0.0460847	-	-	-
CUFF.162780	1.80241	1.8024062860983	0.012898	-	-	-
CUFF.163846	1.54653	1.54653222311608	0.0179499	gi|297298109|ref|XP_002805155.1|	gi|109627660|ref|NM_182526.2|	-
CUFF.163891	2.65616	2.65616490797585	6.54171e-06	-	-	-
CUFF.164054	2.7996	2.7995993602307	0.000612096	-	gi|13872724|emb|AL121820.4|	-
CUFF.164057	1.94812	1.9481240315773	0.0365186	-	gi|13872724|emb|AL121820.4|	-
CUFF.165023	2.0985	2.0984960376609	0.00809679	-	-	-
CUFF.165729	1.96418	1.96417531417191	0.0151104	-	-	-
CUFF.16871	1.87771	1.87770582040067	0.0380256	-	gi|195546903|ref|NG_008331.1|	-
CUFF.169898	1.90551	1.90550800078315	0.00992932	gi|350579362|ref|XP_003480595.1|	gi|371910969|dbj|AK398698.1|	n346121 (lincRNA)
CUFF.169899	2.16974	2.16973543532753	0.00119702	-	gi|16552207|dbj|AK056723.1|	n346121 (lincRNA)
CUFF.169910	2.31417	2.31416609405651	0.00131829	-	-	-
CUFF.170921	1.66303	1.6630342132336	0.0246586	-	gi|332222867|ref|XM_003260545.1|	-
CUFF.172271	1.79585	1.7958465384275	0.0130682	gi|338720250|ref|XP_001488152.3|	gi|338720249|ref|XM_001488102.3|	-
CUFF.172272	1.90448	1.90447805991065	0.0119867	gi|338720250|ref|XP_001488152.3|	gi|338720249|ref|XM_001488102.3|	-
CUFF.173799	2.35155	2.35155032783897	0.00413545	-	-	-
CUFF.174571	2.35057	2.35057198467595	0.00218103	-	-	-
CUFF.174579	1.76869	1.76868899082875	0.0487691	-	-	-
CUFF.174728	1.90664	1.90664097692442	0.0381215	-	-	-
CUFF.177076	1.78721	1.7872064132605	0.00457478	-	gi|37537277|dbj|BS000010.1|	-
CUFF.177857	3.87191	3.87191061342475	1.698e-05	-	-	-
CUFF.178935	2.52679	2.52679289190271	0.000696296	-	-	-
CUFF.179392	1.93934	1.93934498077049	0.0059302	-	-	-
CUFF.179393	2.28923	2.28923067843153	0.000982266	-	-	-
CUFF.179800	2.0921	2.09209552701331	0.00884976	-	-	-
CUFF.179829	1.74994	1.74994419402421	0.0416424	-	-	-
CUFF.179847	1.68176	1.68176014260848	0.00891229	-	-	-
CUFF.179983	1.65152	1.65152191217598	0.0136432	-	-	-
CUFF.180726	2.24284	2.24284323167005	0.0207096	-	-	-
CUFF.180727	2.78442	2.78442080718716	0.00058516	-	-	-
CUFF.180728	1.68369	1.68369322628205	0.0416424	-	-	-
CUFF.180982	2.50519	2.50518675235921	0.00128239	-	gi|338720880|ref|XM_003364219.1|	n407940 (lncRNA)
CUFF.181877	1.96633	1.9663302438838	0.0053303	-	-	-
CUFF.182358	3.07598	3.07597513834377	0.000333814	-	-	-
CUFF.182372	1.55125	1.55124537439137	0.0187602	-	gi|148529048|gb|AC197281.8|	-
CUFF.182419	1.5411	1.54109896567092	0.03101	-	gi|350593354|ref|XM_003483616.1|	-
CUFF.182428	2.13634	2.1363408645288	0.0057575	-	-	-
CUFF.182433	2.58118	2.5811827882657	0.00809949	-	-	-
CUFF.182444	2.569	2.56899598793681	0.000333814	-	gi|18543145|gb|AC099343.3|	-
CUFF.182453	1.91367	1.91367410760898	0.0283435	-	gi|18543145|gb|AC099343.3|	-
CUFF.182456	2.13499	2.13499415690704	0.000897434	-	-	-
CUFF.182498	2.92726	2.92725802729353	1.27213e-05	-	-	-
CUFF.182724	1.8387	1.83870035757946	0.00219287	gi|301789151|ref|XP_002929992.1|	-	-
CUFF.182737	2.0508	2.05080099587867	0.0198883	-	-	-
CUFF.185945	3.13461	3.13460556068981	0.00028657	-	-	-
CUFF.185963	1.63742	1.63741688406208	0.0416424	-	-	-
CUFF.186668	1.75696	1.75695619358942	0.0487691	-	-	-
CUFF.191612	1.97611	1.9761112077539	0.0249067	-	-	-
CUFF.192235	1.74772	1.74772389486707	0.0487691	-	-	-
CUFF.192502	1.94523	1.94523040120709	0.0283435	-	-	-
CUFF.193761	2.02364	2.02363558582491	0.0275207	-	-	-
CUFF.193784	4.21004	4.21004458013197	7.54318e-07	-	-	-
CUFF.193790	3.67988	3.67988272409653	4.05647e-09	-	gi|16972932|emb|AL359960.23|	-
CUFF.193796	4.01138	4.01138018920245	2.1323e-09	-	-	-
CUFF.193797	4.30828	4.30827914575542	3.73769e-11	-	-	-
CUFF.193798	4.32206	4.32205974876213	1.27392e-10	-	-	-
CUFF.193800	3.03024	3.0302432529492	1.07424e-06	-	-	-
CUFF.193814	3.16147	3.16147346740178	8.3022e-05	-	-	-
CUFF.193822	2.53534	2.53534190039889	0.000139117	-	-	-
CUFF.193824	2.43632	2.4363240107693	0.000681537	-	-	-
CUFF.193826	3.00961	3.00961268589621	1.07424e-06	-	-	-
CUFF.193827	2.38736	2.38736435163392	0.000312434	-	-	-
CUFF.193830	2.73528	2.73528406950926	6.64048e-06	-	-	-
CUFF.193832	2.51805	2.51804990377736	2.66195e-05	-	gi|163017687|gb|EU168436.1|	-
CUFF.193839	2.0932	2.09319746247517	0.000724239	-	-	-
CUFF.193848	1.92551	1.92551306343576	0.00509226	-	-	-
CUFF.193849	2.27959	2.27959024947557	0.000144543	-	gi|157389797|emb|AM420315.1|	-
CUFF.193868	5.37592	5.37592278964784	2.14605e-12	-	-	-
CUFF.193902	2.89146	2.89145569886184	4.56731e-08	-	gi|207080107|ref|NM_001135487.1|	-
CUFF.193907	3.65689	3.65689484278784	7.99355e-06	-	-	-
CUFF.193915	4.04507	4.04506869655454	3.99434e-12	-	-	-
CUFF.194177	1.67083	1.67082919642738	0.0439715	-	-	-
CUFF.199846	1.72767	1.72766680451186	0.0091331	-	-	-
CUFF.201085	3.16582	3.16581891746814	0.000927364	gi|301757103|ref|XP_002914383.1|	-	-
CUFF.201086	3.73493	3.73493222375688	1.38405e-05	gi|149732410|ref|XP_001496865.1|	gi|149732409|ref|XM_001496815.1|	-
CUFF.201841	2.62856	2.62856492602233	0.00415233	-	gi|149894091|gb|AC193932.3|	-
CUFF.201848	2.83591	2.83591069058059	0.00332946	-	-	-
CUFF.203175	2.31038	2.31037504191838	0.00219287	-	-	-
CUFF.204290	1.65883	1.65883355562051	0.0416424	-	-	-
CUFF.205257	2.01132	2.01132242369902	0.0225236	-	-	-
CUFF.205463	1.89439	1.89438565271565	0.0239496	-	-	-
CUFF.205467	2.00634	2.00634484088553	0.0189567	-	-	-
CUFF.205468	2.38311	2.38310662143698	0.00413545	-	-	-
CUFF.206394	1.79707	1.79706771916937	0.00841444	-	-	-
CUFF.206402	2.28629	2.28628835258973	0.00783651	-	gi|340805863|ref|NG_029510.1|	-
CUFF.206404	2.09342	2.09342050858772	0.0113055	-	gi|340805863|ref|NG_029510.1|	-
CUFF.206416	1.8771	1.87710367432056	0.00110487	-	gi|242104978|emb|FN404249.1|	-
CUFF.207005	3.8423	3.84229758377672	2.09431e-05	-	gi|242104675|emb|FN410709.1|	-
CUFF.207026	4.80949	4.80949389161063	6.02269e-07	-	gi|16647565|gb|AC093849.2|	-
CUFF.207154	1.98637	1.98637379252241	0.0319427	-	-	-
CUFF.208019	2.62274	2.62273798249127	0.0066059	-	-	-
CUFF.210116	2.05996	2.05995916623139	0.0203158	-	-	-
CUFF.210117	2.74067	2.74067097219661	0.0038199	-	-	-
CUFF.210533	1.80154	1.8015413843721	0.00555301	-	gi|242115694|emb|FN408227.1|	-
CUFF.21203	1.74222	1.74221619513933	0.0176679	-	-	-
CUFF.21205	2.74067	2.74067097219663	0.00319212	gi|358417227|ref|XP_593741.5|	-	-
CUFF.21208	2.14477	2.14476544631956	0.000381405	gi|291405629|ref|XP_002719119.1|	gi|338711007|ref|XR_131465.1|	-
CUFF.21209	1.88141	1.88141211362106	0.0387035	-	-	-
CUFF.213100	2.05034	2.05033853892275	0.0113108	-	-	-
CUFF.213120	2.10892	2.10891689496829	0.0275207	-	-	-
CUFF.213586	2.41671	2.41670869771731	0.000345216	-	-	-
CUFF.214104	4.52458	4.52457613268968	6.18469e-06	-	-	-
CUFF.214105	1.76665	1.76664653894923	0.035244	-	gi|13398702|emb|AL157402.19|	-
CUFF.214106	2.47386	2.47386331247522	0.000334647	-	gi|13398702|emb|AL157402.19|	-
CUFF.214130	4.80949	4.80949389161082	4.94869e-07	-	gi|13398702|emb|AL157402.19|	-
CUFF.214134	3.50699	3.50699341762967	0.000217287	-	-	-
CUFF.214310	2.54622	2.54621579690352	0.000318066	-	gi|18958743|gb|AC104461.2|	-
CUFF.214323	2.10892	2.10891689496826	0.0207096	-	-	-
CUFF.21461	1.80635	1.80635431721313	0.0392697	-	gi|117414202|gb|AC004223.2|	-
CUFF.215569	1.87343	1.87342953825721	0.0395807	-	-	-
CUFF.216086	2.74067	2.74067097219661	0.0038199	-	gi|242104096|emb|FN404161.1|	-
CUFF.223732	2.36463	2.36463472882419	0.000133326	-	gi|115552442|dbj|AK236447.1|	-
CUFF.223761	2.03138	2.03137558478731	0.0284194	-	-	-
CUFF.224319	2.0508	2.05080099587868	0.0172665	-	-	-
CUFF.224755	1.86982	1.86981598597103	0.0196981	-	-	-
CUFF.224758	2.12997	2.12997272698625	0.0147188	-	-	-
CUFF.224763	1.61478	1.61477524091684	0.0498667	-	-	-
CUFF.225192	1.9915	1.99149634785383	0.00993324	-	-	-
CUFF.22539	1.79118	1.79117554497092	0.00841444	-	-	-
CUFF.22543	1.32768	1.32768303468895	0.0349568	gi|358417261|ref|XP_003583594.1|	gi|358417260|ref|XM_003583546.1|	-
CUFF.22544	1.60664	1.60664341039499	0.00656328	-	gi|26801285|gb|AC023389.13|	-
CUFF.225762	2.02364	2.02363558582491	0.0236164	-	-	-
CUFF.225766	1.48325	1.48325378312871	0.0389396	-	-	-
CUFF.225767	3.23466	3.23465535060659	7.23713e-05	-	-	-
CUFF.225810	1.79707	1.79706771916959	0.00973417	-	-	-
CUFF.227932	2.59224	2.59224134561585	0.0059302	-	gi|18250116|gb|AC098818.3|	-
CUFF.227940	2.27823	2.27822822209577	0.00507213	-	-	-
CUFF.227952	2.04057	2.0405673136261	0.0292654	-	-	-
CUFF.230252	2.08336	2.08335504773985	0.0330028	-	-	-
CUFF.230278	2.38644	2.38644216613388	0.00783651	-	-	-
CUFF.230331	1.51965	1.51964980003065	0.0413694	-	gi|21913527|gb|AC112717.5|	-
CUFF.230362	1.50442	1.50441849711265	0.044002	-	gi|21913527|gb|AC112717.5|	-
CUFF.231034	2.35224	2.35223645774868	0.0147188	-	-	-
CUFF.231470	2.08102	2.08102331375808	0.00176687	-	-	-
CUFF.231485	2.01375	2.01375056541125	0.00558727	-	gi|351542179|ref|NG_030343.1|	-
CUFF.231487	2.2868	2.28680119659615	0.000259519	-	gi|351542179|ref|NG_030343.1|	-
CUFF.231488	2.38311	2.38310662143698	0.00413545	-	-	-
CUFF.231491	2.48548	2.48547666454064	0.00329471	-	-	-
CUFF.231498	2.83591	2.83591069058011	0.00332946	-	-	-
CUFF.231502	1.71951	1.71951082326482	0.0365186	-	gi|351542179|ref|NG_030343.1|	-
CUFF.231503	2.30815	2.30814578530732	0.00192106	-	-	-
CUFF.231507	1.91335	1.91335207780143	0.00488071	-	gi|351542179|ref|NG_030343.1|	-
CUFF.232173	1.89006	1.89006085968341	0.0227895	-	-	-
CUFF.232176	2.62274	2.62273798249127	0.0066059	-	-	-
CUFF.232177	1.68369	1.68369322628205	0.0381215	-	-	-
CUFF.232850	1.45737	1.4573698573824	0.0365186	gi|149703200|ref|XP_001499848.1|	gi|149703199|ref|XM_001499798.1|	-
CUFF.232851	1.50701	1.50700830635046	0.0181944	-	-	-
CUFF.232852	1.97889	1.97888714562955	0.00161815	-	-	-
CUFF.232862	1.58789	1.58788903941493	0.0450126	-	-	-
CUFF.232863	1.86418	1.86418288430015	0.00422991	gi|126352369|ref|NP_001075236.1|	gi|242110913|emb|FN412549.1|	-
CUFF.232867	1.76713	1.76712619113924	0.0306977	-	gi|242104675|emb|FN410709.1|	-
CUFF.232894	1.58303	1.58303123764292	0.0123542	-	gi|359066616|ref|XM_002688413.2|	-
CUFF.232912	3.47531	3.47531044892468	1.57947e-07	-	-	-
CUFF.232922	1.67078	1.67078292380436	0.0398968	-	-	-
CUFF.232928	1.30838	1.30838270267604	0.0476858	-	gi|21328437|gb|AC106045.5|	-
CUFF.232944	2.10892	2.10891689496826	0.0147188	-	-	-
CUFF.234861	2.58118	2.5811827882657	0.00983029	-	-	-
CUFF.236604	1.65209	1.65209400713158	0.0402321	-	-	-
CUFF.236911	2.1495	2.14949785717969	0.00687756	-	-	-
CUFF.236913	2.57417	2.57417047049047	0.00013147	-	-	-
CUFF.236920	3.48471	3.4847072256291	4.00104e-05	-	-	-
CUFF.236921	2.35044	2.35044420741637	0.00130507	-	-	-
CUFF.236971	4.31328	4.31328437993066	3.4324e-06	-	-	-
CUFF.239525	2.21896	2.21896404961745	0.00983029	-	-	-
CUFF.239538	1.91692	1.91691748124551	0.0227895	-	-	-
CUFF.239543	1.94701	1.94701491196625	0.0265011	-	-	-
CUFF.239575	1.98637	1.98637379252241	0.0275207	-	gi|117320671|gb|AC188569.4|	-
CUFF.239600	1.65971	1.65970867300017	0.0416424	-	gi|269847960|gb|AC215806.3|	-
CUFF.239766	2.31294	2.31294490851295	0.0176679	-	-	-
CUFF.240013	1.79865	1.79865294337734	0.0461664	-	gi|102140970|gb|AC186765.1|	-
CUFF.240014	2.0838	2.08380097714054	0.0172665	-	gi|26006561|gb|AC098807.3|	-
CUFF.240181	5.36556	5.36556120328479	1.24989e-10	-	-	-
CUFF.240193	4.97271	4.97270518081678	2.89504e-12	-	-	-
CUFF.241940	1.45529	1.45528916084532	0.032698	-	gi|395738888|ref|XM_003777116.1|	-
CUFF.243857	1.44278	1.44277612643844	0.0199496	gi|338724392|ref|XP_003364929.1|	gi|338724391|ref|XM_003364881.1|	n295586 (mRNAlike lncRNA)
CUFF.244555	2.25447	2.25446749246455	0.000385041	-	-	-
CUFF.244559	1.54801	1.54801277505952	0.0380256	-	gi|157365201|gb|AC196251.3|	-
CUFF.244577	1.69163	1.69162988876684	0.00508829	gi|119604337|gb|EAW83931.1|	gi|157365201|gb|AC196251.3|	n275604 (mRNAlike lncRNA)
CUFF.246802	7.746	7.74599546997317	1.29025e-07	-	-	-
CUFF.246811	3.62645	3.62644851226256	3.67927e-05	-	-	-
CUFF.246814	3.94246	3.94245676707638	9.53239e-09	-	-	-
CUFF.246816	6.10529	6.10529257886936	9.72204e-10	-	-	-
CUFF.246818	3.88374	3.8837444767066	3.89506e-06	-	gi|125719269|gb|AC188568.4|	-
CUFF.246833	3.92432	3.92432342414524	3.06831e-09	-	-	-
CUFF.246836	3.48208	3.48208240300607	6.62204e-08	-	-	-
CUFF.246838	5.17222	5.17222245096752	5.52859e-11	-	gi|3687910|gb|AF093117.1|AF093117	-
CUFF.246840	4.32156	4.32155679257507	3.16487e-07	-	-	-
CUFF.246842	5.90435	5.90434622863239	5.11878e-08	-	-	-
CUFF.246856	4.23458	4.2345783279902	1.57249e-09	-	gi|3687910|gb|AF093117.1|AF093117	-
CUFF.247592	3.24938	3.24937715082312	2.4245e-08	-	-	-
CUFF.247593	3.58058	3.58057879133867	0.000116861	-	-	-
CUFF.247771	1.9445	1.94450193176313	0.0212741	-	gi|378744266|gb|AC246680.1|	-
CUFF.248098	1.55105	1.55104697828514	0.0370541	-	gi|410034379|ref|XM_003949687.1|	-
CUFF.248106	2.04058	2.04057794449512	0.000467715	-	gi|399124817|gb|AC247050.1|	-
CUFF.248116	2.71536	2.7153644583054	5.17289e-06	-	gi|168693675|gb|AC214202.5|	-
CUFF.248170	1.91639	1.91639083435064	0.00457478	-	gi|168693675|gb|AC214202.5|	-
CUFF.248171	2.76453	2.76453152630215	0.000203359	-	-	-
CUFF.248190	2.04038	2.0403846007135	0.0066059	-	-	-
CUFF.248196	2.44161	2.44161207377372	1.01461e-05	-	-	-
CUFF.248223	2.55046	2.55046438636311	8.12081e-06	-	-	-
CUFF.248230	3.62461	3.6246144811783	2.97767e-06	-	-	-
CUFF.248234	2.06127	2.06127378196335	0.00130071	-	-	-
CUFF.248237	2.54313	2.54312992108328	0.00130507	-	-	-
CUFF.248244	2.89315	2.893154807509	1.17843e-06	-	-	-
CUFF.248871	1.99647	1.99647168383037	0.0344941	-	-	-
CUFF.251065	1.55531	1.5553110137685	0.0349722	-	-	-
CUFF.251494	3.25891	3.25891421330105	0.000174408	-	-	-
CUFF.251541	2.01703	2.01702847272104	0.0265011	-	gi|6143597|emb|AL117347.10|	-
CUFF.251544	1.92344	1.92344209005904	0.00699624	-	-	-
CUFF.252415	2.72579	2.72579038484111	0.00164779	-	gi|237820696|ref|NG_012081.1|	-
CUFF.252421	3.74963	3.74962685050024	3.93471e-05	-	-	-
CUFF.252427	2.82791	2.8279057285314	0.000107071	-	gi|237820696|ref|NG_012081.1|	-
CUFF.252449	2.66567	2.66567302352913	0.000708701	-	gi|18921232|gb|AC084393.20|	-
CUFF.252451	1.58038	1.58037786524737	0.0380256	-	gi|18921232|gb|AC084393.20|	-
CUFF.252463	2.58109	2.58109040863919	0.000349889	-	gi|18921232|gb|AC084393.20|	-
CUFF.252481	1.69535	1.69535259054897	0.0365186	-	gi|21322301|emb|AL356275.20|	n345423 (lincRNA)
CUFF.252494	2.09342	2.09342050858769	0.0113055	-	-	-
CUFF.253347	1.85299	1.85299091434575	0.0227895	-	-	-
CUFF.25485	1.85537	1.85537463263803	0.0119867	-	-	-
CUFF.256744	2.21793	2.21793372454051	0.0108812	-	-	-
CUFF.259099	2.14762	2.14761926472592	0.0128079	-	gi|209969671|ref|NG_008807.1|	-
CUFF.259163	1.49425	1.49425124440556	0.0333135	-	-	-
CUFF.26	1.87343	1.87342953825691	0.0454157	-	gi|295877660|gb|HM103387.1|	-
CUFF.260068	1.57847	1.57847026271949	0.0330028	-	gi|237820687|ref|NG_012072.1|	-
CUFF.260177	1.78996	1.78995617485062	0.0487691	-	gi|16972985|emb|AL449283.13|	-
CUFF.262291	3.34778	3.34777826877862	0.000144543	-	gi|15451646|gb|AC008784.7|	-
CUFF.262294	3.5136	3.51359594787934	1.29597e-06	-	-	-
CUFF.263270	1.91596	1.91596224421109	0.0234993	-	-	-
CUFF.263620	2.20761	2.20761100129513	0.000318066	-	gi|18464249|gb|AC104772.3|	-
CUFF.263734	1.9873	1.98729523900679	0.00130507	-	gi|401871081|ref|NG_032907.1|	-
CUFF.263743	2.25252	2.25251582943211	0.0108812	-	gi|401871081|ref|NG_032907.1|	n365347 (lncRNA)
CUFF.264709	1.94701	1.94701491196618	0.0349568	-	-	-
CUFF.265209	2.27255	2.27255322898862	0.0210337	-	gi|13677146|gb|AC013726.7|	-
CUFF.265977	2.39049	2.39048621869381	0.0106255	-	-	-
CUFF.267684	3.74027	3.74026600377841	4.81111e-12	gi|344277862|ref|XP_003410716.1|	gi|114158625|ref|NM_001048020.1|	-
CUFF.267686	5.44274	5.44273543650228	3.99434e-12	-	-	-
CUFF.267763	2.14459	2.14459463420488	0.00321985	-	-	-
CUFF.267949	2.29955	2.29955253617207	0.00489615	-	-	-
CUFF.267957	2.21964	2.2196362269865	0.00326776	-	-	-
CUFF.267977	1.43582	1.43582430383461	0.0382719	-	-	-
CUFF.268487	1.90898	1.90898420177599	0.00841444	-	-	-
CUFF.268793	1.91988	1.91987692860303	0.0123889	-	-	-
CUFF.270508	1.94386	1.9438574691512	0.0164589	-	-	-
CUFF.270511	2.38031	2.38030838101561	0.0038199	-	gi|382545906|ref|NG_008626.2|	n345160 (lincRNA)
CUFF.270525	1.80661	1.80661289601456	0.0233854	-	-	-
CUFF.271632	3.21089	3.21089499913124	3.66516e-05	gi|332839589|ref|XP_003313793.1|	-	-
CUFF.27213	2.07067	2.07066713402273	0.0319427	-	gi|262036833|emb|CU855652.8|	-
CUFF.273534	1.80155	1.80155195206772	0.0194968	-	-	-
CUFF.274352	1.78996	1.78995617485129	0.0362946	gi|338712254|ref|XP_001492018.3|	gi|242115429|emb|FN413919.1|	-
CUFF.274546	1.67649	1.67649099516508	0.0189567	-	gi|296010831|ref|NG_021194.1|	-
CUFF.274550	2.20054	2.20053911050063	0.00267243	-	gi|296010831|ref|NG_021194.1|	-
CUFF.274569	1.53321	1.53320868151279	0.0356547	-	gi|296010831|ref|NG_021194.1|	-
CUFF.274620	2.77371	2.77370677701371	0.000372365	-	gi|11072039|gb|AC078889.20|	-
CUFF.275249	1.87563	1.8756325574911	0.0170423	-	-	-
CUFF.276528	1.7447	1.74469895039714	0.00565064	gi|345787309|ref|XP_542148.3|	gi|126541698|gb|AC191369.3|	-
CUFF.276529	1.75167	1.75167218294648	0.009304	gi|301784753|ref|XP_002927795.1|	gi|301784752|ref|XM_002927749.1|	-
CUFF.277000	2.04221	2.0422071089377	0.000334647	gi|194212553|ref|XP_001916968.1|	gi|338726617|ref|XM_001916933.2|	-
CUFF.277645	1.78586	1.78585595982535	0.0284966	-	-	-
CUFF.277650	1.72911	1.72911288329902	0.00861832	-	gi|14245762|dbj|AP000779.4|	-
CUFF.277651	1.69284	1.69284380165933	0.016348	-	gi|14245762|dbj|AP000779.4|	-
CUFF.277654	2.18341	2.18340697742793	0.0038199	-	gi|14245762|dbj|AP000779.4|	-
CUFF.277656	1.62778	1.62778296192716	0.0476438	-	gi|14245762|dbj|AP000779.4|	-
CUFF.277681	2.02364	2.02363558582491	0.0275207	-	gi|14245762|dbj|AP000779.4|	n289055 (mRNAlike lncRNA)
CUFF.277757	1.74994	1.74994419402481	0.0362946	-	gi|31790708|dbj|AP000848.5|	-
CUFF.277774	1.58714	1.58713702362862	0.0285454	-	gi|31790708|dbj|AP000848.5|	-
CUFF.277793	2.14868	2.1486818057018	0.00855028	-	-	-
CUFF.277801	1.48296	1.48295852934008	0.0491061	-	gi|21732855|emb|AL832308.1|	-
CUFF.277852	3.34767	3.34766761287708	0.000268883	-	-	-
CUFF.277863	1.95099	1.95098567332434	0.0399382	-	gi|31790708|dbj|AP000848.5|	-
CUFF.278915	1.78285	1.78285254453906	0.031741	-	gi|288779410|dbj|AK349235.1|	-
CUFF.278917	2.83591	2.83591069058006	0.00332946	-	gi|167887634|gb|EF445002.1|	-
CUFF.278918	2.13502	2.13502216226505	0.00359508	-	gi|16751487|dbj|AP002518.3|	-
CUFF.279421	3.50914	3.50913921142876	8.0607e-05	-	-	-
CUFF.279426	2.95384	2.95384368028542	0.00176438	-	-	-
CUFF.279760	1.74994	1.7499441940248	0.0330028	-	gi|291490670|ref|NG_016808.1|	-
CUFF.282243	2.88433	2.88432910572085	0.000122664	-	-	-
CUFF.28282	1.72836	1.72836024972534	0.022881	-	gi|24080701|gb|AC024475.15|	-
CUFF.28297	1.98613	1.98612789634579	0.00995576	-	gi|24080701|gb|AC024475.15|	-
CUFF.28300	1.90337	1.90336891508651	0.0121632	-	-	-
CUFF.28313	1.94812	1.9481240315773	0.0365186	-	-	-
CUFF.28317	1.98245	1.98244636782916	0.0265011	-	gi|24080701|gb|AC024475.15|	-
CUFF.28324	1.58228	1.58227707974427	0.0436813	-	gi|24080701|gb|AC024475.15|	-
CUFF.283459	2.28652	2.28652224124369	0.00268538	-	gi|15320500|dbj|AP003097.2|	-
CUFF.283465	1.79982	1.7998168605284	0.0113666	-	gi|15320500|dbj|AP003097.2|	-
CUFF.283799	2.11564	2.1156370273202	0.000495308	-	gi|280967442|ref|NG_016171.1|	-
CUFF.283802	2.17145	2.17144850008323	0.00508454	-	-	-
CUFF.283815	2.16543	2.16543378976268	0.00113222	-	-	-
CUFF.283820	2.54143	2.54143304542453	2.21687e-05	-	gi|280967442|ref|NG_016171.1|	-
CUFF.283822	2.42021	2.42021468929151	0.00452518	-	-	-
CUFF.283823	2.45221	2.45220578765803	4.08482e-05	-	gi|280967442|ref|NG_016171.1|	n272049 (mRNAlike lncRNA)
CUFF.283827	2.30265	2.30265175334178	0.000295099	-	gi|280967442|ref|NG_016171.1|	-
CUFF.283830	2.36616	2.36616474922694	0.00015309	-	gi|280967442|ref|NG_016171.1|	-
CUFF.283831	2.70212	2.7021208484734	4.59972e-05	-	-	-
CUFF.283833	1.44509	1.44509169139086	0.0356321	-	-	-
CUFF.283834	2.36649	2.36649245575914	8.47949e-05	-	-	-
CUFF.283835	2.46812	2.46811990343042	4.73019e-05	-	-	-
CUFF.283836	3.19639	3.19639407070274	5.8066e-07	-	gi|280967442|ref|NG_016171.1|	-
CUFF.283847	2.1785	2.17850007127242	0.00962573	-	-	-
CUFF.283850	2.40329	2.40328727677559	2.7605e-05	-	gi|280967442|ref|NG_016171.1|	-
CUFF.283852	2.33049	2.33049103702112	0.00195431	-	-	-
CUFF.283915	2.52679	2.52679289190319	0.000616679	-	-	-
CUFF.283918	1.569	1.56899901517975	0.0446898	-	-	-
CUFF.283925	1.96049	1.96048601607585	0.00211325	gi|350588328|ref|XP_003357264.2|	gi|338727274|ref|XM_003365415.1|	n344167 (lincRNA)
CUFF.284736	1.92956	1.92955826592831	0.00179188	-	-	-
CUFF.285432	1.49773	1.49773208224057	0.0249067	-	gi|29243381|dbj|AP000562.5|	-
CUFF.288141	2.32205	2.32204516788543	0.000696296	-	gi|194213905|ref|XM_001504976.2|	-
CUFF.289031	1.89897	1.89896971660553	0.00329471	-	-	-
CUFF.28906	1.69769	1.69768581798954	0.0395807	-	-	-
CUFF.28922	1.49102	1.49102152443122	0.0440511	-	gi|238018091|ref|NG_012209.1|	-
CUFF.28928	1.7386	1.73860493294003	0.00800499	-	-	-
CUFF.28939	1.70597	1.70596927130494	0.035244	-	gi|242102482|emb|FN403343.1|	-
CUFF.28961	1.70956	1.70956058149991	0.0275207	-	-	-
CUFF.28972	1.70597	1.70596927130494	0.0276224	-	-	-
CUFF.28977	1.97611	1.9761112077539	0.0217987	-	-	-
CUFF.289940	1.60112	1.60111972962349	0.0380256	-	gi|83999574|emb|CT573044.1|	-
CUFF.289995	1.57799	1.57799204474627	0.0289217	-	gi|345478695|ref|NG_029895.1|	-
CUFF.289997	1.56447	1.56446775138342	0.0145388	-	gi|83999574|emb|CT573044.1|	-
CUFF.29044	2.35224	2.35223645774868	0.0147188	-	-	-
CUFF.291646	1.43118	1.43118436001836	0.0416424	-	-	-
CUFF.291835	1.74558	1.74558322134701	0.0251108	-	-	-
CUFF.294908	2.12491	2.12491024196474	0.0176679	-	-	-
CUFF.294910	1.516	1.51600110545768	0.0147188	-	-	-
CUFF.294975	1.78077	1.78077436199693	0.0176859	-	gi|402888159|ref|XM_003907393.1|	-
CUFF.294976	1.64234	1.64234005412365	0.0263035	-	-	-
CUFF.294978	2.03546	2.03546104811524	0.000546236	-	gi|335301096|ref|XM_001924897.3|	-
CUFF.294979	2.26266	2.26265538638045	7.11669e-05	-	gi|358416299|ref|XM_003583301.1|	-
CUFF.294992	1.56884	1.56883572820778	0.0469846	-	-	-
CUFF.294994	2.22698	2.22698310366543	0.00399605	-	-	-
CUFF.294997	1.94812	1.94812403157713	0.0454157	-	-	-
CUFF.296272	1.86844	1.86844080281708	0.0416424	-	-	-
CUFF.296301	1.91367	1.91367410760899	0.0283435	-	-	-
CUFF.296372	1.72897	1.72897192542732	0.032453	-	-	-
CUFF.300148	2.36521	2.36520564918676	4.89232e-05	gi|194210381|ref|XP_001489285.2|	gi|338724679|ref|XM_001489235.3|	-
CUFF.300562	1.47478	1.4747813222998	0.0487691	-	gi|403267925|ref|XM_003925997.1|	n342582 (mRNAlike lncRNA)
CUFF.301836	2.76483	2.76483234178613	0.000385041	-	gi|28173128|gb|AC103817.6|	-
CUFF.301838	1.72558	1.7255769321935	0.0123218	-	-	-
CUFF.301840	2.12491	2.12491024196471	0.0330028	-	-	-
CUFF.302256	1.99098	1.99098390526292	0.0330028	-	gi|19549309|gb|AC079209.6|	-
CUFF.302337	2.02822	2.02821815138823	0.00263953	-	gi|20149422|gb|AC104212.3|	-
CUFF.302338	3.31309	3.3130855079855	0.000323991	-	-	-
CUFF.302343	1.8585	1.858499606157	0.0294578	-	-	-
CUFF.302344	1.92193	1.92193190583353	0.0110391	-	gi|20149422|gb|AC104212.3|	-
CUFF.302358	2.21697	2.21697103494678	0.000314651	-	gi|27531857|gb|AC009686.14|	-
CUFF.302360	2.16416	2.16416477034413	0.000147572	-	-	-
CUFF.302361	2.1992	2.19919828854932	0.000212483	-	gi|20149422|gb|AC104212.3|	-
CUFF.302362	1.94523	1.9452304012071	0.0249067	-	-	-
CUFF.302366	2.30063	2.30063266987672	0.00114233	-	-	-
CUFF.302368	2.23835	2.23834673405238	0.00614933	-	-	-
CUFF.302369	2.12491	2.12491024196471	0.0330028	-	-	-
CUFF.302370	2.43705	2.43704656260802	0.0123722	-	-	-
CUFF.302387	2.35044	2.35044420741667	0.00130507	-	-	-
CUFF.302394	2.46396	2.46395738416281	0.000494949	-	gi|27531857|gb|AC009686.14|	-
CUFF.304404	2.35023	2.35022839183031	0.00112082	-	-	-
CUFF.304409	1.9915	1.99149634785383	0.0142157	-	gi|342187223|ref|NG_029593.1|	-
CUFF.304412	2.97736	2.97735938616267	0.000494949	-	-	-
CUFF.304417	2.07577	2.07577459968141	0.00992932	-	-	-
CUFF.305144	2.02364	2.0236355858249	0.0349568	-	-	-
CUFF.305150	1.66314	1.66313843340997	0.0123218	-	-	-
CUFF.305153	1.64042	1.64041787301701	0.00809949	gi|297299351|ref|XP_001104319.2|	gi|338728294|ref|XM_003365600.1|	-
CUFF.305156	1.48749	1.48748992494086	0.0285454	gi|338728295|ref|XP_003365648.1|	gi|338728294|ref|XM_003365600.1|	-
CUFF.306509	3.96449	3.96448991979012	3.98995e-05	-	-	-
CUFF.30674	1.47726	1.47726045257806	0.0283435	gi|90081158|dbj|BAE90059.1|	gi|239916061|gb|AC217547.2|	-
CUFF.30680	1.569	1.56899901517976	0.0431128	-	-	-
CUFF.306853	1.86844	1.86844080281708	0.0416424	-	-	-
CUFF.307567	2.01433	2.01432508387781	0.00746592	-	gi|402879025|ref|XR_161537.1|	-
CUFF.309362	2.95104	2.95104241107995	0.000992259	-	-	-
CUFF.309811	6.43876	6.43876278906656	4.03981e-11	-	-	-
CUFF.309848	5.26299	5.26298642093403	1.05929e-14	-	gi|21724081|gb|AF235100.4|	-
CUFF.310072	2.5313	2.53129672881757	0.00331962	-	-	-
CUFF.311011	1.58116	1.58115996692339	0.0227895	-	-	-
CUFF.311062	1.78285	1.78285254453906	0.0284966	-	-	-
CUFF.313278	1.91596	1.91596224421114	0.0264002	-	-	-
CUFF.313782	2.91591	2.91590664575274	1.91534e-05	gi|332865694|ref|XP_003318567.1|	-	-
CUFF.314265	1.71325	1.71325210982244	0.0063406	-	gi|126541698|gb|AC191369.3|	-
CUFF.314407	1.50213	1.50213177487862	0.0330223	-	-	-
CUFF.314473	1.82222	1.82221816883853	0.0283435	-	gi|242107709|emb|FN405402.1|	-
CUFF.314583	2.3527	2.35270363426941	0.0176679	-	gi|374676505|gb|JN795138.1|	-
CUFF.314608	1.39151	1.39150721338613	0.0498667	gi|338728770|ref|XP_003365750.1|	gi|338728769|ref|XM_003365702.1|	-
CUFF.314798	2.00196	2.00196456981729	0.0164589	-	gi|402890697|ref|XR_162240.1|	n364906 (lncRNA)
CUFF.314867	1.85802	1.85801733870135	0.0163264	gi|355761926|gb|EHH61867.1|	-	-
CUFF.314868	1.94943	1.94942871103735	0.0381215	-	-	-
CUFF.314939	1.49566	1.49566391089103	0.0487691	-	-	-
CUFF.315163	2.26928	2.26928152577477	0.00357183	gi|194233351|ref|XP_001916569.1|	gi|194233350|ref|XM_001916534.1|	-
CUFF.315504	1.74994	1.74994419402481	0.0330028	-	-	-
CUFF.317115	1.25983	1.25982923933107	0.0482313	-	gi|338729071|ref|XM_001488392.3|	n407159 (lncRNA)
CUFF.31743	2.69476	2.69475644396906	7.23713e-05	-	gi|222090414|gb|FJ263681.1|	-
CUFF.31751	2.34941	2.34941218017452	0.000334647	-	-	-
CUFF.31799	2.74712	2.74711913327392	5.77819e-05	-	-	-
CUFF.31801	2.45321	2.45321467055271	0.0066059	-	-	-
CUFF.31820	3.78626	3.78626086773282	9.37509e-06	-	-	-
CUFF.31823	2.66468	2.6646759451625	0.00230762	-	-	-
CUFF.318577	1.78982	1.78982234474445	0.00451492	-	-	-
CUFF.318895	1.68086	1.68086003857724	0.0330613	gi|183396383|gb|ACC62065.1|	gi|341926157|ref|NG_029583.1|	-
CUFF.319772	1.91596	1.91596224421114	0.0264002	gi|380813476|gb|AFE78612.1|	gi|410973632|ref|XM_003993203.1|	-
CUFF.320364	1.88752	1.88751699885503	0.0294578	-	-	-
CUFF.320450	1.87343	1.8734295382572	0.0395807	-	gi|60678298|gb|AC153071.3|	-
CUFF.320462	2.0838	2.08380097713989	0.0147188	-	gi|295798288|emb|FP102602.4|	-
CUFF.320473	1.8585	1.85849960615699	0.0330404	-	gi|295798288|emb|FP102602.4|	-
CUFF.321648	2.1653	2.16530192148905	0.0284194	-	gi|19718557|gb|AF195953.2|	-
CUFF.32765	2.14275	2.1427539790495	0.0038199	gi|18676658|dbj|BAB84981.1|	gi|403305659|ref|XM_003943327.1|	-
CUFF.32767	3.83058	3.83057992800361	2.89504e-12	gi|149759250|ref|XP_001488655.1|	gi|149759249|ref|XM_001488605.1|	n346531 (lincRNA)
CUFF.34721	1.50963	1.50962796887343	0.0123218	gi|332258104|ref|XP_003278141.1|	gi|338712605|ref|XM_001498731.3|	-
CUFF.36213	2.0838	2.08380097713987	0.0147188	-	gi|183985478|gb|AC215854.2|	-
CUFF.37970	2.57815	2.5781473978172	0.00307714	-	-	-
CUFF.38943	1.46484	1.46484065956368	0.0339202	-	gi|186659605|gb|AC207088.4|	-
CUFF.39206	1.97971	1.97970733306919	0.00906378	-	-	-
CUFF.40578	3.55523	3.5552343471421	1.11128e-05	-	-	-
CUFF.41770	1.37433	1.37433024912563	0.0319285	-	-	-
CUFF.42698	1.67854	1.67853602567898	0.0235487	-	-	-
CUFF.42700	1.87465	1.87465377379788	0.011819	-	-	-
CUFF.44151	7.54994	7.54994176652989	6.7911e-07	-	-	-
CUFF.44487	3.37622	3.37622351413471	8.3022e-05	-	-	-
CUFF.44533	1.90706	1.90706132234022	0.00118002	gi|7021157|dbj|BAA91395.1|	-	-
CUFF.4641	2.51703	2.51703295813876	0.00413545	gi|338710327|ref|XP_003362342.1|	gi|338710326|ref|XM_003362294.1|	-
CUFF.4655	1.44385	1.44384818784633	0.0471228	gi|338710329|ref|XP_003362343.1|	gi|338710328|ref|XM_003362295.1|	-
CUFF.4656	2.40331	2.40331169939624	0.000175279	gi|338710329|ref|XP_003362343.1|	gi|338710328|ref|XM_003362295.1|	-
CUFF.4666	1.67543	1.67542897164251	0.0176679	-	-	-
CUFF.4670	1.87562	1.87561511373065	0.00276797	gi|338710329|ref|XP_003362343.1|	gi|338710328|ref|XM_003362295.1|	-
CUFF.4771	2.81197	2.81196805747056	0.000334647	-	gi|146262000|ref|NM_001082524.1|	-
CUFF.4790	2.02269	2.02268835663638	0.00334238	gi|100818313|ref|NP_001035761.1|	gi|45597284|dbj|AB120410.1|	-
CUFF.4795	2.836	2.83600260029835	6.25874e-06	-	-	-
CUFF.4814	2.57815	2.5781473978172	0.00307714	-	-	-
CUFF.4834	2.81938	2.81937958080032	2.03776e-07	gi|281354543|gb|EFB30127.1|	gi|338710336|ref|XR_044674.2|	n383554 (lncRNA)
CUFF.48443	2.69312	2.69311829045944	0.000702962	-	gi|28191392|gb|AC011379.7|	-
CUFF.4856	2.84969	2.84968780176886	0.00174961	gi|338710349|ref|XP_001491661.3|	gi|338710348|ref|XM_001491611.3|	n383554 (lncRNA)
CUFF.4926	1.73106	1.73106122806158	0.00307298	gi|338710347|ref|XP_001917774.2|	gi|338710346|ref|XM_001917739.2|	-
CUFF.4983	2.77138	2.77138485145566	0.000190875	gi|338723915|ref|XP_001494245.2|	-	-
CUFF.4994	2.7434	2.74339688360548	9.78284e-07	gi|149722584|ref|XP_001489435.1|	gi|149722583|ref|XM_001489385.1|	-
CUFF.5008	2.39257	2.39257066366588	3.22986e-05	gi|194216016|ref|XP_001489463.2|	gi|194216015|ref|XM_001489413.2|	-
CUFF.50287	1.61108	1.61108114407933	0.0123889	gi|47522616|ref|NP_999102.1|	gi|255522868|ref|NM_001163865.1|	-
CUFF.50301	2.66637	2.66636936913907	0.000413422	-	gi|3282158|gb|AC005221.1|	-
CUFF.50305	1.82495	1.82494527956596	0.0215011	-	-	-
CUFF.50309	2.45437	2.45436701149796	0.000318066	-	gi|3282158|gb|AC005221.1|	-
CUFF.50318	2.01336	2.0133608473804	0.00322124	-	gi|3282158|gb|AC005221.1|	-
CUFF.50319	3.54426	3.54425521093206	0.000174759	-	gi|3282158|gb|AC005221.1|	-
CUFF.50320	2.07376	2.07375952384359	0.0189567	-	-	-
CUFF.50324	2.74734	2.74734098419583	0.000436224	-	-	-
CUFF.50338	1.82689	1.82688560859156	0.0482941	-	gi|3282158|gb|AC005221.1|	-
CUFF.5050	2.03331	2.03330734430373	0.00399605	-	-	-
CUFF.5056	2.1653	2.16530192148904	0.0147188	-	gi|242100451|emb|FN409459.1|	-
CUFF.50607	1.49346	1.49345505272107	0.0373112	-	-	-
CUFF.50688	2.24284	2.24284323167003	0.0126142	-	-	-
CUFF.50927	1.72405	1.7240516108076	0.0330028	-	-	-
CUFF.50933	2.02445	2.02444595570547	0.0145388	-	gi|34527417|dbj|AK130580.1|	-
CUFF.51457	1.72652	1.72652365956878	0.00499413	-	-	-
CUFF.52651	1.38434	1.38433619956718	0.0440198	-	gi|397504436|ref|XM_003822754.1|	-
CUFF.54679	1.82663	1.82663209617915	0.0161739	-	-	-
CUFF.54908	1.4859	1.48590064031687	0.0315902	-	gi|242111293|emb|FN412729.1|	-
CUFF.56403	1.72173	1.72172727158826	0.0184089	-	gi|19033992|gb|AC005035.2|	-
CUFF.58829	2.48548	2.48547666454064	0.00488071	-	-	-
CUFF.58830	1.7106	1.71059863186955	0.00541431	-	-	-
CUFF.58843	1.59037	1.59036780059003	0.00817128	-	gi|284795355|ref|NG_016424.1|	-
CUFF.5954	1.69769	1.69768581798954	0.0439715	-	-	-
CUFF.61228	3.91132	3.9113245895196	9.78284e-07	-	gi|18093079|gb|AC074289.6|	-
CUFF.61259	1.68661	1.68660945518865	0.0461664	-	gi|14151048|gb|AC012368.6|	-
CUFF.64046	2.00502	2.00502126362294	0.00181642	-	-	-
CUFF.64051	1.8491	1.84910351228182	0.0258507	-	-	-
CUFF.64080	1.7073	1.70729695813517	0.009304	-	gi|15668134|gb|AC010883.8|	n365138 (lncRNA)
CUFF.67331	2.14411	2.14411467085443	0.0344941	-	-	-
CUFF.67368	2.44422	2.44422106111541	0.00307714	-	gi|148771474|emb|CU463103.2|	-
CUFF.68304	3.12653	3.12652736823225	0.00115042	-	-	-
CUFF.69813	1.49158	1.49157742423685	0.0349722	-	-	-
CUFF.69814	2.47754	2.47754004916638	0.0011722	-	-	-
CUFF.69873	2.47174	2.47174015333072	0.00163459	-	-	-
CUFF.69884	1.99098	1.99098390526291	0.0330028	-	gi|19774273|gb|AC083799.17|	-
CUFF.69894	1.98779	1.98779457145799	0.00703737	-	gi|19774273|gb|AC083799.17|	-
CUFF.69948	1.88964	1.88963641102637	0.00909171	-	gi|19774273|gb|AC083799.17|	-
CUFF.70118	1.37936	1.37935992710689	0.0440511	-	gi|294862398|gb|AC239916.3|	-
CUFF.70126	2.56322	2.56321733922677	0.000318066	-	-	-
CUFF.70129	2.23164	2.23164228615564	0.000505785	-	-	-
CUFF.71339	2.39049	2.39048621869396	0.00851919	-	-	-
CUFF.71421	1.95099	1.95098567332435	0.0399382	-	-	-
CUFF.75682	1.82999	1.82998826022348	0.0233854	-	gi|18583887|gb|AC099539.2|	-
CUFF.75706	2.42775	2.42774801199645	0.0106255	-	-	-
CUFF.78094	1.91229	1.91228792529226	0.0380256	-	-	-
CUFF.78127	1.5075	1.50749607435299	0.0381191	gi|296199222|ref|XP_002746992.1|	gi|356582460|ref|NM_001197116.2|	n380046 (lncRNA)
CUFF.78176	1.96155	1.96155068964539	0.011201	-	-	-
CUFF.78201	1.82222	1.82221816883855	0.0387035	-	gi|19774518|gb|AC104741.2|	-
CUFF.78895	1.68369	1.68369322628205	0.0461664	-	gi|29788798|gb|AC090943.3|	-
CUFF.81162	2.03138	2.03137558478726	0.0365186	-	-	-
CUFF.81163	2.62856	2.62856492602233	0.00415233	-	-	-
CUFF.81171	2.89731	2.89731250897548	2.20852e-07	-	-	-
CUFF.84620	1.37853	1.37852543963812	0.0444044	-	-	-
CUFF.85419	2.19663	2.19663357286412	0.00368364	-	-	-
CUFF.85934	3.20407	3.20406867841325	0.000586131	-	gi|32264513|gb|AY246791.1|	-
CUFF.85935	2.32696	2.32695612155626	0.00268538	-	-	-
CUFF.86100	2.95402	2.95401757662151	5.42171e-08	-	gi|397470687|ref|XM_003806901.1|	n338666 (mRNAlike lncRNA)
CUFF.8639	1.48069	1.48069030615542	0.0410743	-	gi|12831874|emb|AL391646.12|	-
CUFF.8640	2.41545	2.41545233501523	0.00170167	-	gi|110611953|gb|AC186076.9|	-
CUFF.8658	1.82889	1.82888657650898	0.0370683	-	gi|12831874|emb|AL391646.12|	-
CUFF.8661	1.84841	1.84841213235986	0.0405243	-	gi|110611953|gb|AC186076.9|	-
CUFF.8662	1.79349	1.79349198395736	0.0395807	-	gi|110611953|gb|AC186076.9|	-
CUFF.8664	1.65652	1.65652317634338	0.0215011	-	gi|157154267|emb|CU041286.8|	-
CUFF.8667	2.231	2.23099803476304	0.0147188	-	gi|145207587|emb|CU062451.5|	-
CUFF.8669	2.31294	2.31294490851295	0.0176679	-	-	-
CUFF.8672	1.72459	1.72458902333944	0.0275641	-	gi|12831874|emb|AL391646.12|	-
CUFF.8680	1.99098	1.99098390526291	0.0330028	-	-	-
CUFF.86903	3.48522	3.48522094404214	9.89558e-07	-	-	-
CUFF.86904	3.58058	3.58057879133855	0.000174759	-	-	-
CUFF.86908	3.61601	3.61601024720183	0.000144496	-	-	-
CUFF.86911	4.63739	4.63739242200649	3.84341e-09	-	gi|10443403|emb|AL161717.15|	-
CUFF.8711	1.55552	1.55551782463842	0.0487691	-	gi|242117113|emb|FN407456.1|	-
CUFF.88293	2.89127	2.8912712067085	1.31727e-06	gi|284079|pir||E41925	gi|9581603|emb|AL163541.13|	-
CUFF.88349	3.31876	3.31876087608057	0.000144543	-	-	-
CUFF.88350	2.57351	2.57351215506176	4.08394e-06	-	-	-
CUFF.88352	2.97908	2.97907667614709	4.95466e-08	-	-	-
CUFF.88353	2.87725	2.87724843761681	1.35489e-07	-	gi|193290114|ref|NG_008154.1|	-
CUFF.88358	2.15722	2.15722333914211	7.61997e-05	gi|297694405|ref|XP_002824468.1|	gi|402902459|ref|XM_003914071.1|	-
CUFF.88421	3.41444	3.41444011729591	0.000144543	-	-	-
CUFF.88497	2.53409	2.53408515315779	0.00629437	-	gi|410047926|ref|XM_003314210.2|	-
CUFF.89235	1.61033	1.61032622013274	0.0362051	gi|345793058|ref|XP_540090.3|	gi|345793057|ref|XM_540090.3|	-
CUFF.90446	5.72607	5.72607191277802	4.43314e-08	-	-	-
CUFF.92187	1.85299	1.85299091434581	0.0249373	-	gi|15383858|gb|AC010130.12|	-
CUFF.9277	2.69367	2.69366718064031	5.77819e-05	-	-	-
CUFF.9279	2.49474	2.4947428074531	0.00110487	-	-	-
CUFF.94786	1.99098	1.99098390526292	0.0381215	-	-	-
CUFF.9548	1.57286	1.57286045174634	0.00883485	gi|297291914|ref|XP_002803994.1|	gi|338710737|ref|XR_131458.1|	n342920 (mRNAlike lncRNA)
CUFF.9565	2.14618	2.14617868827076	0.0147188	-	gi|374088075|ref|NG_032030.1|	n409708 (lncRNA)
CUFF.98390	2.29144	2.29144432553793	0.0059302	-	-	-
CUFF.99117	1.59678	1.59677800568218	0.0202339	-	-	-
CUFF.99121	1.67058	1.67058236037211	0.0209655	-	gi|19774265|gb|AC069259.14|	-
CUFF.99126	1.45108	1.45107664876568	0.0189567	-	gi|371914570|dbj|AK395409.1|	n378238 (lncRNA)
CUFF.99132	1.563	1.56299729130628	0.022516	-	gi|19774265|gb|AC069259.14|	-
CUFF.99135	2.1653	2.16530192148893	0.0176679	-	gi|19774265|gb|AC069259.14|	-
CUFF.99148	2.24633	2.24633012179186	0.00555301	-	gi|19774265|gb|AC069259.14|	-
CUFF.99184	2.231	2.23099803476305	0.0249091	-	gi|19774265|gb|AC069259.14|	-
CUFF.99195	1.99098	1.99098390526292	0.0330028	-	-	-
CUFF.99234	2.07067	2.07066713402299	0.0365186	-	gi|19774265|gb|AC069259.14|	-
CUFF.99596	2.08336	2.08335504773914	0.0381215	-	-	-
CUFF.99658	1.63977	1.63976652243364	0.0373112	-	-	-

## Sheet: intronic
TransID	LogFC	logCPM	adjust p-value	Protein Db	Nucleotide Db	NONCODE
CUFF.100105	-1.97134	6.8996859134052	0.00114474	-	-	-
CUFF.100106	-2.31505	6.20796746739151	0.000220917	gi|338716097|ref|XP_003363395.1|	gi|338716096|ref|XM_003363347.1|	-
CUFF.104074	-1.46839	10.7429428903371	0.0113246	gi|338719443|ref|XP_003364006.1|	gi|338719442|ref|XM_003363958.1|	n297655 (mRNAlike lncRNA)
CUFF.107144	-2.38057	4.60909738110808	0.0039271	-	-	-
CUFF.107641	-1.42129	7.35416937360616	0.0261443	-	-	-
CUFF.110263	-1.88169	4.86607318772745	0.0255479	-	-	-
CUFF.11484	-1.39301	6.80180692896364	0.0398883	-	-	-
CUFF.11486	-1.38748	6.49903214674228	0.0491866	-	-	-
CUFF.124426	-3.45868	3.90221700406068	0.000819136	gi|359069504|ref|XP_002690922.2|	gi|21622757|gb|AC015914.8|	-
CUFF.128920	-1.88482	5.18617210144441	0.0157188	gi|29420726|dbj|BAC66586.1|	gi|338717670|ref|XM_003363634.1|	n336167 (mRNAlike lncRNA)
CUFF.131474	-1.71323	5.05256556379303	0.0365973	-	-	-
CUFF.131497	-1.53382	6.6910052260897	0.0202746	-	-	-
CUFF.131508	-1.81847	6.44749105912777	0.00446195	-	-	-
CUFF.131518	-1.38426	6.56033584886983	0.0468388	-	-	-
CUFF.131521	-1.93839	4.37850852633303	0.0430501	-	-	-
CUFF.13182	-1.75896	5.61928921946887	0.0138247	-	-	-
CUFF.131856	-2.25256	5.85884947776376	0.000619988	gi|326930217|ref|XP_003211247.1|	gi|338718499|ref|XM_003363785.1|	n337267 (mRNAlike lncRNA)
CUFF.132778	-1.92591	4.90191408514061	0.0199028	-	-	-
CUFF.133394	-1.59305	6.2132116159739	0.0200046	-	gi|115552312|dbj|AK230622.1|	-
CUFF.133420	-1.90182	5.4593044259351	0.00877666	-	-	-
CUFF.133492	-3.01743	4.44668348960354	0.000498767	-	-	-
CUFF.136631	-2.2584	9.23141768650709	2.11146e-05	gi|355748452|gb|EHH52935.1|	gi|60391587|dbj|AB106863.2|	-
CUFF.136643	-1.42294	8.59660805556399	0.0185576	gi|218664516|ref|NP_001136286.1|	gi|218664515|ref|NM_001142814.1|	-
CUFF.136722	-1.75712	11.1515936977014	0.00129315	gi|358422212|ref|XP_003585294.1|	gi|218664513|ref|NM_001142813.1|	-
CUFF.137033	-1.43674	8.20718616212246	0.0192701	gi|119624171|gb|EAX03766.1|	gi|371923699|dbj|AK398319.1|	n342882 (mRNAlike lncRNA)
CUFF.13773	-2.9425	4.12882987663277	0.00160876	-	-	-
CUFF.13878	-2.28953	4.21854570938047	0.0117649	-	-	-
CUFF.138907	-1.74525	5.00432593613333	0.0346496	-	gi|118200479|gb|AC187336.11|	-
CUFF.138908	-1.70391	5.99937215190176	0.0122629	gi|97180301|sp|Q95JC9.2|PRP_PIG	gi|118200479|gb|AC187336.11|	-
CUFF.139260	-1.60966	5.40282137153772	0.037634	-	-	-
CUFF.14118	-1.80698	9.60110386208675	0.000989658	gi|119609594|gb|EAW89188.1|	gi|238943008|emb|CU928524.15|	-
CUFF.144631	-1.9471	4.10168381794932	0.0458488	-	-	-
CUFF.14686	-1.85977	5.5395667936134	0.00956596	-	-	-
CUFF.147005	-1.62465	5.24560229089908	0.0430501	-	-	-
CUFF.147154	-1.39335	7.07756417562018	0.0358271	gi|194224085|ref|XP_001491024.2|	gi|194224084|ref|XM_001490974.2|	-
CUFF.149753	-2.05601	4.19373974000524	0.0280973	-	-	-
CUFF.151377	-2.1155	4.86493835196449	0.00991086	-	-	-
CUFF.154073	-1.68359	5.10004233527886	0.0381114	-	gi|76253356|emb|CR956389.6|	-
CUFF.154511	-1.6403	7.01823765168374	0.00848426	gi|338719458|ref|XP_001490199.3|	gi|338719457|ref|XM_001490149.3|	n410695 (lncRNA)
CUFF.155030	-1.86819	5.24433169231655	0.0152986	-	-	-
CUFF.163170	-1.32688	7.50384437396891	0.0430501	gi|281347239|gb|EFB22823.1|	gi|338719860|ref|XM_001499131.3|	-
CUFF.164855	-1.53756	5.49982315446986	0.0450066	-	gi|338827687|ref|NG_029236.1|	-
CUFF.164918	-1.94991	5.37486806391585	0.00816898	-	gi|15282121|emb|AL392024.3|	-
CUFF.165924	-1.44754	7.00870035578206	0.0261376	gi|14290526|gb|AAH09031.1|	gi|10442995|gb|AC007376.9|AC007376	-
CUFF.1670	-1.8781	4.56987447196091	0.0430628	-	gi|410983055|ref|XM_003997811.1|	-
CUFF.168140	-1.36782	6.7085041293813	0.0464489	gi|348554487|ref|XP_003463057.1|	gi|162952129|gb|AC187337.9|	-
CUFF.168148	-1.90488	4.6953716069583	0.0317295	-	gi|162952129|gb|AC187337.9|	-
CUFF.169439	-2.0425	5.08120448322906	0.00851704	-	-	-
CUFF.17174	-1.55765	5.41418028024146	0.0456222	-	-	-
CUFF.172143	-2.00835	6.78404691414005	0.000860089	-	gi|340805869|ref|NG_029512.1|	n341760 (mRNAlike lncRNA)
CUFF.173507	-1.71858	5.48480283731006	0.0205322	-	-	-
CUFF.173512	-2.47692	4.37554456158298	0.00497443	-	-	-
CUFF.173943	-2.41693	5.82243621939982	0.000245422	gi|338720308|ref|XP_001500265.3|	gi|338720307|ref|XM_001500215.3|	-
CUFF.178650	-1.55208	6.59595426242611	0.0179782	-	-	-
CUFF.178654	-1.36273	7.81872292473905	0.03247	gi|149742370|ref|XP_001493228.1|	gi|371917846|dbj|AK393740.1|	-
CUFF.181455	-2.09639	5.88443297707481	0.00160876	-	-	-
CUFF.181476	-1.52171	7.6873287520664	0.0129621	gi|281337351|gb|EFB12935.1|	gi|97962745|dbj|AB215410.1|	-
CUFF.181479	-1.99385	6.15002453537627	0.00198894	-	gi|17998727|gb|AC013603.17|	-
CUFF.181485	-2.00624	6.23600580642968	0.00157447	-	gi|17998727|gb|AC013603.17|	-
CUFF.183146	-1.31251	13.0046726649782	0.0294328	gi|312263931|gb|ADQ55071.1|	gi|347362405|gb|JN398457.1|	n422898 (lncRNA)
CUFF.183159	-1.24068	11.6990500755265	0.044817	gi|325126841|ref|YP_004286078.1|	gi|347362321|gb|JN398451.1|	n385729 (lncRNA)
CUFF.186313	-2.26344	4.88258277390981	0.00514095	-	-	-
CUFF.187082	-1.27631	10.7587978051123	0.0371283	-	gi|199945570|gb|FJ042938.1|	-
CUFF.19273	-1.37891	7.50757230494009	0.0328521	gi|338710942|ref|XP_003362453.1|	gi|338710940|ref|XM_001502583.3|	-
CUFF.19297	-1.70009	9.5006620260029	0.00238257	gi|332264534|ref|XP_003281289.1|	gi|47026472|gb|AC149031.1|	-
CUFF.195193	-2.16346	4.4284668806007	0.0117649	-	-	-
CUFF.200530	-2.04865	4.81174162492443	0.0144087	-	-	-
CUFF.200547	-3.82327	4.2425175555999	6.25736e-05	-	-	-
CUFF.200548	-1.94233	4.24758385927307	0.0367655	-	-	-
CUFF.200828	-1.35202	8.46859765407173	0.031387	gi|297665966|ref|XP_002811308.1|	gi|338721836|ref|XR_131596.1|	-
CUFF.201005	-1.85651	4.75430016067266	0.0341413	-	-	-
CUFF.201014	-1.35259	7.58581890930798	0.0360662	gi|351705959|gb|EHB08878.1|	gi|3900882|emb|AL023096.1|	-
CUFF.201015	-1.5382	7.79193200974215	0.0112725	-	gi|3900882|emb|AL023096.1|	n337573 (mRNAlike lncRNA)
CUFF.201097	-2.56145	5.23937235407525	0.000534419	-	-	-
CUFF.201114	-2.50339	4.56645203230018	0.00259042	-	-	-
CUFF.201137	-2.52881	4.5864069133502	0.00219839	-	-	-
CUFF.201167	-2.52881	4.58669957542528	0.00219839	-	-	-
CUFF.2039	-1.26561	8.88757965875808	0.044817	gi|338710513|ref|XP_001501694.3|	gi|338710512|ref|XM_001501644.3|	-
CUFF.2040	-1.93552	7.47585782663003	0.000863312	-	-	-
CUFF.205986	-1.5797	8.2776401759143	0.0073914	gi|387541532|gb|AFJ71393.1|	gi|194208244|ref|XM_001490993.2|	-
CUFF.209743	-1.428	6.91267799276846	0.0304211	-	-	-
CUFF.209822	-1.61928	5.30063183441661	0.041234	-	-	-
CUFF.215267	-1.73493	6.26213920053907	0.00867738	gi|194227464|ref|XP_001914734.1|	gi|194227463|ref|XM_001914699.1|	-
CUFF.220125	-2.14955	4.10314036797847	0.0248102	-	-	-
CUFF.220126	-2.1221	5.22955091695304	0.00489418	gi|194380768|dbj|BAG58537.1|	-	-
CUFF.220128	-1.93262	5.42636478209465	0.00810291	gi|225427486|ref|XP_002263093.1|	-	-
CUFF.220525	-4.02818	3.89928576019144	0.00019038	-	-	-
CUFF.220527	-3.74985	4.56144981494951	1.84456e-05	-	-	-
CUFF.220533	-2.96492	7.25587819892166	1.57987e-07	-	-	-
CUFF.220534	-3.55012	6.3096601906235	2.58213e-08	-	-	-
CUFF.220536	-2.83133	4.99973283288022	0.000270162	-	-	-
CUFF.221354	-1.63092	5.364827397594	0.0362872	-	-	-
CUFF.223925	-1.94233	4.24735331087349	0.0367655	-	gi|13443271|gb|AC018695.6|	-
CUFF.223959	-1.93839	4.38037072663662	0.0430501	-	-	-
CUFF.224180	-2.93537	4.37663828952795	0.000720827	-	-	-
CUFF.224194	-2.55059	4.03879804131878	0.00779847	-	-	-
CUFF.224198	-2.72736	5.38372493805362	0.000135715	-	-	-
CUFF.224202	-2.15555	5.2560955371086	0.0039271	-	-	-
CUFF.224284	-2.51337	4.00579599412771	0.00959101	-	-	-
CUFF.22824	-1.5714	5.70488698105928	0.0390639	gi|344256064|gb|EGW12168.1|	gi|311268024|ref|XM_003131805.1|	n343233 (lincRNA)
CUFF.229047	-2.72354	4.18733474662014	0.0028297	-	-	-
CUFF.23008	-1.99452	3.97561122998849	0.0497091	-	-	-
CUFF.230173	-2.35474	4.27008232899591	0.00999294	-	gi|19849399|gb|AC084010.6|	-
CUFF.234171	-1.53123	5.67379307030237	0.0380189	-	-	-
CUFF.235356	-2.18584	4.13078545748287	0.0205322	-	-	-
CUFF.235684	-2.86601	9.80707398558573	2.83616e-08	gi|338723909|ref|XP_003364825.1|	gi|1040676|gb|L38392.1|HRSTCRG	-
CUFF.236196	-1.76593	5.02034498884175	0.0310008	gi|119614592|gb|EAW94186.1|	-	-
CUFF.245090	-1.53181	7.08397969461347	0.0157121	gi|62005227|gb|AAX59914.1|	gi|62005226|gb|AY921363.1|	-
CUFF.245114	-1.47656	5.79014281952568	0.0453931	gi|338724447|ref|XP_003364946.1|	gi|338724446|ref|XM_003364898.1|	n385298 (lncRNA)
CUFF.245130	-1.84667	6.1829000591677	0.0052469	gi|149787335|gb|ABR29838.1|	gi|149787334|gb|EF514540.1|	-
CUFF.245137	-3.40718	5.36549987356435	1.8004e-06	-	gi|62005307|gb|AY921405.1|	-
CUFF.245138	-3.02788	7.649526405381	4.10199e-08	gi|62005306|gb|AAX59952.1|	gi|338724450|ref|XR_131625.1|	n336597 (mRNAlike lncRNA)
CUFF.24934	-1.42838	7.6304451587714	0.0234605	gi|326937447|ref|NP_001192089.1|	gi|326937446|ref|NM_001205160.1|	n410200 (lncRNA)
CUFF.252511	-1.78185	6.5269160019586	0.0052469	gi|301786605|ref|XP_002928718.1|	gi|301786604|ref|XM_002928672.1|	-
CUFF.253972	-1.34669	7.39529234154088	0.0387426	gi|338725183|ref|XP_003365097.1|	gi|338725182|ref|XM_003365049.1|	-
CUFF.255915	-1.82843	6.1698532152141	0.00605223	gi|149737654|ref|XP_001488299.1|	gi|149737653|ref|XM_001488249.1|	-
CUFF.256702	-1.48607	6.67482260287421	0.0241769	-	-	-
CUFF.256703	-1.41897	9.18441665399568	0.0174021	-	-	-
CUFF.257829	-1.78944	5.31146396014255	0.0193615	gi|338725201|ref|XP_001917362.2|	gi|347446697|ref|NG_030008.1|	-
CUFF.260351	-2.0396	6.78376458703305	0.000699854	gi|47218877|emb|CAG05643.1|	gi|188595651|ref|NG_007874.1|	-
CUFF.26108	-1.56033	5.36284332356001	0.0482324	-	-	-
CUFF.265842	-1.99452	3.97456564967473	0.0497091	-	-	-
CUFF.266193	-1.69681	5.62001573329596	0.0186784	-	-	-
CUFF.266783	-1.72074	6.33949817130673	0.00899248	gi|296237103|ref|XP_002763611.1|	gi|338721300|ref|XM_001501907.2|	n346079 (lincRNA)
CUFF.266784	-2.1545	6.56359717490354	0.000444644	gi|297296032|ref|XP_001082799.2|	gi|338721300|ref|XM_001501907.2|	-
CUFF.267102	-2.12255	4.96913893013658	0.00756701	gi|344242388|gb|EGV98491.1|	-	-
CUFF.267103	-1.92427	4.98757290713942	0.0170697	gi|10441865|gb|AAG17210.1|AF217967_1	-	-
CUFF.27019	-1.611	7.94936780216938	0.00688191	gi|302851281|ref|XP_002957165.1|	-	-
CUFF.274219	-1.95863	4.63358020826578	0.0294328	-	-	-
CUFF.275462	-1.44122	7.15482291799539	0.0267507	gi|194375065|dbj|BAG62645.1|	gi|300796617|ref|NM_001192308.1|	-
CUFF.276236	-1.47804	6.21558601395047	0.0358741	-	-	-
CUFF.281581	-1.90778	4.22106395674546	0.0430242	gi|301771256|ref|XP_002921034.1|	gi|338726905|ref|XR_044467.2|	-
CUFF.2826	-1.40535	10.3992700392329	0.0173967	gi|344254289|gb|EGW10393.1|	gi|156121140|ref|NM_001102248.1|	n379583 (lncRNA)
CUFF.287234	-1.44275	7.7696655598319	0.0208062	gi|291384645|ref|XP_002708665.1|	gi|291384644|ref|XM_002708619.1|	-
CUFF.28799	-1.72427	4.99008994149952	0.0381388	-	-	-
CUFF.288913	-1.99946	4.42773974338881	0.0377043	-	-	-
CUFF.289624	-2.7873	4.24191120369109	0.00193126	-	-	-
CUFF.289946	-1.49014	5.59944775778836	0.0491866	-	gi|338727488|ref|XM_003365449.1|	-
CUFF.289991	-2.15727	4.2742552121952	0.0169133	-	-	-
CUFF.292023	-2.04865	4.81178079052985	0.0144087	-	-	-
CUFF.292033	-1.72866	5.32479438364489	0.0252317	-	-	-
CUFF.29607	-2.0349	4.69471560312048	0.0194463	-	-	-
CUFF.296870	-1.33661	7.00568579065746	0.0497364	-	-	-
CUFF.29952	-2.75577	4.2178511628736	0.00231342	-	-	-
CUFF.300046	-2.0728	4.35402321340905	0.0296699	-	-	-
CUFF.30020	-2.05945	4.71472571524848	0.0170373	-	-	-
CUFF.30777	-1.74149	5.14356818308882	0.0283427	-	-	-
CUFF.310840	-1.56944	7.75509270066403	0.00921586	-	-	-
CUFF.310942	-1.42397	7.60612689456362	0.0246255	gi|359321127|ref|XP_003639513.1|	gi|359321126|ref|XM_003639465.1|	-
CUFF.312692	-1.40557	7.29219904585769	0.029766	-	-	-
CUFF.312732	-1.4667	9.67589352281212	0.0121664	gi|334325356|ref|XP_001371727.2|	gi|242111595|emb|FN419381.1|	-
CUFF.312739	-1.59747	5.33796683424328	0.0429004	-	-	-
CUFF.312813	-1.37401	7.01717304226233	0.0411715	-	-	-
CUFF.313861	-2.14168	4.54520175589871	0.0180024	gi|194238681|ref|XP_001499048.2|	gi|194238680|ref|XM_001498998.2|	-
CUFF.32069	-2.83429	9.32690183568205	4.79527e-08	gi|152032348|sp|P09565.2|IG2R_HUMAN	gi|126032460|gb|AC188659.9|	n406123 (lncRNA)
CUFF.322776	-1.99851	5.12661430943569	0.0105305	-	-	-
CUFF.323368	-1.39115	8.42155010350296	0.0240846	gi|364506228|pdb|3VI6|A	gi|338728516|ref|XM_001491150.3|	n414457 (lncRNA)
CUFF.32344	-1.46029	8.36309873098407	0.015632	gi|311247026|ref|XP_003122441.1|	gi|338712444|ref|XM_001917572.2|	-
CUFF.34872	-2.2215	3.97351419451937	0.0255479	-	-	-
CUFF.34937	-1.37429	6.87332050754781	0.041234	gi|338712613|ref|XP_001915908.2|	gi|338712612|ref|XM_001915873.2|	-
CUFF.40228	-2.26075	4.00553680635976	0.0209936	-	-	-
CUFF.4102	-1.40338	7.79581059340174	0.0257518	gi|354547107|emb|CCE43840.1|	-	-
CUFF.4107	-1.82138	6.3592673588515	0.00500425	-	-	-
CUFF.41182	-1.99946	4.42924179101845	0.0327797	-	-	-
CUFF.42373	-1.72116	8.1530049734475	0.0028297	gi|149750897|ref|XP_001497443.1|	gi|149750896|ref|XM_001497393.1|	n283462 (mRNAlike lncRNA)
CUFF.4640	-2.2215	3.97397841747715	0.0255479	-	-	-
CUFF.46490	-2.42433	4.4995550572595	0.00740336	-	-	-
CUFF.49887	-1.79093	7.02597957978737	0.00324329	-	-	-
CUFF.5190	-1.26567	8.33186421112301	0.0491713	gi|345785933|ref|XP_003432747.1|	gi|21743742|gb|AC008735.9|	n272600 (mRNAlike lncRNA)
CUFF.53889	-1.95499	5.24060672440378	0.0102602	-	-	-
CUFF.59777	-2.04127	4.3277913995958	0.0227069	-	-	-
CUFF.65637	-2.09056	4.21795112138453	0.0238699	-	-	-
CUFF.66287	-1.6751	5.86212733606793	0.0162962	-	-	-
CUFF.7976	-1.32306	10.2852521669785	0.0285413	gi|308321710|gb|ADO27998.1|	gi|334883171|ref|NM_001242446.1|	-
CUFF.81025	-2.09356	4.84600002521137	0.0113246	-	gi|297672170|ref|XM_002814136.1|	-
CUFF.95039	-1.88596	5.32256582689809	0.0120236	-	-	-
CUFF.96481	-2.39556	3.90371825725377	0.0174021	-	-	-
CUFF.100923	2.47522	2.47521733957641	2.2352e-06	gi|297672743|ref|XP_002814447.1|	gi|21733579|emb|AL832990.1|	n290215 (mRNAlike lncRNA)
CUFF.100930	2.42611	2.42610820676931	2.93058e-06	gi|22296464|dbj|BAC10230.1|	gi|166235119|ref|NG_007149.1|	n294406 (mRNAlike lncRNA)
CUFF.101007	2.26219	2.26219278624241	0.00426903	-	-	-
CUFF.101008	2.72887	2.72886829166628	1.16674e-06	-	gi|332215155|ref|XM_003256657.1|	-
CUFF.101204	2.30572	2.30572264888146	0.00729557	-	-	-
CUFF.10169	1.70681	1.70680911138301	0.0170186	-	-	-
CUFF.101935	2.42236	2.42236126343731	0.0173316	-	-	-
CUFF.103852	1.86124	1.86123664407603	0.0105305	-	-	-
CUFF.103886	2.19579	2.19579435665824	0.0352889	-	-	-
CUFF.103909	3.00209	3.0020911997102	0.00248731	-	-	-
CUFF.105063	1.69798	1.69798431437436	0.0381388	-	-	-
CUFF.105075	2.15426	2.15426447107089	0.041675	-	-	-
CUFF.105290	2.23616	2.23616212463347	0.0295113	-	-	-
CUFF.10675	3.72877	3.72877448567536	0.000305689	-	-	-
CUFF.10765	3.1905	3.19049933340754	1.84347e-06	-	-	-
CUFF.107769	3.05347	3.05346763999806	3.43672e-07	gi|194205654|ref|XP_001495731.2|	gi|194205653|ref|XM_001495681.2|	-
CUFF.107789	2.78725	2.78724658157151	0.00434643	-	gi|255522815|ref|NG_012631.1|	-
CUFF.108676	3.17923	3.17923441904983	0.000138438	-	-	-
CUFF.108727	2.1115	2.11150356881236	0.0497091	-	-	-
CUFF.108752	1.94016	1.94015986779541	0.0367655	-	gi|115551492|dbj|AK236170.1|	-
CUFF.10877	3.4455	3.44549957390946	5.13764e-07	-	-	-
CUFF.108772	2.67939	2.67938567242385	0.00157447	-	gi|20338440|emb|AL360001.33|	-
CUFF.108906	1.94905	1.9490482335127	0.00750915	-	-	-
CUFF.108910	2.26219	2.26219278624243	0.00426903	-	-	-
CUFF.108911	1.80055	1.8005534805692	0.0286551	-	-	-
CUFF.109295	1.76049	1.76048771648555	0.0267507	-	gi|371918615|dbj|AK399302.1|	-
CUFF.109674	2.35903	2.35903099957626	0.0117649	-	-	-
CUFF.110635	1.5347	1.53470408261969	0.0430501	-	gi|13274785|emb|AL365364.19|	-
CUFF.111799	2.45087	2.45086531259358	0.00455372	-	-	-
CUFF.111845	2.07127	2.07127061886071	0.0458488	-	-	-
CUFF.112326	2.07435	2.07434992963859	0.0367655	-	-	-
CUFF.112364	2.42236	2.42236126343721	0.0173316	-	-	-
CUFF.11317	2.21897	2.21896979738524	0.000289331	-	-	-
CUFF.113330	1.8472	1.84719747047441	0.017876	-	-	-
CUFF.113346	1.62547	1.62546688138413	0.0080561	-	gi|403260015|ref|XM_003922436.1|	-
CUFF.113525	2.59584	2.59583588864199	0.0117649	-	-	-
CUFF.116954	2.49094	2.49093848614689	0.00711661	-	gi|16973885|emb|AL512595.14|	-
CUFF.124563	3.44227	3.44226591896739	0.000113967	-	-	-
CUFF.124630	1.64665	1.64664542212837	0.0304211	-	gi|148887271|emb|CU463102.3|	-
CUFF.12470	2.7137	2.71370089643907	0.00649539	-	-	-
CUFF.124703	2.50221	2.5022134650201	0.00062251	-	-	-
CUFF.12472	2.46163	2.4616301856361	0.0142739	-	-	-
CUFF.125348	2.60712	2.60711520363393	0.000433729	-	-	-
CUFF.128460	2.0529	2.05289587287137	0.0134202	-	-	-
CUFF.128462	2.17503	2.17503258190287	0.00144303	-	-	-
CUFF.128468	2.2339	2.23390123949704	0.000305689	-	-	-
CUFF.128470	2.36723	2.36723180234877	0.000138438	-	gi|12583762|gb|AC037198.7|AC037198	-
CUFF.128471	1.71347	1.71346697016124	0.01046	-	-	-
CUFF.130031	1.78651	1.78651076115941	0.0362317	-	gi|17826637|emb|AL358340.6|	-
CUFF.130033	2.75505	2.75504838622825	1.57751e-05	-	gi|17826637|emb|AL358340.6|	-
CUFF.130037	2.33594	2.33594288349469	0.00520419	-	gi|17826637|emb|AL358340.6|	-
CUFF.130040	2.7137	2.71370089643907	0.00649539	-	gi|17826637|emb|AL358340.6|	-
CUFF.130041	3.67079	3.67079462714918	6.46928e-06	-	gi|17826637|emb|AL358340.6|	-
CUFF.130042	2.14944	2.14944248005453	0.00205071	-	-	-
CUFF.130043	1.7546	1.7546009484123	0.0381638	-	-	-
CUFF.13005	1.42554	1.42553802194597	0.0472582	-	-	-
CUFF.130050	1.59774	1.59773894314249	0.0130934	-	gi|17826637|emb|AL358340.6|	-
CUFF.131003	1.78083	1.78083490342268	0.0168205	-	gi|193082970|ref|NG_008092.1|	-
CUFF.131069	1.67475	1.67474702724907	0.0450066	-	-	-
CUFF.132958	1.88737	1.8873736605287	0.0401233	gi|338710726|ref|XP_003362407.1|	gi|410959847|ref|XM_003986462.1|	-
CUFF.13352	1.86707	1.86706750681147	0.0246943	gi|332260224|ref|XP_003279184.1|	-	-
CUFF.135461	1.6204	1.62039791822356	0.0317295	-	-	-
CUFF.135484	1.93682	1.93681870165519	0.0105305	-	-	-
CUFF.135535	2.16603	2.16602759352893	0.00856617	-	-	-
CUFF.137284	2.14877	2.14876785868412	0.033183	-	gi|115345173|emb|CT797453.5|	-
CUFF.137683	2.42236	2.42236126343716	0.0173316	-	-	-
CUFF.137704	2.13786	2.1378560321503	0.00259445	-	-	-
CUFF.137706	2.86246	2.86245745397532	6.04062e-07	-	gi|255652921|ref|NG_012645.1|	-
CUFF.137710	3.09874	3.09873564032401	5.12993e-08	-	-	-
CUFF.137719	3.76419	3.76418754115258	0.000244593	-	-	-
CUFF.137724	2.7961	2.7961021775952	6.84604e-05	-	-	-
CUFF.137725	2.02968	2.02968290051622	0.00683211	-	-	-
CUFF.137726	2.5285	2.52849740998387	0.000145198	-	gi|255652921|ref|NG_012645.1|	-
CUFF.137744	1.87874	1.87874118339386	0.0125928	-	-	-
CUFF.137769	4.03407	4.03406675789451	7.51907e-07	-	gi|397173349|emb|FQ976662.3|	-
CUFF.137783	3.86745	3.86745017790697	1.99321e-09	-	-	-
CUFF.137788	4.72963	4.72963300492945	4.03522e-09	-	-	-
CUFF.137794	5.3922	5.39220180868497	1.60624e-06	-	-	-
CUFF.137808	4.60617	4.60617429473328	5.22875e-06	-	-	-
CUFF.137821	3.49521	3.49520963266174	1.06896e-06	-	-	-
CUFF.137829	3.00412	3.00412071428535	0.000507277	-	-	-
CUFF.137831	3.6314	3.63139641109248	8.83483e-06	-	-	-
CUFF.137832	5.70684	5.70683891003955	1.07083e-07	-	-	-
CUFF.137843	1.43769	1.43769308161712	0.020712	-	gi|166706802|gb|EU332860.1|	-
CUFF.137855	1.64208	1.64207588055363	0.0346496	-	-	-
CUFF.137857	2.0529	2.05289587287136	0.0134202	-	-	-
CUFF.138194	1.84098	1.84098176422303	0.0430501	-	-	-
CUFF.138678	1.79277	1.7927673047735	0.0381114	-	gi|289177030|ref|NG_016545.1|	-
CUFF.140982	1.34354	1.3435390057463	0.0346496	-	-	-
CUFF.14140	1.47903	1.47902841932967	0.0317647	-	-	-
CUFF.141424	1.67951	1.67950999782209	0.0220244	-	-	-
CUFF.14143	1.55396	1.55396076277158	0.0255479	-	-	-
CUFF.141510	1.50799	1.50799175715452	0.00856617	gi|194238911|ref|XP_001915272.1|	gi|194238910|ref|XM_001915237.1|	-
CUFF.141525	1.4564	1.4564005975217	0.0358576	-	-	-
CUFF.141530	1.38572	1.38571514161563	0.0268043	-	-	-
CUFF.141536	2.51351	2.51350667311876	0.00437646	-	-	-
CUFF.14201	1.79753	1.79753286720231	0.00350245	-	-	-
CUFF.14204	1.86707	1.86706750681147	0.0246943	-	-	-
CUFF.142940	2.63228	2.63227840741883	0.000823114	-	-	-
CUFF.143668	2.10859	2.10858915842313	0.0117649	-	-	-
CUFF.143670	2.835	2.83499714224853	0.00148762	-	-	-
CUFF.143902	2.26036	2.26035804740408	0.010097	-	-	-
CUFF.14519	2.07435	2.07434992963859	0.0367655	-	gi|393250340|ref|NG_032814.1|	-
CUFF.14551	1.80055	1.80055348056921	0.0286551	-	-	-
CUFF.145512	1.85969	1.85969319423284	0.0140454	-	-	-
CUFF.14707	2.03805	2.03804568768279	0.0430242	-	-	-
CUFF.147357	2.92662	2.92662143890997	0.0039271	-	gi|9863549|emb|AL157718.10|	-
CUFF.147363	2.15426	2.15426447107208	0.041675	-	-	-
CUFF.148026	1.80983	1.80983220756591	0.00433065	gi|149733067|ref|XP_001492553.1|	gi|9368492|emb|AL109983.2|	-
CUFF.148058	1.74182	1.74181810574155	0.00160876	gi|149733067|ref|XP_001492553.1|	gi|395751956|ref|XM_002829961.2|	-
CUFF.148500	1.46631	1.46631221215996	0.0295969	-	gi|371917071|dbj|AK400697.1|	-
CUFF.148503	2.23616	2.23616212463298	0.0295113	-	-	-
CUFF.148520	1.54764	1.54764265517588	0.0216408	-	-	-
CUFF.148892	2.21107	2.21106738539916	0.0165854	-	gi|339895752|ref|NG_029406.1|	-
CUFF.149347	3.22585	3.22584842719635	5.50615e-08	-	-	-
CUFF.149353	3.00527	3.0052721727707	0.000160618	-	-	-
CUFF.149358	2.78725	2.78724658157151	0.00434643	-	-	-
CUFF.149360	2.49094	2.49093848614689	0.00711661	-	-	-
CUFF.149367	5.30151	5.30151457023566	3.12609e-06	-	-	-
CUFF.149399	2.12905	2.12905201047882	0.00600013	-	-	-
CUFF.149514	3.47008	3.47008417369163	5.63343e-06	-	-	-
CUFF.149517	3.5394	3.53940460402031	3.54219e-08	-	-	-
CUFF.149522	4.22989	4.22988912523095	5.97776e-11	-	-	-
CUFF.149524	3.46368	3.46368418994163	1.57987e-07	-	-	-
CUFF.149531	3.29246	3.29246082066741	6.25464e-05	-	-	-
CUFF.149540	3.39658	3.39658406047181	4.80126e-07	-	-	-
CUFF.149548	4.36128	4.36127616688285	4.47416e-05	-	-	-
CUFF.149555	3.36233	3.36233223020875	1.3649e-09	-	-	-
CUFF.149558	3.94926	3.94925855781758	5.4075e-11	-	-	-
CUFF.153142	2.15426	2.15426447107137	0.041675	-	gi|242112197|emb|FN419603.1|	-
CUFF.156305	1.77842	1.77841605582176	0.00856617	-	-	-
CUFF.157362	2.1115	2.11150356881236	0.0497091	-	-	-
CUFF.157441	1.97588	1.9758779528035	0.0174021	-	gi|8894273|emb|AL162390.9|	-
CUFF.157468	1.59911	1.59910833513552	0.0227069	-	-	-
CUFF.157694	2.59584	2.59583588864152	0.0117649	-	-	-
CUFF.157835	3.00209	3.0020911997104	0.00248731	-	-	-
CUFF.15866	1.85281	1.85280908459756	0.046173	-	-	-
CUFF.160724	1.75217	1.75217324570678	0.00170414	-	gi|242104411|emb|FN416599.1|	-
CUFF.160727	2.16134	2.16133643707063	0.00756701	-	-	-
CUFF.160731	1.89056	1.89055569915135	0.0268043	-	-	-
CUFF.160732	2.02622	2.02622235754336	0.00503788	-	-	-
CUFF.160734	1.89754	1.8975409544909	0.0115419	-	-	-
CUFF.160735	2.02344	2.02344113509925	0.000885259	-	-	-
CUFF.160736	1.79174	1.79173752858604	0.00357042	-	-	-
CUFF.160795	1.52008	1.52007751415054	0.0306365	-	-	-
CUFF.160799	2.7137	2.71370089643907	0.00649539	-	-	-
CUFF.160825	2.1074	2.1074044061281	0.00756701	-	-	-
CUFF.160845	2.46163	2.46163018563614	0.0142739	-	-	-
CUFF.161554	2.17808	2.17808336619705	0.0227069	-	-	-
CUFF.163892	2.00996	2.00995563616907	0.0128968	-	-	-
CUFF.163909	2.06219	2.06218786063715	0.00856617	-	-	-
CUFF.163910	1.98451	1.98450691623954	0.00137785	-	-	-
CUFF.163934	1.95865	1.9586463040783	0.0170373	gi|332251802|ref|XP_003275038.1|	gi|345787403|ref|XM_533959.3|	-
CUFF.166781	2.03805	2.03804568768279	0.0430242	-	-	-
CUFF.171022	2.19391	2.19391141207533	0.00750915	-	-	-
CUFF.171024	2.28598	2.28597686423756	0.000264382	-	gi|9863480|emb|AL137073.13|	-
CUFF.173634	1.60197	1.60196598149071	0.0430501	-	-	-
CUFF.17581	1.39978	1.39978039953448	0.039104	-	-	-
CUFF.176000	1.67854	1.67853902246085	0.00508182	-	-	-
CUFF.176002	1.56238	1.56238489273689	0.029573	-	-	-
CUFF.176003	2.14222	2.14222263634644	9.17465e-05	-	-	-
CUFF.177133	1.37807	1.37806981601195	0.041675	-	gi|37537277|dbj|BS000010.1|	-
CUFF.177142	1.5985	1.59850119703317	0.00958275	-	gi|37537277|dbj|BS000010.1|	-
CUFF.177146	1.54356	1.54355729113291	0.0117382	-	gi|37537277|dbj|BS000010.1|	-
CUFF.177148	1.95865	1.9586463040783	0.0170373	-	-	-
CUFF.177152	1.6364	1.63640203505985	0.00442006	-	gi|5499744|gb|AF165138.1|	-
CUFF.177153	1.53696	1.53695674600275	0.00769528	-	gi|37537276|dbj|BS000009.1|	-
CUFF.177155	1.93678	1.93678384376289	0.000823114	-	gi|5499744|gb|AF165138.1|	-
CUFF.177167	1.92893	1.92893273389338	0.00206619	-	-	-
CUFF.177177	1.82304	1.82304074367155	0.00277129	-	-	-
CUFF.177536	1.94994	1.94993536784276	0.00147829	-	-	-
CUFF.177568	3.20736	3.20735963516452	0.000713199	-	-	-
CUFF.177571	2.84681	2.84680739591452	3.00192e-05	-	-	-
CUFF.177618	2.14433	2.14432756104716	0.0267507	-	gi|7768781|dbj|AP001710.1|	-
CUFF.177828	1.75863	1.75862694261249	0.0407883	-	gi|163955270|gb|AC151132.5|	-
CUFF.177986	1.88437	1.88437346001535	0.00617276	-	-	-
CUFF.177996	1.93229	1.93229070136363	0.0194463	-	-	-
CUFF.178076	1.92113	1.9211294656786	0.0296699	-	-	-
CUFF.178077	1.808	1.80799774502056	0.0430501	-	-	-
CUFF.178079	1.81812	1.81812342553639	0.0140954	-	-	-
CUFF.178090	1.51436	1.51435751727958	0.0210508	-	-	-
CUFF.178930	2.73729	2.73728679171578	1.99609e-05	-	-	-
CUFF.178946	2.65379	2.65378844331654	2.76609e-07	-	gi|10440198|dbj|AK027145.1|	n384014 (lncRNA)
CUFF.178981	2.41602	2.41602028796417	3.12609e-06	gi|148671759|gb|EDL03706.1|	gi|6910929|gb|AF134064.1|AF134064	-
CUFF.178985	2.10798	2.1079817747187	0.000135376	-	gi|7768732|dbj|AP001732.1|	-
CUFF.178989	2.45222	2.45222262045629	1.82207e-05	-	-	-
CUFF.178997	2.57821	2.57820701430912	1.9789e-05	-	-	-
CUFF.179005	1.84098	1.84098176422303	0.0377043	-	-	-
CUFF.179007	2.48166	2.4816596205621	2.45494e-05	-	-	-
CUFF.179815	1.38289	1.38289440287575	0.0364322	gi|149742102|ref|XP_001490620.1|	gi|149742103|ref|XM_001490590.1|	-
CUFF.179863	2.27368	2.2736826052235	0.00126231	-	-	-
CUFF.180028	2.52126	2.52126145418127	0.000562297	-	-	-
CUFF.180033	1.77599	1.77599266305082	0.0322413	-	-	-
CUFF.180068	1.80612	1.8061163328258	0.0200046	-	-	-
CUFF.180117	4.25754	4.25754273032459	9.17465e-05	-	-	-
CUFF.181874	1.56735	1.56734793150105	0.0491866	-	-	-
CUFF.181878	1.89656	1.89656460425745	0.000873661	-	gi|371916875|dbj|AK398949.1|	-
CUFF.182001	7.8135	7.81350257464383	5.12993e-08	-	-	-
CUFF.182347	1.57422	1.57422336150151	0.0399669	gi|194226532|ref|XP_001491142.2|	gi|194226531|ref|XM_001491092.2|	-
CUFF.182365	2.38721	2.38720504958863	0.0142572	-	-	-
CUFF.183438	1.69798	1.69798431437385	0.0381388	-	-	-
CUFF.183486	2.8936	2.89360236800067	0.00101974	-	-	-
CUFF.18351	2.16134	2.16133643707034	0.00756701	-	gi|306922359|ref|NG_027701.1|	-
CUFF.183833	2.20589	2.20589253175004	0.00126231	-	-	-
CUFF.184717	4.51914	4.51913568418049	1.02853e-05	-	-	-
CUFF.185146	1.46712	1.46711863323391	0.0453931	-	-	-
CUFF.18559	1.60726	1.60725602272607	0.0224389	-	gi|402691644|gb|AC244084.3|	-
CUFF.185617	2.31668	2.31667525075099	0.00455372	-	gi|344313158|ref|NG_029810.1|	-
CUFF.185632	2.3509	2.35090080763263	0.0171077	-	-	-
CUFF.187322	3.38703	3.38702700607504	0.000166513	-	gi|2677628|emb|Z82206.1|	-
CUFF.187323	3.2026	3.20260177330249	0.000118302	-	gi|2677628|emb|Z82206.1|	-
CUFF.187324	4.25754	4.25754273032459	9.17465e-05	-	-	-
CUFF.187329	2.54841	2.54841413798364	0.000573251	-	gi|2677628|emb|Z82206.1|	-
CUFF.187346	2.80439	2.80439169893075	0.000699854	-	-	-
CUFF.187380	2.42996	2.42996362468605	8.82075e-06	-	gi|2677628|emb|Z82206.1|	-
CUFF.190098	1.92113	1.92112946567863	0.0346496	-	-	-
CUFF.192230	2.08586	2.08585531484643	0.00683211	-	-	-
CUFF.193917	3.87604	3.87604448231628	1.57751e-05	-	-	-
CUFF.193929	3.48082	3.48082163071912	2.54942e-09	-	-	-
CUFF.193938	5.13782	5.1378240727443	6.30828e-13	-	-	-
CUFF.193942	3.54922	3.54921747389864	1.82207e-05	-	-	-
CUFF.193944	3.87175	3.87175313359692	4.79527e-08	-	-	-
CUFF.193951	3.06415	3.06414866052039	1.33518e-07	-	-	-
CUFF.193953	2.51603	2.51603320482223	0.000108429	-	-	-
CUFF.193960	2.9171	2.9171015187436	4.5143e-05	-	-	-
CUFF.193966	3.67784	3.67784062185524	7.87137e-10	-	-	-
CUFF.193968	2.35646	2.35645679089606	0.00231342	-	-	-
CUFF.196438	2.45718	2.45718268099701	0.00999294	-	-	-
CUFF.199832	2.18601	2.1860093018602	0.0280973	-	-	-
CUFF.204111	1.85021	1.85020573987957	0.0294328	-	-	-
CUFF.204116	1.64371	1.6437085245129	0.0330601	-	-	-
CUFF.204118	1.98636	1.98636022261858	0.0255479	-	-	-
CUFF.204120	1.91473	1.91473013833521	0.0013996	-	-	-
CUFF.204135	2.25415	2.25414520772487	0.00269487	-	-	-
CUFF.204146	2.07056	2.07056486802431	0.000885259	-	-	-
CUFF.204147	2.29229	2.29229117522426	0.0169133	-	-	-
CUFF.204150	2.92662	2.92662143890995	0.0039271	-	-	-
CUFF.204157	1.49196	1.49196044535811	0.0304211	-	-	-
CUFF.206440	2.38199	2.3819934954624	0.0209936	-	-	-
CUFF.206623	1.55472	1.55471744827754	0.0170373	-	-	-
CUFF.206627	1.88181	1.88181290029924	0.0206656	-	-	-
CUFF.206629	1.80434	1.8043416340401	0.0052469	-	-	-
CUFF.206666	1.78434	1.78433995802597	0.00357804	-	gi|340805863|ref|NG_029510.1|	-
CUFF.206680	2.29354	2.29354342378104	0.00208678	-	-	-
CUFF.206682	1.60764	1.6076414440186	0.0330211	-	-	-
CUFF.207557	1.79987	1.7998684607021	0.0406955	-	-	-
CUFF.207563	2.8646	2.86459731769526	0.00125464	-	-	-
CUFF.207588	1.56249	1.56249069441768	0.0456222	-	-	-
CUFF.207722	2.30848	2.30847919479501	0.00126231	-	gi|14091937|gb|AC074344.5|	-
CUFF.209436	1.6901	1.6901026666118	0.00649539	-	-	-
CUFF.209440	1.89926	1.89925870633284	0.00315443	-	-	-
CUFF.209472	1.87182	1.8718225876993	0.0199028	-	-	-
CUFF.21269	2.08365	2.08365233058548	0.00856617	-	-	-
CUFF.21270	2.59235	2.5923523502294	0.000801816	-	-	-
CUFF.213253	1.95865	1.95864630407813	0.0170373	-	-	-
CUFF.213600	1.70534	1.7053438466711	0.0129424	-	-	-
CUFF.213614	1.86096	1.86095552370448	0.0309468	-	-	-
CUFF.213620	1.9157	1.91570467914387	0.00201105	-	-	-
CUFF.213639	1.96115	1.96114577503991	0.0039067	-	-	-
CUFF.215605	1.40851	1.40851118499649	0.0401233	-	-	-
CUFF.215654	2.48554	2.48553916725729	0.000356381	-	-	-
CUFF.216135	3.71919	3.71919220500963	5.33919e-05	-	-	-
CUFF.217616	1.4751	1.47509848194226	0.0442007	-	-	-
CUFF.217633	1.37847	1.37846776903437	0.043993	gi|338718942|ref|XP_001491896.2|	-	-
CUFF.21764	3.66288	3.66287500166273	7.91308e-05	-	-	-
CUFF.217653	1.53064	1.53063639516199	0.0280973	-	-	-
CUFF.217683	1.53097	1.53096848051323	0.0171206	-	-	-
CUFF.218201	2.0595	2.0595026532511	0.00999294	-	-	-
CUFF.22008	1.55431	1.5543076659324	0.0450066	-	-	-
CUFF.22020	1.84684	1.84684058896254	0.00210325	-	-	-
CUFF.22027	1.63853	1.63853244202029	0.0117649	-	-	-
CUFF.22028	1.75462	1.7546167412141	0.00999294	-	-	-
CUFF.22051	1.6162	1.61620239704868	0.0239948	-	gi|116812676|gb|AC192013.4|	-
CUFF.22055	2.20175	2.20175282165191	0.00856617	-	-	-
CUFF.22056	2.52392	2.52392250534859	0.00598975	-	-	-
CUFF.221445	2.18144	2.18144072496354	0.00581779	-	-	-
CUFF.222307	2.22231	2.22231354381588	0.0238699	gi|335289245|ref|XP_003355824.1|	gi|371920315|dbj|AK395912.1|	-
CUFF.22554	1.85021	1.85020573987932	0.0294328	-	-	-
CUFF.22557	2.51351	2.51350667311875	0.00437646	-	gi|28191473|gb|AC104564.11|	-
CUFF.22594	2.7137	2.71370089643909	0.00649539	-	-	-
CUFF.22630	2.07178	2.07178365464378	0.00442006	-	-	-
CUFF.22633	2.27486	2.27485582049238	0.0117649	-	-	-
CUFF.226369	1.6637	1.66369685511109	0.0268043	gi|119893711|ref|XP_001251291.1|	gi|18098536|gb|AC021183.6|	-
CUFF.226374	2.31668	2.31667525075099	0.00455372	-	-	-
CUFF.226388	3.10837	3.10837307307457	0.00131317	-	gi|97962599|dbj|AB215369.1|	-
CUFF.226393	3.6314	3.63139641109248	7.70719e-06	-	gi|18098536|gb|AC021183.6|	-
CUFF.226482	2.45231	2.45230985982632	0.000102098	gi|387942381|ref|NP_001252509.1|	gi|194208976|ref|XM_001495037.2|	-
CUFF.226529	3.34268	3.34267682205464	0.000856533	-	gi|20429611|gb|AC108065.3|	-
CUFF.226563	2.56936	2.56935745270611	0.00160473	-	-	-
CUFF.22721	2.04925	2.04924752315777	0.00615751	-	-	-
CUFF.22725	2.85722	2.85722421298034	0.0028297	-	-	-
CUFF.227321	2.96485	2.96484975653392	0.00311318	-	gi|14589786|gb|AC021192.7|	-
CUFF.22735	2.26219	2.26219278624277	0.00426903	-	-	-
CUFF.22737	2.16515	2.16515283213605	0.000384519	-	-	-
CUFF.22738	1.78096	1.78095655112697	0.0341413	-	-	-
CUFF.22743	1.79277	1.79276730477351	0.0381114	-	-	-
CUFF.227980	2.36554	2.36554305894167	0.00437646	-	-	-
CUFF.228549	2.65674	2.65674087060266	9.17776e-05	-	-	-
CUFF.228552	2.20641	2.20641349579024	7.23022e-05	-	-	-
CUFF.229187	2.24331	2.24331412313694	0.0165854	-	-	-
CUFF.229843	2.00323	2.00323304714955	0.0152986	-	-	-
CUFF.231010	2.11054	2.11053954105963	0.0390639	-	-	-
CUFF.231441	2.16603	2.16602759352903	0.00856617	-	-	-
CUFF.231442	2.7074	2.70740322919671	0.00201263	-	-	-
CUFF.231849	1.86096	1.86095552370448	0.0309468	-	gi|338723725|ref|XM_001917676.2|	-
CUFF.232622	1.78978	1.78977998691605	0.0261376	-	-	-
CUFF.232856	1.98233	1.98233025807626	0.00160473	-	-	-
CUFF.232861	2.40774	2.40773955289609	0.000622616	-	-	-
CUFF.232906	2.38033	2.38032545945069	0.000594131	-	-	-
CUFF.232917	2.11026	2.11026139649048	0.000471509	gi|350595186|ref|XP_003134677.3|	-	-
CUFF.233008	3.17511	3.17511289742665	0.000863312	-	-	-
CUFF.233027	2.08482	2.08482198870702	0.00756701	-	-	-
CUFF.233038	1.88737	1.8873736605287	0.0346496	-	-	-
CUFF.233044	2.42298	2.42298149404728	0.00536205	-	-	-
CUFF.233046	1.86281	1.86281059236254	0.0191821	-	-	-
CUFF.233050	1.57178	1.57177563311881	0.046173	-	-	-
CUFF.233053	2.14067	2.14066575864991	0.0117649	-	gi|27356780|gb|AC092463.5|	-
CUFF.235091	2.01014	2.01013749920447	0.0267507	-	gi|257153510|gb|AC146337.4|	-
CUFF.237020	2.53142	2.53142205824646	0.00157447	-	-	-
CUFF.237024	2.4159	2.4159014552887	1.84456e-05	-	-	-
CUFF.239629	1.47576	1.47575881094033	0.0416158	-	gi|21321873|gb|AC003999.2|	-
CUFF.24055	1.98636	1.98636022261841	0.0255479	-	gi|153792934|gb|AC197790.3|	-
CUFF.24056	1.38014	1.38013568107161	0.041234	-	-	-
CUFF.240867	1.90671	1.90670574944866	0.0117649	-	-	-
CUFF.240874	1.55686	1.55685746005428	0.0250574	-	-	-
CUFF.240890	1.40174	1.40173836261128	0.0280218	gi|338714040|ref|XP_001498919.2|	gi|21206016|gb|AC067721.22|	-
CUFF.240934	2.60035	2.60035465807514	0.000584868	-	-	-
CUFF.240953	1.95668	1.95668032060379	0.00194861	-	gi|119508696|gb|AC190134.3|	-
CUFF.241926	2.79108	2.79107552688928	0.00119602	-	-	-
CUFF.241927	1.5864	1.58639592066272	0.0450066	-	-	-
CUFF.241978	2.37532	2.37532450690045	0.00252924	-	-	-
CUFF.242119	1.84098	1.84098176422267	0.0430501	-	gi|28557878|gb|AC124156.3|	-
CUFF.242938	1.85281	1.85280908459757	0.046173	-	gi|47903380|gb|AC145891.4|	-
CUFF.242954	2.5734	2.57340418839239	0.00810291	-	-	-
CUFF.242955	1.69798	1.69798431437449	0.0381388	-	-	-
CUFF.242978	1.86124	1.86123664407603	0.0105305	gi|170572343|ref|XP_001892072.1|	gi|242108376|emb|FN405634.1|	-
CUFF.242980	1.73295	1.73294689471345	0.0495607	-	-	-
CUFF.242989	1.43475	1.43474950176269	0.0404293	-	gi|47903380|gb|AC145891.4|	-
CUFF.243092	2.14067	2.14066575864897	0.0117649	-	-	-
CUFF.243101	1.70681	1.706809111383	0.0170186	-	-	-
CUFF.243110	1.52092	1.52092295921999	0.0491866	-	-	-
CUFF.243120	2.26458	2.26458307794887	0.00194861	-	-	-
CUFF.243930	1.73295	1.73294689471312	0.0495607	-	-	-
CUFF.244405	2.29229	2.29229117522425	0.0169133	-	gi|395837403|ref|XR_153769.1|	n341339 (mRNAlike lncRNA)
CUFF.244417	1.84088	1.84088110795936	0.00073567	-	gi|332224180|ref|XM_003261193.1|	n341339 (mRNAlike lncRNA)
CUFF.244468	1.99207	1.99207353331822	0.0126611	-	gi|29294418|gb|AC142299.1|	-
CUFF.244477	2.35646	2.35645679089569	0.00231342	-	-	-
CUFF.244482	2.0529	2.05289587287135	0.0134202	-	gi|272991125|gb|GU267607.1|	-
CUFF.244512	2.16984	2.16983674244393	0.00129315	-	-	-
CUFF.244631	1.78096	1.78095655112697	0.0341413	-	gi|40018813|gb|AC147052.2|	-
CUFF.244652	2.00996	2.00995563616907	0.0128968	-	-	-
CUFF.244890	2.10976	2.10976298511602	0.031387	-	gi|410953066|ref|XM_003983148.1|	-
CUFF.245024	4.22124	4.22123848836859	0.000115556	-	-	-
CUFF.245145	2.37541	2.37540568127327	0.000801816	-	-	-
CUFF.247726	2.61858	2.6185777688313	0.00346557	-	-	-
CUFF.247728	2.07127	2.07127061886069	0.0458488	-	-	-
CUFF.247735	2.51473	2.51472659248749	2.59752e-06	-	gi|20330887|gb|AC098933.2|	-
CUFF.248121	2.91569	2.91569004328412	1.72341e-05	gi|260505969|gb|ACX42382.1|	gi|168693675|gb|AC214202.5|	-
CUFF.248140	2.74381	2.74380528522036	0.000266946	-	-	-
CUFF.248142	3.2389	3.23890133252012	0.000584868	-	-	-
CUFF.248148	4.06173	4.06173345432966	3.12609e-06	-	-	-
CUFF.248189	2.07025	2.07024771635783	0.00489418	-	-	-
CUFF.248193	2.04501	2.04500627807234	0.00419117	-	-	-
CUFF.248250	3.49547	3.49546757027402	7.91308e-05	-	-	-
CUFF.248253	2.8646	2.86459731769568	0.00125464	-	-	-
CUFF.248793	2.7074	2.70740322919623	0.00201263	-	-	-
CUFF.248800	2.42236	2.42236126343717	0.0173316	-	-	-
CUFF.248897	1.98171	1.98170600363392	0.000382558	-	-	-
CUFF.248901	2.65303	2.65303006970888	0.00187397	-	-	-
CUFF.248903	3.17923	3.17923441904982	0.000138438	-	-	-
CUFF.248904	2.10813	2.1081347857638	0.0100647	-	-	-
CUFF.248908	2.3315	2.33150394818009	5.52489e-05	-	-	-
CUFF.248909	3.82135	3.82135407062116	5.63343e-06	-	-	-
CUFF.248911	2.5573	2.55730481380048	0.0013217	-	gi|237858771|ref|NG_012125.1|	-
CUFF.251202	5.20474	5.20474211594033	8.82075e-06	-	-	-
CUFF.251207	2.02446	2.02446248807145	0.0157121	-	-	-
CUFF.251210	3.08179	3.08178564909079	0.000287252	-	-	-
CUFF.251212	1.97588	1.9758779528035	0.0174021	-	-	-
CUFF.251213	2.5734	2.57340418839239	0.00810291	-	-	-
CUFF.251217	2.67714	2.67713762495086	0.0046498	-	-	-
CUFF.251375	2.24331	2.24331412313694	0.0138969	-	-	-
CUFF.251846	1.75101	1.75100646348762	0.0364743	-	-	-
CUFF.251867	2.08365	2.08365233058548	0.00856617	-	-	-
CUFF.252240	3.30637	3.30637258009866	0.00106469	-	-	-
CUFF.252248	1.61827	1.61826659519516	0.0330485	-	-	-
CUFF.252389	2.42347	2.42347305980338	0.000885259	gi|194228601|ref|XP_001915805.1|	gi|183985478|gb|AC215854.2|	-
CUFF.252391	7.45276	7.45276368015918	1.4392e-06	-	-	-
CUFF.252412	2.85722	2.85722421297988	0.0028297	-	gi|237820696|ref|NG_012081.1|	-
CUFF.252568	3.38703	3.38702700607529	0.000166513	gi|149749449|ref|XP_001492977.1|	-	-
CUFF.252666	1.87908	1.87908089743119	0.00856617	-	-	-
CUFF.254707	1.56249	1.56249069441778	0.0456222	-	-	-
CUFF.254948	1.77699	1.77698972463692	0.020712	-	-	-
CUFF.254984	1.76156	1.76155723490307	0.0175688	-	gi|164698696|gb|AC196802.3|	-
CUFF.255087	1.88737	1.8873736605287	0.0401233	-	-	-
CUFF.255114	2.6362	2.63620365661643	0.00959101	-	-	-
CUFF.25586	2.24811	2.24811255501334	0.00554469	-	-	-
CUFF.256153	2.28879	2.2887914322047	0.00641764	-	-	-
CUFF.25672	2.02558	2.02558363174398	0.00756701	-	-	-
CUFF.258355	1.88737	1.8873736605287	0.0401233	-	-	-
CUFF.259234	1.84053	1.84052608808398	0.0215006	-	gi|209969671|ref|NG_008807.1|	-
CUFF.259236	1.85161	1.85160503587362	0.0052469	-	-	-
CUFF.259238	1.48836	1.48836117071523	0.0328521	-	gi|209969671|ref|NG_008807.1|	-
CUFF.259241	1.54758	1.54757514569712	0.0165854	-	gi|209969671|ref|NG_008807.1|	-
CUFF.259242	1.84071	1.84071190409637	0.0280218	-	gi|209969671|ref|NG_008807.1|	-
CUFF.259245	1.54402	1.54402018515575	0.0218325	-	gi|209969671|ref|NG_008807.1|	-
CUFF.259249	2.27543	2.27543104683238	0.0248102	-	-	-
CUFF.259250	1.87314	1.87314011640157	0.00780537	-	gi|209969671|ref|NG_008807.1|	-
CUFF.259254	2.83376	2.83376176634775	1.82253e-05	-	-	-
CUFF.259255	2.36556	2.36555759840623	0.00151588	-	gi|209969671|ref|NG_008807.1|	-
CUFF.259259	2.84428	2.8442771781963	0.000840307	-	gi|209969671|ref|NG_008807.1|	-
CUFF.259263	1.74221	1.74221433614602	0.0310008	-	-	-
CUFF.259269	2.0179	2.01790191997382	0.0186399	-	-	-
CUFF.259279	2.60882	2.60881724386957	0.00683211	-	-	-
CUFF.259320	1.80055	1.80055348056921	0.0286551	-	gi|110431258|emb|AM039964.1|	-
CUFF.259321	1.45347	1.45347487933769	0.0486702	-	-	-
CUFF.259325	1.69422	1.69421586739008	0.0213074	-	gi|209969671|ref|NG_008807.1|	-
CUFF.259336	2.74105	2.74104842566443	6.84604e-05	-	gi|209969671|ref|NG_008807.1|	-
CUFF.259337	1.83334	1.83334219395492	0.020712	-	-	-
CUFF.259339	3.74655	3.74654729935567	4.37601e-05	-	gi|209969671|ref|NG_008807.1|	-
CUFF.259342	3.00209	3.00209119971035	0.00248731	-	-	-
CUFF.259348	2.14154	2.14153681514817	0.00128554	-	gi|209969671|ref|NG_008807.1|	-
CUFF.259357	1.7949	1.79489706249029	0.0272515	-	-	-
CUFF.259358	4.32752	4.32752036173306	5.65373e-05	-	-	-
CUFF.259364	2.0767	2.07670024150277	0.0028297	-	gi|28394352|gb|AC124905.3|	-
CUFF.259366	3.19112	3.19111705887256	0.000270162	-	gi|209969671|ref|NG_008807.1|	-
CUFF.259370	2.10976	2.10976298511602	0.031387	-	-	-
CUFF.259386	1.86096	1.86095552370441	0.0309468	-	-	-
CUFF.259409	2.18722	2.18721919262435	0.00660081	-	-	-
CUFF.259545	2.21922	2.21922394025503	0.000594131	-	gi|121581719|emb|CU179627.4|	-
CUFF.259546	2.38974	2.38973861452503	0.000828758	-	gi|209969671|ref|NG_008807.1|	-
CUFF.259553	2.15729	2.15729104762851	0.00667883	-	gi|209969671|ref|NG_008807.1|	-
CUFF.259554	2.82705	2.82704883261161	5.33919e-05	-	-	-
CUFF.259556	2.21649	2.2164889785551	0.000248558	-	gi|209969671|ref|NG_008807.1|	-
CUFF.259559	2.1722	2.17219590014589	0.0022829	-	gi|209969671|ref|NG_008807.1|	-
CUFF.259571	2.02434	2.02433709358418	0.000232032	-	gi|209969671|ref|NG_008807.1|	-
CUFF.259573	2.19869	2.19868529025245	0.00446195	-	-	-
CUFF.259586	2.67547	2.67547257881549	0.00779847	-	gi|121581719|emb|CU179627.4|	-
CUFF.259652	1.9161	1.91609889355066	0.0102602	-	gi|121581719|emb|CU179627.4|	-
CUFF.259654	2.49986	2.49985850325992	0.0117649	-	gi|121581719|emb|CU179627.4|	-
CUFF.259679	1.94336	1.94336303846552	0.0167099	-	gi|209969671|ref|NG_008807.1|	-
CUFF.259804	1.86512	1.86512354192392	0.00717251	-	gi|209969671|ref|NG_008807.1|	-
CUFF.259805	1.99372	1.99372373097302	0.0037237	-	-	-
CUFF.259811	2.22878	2.22877878288687	7.53126e-05	-	gi|209969671|ref|NG_008807.1|	-
CUFF.259819	2.04877	2.04876874836301	0.0161617	-	gi|209969671|ref|NG_008807.1|	-
CUFF.259820	2.60128	2.60127966509367	0.000245422	-	gi|209969671|ref|NG_008807.1|	-
CUFF.259821	1.808	1.80799774502056	0.0430501	-	-	-
CUFF.259823	2.35903	2.35903099957624	0.0117649	-	gi|209969671|ref|NG_008807.1|	-
CUFF.259826	3.17923	3.17923441904984	0.000138438	-	gi|209969671|ref|NG_008807.1|	-
CUFF.259832	1.72775	1.72775489982034	0.0430501	-	-	-
CUFF.259835	2.0179	2.01790191997425	0.0186399	-	gi|209969671|ref|NG_008807.1|	-
CUFF.259838	1.94208	1.94207694659733	0.00231342	-	-	-
CUFF.259841	1.55993	1.5599293355252	0.0117649	-	gi|209969671|ref|NG_008807.1|	-
CUFF.259850	4.45805	4.45804862117818	1.70558e-05	-	gi|209969671|ref|NG_008807.1|	-
CUFF.259949	1.92113	1.9211294656785	0.0296699	-	-	-
CUFF.262267	1.87323	1.87322850196083	0.0377043	-	-	-
CUFF.263057	4.07741	4.07740605008405	2.45494e-05	-	gi|6855659|gb|AF130764.1|AF130764	-
CUFF.267750	6.40328	6.40327627575318	8.12269e-11	-	-	-
CUFF.267752	4.87781	4.87781268195002	1.41759e-08	-	-	-
CUFF.267759	7.70298	7.70298422835888	1.37124e-07	-	-	-
CUFF.267769	4.92551	4.92551409342145	8.9379e-09	-	-	-
CUFF.267772	5.1021	5.10209670353361	6.59861e-11	-	-	-
CUFF.267773	6.6568	6.65680391051809	1.81389e-20	-	-	-
CUFF.267775	5.76288	5.76288243643789	6.46746e-11	-	-	-
CUFF.267777	2.97727	2.9772746656934	0.000595362	-	-	-
CUFF.267780	4.52533	4.52533092022565	9.66502e-10	-	-	-
CUFF.269482	1.76049	1.76048771648554	0.0267507	-	-	-
CUFF.270576	3.07381	3.07380849714342	0.00160876	gi|350584300|ref|XP_003355577.2|	gi|382545906|ref|NG_008626.2|	-
CUFF.270588	2.34046	2.34046360987583	0.0255479	-	-	-
CUFF.270678	2.5734	2.57340418839251	0.00810291	gi|297262077|ref|XP_002798571.1|	-	-
CUFF.271597	3.64423	3.64422567232383	2.40444e-05	-	-	-
CUFF.273505	3.10554	3.10553941552289	1.90772e-05	-	-	-
CUFF.273507	2.54523	2.54523421577157	2.68206e-06	gi|291409311|ref|XP_002720978.1|	gi|149715292|ref|XM_001488356.1|	-
CUFF.273509	3.24131	3.24131269018244	1.64194e-07	-	-	-
CUFF.273511	2.81654	2.81654002321102	2.45494e-05	-	-	-
CUFF.274696	2.32605	2.32604698037415	0.0140954	-	-	-
CUFF.274710	2.16919	2.16919181598017	0.000252973	-	-	-
CUFF.274718	2.29229	2.29229117522424	0.0169133	-	-	-
CUFF.274722	2.18722	2.18721919262451	0.00660081	-	-	-
CUFF.274728	2.07318	2.07318016615351	0.00406705	-	-	-
CUFF.274729	2.32942	2.32942216365001	0.000478156	-	gi|296010831|ref|NG_021194.1|	-
CUFF.274731	1.88911	1.88911299528743	0.0113246	-	-	-
CUFF.274734	2.49986	2.49985850326058	0.0117649	-	-	-
CUFF.274766	2.00182	2.00182487653464	0.000904749	-	-	-
CUFF.275628	1.96586	1.96585726231856	0.0209629	-	-	-
CUFF.277040	4.99212	4.99211641183567	2.28452e-10	-	-	-
CUFF.27804	1.72886	1.72885690572113	0.0210668	-	-	-
CUFF.278081	2.66808	2.66808249655562	4.67422e-06	-	-	-
CUFF.278082	2.96299	2.96298686563675	0.000225961	-	-	-
CUFF.278084	3.32061	3.3206142418333	0.000108429	-	-	-
CUFF.278816	2.84428	2.84427717819587	0.000840307	-	-	-
CUFF.278817	3.2026	3.20260177330249	0.000118302	-	-	-
CUFF.279603	2.11054	2.11053954106002	0.0390639	-	-	-
CUFF.279857	1.58682	1.58682120626231	0.0341547	-	-	-
CUFF.280414	1.55149	1.5514916805658	0.0214704	-	-	-
CUFF.283606	2.17808	2.17808336619709	0.0227069	-	-	-
CUFF.283609	2.11054	2.11053954105968	0.0390639	-	-	-
CUFF.283647	1.48887	1.48887249948706	0.0414982	-	-	-
CUFF.283877	2.30848	2.30847919479498	0.00126231	-	gi|280967442|ref|NG_016171.1|	-
CUFF.283881	1.72775	1.72775489982034	0.0430501	-	-	-
CUFF.284768	1.56249	1.56249069441757	0.0456222	-	-	-
CUFF.284781	1.62964	1.62963759054326	0.00756701	-	-	-
CUFF.285364	2.75094	2.75094233961551	0.0052469	-	-	-
CUFF.285730	2.01014	2.01013749920437	0.0267507	-	-	-
CUFF.285978	1.75743	1.75742510199475	0.0255479	-	gi|282721060|ref|NG_016277.1|	-
CUFF.290087	2.23135	2.23135299709901	0.00740336	-	-	-
CUFF.293768	2.00996	2.00995563616908	0.0128968	-	-	-
CUFF.29456	2.45087	2.45086531259378	0.00259042	-	-	-
CUFF.29459	3.46911	3.4691119675592	9.43179e-05	-	-	-
CUFF.29460	1.98636	1.98636022261848	0.0255479	-	-	-
CUFF.29463	1.92351	1.9235125877672	0.00297605	-	-	-
CUFF.29467	1.72027	1.72026881865248	0.0346496	-	-	-
CUFF.294936	1.55887	1.5588722613763	0.0367655	-	gi|14277161|gb|AC069262.24|	-
CUFF.295009	1.80703	1.80703469730883	0.00320106	gi|344255793|gb|EGW11897.1|	gi|21070519|gb|AC073912.38|	-
CUFF.295128	2.07435	2.07434992963859	0.0367655	-	-	-
CUFF.295928	2.22063	2.22063080774565	0.0039271	-	-	-
CUFF.295955	2.00996	2.00995563616908	0.0128968	-	gi|21623970|dbj|AP000902.5|	-
CUFF.296025	1.91838	1.91837683890225	0.0187201	-	-	-
CUFF.296026	1.49827	1.4982733741708	0.0332452	-	-	-
CUFF.296089	2.5734	2.57340418839239	0.00810291	-	-	-
CUFF.3013	4.37387	4.37386630793873	1.83427e-07	-	gi|170514514|gb|AC218924.1|	-
CUFF.3014	4.4659	4.46590179049652	9.58588e-09	-	gi|270132401|ref|NR_032894.1|	n361062 (miRNA)
CUFF.301609	1.71881	1.71881319138772	0.0328521	-	-	-
CUFF.302006	3.65523	3.65522880054361	0.000507277	-	-	-
CUFF.302027	2.5283	2.52830407506577	0.000742918	-	-	-
CUFF.302408	2.06644	2.06643916579612	0.00248731	-	-	-
CUFF.302420	2.45369	2.45368626305872	0.0061957	-	-	-
CUFF.302425	2.51511	2.51511387791077	0.000478156	-	-	-
CUFF.302590	2.89559	2.89558651028708	0.000595362	-	-	-
CUFF.304031	2.46163	2.46163018563637	0.0142739	-	gi|21909531|gb|AC023102.6|	-
CUFF.304386	1.38126	1.38125637618268	0.021888	-	-	-
CUFF.304472	1.46926	1.46925738418815	0.0458488	-	-	-
CUFF.304965	1.67475	1.67474702724907	0.0450066	-	-	-
CUFF.305252	1.95411	1.9541134848806	0.0255479	-	-	-
CUFF.305253	1.95411	1.9541134848807	0.0296699	gi|338723915|ref|XP_001494245.2|	-	-
CUFF.305279	2.70094	2.70094407469801	0.000237751	-	-	-
CUFF.305324	2.18601	2.18600930185993	0.0280973	-	gi|21930267|gb|AC024649.10|	-
CUFF.305369	2.43319	2.43319347619128	0.000110405	-	gi|21930267|gb|AC024649.10|	-
CUFF.305380	2.00212	2.00211890789473	0.00509899	-	-	-
CUFF.305450	2.49986	2.49985850326003	0.0117649	-	-	-
CUFF.3061	4.7043	4.70430322086359	1.71363e-17	-	-	-
CUFF.306775	2.24811	2.24811255501326	0.00554469	-	gi|332214023|ref|XM_003256078.1|	-
CUFF.307252	1.63167	1.63166890956447	0.0493688	-	gi|253735776|ref|NG_012383.1|	n341587 (mRNAlike lncRNA)
CUFF.308359	1.85281	1.8528090845976	0.046173	-	gi|46402325|gb|AF295017.4|	-
CUFF.309744	2.28663	2.28663049358762	0.000710872	-	-	-
CUFF.309827	4.22622	4.22622486763231	6.60239e-07	-	-	-
CUFF.310155	1.82961	1.82961158643626	0.0125616	-	-	-
CUFF.310360	1.74716	1.74716442762235	0.00160473	-	gi|263191878|ref|NG_015832.1|	-
CUFF.310400	2.02968	2.02968290051622	0.00683211	-	-	-
CUFF.310401	2.84859	2.84858551500443	7.84838e-05	-	-	-
CUFF.310403	2.75139	2.75139077134947	4.56553e-05	-	-	-
CUFF.310408	2.36925	2.36925197269386	0.00110537	-	-	-
CUFF.310409	2.15581	2.15580555827853	0.000478156	-	-	-
CUFF.310413	1.86595	1.86595103287158	0.00170524	-	-	-
CUFF.310864	1.60819	1.60819035485691	0.03912	-	-	-
CUFF.310882	1.56613	1.5661327853026	0.0367655	-	-	-
CUFF.310884	1.58682	1.58682120626219	0.0317295	-	-	-
CUFF.311728	2.0046	2.00459589511628	0.00969315	-	-	-
CUFF.31281	2.85722	2.85722421297998	0.0028297	-	-	-
CUFF.317090	2.21265	2.21264576916113	0.00568948	-	gi|193794854|ref|NG_008178.1|	-
CUFF.317091	2.14877	2.14876785868344	0.033183	-	-	-
CUFF.317096	1.62463	1.62462746458637	0.0180001	gi|295391858|ref|NP_001171295.1|	gi|193794854|ref|NG_008178.1|	-
CUFF.317106	1.49426	1.49426132788872	0.0320268	gi|338729072|ref|XP_001488442.2|	gi|193794854|ref|NG_008178.1|	n407159 (lncRNA)
CUFF.317107	2.34046	2.34046360987512	0.0255479	-	-	-
CUFF.317116	1.87748	1.87748168860693	0.00663331	-	gi|164518754|emb|CT967320.3|	-
CUFF.317117	1.94417	1.94416966028758	0.00100955	-	gi|290964993|emb|CU929583.3|	-
CUFF.317119	1.98636	1.98636022261848	0.0255479	-	gi|124107835|gb|AC192976.3|	-
CUFF.317230	1.87323	1.87322850196044	0.0377043	-	-	-
CUFF.31732	3.1402	3.14020412164463	1.52507e-05	-	-	-
CUFF.31741	1.91745	1.91745161329243	0.0157121	-	gi|242101021|emb|FN409631.1|	-
CUFF.317876	2.74237	2.74236838189048	0.00315794	-	-	-
CUFF.31917	2.63228	2.63227840741863	0.00147829	-	-	-
CUFF.31920	4.46945	4.46944780749623	7.92352e-07	-	-	-
CUFF.31930	2.89714	2.89714015431914	0.000367014	-	-	-
CUFF.31942	3.12788	3.12787837140951	0.000110405	-	-	-
CUFF.31944	2.45718	2.45718268099652	0.00999294	-	-	-
CUFF.31956	2.15426	2.15426447107137	0.041675	-	-	-
CUFF.31967	2.38586	2.38585803563168	7.92351e-05	gi|47211906|emb|CAF95482.1|	-	-
CUFF.32003	2.49986	2.4998585032599	0.0117649	-	-	-
CUFF.320418	2.75094	2.75094233961551	0.0052469	-	-	-
CUFF.322151	2.03494	2.03494183573227	0.0114904	-	gi|313006853|emb|CU856395.7|	-
CUFF.322153	1.85021	1.85020573987932	0.0294328	-	gi|313006853|emb|CU856395.7|	-
CUFF.322684	2.60882	2.60881724386961	0.00683211	-	-	-
CUFF.33057	3.21796	3.21796310746451	0.000228384	gi|338712530|ref|XP_003362726.1|	gi|338712529|ref|XM_003362678.1|	-
CUFF.34846	3.17511	3.17511289742672	0.000863312	-	-	-
CUFF.37129	2.15426	2.15426447107102	0.041675	-	-	-
CUFF.37509	1.96586	1.9658572623182	0.0246415	-	-	-
CUFF.37973	2.14433	2.14432756104717	0.0267507	-	-	-
CUFF.41785	2.35646	2.35645679089611	0.00231342	-	-	-
CUFF.42162	1.76833	1.7683267633473	0.046173	-	-	-
CUFF.4217	1.75863	1.75862694261249	0.0407883	-	-	-
CUFF.44889	1.6997	1.69969713139684	0.0456222	-	-	-
CUFF.46191	1.93682	1.93681870165519	0.0105305	-	-	-
CUFF.46287	1.84823	1.84822621497535	0.00756701	-	-	-
CUFF.46329	2.42282	2.42281943466946	0.00851704	-	-	-
CUFF.46338	2.0179	2.01790191997392	0.0186399	-	-	-
CUFF.46873	1.808	1.80799774502114	0.0499939	-	-	-
CUFF.4830	2.59678	2.59678051136504	0.000170955	gi|290982129|ref|XP_002673783.1|	-	-
CUFF.4840	2.88878	2.88877546326502	3.12609e-06	-	-	-
CUFF.4844	3.59632	3.59632391944639	3.62605e-05	-	-	-
CUFF.4851	2.7137	2.71370089643952	0.00649539	-	-	-
CUFF.4863	3.66288	3.66287500166271	7.91308e-05	-	-	-
CUFF.4868	1.79277	1.79276730477397	0.0381114	-	-	-
CUFF.4939	2.32095	2.32094802788995	0.000595362	-	-	-
CUFF.4940	2.38657	2.38657301099326	0.000170955	-	-	-
CUFF.4941	1.77026	1.77026450298241	0.00286851	-	-	-
CUFF.4942	1.5241	1.52410479791506	0.0200783	-	-	-
CUFF.4943	2.08236	2.08236309143139	0.000398209	-	-	-
CUFF.4944	2.30522	2.30521959289495	0.00226765	-	-	-
CUFF.4945	2.75568	2.75568120407761	0.000943782	-	-	-
CUFF.4947	3.41491	3.41491082462136	0.000138383	-	-	-
CUFF.4977	1.80908	1.80908304055143	0.00562289	-	-	-
CUFF.4980	2.62615	2.62615201889042	0.000138383	-	-	-
CUFF.50411	2.24331	2.24331412313694	0.0138969	-	gi|18854963|gb|AC093532.2|	-
CUFF.50414	1.48463	1.48462669699984	0.0320268	-	gi|18854963|gb|AC093532.2|	-
CUFF.50459	2.45718	2.457182680997	0.00999294	-	-	-
CUFF.51422	2.89098	2.89098001812977	0.00231342	-	-	-
CUFF.51440	2.45862	2.45862132897694	0.000594131	-	-	-
CUFF.53398	1.3296	1.32960084110163	0.0268043	gi|90078951|dbj|BAE89155.1|	gi|256600243|ref|NG_012682.1|	-
CUFF.53406	1.61567	1.61566899537506	0.0484282	-	-	-
CUFF.53418	2.19579	2.19579435665824	0.0352889	-	-	-
CUFF.53419	3.96015	3.96014720491818	5.06682e-05	-	-	-
CUFF.53420	3.15246	3.1524557794473	8.5441e-06	-	-	-
CUFF.53426	2.35903	2.35903099957624	0.0117649	-	-	-
CUFF.53427	2.58771	2.58771094044181	0.00419117	-	-	-
CUFF.53431	2.96225	2.96224731883605	2.12515e-05	-	-	-
CUFF.53436	2.57095	2.57094510822459	0.00309383	-	-	-
CUFF.53437	2.37909	2.37909091896592	0.00201455	-	-	-
CUFF.53438	2.58273	2.58273139033751	0.00113624	-	-	-
CUFF.53439	2.23135	2.23135299709819	0.00740336	-	-	-
CUFF.53440	2.39947	2.39947418423515	0.00219187	-	-	-
CUFF.53441	2.75568	2.75568120407754	0.000943782	-	-	-
CUFF.53748	2.22063	2.22063080774566	0.0039271	-	-	-
CUFF.53750	2.44494	2.44493763028332	0.00129562	-	-	-
CUFF.53756	2.11967	2.11966586557558	0.00210466	-	-	-
CUFF.55490	2.35076	2.35076368938188	0.00295773	-	-	-
CUFF.55493	2.30848	2.30847919479546	0.00126231	-	-	-
CUFF.55503	2.07899	2.07898898297623	0.0137219	-	-	-
CUFF.56313	2.7137	2.71370089643952	0.00649539	-	-	-
CUFF.56441	7.48652	7.48651948530907	1.08544e-06	-	-	-
CUFF.56450	4.31085	4.31085264079021	3.08914e-06	-	-	-
CUFF.56480	5.13642	5.13642173485933	1.57055e-05	-	-	-
CUFF.57215	1.91838	1.91837683890249	0.0187201	-	gi|13592280|gb|AC018690.5|	-
CUFF.57380	1.92248	1.92248004670361	0.00740336	-	gi|15145581|gb|AC064860.6|	-
CUFF.57959	2.10912	2.10912406129478	0.0138969	-	-	-
CUFF.58451	3.20736	3.20735963516434	0.000584868	-	-	-
CUFF.58494	2.26017	2.26017400480298	0.000326517	gi|355702163|gb|AES01841.1|	gi|338713918|ref|XM_001916541.2|	n333546 (mRNAlike lncRNA)
CUFF.58513	3.41265	3.412654453463	0.000562297	-	-	-
CUFF.58692	4.82924	4.82923844707194	1.59387e-10	-	-	-
CUFF.58697	3.92928	3.92928037652894	6.25736e-05	-	-	-
CUFF.58862	1.97622	1.97621691771195	0.00848426	-	-	-
CUFF.58871	1.5794	1.57940464888674	0.020712	-	-	-
CUFF.58898	1.39356	1.39356377110352	0.0491017	gi|355565278|gb|EHH21767.1|	gi|2226003|gb|U49973.1|HSU49973	n378547 (lncRNA)
CUFF.60838	2.60647	2.60647316476677	0.000106745	-	gi|21732654|emb|AL832111.1|	-
CUFF.60840	2.11786	2.11785874474205	0.00174487	-	-	-
CUFF.60846	1.78088	1.78088206566468	0.0241624	-	-	-
CUFF.60851	2.45369	2.45368626305855	0.00729557	-	-	-
CUFF.60859	2.54163	2.54163492028642	4.06968e-06	-	-	-
CUFF.60862	2.66522	2.66521676185435	0.000184864	-	-	-
CUFF.60863	2.17808	2.17808336619705	0.0227069	-	-	-
CUFF.60865	2.74735	2.74734803469956	6.78385e-06	-	-	-
CUFF.60866	2.36554	2.36554305894167	0.00437646	-	gi|14010917|gb|AC019206.4|	-
CUFF.60867	2.49287	2.49287450230679	0.00047441	-	-	-
CUFF.60877	2.82586	2.8258642113738	2.07466e-06	-	-	-
CUFF.60878	2.14328	2.14327832180379	0.00339655	-	-	-
CUFF.60882	2.19438	2.19437568294749	0.000138438	-	-	-
CUFF.60898	2.04974	2.04974412906089	0.000885259	-	-	-
CUFF.60918	1.49223	1.49222712508697	0.0181862	-	-	-
CUFF.60990	1.85731	1.85731176923465	0.0117649	-	-	-
CUFF.60995	2.88735	2.88735251671117	0.00486907	-	-	-
CUFF.60999	1.61097	1.61097473456995	0.037634	-	-	-
CUFF.65564	1.87545	1.87544711461663	0.00725639	-	-	-
CUFF.67270	1.73019	1.73019355781187	0.0458488	-	-	-
CUFF.68678	1.45941	1.45941338061918	0.0199253	-	-	-
CUFF.69561	1.92113	1.9211294656785	0.0346496	-	-	-
CUFF.77630	2.23616	2.23616212463305	0.0295113	-	gi|19570159|gb|AC098616.2|	-
CUFF.81123	1.58978	1.58977966540772	0.0370575	-	-	-
CUFF.81124	1.38785	1.38785295855455	0.0412612	-	-	-
CUFF.81152	1.6678	1.66779652541918	0.0102064	-	-	-
CUFF.81156	2.21107	2.21106738539955	0.0192701	-	-	-
CUFF.82506	1.94016	1.940159867796	0.0367655	-	-	-
CUFF.83529	3.77907	3.77906876348723	8.19347e-06	-	gi|325197205|ref|NG_011963.2|	-
CUFF.83535	2.03919	2.03919296311422	0.00991086	-	-	-
CUFF.83536	3.28345	3.28345233981414	1.08544e-06	-	-	-
CUFF.83540	5.3922	5.39220180868542	1.60624e-06	-	-	-
CUFF.84567	2.00323	2.00323304714955	0.0152986	-	-	-
CUFF.85587	2.28634	2.28634246357721	0.003673	-	-	-
CUFF.85593	2.42282	2.42281943466953	0.00729557	-	-	-
CUFF.85602	2.44022	2.44022228961164	0.000584868	-	-	-
CUFF.85613	2.42262	2.42261810506586	0.0117649	-	-	-
CUFF.89160	1.69255	1.69255348339157	0.0118209	-	-	-
CUFF.89963	2.19579	2.19579435665817	0.0352889	-	-	-
CUFF.90638	1.71748	1.71748144566241	0.031344	-	-	-
CUFF.91664	1.98453	1.98452905963233	0.0148711	-	gi|15638778|gb|AC096558.1|	-
CUFF.92363	1.90773	1.9077309345514	0.0061957	-	gi|284520149|ref|NG_016431.1|	-
CUFF.92368	1.67535	1.67535018630438	0.0426185	-	gi|354780955|gb|JN945456.1|	n294205 (mRNAlike lncRNA)
CUFF.92370	1.65798	1.65798069070887	0.0380189	-	-	-
CUFF.92374	1.44699	1.44699282982593	0.0419616	-	gi|242116172|emb|FN420499.1|	-
CUFF.97791	1.81354	1.81353523260372	0.0138247	-	-	-
CUFF.97858	2.08482	2.08482198870706	0.00756701	-	gi|23915630|gb|AC007879.4|	-
CUFF.97863	2.04877	2.04876874836309	0.0161617	-	gi|23915630|gb|AC007879.4|	-
CUFF.97865	1.50648	1.50648175732323	0.0458488	-	gi|23915630|gb|AC007879.4|	-
CUFF.97869	2.49287	2.49287450230675	0.00047441	-	gi|23915630|gb|AC007879.4|	-
CUFF.98618	2.49986	2.49985850326005	0.0117649	-	-	-
CUFF.99302	1.6637	1.66369685511109	0.0268043	-	gi|22549646|gb|AC092964.8|	-
CUFF.99555	1.95411	1.95411348488062	0.0255479	-	-	-
