# Supplementary material for: RNA Sequencing of the Exercise Transcriptome in Equine Athletes
Source: PLoS One. 2013 Dec 31;8(12):e83504. doi: 10.1371/journal.pone.0083504 (PMC3877044; doi:10.1371/journal.pone.0083504)
Supplement: File S1 — Figure S1. Canonical pathway enrichment from IPA analysis. Red and green are respectively up-regulated and down-regulated fraction of the genes of the dataset. Pathways are ordered in −log(p-value) –wise form. Figure S2. Scatterplot of the logarithmic reads count between the samples. Pearson correlation coefficient (r) is reported for each comparison. Labels A and B represent the samples (biological replicates), while labels 1 and 2 represent the time points (at rest and after the competition). Table S1. Similarities of new transcripts with known proteins. Table S2. Transcripts with significant similarities with known long non-coding RNA. Table S3. Complete list of significantly modulated transcripts. Table S4. BiNGO analysis results. Table S5. Network list in the IPA analysis. Table S6. Canonical pathway “communication between innate and adaptive immune cells”. Table S7. Canonical pathway “leukocyte extravasation signaling”. Table S8. Canonical pathway “mitogen activated protein kinase (MAPK)”. Table S9. Row counts and tag distribution statistics of the single samples. (ZIP) [file pone.0083504.s001.zip › Supp_Materials/Table_S3.xlsx]

## Sheet: Sense FDR < 0.05
id	logFC	logCPM	PValue	FDR	Associated Gene Name
ENSECAT00000022856	5.026	10.201	4e-37	1.17e-32	MMP8
ENSECAT00000020379	3.825	10.525	4.58e-36	6.68e-32	CD163
ENSECAT00000025715	3.556	9.622	1.31e-34	1.28e-30	MMP1
ENSECAT00000020800	1.602	12.277	2.39e-32	1.74e-28	-
ENSECAT00000000377	4.753	7.175	4.43e-31	2.58e-27	IL1R2
ENSECAT00000011657	3.457	7.155	7.15e-31	3.47e-27	FKBP5
ENSECAT00000018586	3.732	8.19	5.29e-30	2.2e-26	EMR1
ENSECAT00000011076	3.442	5.963	3.29e-29	1.2e-25	MGAM
ENSECAT00000011247	6.821	3.462	5.1e-29	1.65e-25	OLFM4
ENSECAT00000017202	4.862	4.298	7.74e-28	2.26e-24	RETN
ENSECAT00000022365	3.721	5.692	8.73e-28	2.31e-24	C1QA
ENSECAT00000001170	3.658	5.125	1.28e-26	3.11e-23	KBTBD7
ENSECAT00000008545	3.614	5.508	1.67e-24	3.75e-21	UPP1
ENSECAT00000020078	3.34	5.026	2.01e-24	4.19e-21	ENTHD1
ENSECAT00000026830	3.144	5.287	2.32e-24	4.51e-21	-
ENSECAT00000008896	3.658	4.404	5.17e-24	9.42e-21	HAL
ENSECAT00000014918	3.13	6.655	2.42e-23	4.15e-20	DLC1
ENSECAT00000012785	2.856	6.044	6.7e-23	1.09e-19	ALOX5AP
ENSECAT00000021048	2.936	6.333	6.92e-22	1.06e-18	C1QB
ENSECAT00000021572	3.454	5.447	9.23e-22	1.35e-18	C1QC
ENSECAT00000012594	2.898	7.208	1.15e-21	1.59e-18	RGS2
ENSECAT00000014970	4.029	3.674	1.39e-21	1.84e-18	SLC7A8
ENSECAT00000022364	3.835	4.212	3.86e-20	4.89e-17	TG
ENSECAT00000013785	2.955	5.518	5.71e-20	6.94e-17	ALOX5
ENSECAT00000006272	3.041	4.886	2.12e-19	2.48e-16	FPR1
ENSECAT00000020332	3.128	4.771	5.65e-19	6.34e-16	RDH16
ENSECAT00000008950	2.656	7.274	7.7e-19	8.02e-16	KCNJ15
ENSECAT00000018528	2.921	8.132	7.43e-19	8.02e-16	CPT1A
ENSECAT00000025883	2.972	5.764	1.13e-18	1.13e-15	MERTK
ENSECAT00000001867	-3.428	4.756	1.9e-18	1.85e-15	GZMB
ENSECAT00000010115	-3.438	3.762	3.83e-18	3.6e-15	-
ENSECAT00000017346	2.495	6.956	4.32e-18	3.94e-15	LILRA1
ENSECAT00000012505	3.429	4.945	5.99e-18	5.29e-15	TNFAIP6
ENSECAT00000016853	3.712	4.653	1.2e-17	1.03e-14	VDR
ENSECAT00000008850	-2.717	6.075	2.27e-17	1.89e-14	-
ENSECAT00000029025	3.581	4.049	2.91e-17	2.35e-14	TG
ENSECAT00000005695	3.782	3.217	3.1e-17	2.44e-14	GLDC
ENSECAT00000005758	2.758	5.195	3.77e-17	2.9e-14	IL1RAP
ENSECAT00000025564	4.729	7.877	3.99e-17	2.98e-14	TGM3
ENSECAT00000009062	8.907	1.482	6.94e-17	4.94e-14	IL22RA2
ENSECAT00000012886	2.671	5.201	6.89e-17	4.94e-14	CAPN3
ENSECAT00000012882	2.66	5.204	8.02e-17	5.57e-14	CAPN3
ENSECAT00000006390	-2.901	5.262	1.04e-16	7.08e-14	CD7
ENSECAT00000013123	3.205	7.555	1.23e-16	8.15e-14	PFKFB3
ENSECAT00000003247	2.168	7.859	1.57e-16	1.02e-13	NAIP
ENSECAT00000004377	-2.499	5.259	2.9e-16	1.84e-13	CX3CR1
ENSECAT00000010991	2.325	6.403	3.32e-16	2.06e-13	MGSA
ENSECAT00000009819	-3.057	4.565	3.9e-16	2.37e-13	-
ENSECAT00000023279	-2.609	6.991	8.79e-16	5.23e-13	CTSW
ENSECAT00000004086	2.502	5.09	1.04e-15	6.05e-13	DDIT4
ENSECAT00000007784	5.137	2.255	1.1e-15	6.29e-13	IL20RA
ENSECAT00000010579	2.416	4.956	1.29e-15	7.25e-13	PFKFB2
ENSECAT00000025841	2.988	3.934	1.47e-15	8.11e-13	BCL2L15
ENSECAT00000010407	2.309	8.496	1.59e-15	8.59e-13	S100A9
ENSECAT00000000016	2.226	6.084	2.17e-15	1.15e-12	PLXNA1
ENSECAT00000016445	3.264	3.571	2.34e-15	1.22e-12	VSTM1
ENSECAT00000005719	2.623	4.904	3.08e-15	1.55e-12	IL1RAP
ENSECAT00000020548	2.647	5.615	3.07e-15	1.55e-12	HSD11B1
ENSECAT00000012088	-3.289	4.006	4.15e-15	2.05e-12	MYO18B
ENSECAT00000025258	8.615	1.203	8.47e-15	4.12e-12	STBD1
ENSECAT00000011210	4.117	9.313	8.73e-15	4.17e-12	PGLYRP1
ENSECAT00000015835	-3	7.096	1.05e-14	4.93e-12	ZNF683
ENSECAT00000014480	2.254	5.946	1.11e-14	5.15e-12	SNX10
ENSECAT00000020635	5.038	1.64	1.13e-14	5.16e-12	MMP27
ENSECAT00000017391	4.326	2.056	1.44e-14	6.44e-12	PHOSPHO1
ENSECAT00000023171	-3.077	7.428	1.46e-14	6.45e-12	GPR56
ENSECAT00000012884	5.334	1.52	1.6e-14	6.95e-12	MARCO
ENSECAT00000008429	-3.214	7.021	1.62e-14	6.96e-12	-
ENSECAT00000020997	4.54	1.93	1.66e-14	7e-12	ECM2
ENSECAT00000010799	2.212	6.486	1.7e-14	7.08e-12	-
ENSECAT00000007962	2.65	5.76	2.95e-14	1.21e-11	KCNJ2
ENSECAT00000005687	2.127	7.833	3.11e-14	1.26e-11	BCL6
ENSECAT00000021023	2.258	7.097	6.81e-14	2.72e-11	NLRC4
ENSECAT00000014985	2.986	3.448	7.48e-14	2.95e-11	CCDC40
ENSECAT00000003271	2.443	5.136	8.65e-14	3.36e-11	TMEM229B
ENSECAT00000016479	4.481	2.019	1.38e-13	5.3e-11	KMO
ENSECAT00000010192	2.178	5.983	1.71e-13	6.46e-11	THY1
ENSECAT00000014729	2.011	6.676	2.96e-13	1.11e-10	TPD52
ENSECAT00000016330	2.55	4.052	3.48e-13	1.28e-10	MAP3K6
ENSECAT00000009135	2.049	6.137	3.85e-13	1.4e-10	FCAR
ENSECAT00000020899	-2.053	6.4	4.42e-13	1.59e-10	GBP2
ENSECAT00000020835	-2.05	6.401	4.6e-13	1.63e-10	GBP2
ENSECAT00000019268	3.469	6.958	4.89e-13	1.72e-10	PGLYRP1
ENSECAT00000024166	-2.923	4.477	5.35e-13	1.86e-10	-
ENSECAT00000015590	2.332	4.544	5.75e-13	1.97e-10	STX2
ENSECAT00000012562	2.104	5.566	6.35e-13	2.15e-10	SPTLC3
ENSECAT00000024830	-4.163	2.796	7.13e-13	2.39e-10	-
ENSECAT00000026840	-2.217	9.962	8.85e-13	2.93e-10	CCL5
ENSECAT00000014937	2.134	6.282	9.01e-13	2.95e-10	TIMP1
ENSECAT00000009010	2.675	4.314	1.02e-12	3.31e-10	UNC93A
ENSECAT00000009037	2.674	4.148	1.08e-12	3.45e-10	UNC93A
ENSECAT00000009570	2.125	7.498	1.22e-12	3.84e-10	HIPK2
ENSECAT00000009573	2.125	7.498	1.22e-12	3.84e-10	HIPK2
ENSECAT00000009454	2.42	7.67	1.27e-12	3.94e-10	S100A8
ENSECAT00000000283	2.124	5.636	1.56e-12	4.8e-10	RGS18
ENSECAT00000001537	2.059	5.696	2.35e-12	7.14e-10	P2RY13
ENSECAT00000007148	1.939	6.202	3.86e-12	1.16e-09	ADAM9
ENSECAT00000013761	2.041	7.532	6.48e-12	1.93e-09	WFS1
ENSECAT00000011118	2.221	4.713	7.41e-12	2.18e-09	DCLRE1A
ENSECAT00000002154	2.318	6.011	9.45e-12	2.76e-09	TBC1D2
ENSECAT00000016553	2.113	5.101	1e-11	2.89e-09	FGD4
ENSECAT00000008728	-1.888	6.75	1.09e-11	3.13e-09	LTB
ENSECAT00000027141	2.75	3.359	1.24e-11	3.51e-09	MOGAT2
ENSECAT00000020810	2.578	4.58	1.36e-11	3.82e-09	-
ENSECAT00000023299	-0.514	11.041	1.47e-11	4.05e-09	MYH9
ENSECAT00000023335	-0.514	11.041	1.46e-11	4.05e-09	MYH9
ENSECAT00000004978	2.019	5.409	1.57e-11	4.28e-09	BASP1
ENSECAT00000013400	-4.149	2.339	1.64e-11	4.42e-09	DAPK2
ENSECAT00000016990	2.07	6.353	2.11e-11	5.6e-09	SLPI
ENSECAT00000022681	3.425	3.192	2.11e-11	5.6e-09	CCNJL
ENSECAT00000011401	1.923	5.664	2.56e-11	6.71e-09	PPP1R3B
ENSECAT00000028931	2.475	3.608	3.14e-11	8.17e-09	SOCS3
ENSECAT00000023069	3.868	1.811	3.46e-11	8.94e-09	MLXIPL
ENSECAT00000001789	2.456	3.625	3.99e-11	1.02e-08	SOCS3
ENSECAT00000023125	1.964	5.156	4.04e-11	1.02e-08	SLC40A1
ENSECAT00000012782	3.499	5.936	4.49e-11	1.13e-08	-
ENSECAT00000000562	2.829	3.097	4.86e-11	1.21e-08	C7orf57
ENSECAT00000008462	1.891	7.068	4.99e-11	1.23e-08	CLEC4E
ENSECAT00000020717	1.731	7.076	5.2e-11	1.27e-08	RBPJ
ENSECAT00000010395	2.896	2.997	5.25e-11	1.28e-08	SH3PXD2B
ENSECAT00000016351	2.269	4.145	5.29e-11	1.28e-08	ADAP2
ENSECAT00000014820	-2.155	5.448	5.41e-11	1.29e-08	NKG7
ENSECAT00000024199	-2.847	5.719	5.92e-11	1.4e-08	-
ENSECAT00000026105	1.842	6.447	6.42e-11	1.51e-08	TBC1D23
ENSECAT00000017727	3.22	2.309	6.84e-11	1.59e-08	CCDC173
ENSECAT00000018547	1.762	6.749	6.85e-11	1.59e-08	-
ENSECAT00000021083	1.805	9.204	9.02e-11	2.07e-08	-
ENSECAT00000003695	-2.753	3.272	1.11e-10	2.53e-08	-
ENSECAT00000008901	-1.039	13.281	1.16e-10	2.62e-08	CD74
ENSECAT00000023015	3.494	1.894	1.25e-10	2.81e-08	NRXN2
ENSECAT00000022662	3.304	3.229	1.44e-10	3.21e-08	CCNJL
ENSECAT00000007071	-2.601	4.404	1.62e-10	3.57e-08	-
ENSECAT00000005784	1.879	5.029	1.63e-10	3.57e-08	WIPI1
ENSECAT00000020871	2.187	4.646	3.02e-10	6.57e-08	-
ENSECAT00000014568	2.216	4.497	3.05e-10	6.58e-08	NCR1
ENSECAT00000018420	2.207	4.406	3.34e-10	7.15e-08	CA12
ENSECAT00000007822	1.767	6.866	3.42e-10	7.28e-08	RAPGEF2
ENSECAT00000000156	1.787	6.997	4e-10	8.45e-08	SGMS1
ENSECAT00000007816	1.759	6.925	4.62e-10	9.61e-08	RAPGEF2
ENSECAT00000012941	-2.373	6.981	4.59e-10	9.61e-08	PRF1
ENSECAT00000023923	3.273	2.727	5.49e-10	1.13e-07	SASH1
ENSECAT00000010670	1.799	5.722	5.54e-10	1.14e-07	IFRD1
ENSECAT00000017770	1.842	5.069	5.64e-10	1.15e-07	ARG2
ENSECAT00000016920	3.114	2.897	5.87e-10	1.19e-07	MAMDC2
ENSECAT00000016152	1.77	6.927	5.95e-10	1.2e-07	-
ENSECAT00000025766	1.93	10.591	6.14e-10	1.23e-07	S100P
ENSECAT00000019535	3.77	1.402	8.16e-10	1.61e-07	ABCC9
ENSECAT00000019555	3.77	1.402	8.19e-10	1.61e-07	ABCC9
ENSECAT00000010753	4.354	1.863	8.34e-10	1.63e-07	CES3
ENSECAT00000008883	1.647	6.885	8.52e-10	1.66e-07	-
ENSECAT00000021220	1.776	6.482	8.75e-10	1.69e-07	KIAA1147
ENSECAT00000014276	3.268	2.38	9.09e-10	1.74e-07	ADCY4
ENSECAT00000016212	2.115	6.999	9.11e-10	1.74e-07	IL8
ENSECAT00000020707	2.767	4.574	1.25e-09	2.36e-07	FAM13A
ENSECAT00000020704	2.753	4.581	1.49e-09	2.8e-07	FAM13A
ENSECAT00000022778	2.529	3.05	1.62e-09	3.03e-07	DEPTOR
ENSECAT00000017736	2.126	6.901	1.65e-09	3.07e-07	KIAA0226L
ENSECAT00000017755	2.123	6.899	1.73e-09	3.19e-07	KIAA0226L
ENSECAT00000007853	3.033	2.457	1.76e-09	3.23e-07	-
ENSECAT00000024904	1.742	7.993	2.08e-09	3.8e-07	GYG1
ENSECAT00000003811	1.638	6.36	2.16e-09	3.91e-07	JHDM1D
ENSECAT00000017645	1.728	4.946	3.65e-09	6.57e-07	IL1R1
ENSECAT00000000513	1.946	6.324	3.72e-09	6.66e-07	-
ENSECAT00000016824	2.364	8.772	3.86e-09	6.86e-07	GLUL
ENSECAT00000017703	2.109	7.108	4.22e-09	7.45e-07	KIAA0226L
ENSECAT00000000219	1.875	5.269	4.31e-09	7.57e-07	IL18RAP
ENSECAT00000009327	1.632	6.827	4.35e-09	7.6e-07	TLR8
ENSECAT00000001974	2.075	3.942	4.52e-09	7.84e-07	SOD2
ENSECAT00000003156	2.191	6.474	4.64e-09	8.01e-07	IRS2
ENSECAT00000014642	1.943	4.58	4.73e-09	8.11e-07	CDA
ENSECAT00000021219	1.888	5.146	5.18e-09	8.83e-07	NADKD1
ENSECAT00000006179	2.086	5.067	5.65e-09	9.58e-07	FPR2
ENSECAT00000016992	-1.878	6.286	6.06e-09	1.02e-06	IL2RB
ENSECAT00000007908	1.528	7.522	6.42e-09	1.08e-06	TLR7
ENSECAT00000007170	2.553	2.911	6.72e-09	1.12e-06	ELOVL7
ENSECAT00000017658	-2.716	2.816	6.86e-09	1.14e-06	CD1B
ENSECAT00000021750	-1.645	6.365	7.31e-09	1.2e-06	SREBF1
ENSECAT00000016784	1.569	6.916	7.36e-09	1.21e-06	TBC1D9
ENSECAT00000022937	2.3	7.164	7.55e-09	1.23e-06	ETS2
ENSECAT00000016709	1.567	6.995	7.77e-09	1.26e-06	TBC1D9
ENSECAT00000025828	1.62	6.371	8.96e-09	1.44e-06	KIAA0232
ENSECAT00000017333	-2.936	2.173	9.86e-09	1.58e-06	PTPRO
ENSECAT00000011693	1.748	7.434	1.02e-08	1.63e-06	MXD1
ENSECAT00000017198	-2.285	3.638	1.22e-08	1.93e-06	-
ENSECAT00000021030	1.515	7.291	1.24e-08	1.95e-06	ARRDC3
ENSECAT00000021269	1.888	4.868	1.37e-08	2.14e-06	LMBRD2
ENSECAT00000011969	1.442	9.306	1.39e-08	2.16e-06	SELP
ENSECAT00000012300	1.639	6.508	1.39e-08	2.16e-06	RAB8B
ENSECAT00000010172	-3.444	1.53	1.46e-08	2.25e-06	PTK6
ENSECAT00000020917	1.988	4.661	1.86e-08	2.84e-06	-
ENSECAT00000021370	-2.221	3.959	1.86e-08	2.84e-06	FAM176B
ENSECAT00000000701	2.808	2.829	1.98e-08	3e-06	DGKH
ENSECAT00000028481	2.061	4.181	2.17e-08	3.29e-06	eca-mir-223
ENSECAT00000020493	1.586	9.345	2.23e-08	3.36e-06	IVNS1ABP
ENSECAT00000007807	1.488	7.277	2.29e-08	3.42e-06	REEP5
ENSECAT00000018999	-1.472	7.893	2.7e-08	4.02e-06	IRF1
ENSECAT00000008203	-1.668	5.111	2.84e-08	4.2e-06	LAMP3
ENSECAT00000016943	1.457	8.619	3.09e-08	4.56e-06	HIF1A
ENSECAT00000006644	1.581	6.09	3.25e-08	4.74e-06	GK
ENSECAT00000026213	2.091	3.299	3.24e-08	4.74e-06	ZBTB16
ENSECAT00000021005	1.549	8.249	3.31e-08	4.78e-06	PTK2B
ENSECAT00000025361	2.397	2.997	3.3e-08	4.78e-06	DHRS9
ENSECAT00000026889	1.958	3.82	3.38e-08	4.86e-06	KLF9
ENSECAT00000025399	2.459	2.489	3.57e-08	5.1e-06	FAM20A
ENSECAT00000006171	2.065	3.601	3.76e-08	5.35e-06	MOGAT1
ENSECAT00000011464	1.576	6.331	3.97e-08	5.62e-06	KLHL2
ENSECAT00000006871	2.031	3.689	4.14e-08	5.83e-06	-
ENSECAT00000027117	-4.506	1.642	5.1e-08	7.15e-06	EEF1A2
ENSECAT00000026717	1.977	3.528	5.41e-08	7.55e-06	-
ENSECAT00000007591	1.436	7.415	5.52e-08	7.66e-06	ANXA5
ENSECAT00000018304	1.45	6.885	5.74e-08	7.93e-06	ACSL4
ENSECAT00000013966	-1.677	5.733	6.07e-08	8.35e-06	CD8A
ENSECAT00000023886	-1.68	5.132	6.27e-08	8.59e-06	PADI2
ENSECAT00000001806	2.647	4.474	6.32e-08	8.61e-06	-
ENSECAT00000024702	1.619	4.93	6.97e-08	9.45e-06	USP45
ENSECAT00000024433	1.412	7.584	7.07e-08	9.54e-06	NT5C2
ENSECAT00000020046	2.125	4.463	7.18e-08	9.65e-06	-
ENSECAT00000025820	2.159	3.042	7.27e-08	9.73e-06	AGPAT9
ENSECAT00000026607	2.528	2.668	7.6e-08	1.01e-05	CRISPLD2
ENSECAT00000011432	2.349	3.986	8.22e-08	1.09e-05	STAB1
ENSECAT00000006908	-5.45	0.537	9.8e-08	1.29e-05	IFITM10
ENSECAT00000008485	1.605	5.023	1.05e-07	1.38e-05	GALNT3
ENSECAT00000018377	1.79	6.348	1.09e-07	1.42e-05	SAMSN1
ENSECAT00000008484	-2.566	2.374	1.11e-07	1.44e-05	PARD6G
ENSECAT00000020090	1.548	6.12	1.13e-07	1.46e-05	STEAP4
ENSECAT00000007460	3.511	0.915	1.16e-07	1.5e-05	CLU
ENSECAT00000004129	1.924	6.252	1.2e-07	1.54e-05	LTB4R
ENSECAT00000017731	-1.497	5.425	1.22e-07	1.56e-05	NR4A1
ENSECAT00000029063	1.544	7.194	1.23e-07	1.57e-05	IRAK3
ENSECAT00000020154	1.478	6.739	1.26e-07	1.59e-05	-
ENSECAT00000020889	1.494	5.56	1.36e-07	1.71e-05	TTC13
ENSECAT00000018054	-2.349	2.653	1.36e-07	1.71e-05	GZMB
ENSECAT00000028621	-1.555	5.038	1.38e-07	1.72e-05	snoR38
ENSECAT00000026481	-2.283	2.867	1.42e-07	1.77e-05	IGF2
ENSECAT00000000676	-1.507	6.856	1.5e-07	1.86e-05	CSRNP1
ENSECAT00000016608	1.529	5.161	1.55e-07	1.92e-05	MGAT4A
ENSECAT00000024913	1.396	8.339	1.78e-07	2.19e-05	GPCPD1
ENSECAT00000004424	2.96	1.305	1.94e-07	2.38e-05	PRG3
ENSECAT00000015846	1.489	7.083	1.98e-07	2.42e-05	ZCCHC6
ENSECAT00000000118	1.459	6.413	2.01e-07	2.43e-05	MEGF9
ENSECAT00000018886	2.065	3.609	2.01e-07	2.43e-05	ENTPD3
ENSECAT00000012809	2.121	5.907	2.19e-07	2.63e-05	-
ENSECAT00000014657	1.799	4.202	2.23e-07	2.67e-05	TFEC
ENSECAT00000007325	3.563	1.57	2.24e-07	2.68e-05	-
ENSECAT00000012350	1.499	7.623	2.33e-07	2.78e-05	LILRB1
ENSECAT00000020485	-1.706	4.757	2.52e-07	2.99e-05	ABCG1
ENSECAT00000022252	-1.417	6.346	2.69e-07	3.17e-05	JUP
ENSECAT00000006705	1.956	5.004	2.69e-07	3.17e-05	CXCR1
ENSECAT00000021593	1.356	7.036	2.79e-07	3.26e-05	SKAP2
ENSECAT00000020934	1.461	5.719	2.89e-07	3.37e-05	TTC13
ENSECAT00000025586	1.575	7.606	3.13e-07	3.64e-05	TRPC7
ENSECAT00000023202	1.361	7.731	3.28e-07	3.79e-05	ATP6V1A
ENSECAT00000025661	1.573	7.599	3.29e-07	3.79e-05	TRPC7
ENSECAT00000025674	1.576	7.593	3.32e-07	3.82e-05	TRPC7
ENSECAT00000014234	1.384	7.591	3.42e-07	3.91e-05	AHR
ENSECAT00000008887	-1.79	5.162	3.44e-07	3.91e-05	FCER1A
ENSECAT00000025653	1.569	7.6	3.71e-07	4.21e-05	TRPC7
ENSECAT00000018190	-1.654	6.061	3.93e-07	4.44e-05	ISG12(A)
ENSECAT00000026880	2.03	3.035	3.96e-07	4.46e-05	PLA2G7
ENSECAT00000023871	2.582	4.137	4.19e-07	4.7e-05	BPI
ENSECAT00000019326	-1.858	3.826	4.33e-07	4.84e-05	C1orf21
ENSECAT00000013898	-1.799	3.857	5.03e-07	5.6e-05	ALDOC
ENSECAT00000020422	1.383	7.01	5.32e-07	5.9e-05	ADAMTSL4
ENSECAT00000022917	2.329	2.739	5.48e-07	6.06e-05	AASS
ENSECAT00000013768	1.322	8.554	5.54e-07	6.09e-05	JMJD1C
ENSECAT00000008911	-1.828	4.801	5.58e-07	6.11e-05	NPY
ENSECAT00000015016	1.345	7.572	5.59e-07	6.11e-05	SIGLEC1
ENSECAT00000015053	1.344	7.62	5.64e-07	6.14e-05	SIGLEC1
ENSECAT00000015870	1.423	6.866	5.76e-07	6.25e-05	ZCCHC6
ENSECAT00000023365	1.405	5.447	6.01e-07	6.49e-05	SNX13
ENSECAT00000015036	1.338	7.587	6.17e-07	6.62e-05	SIGLEC1
ENSECAT00000015222	1.416	6.258	6.17e-07	6.62e-05	GADD45A
ENSECAT00000026769	1.344	6.887	6.56e-07	7.01e-05	APAF1
ENSECAT00000026609	-6.975	-0.35	6.68e-07	7.11e-05	CPXM2
ENSECAT00000022505	1.411	6.348	6.95e-07	7.37e-05	EIF2AK3
ENSECAT00000015735	1.285	7.593	7.11e-07	7.47e-05	MAPK14
ENSECAT00000018269	-2.311	2.526	7.12e-07	7.47e-05	SYNPO
ENSECAT00000026768	1.331	6.967	7.12e-07	7.47e-05	APAF1
ENSECAT00000016149	1.46	5.373	7.32e-07	7.65e-05	IL18
ENSECAT00000010133	-1.768	5.466	7.45e-07	7.76e-05	PLXND1
ENSECAT00000020329	4.255	-0.084	7.75e-07	8.05e-05	NR2E1
ENSECAT00000026841	1.797	6.444	7.99e-07	8.27e-05	DGAT2
ENSECAT00000015606	1.276	7.585	8.15e-07	8.37e-05	MAPK14
ENSECAT00000003237	1.736	4.889	8.13e-07	8.37e-05	-
ENSECAT00000006498	1.381	5.699	8.74e-07	8.94e-05	-
ENSECAT00000016077	1.325	6.309	9.09e-07	9.27e-05	SDCBP
ENSECAT00000005434	-6.888	-0.422	9.36e-07	9.51e-05	GPR3
ENSECAT00000007981	-1.647	4.321	9.42e-07	9.54e-05	TCF19
ENSECAT00000010448	2.341	2.246	9.52e-07	9.6e-05	PYGO1
ENSECAT00000017695	1.609	4.627	9.72e-07	9.78e-05	MLF1IP
ENSECAT00000016587	1.395	6.064	1.03e-06	0.000103	RIT1
ENSECAT00000007639	2.004	4.491	1.04e-06	0.000104	MARCH3
ENSECAT00000000320	-1.812	3.737	1.09e-06	0.000108	APBA1
ENSECAT00000010307	1.518	6.406	1.09e-06	0.000108	LIMK2
ENSECAT00000019321	1.836	3.7	1.12e-06	0.000111	CORO2A
ENSECAT00000007857	1.418	6.318	1.12e-06	0.000111	ORM2
ENSECAT00000023554	2.754	5.873	1.21e-06	0.000119	LTF
ENSECAT00000011493	-1.576	4.227	1.24e-06	0.000121	MET
ENSECAT00000026467	1.584	4.277	1.23e-06	0.000121	TEC
ENSECAT00000025147	-1.425	8.057	1.25e-06	0.000122	LCK
ENSECAT00000003375	2.074	3.961	1.29e-06	0.000125	G0S2
ENSECAT00000024972	1.285	6.52	1.33e-06	0.000128	MSRB1
ENSECAT00000010618	1.407	5.795	1.38e-06	0.000133	ACSL1
ENSECAT00000011741	-1.397	7.275	1.39e-06	0.000133	CD6
ENSECAT00000024621	1.318	6.518	1.48e-06	0.000142	-
ENSECAT00000009034	1.449	5.346	1.55e-06	0.000148	SRP19
ENSECAT00000024188	2.181	2.328	1.56e-06	0.000148	-
ENSECAT00000010549	1.401	5.788	1.59e-06	0.00015	ACSL1
ENSECAT00000006854	1.303	5.951	1.65e-06	0.000154	CKAP4
ENSECAT00000013334	1.374	5.08	1.64e-06	0.000154	BAZ2B
ENSECAT00000013365	1.374	5.08	1.64e-06	0.000154	BAZ2B
ENSECAT00000004041	1.277	8.251	1.76e-06	0.000165	EVI2B
ENSECAT00000009222	1.459	4.942	1.78e-06	0.000166	TMEM25
ENSECAT00000022563	1.322	6.799	1.79e-06	0.000166	APPL2
ENSECAT00000028978	1.344	7.228	1.85e-06	0.000171	REV3L
ENSECAT00000011060	1.381	4.978	1.86e-06	0.000172	CD300LB
ENSECAT00000011848	1.626	8.006	2.15e-06	0.000198	ALPL
ENSECAT00000016255	1.303	6.204	2.19e-06	0.000201	UBE2H
ENSECAT00000015910	1.473	9.662	2.21e-06	0.000202	SSH2
ENSECAT00000021527	-1.388	6.232	2.25e-06	0.000205	CD247
ENSECAT00000018083	1.544	4.147	2.27e-06	0.000206	UBXN2B
ENSECAT00000017479	1.644	4.841	2.33e-06	0.000211	OMG
ENSECAT00000000800	1.505	5.815	2.37e-06	0.000214	MDM1
ENSECAT00000000818	1.505	5.81	2.46e-06	0.000221	MDM1
ENSECAT00000019011	1.496	6.629	2.5e-06	0.000224	-
ENSECAT00000000746	1.32	5.388	2.58e-06	0.000231	CAPRIN2
ENSECAT00000019013	1.211	8.085	2.6e-06	0.000232	TLR2
ENSECAT00000000931	1.326	5.334	2.64e-06	0.000235	CAPRIN2
ENSECAT00000007057	-1.368	5.238	2.66e-06	0.000235	FMNL3
ENSECAT00000009012	-1.278	7.83	2.66e-06	0.000235	SPN
ENSECAT00000012140	2.532	1.398	2.91e-06	0.000257	CHIT1
ENSECAT00000011760	1.328	8.776	2.99e-06	0.000262	DPYD
ENSECAT00000000831	1.217	10.842	3.13e-06	0.000274	-
ENSECAT00000017158	2.625	1.537	3.21e-06	0.00028	SYCP2
ENSECAT00000002328	1.316	5.629	3.24e-06	0.000282	SIRPB2
ENSECAT00000023413	1.466	4.506	3.36e-06	0.000292	GCLM
ENSECAT00000006904	1.327	5.051	3.46e-06	0.0003	RAB31
ENSECAT00000013200	-1.314	7.256	3.51e-06	0.000303	CD5
ENSECAT00000002225	2.016	2.567	3.6e-06	0.000309	GK2
ENSECAT00000005455	-2.575	1.202	3.86e-06	0.00033	FAM19A3
ENSECAT00000008536	1.234	7.711	3.87e-06	0.00033	LMNB1
ENSECAT00000009371	1.547	4.305	3.87e-06	0.00033	CAMKK1
ENSECAT00000021036	-1.391	5.259	3.93e-06	0.000334	SIGMAR1
ENSECAT00000017071	3.077	0.552	4.08e-06	0.000346	NWD1
ENSECAT00000022206	-1.496	7.628	4.11e-06	0.000347	HLA-DRB1
ENSECAT00000025889	1.56	8.121	4.11e-06	0.000347	SLA
ENSECAT00000002920	1.411	5.836	4.31e-06	0.000362	REV3L
ENSECAT00000008942	-1.253	7.175	4.46e-06	0.000372	FYN
ENSECAT00000010983	1.458	5.011	4.45e-06	0.000372	GPR97
ENSECAT00000016326	2.076	2.166	4.46e-06	0.000372	TCN1
ENSECAT00000003436	-1.24	7.102	4.52e-06	0.000375	LY6E
ENSECAT00000006946	-2.799	1.485	4.58e-06	0.000377	-
ENSECAT00000006552	1.284	7.217	4.56e-06	0.000377	SOS2
ENSECAT00000014919	-1.464	4.663	4.58e-06	0.000377	DBP
ENSECAT00000018749	-1.737	3.374	4.6e-06	0.000378	CSF1
ENSECAT00000012435	1.283	7.036	4.8e-06	0.000393	SOD2
ENSECAT00000009056	-3.581	0.183	5.02e-06	0.00041	-
ENSECAT00000016429	1.344	6.13	5.29e-06	0.000431	PHACTR2
ENSECAT00000016497	1.454	6.017	5.53e-06	0.000449	ARAP3
ENSECAT00000018835	3.018	1.132	5.59e-06	0.000453	TMEM26
ENSECAT00000011883	2.042	5.467	5.65e-06	0.000457	ARMC12
ENSECAT00000019240	1.358	5.244	5.67e-06	0.000457	KLHL8
ENSECAT00000021820	1.305	4.845	5.94e-06	0.000477	RAB3D
ENSECAT00000023376	1.544	3.912	5.95e-06	0.000477	SLC16A7
ENSECAT00000011045	1.399	4.663	6.13e-06	0.000489	ROCK2
ENSECAT00000011510	1.621	6.866	6.14e-06	0.000489	MMP25
ENSECAT00000016002	1.525	4.239	6.41e-06	0.000508	POLK
ENSECAT00000017048	1.675	3.373	6.4e-06	0.000508	STARD4
ENSECAT00000009178	1.256	8.08	6.6e-06	0.00052	MAP4K4
ENSECAT00000018318	1.291	5.81	6.61e-06	0.00052	FNIP1
ENSECAT00000026006	-1.283	6.471	6.62e-06	0.00052	DOCK5
ENSECAT00000018014	-6.645	-0.678	6.89e-06	0.00054	FLT4
ENSECAT00000009189	1.249	8.075	7.04e-06	0.00055	MAP4K4
ENSECAT00000006636	-2.173	2.37	7.11e-06	0.000555	CNTFR
ENSECAT00000025964	-1.282	6.764	7.18e-06	0.000558	DOCK5
ENSECAT00000008438	2.154	1.872	7.22e-06	0.00056	PAQR5
ENSECAT00000023676	2.005	2.638	7.72e-06	0.000597	C16orf93
ENSECAT00000002633	-1.255	9.408	8.13e-06	0.000627	SUN2
ENSECAT00000011110	1.383	4.666	8.14e-06	0.000627	ROCK2
ENSECAT00000022515	1.252	7.412	8.28e-06	0.000636	TIAM1
ENSECAT00000013359	1.213	5.869	8.31e-06	0.000636	AQP9
ENSECAT00000025194	1.338	4.649	8.35e-06	0.000637	E2F3
ENSECAT00000017390	1.443	4.765	8.42e-06	0.000641	DUSP16
ENSECAT00000014268	1.353	9.475	8.53e-06	0.000648	CSF3R
ENSECAT00000010924	1.292	5.426	8.59e-06	0.00065	RAB27A
ENSECAT00000027092	-1.255	5.556	8.6e-06	0.00065	CDC25B
ENSECAT00000029049	-1.543	4.051	8.64e-06	0.000651	DBP
ENSECAT00000013878	1.206	7.019	8.72e-06	0.000655	DAGLB
ENSECAT00000016342	-1.921	2.584	9.38e-06	0.000703	NREP
ENSECAT00000014760	1.591	7.257	9.48e-06	0.000709	PER1
ENSECAT00000024071	1.296	5.516	9.82e-06	0.000731	REV3L
ENSECAT00000026701	1.2	8.215	9.83e-06	0.000731	SLC2A3
ENSECAT00000007605	2.137	2.547	1.01e-05	0.000746	RELT
ENSECAT00000014889	1.37	4.939	1.03e-05	0.000761	C1RL
ENSECAT00000015657	-1.347	5.777	1.04e-05	0.000771	FCRLA
ENSECAT00000013954	-1.231	6.547	1.08e-05	0.000793	GBP6
ENSECAT00000023680	1.165	7.924	1.09e-05	0.000798	CPNE3
ENSECAT00000026709	1.222	8.97	1.15e-05	0.00084	PTPRJ
ENSECAT00000004485	1.664	3.433	1.17e-05	0.000854	NUP210L
ENSECAT00000008539	1.188	9.266	1.21e-05	0.000885	TSC22D3
ENSECAT00000023210	1.284	5.763	1.23e-05	0.000897	PELI1
ENSECAT00000004810	1.453	4.681	1.25e-05	0.000909	RBM47
ENSECAT00000024537	-2.518	2.062	1.29e-05	0.000932	NEFL
ENSECAT00000009733	1.125	7.844	1.33e-05	0.000962	ATP2B1
ENSECAT00000020829	3.531	0.231	1.34e-05	0.000962	CCDC158
ENSECAT00000009808	1.125	7.839	1.35e-05	0.000972	ATP2B1
ENSECAT00000006352	1.16	7.248	1.39e-05	0.000993	KIAA1033
ENSECAT00000011949	-1.194	6.663	1.43e-05	0.00102	UNC119
ENSECAT00000016797	-1.175	6.18	1.44e-05	0.00103	PHC1
ENSECAT00000025740	1.481	4.005	1.52e-05	0.00108	TIAM2
ENSECAT00000016847	1.527	4.247	1.53e-05	0.00108	-
ENSECAT00000007771	2.37	1.097	1.6e-05	0.00113	FZD4
ENSECAT00000005792	2.021	2.346	1.62e-05	0.00114	DUSP18
ENSECAT00000021094	1.203	6.3	1.62e-05	0.00114	FNDC3B
ENSECAT00000024490	-2.43	2.102	1.67e-05	0.00117	-
ENSECAT00000007494	1.693	3.981	1.7e-05	0.00119	IL18R1
ENSECAT00000014994	1.222	6.231	1.7e-05	0.00119	SNX18
ENSECAT00000017812	-1.456	4.924	1.7e-05	0.00119	ETNK2
ENSECAT00000024708	1.581	4.472	1.71e-05	0.00119	ELL2
ENSECAT00000026905	1.191	6.245	1.74e-05	0.00121	PC
ENSECAT00000026917	1.191	6.245	1.74e-05	0.00121	PC
ENSECAT00000026473	-1.23	6.094	1.77e-05	0.00122	PEBP1
ENSECAT00000000775	-1.158	8.108	1.78e-05	0.00123	LGALS3BP
ENSECAT00000024713	-1.22	6.141	1.84e-05	0.00127	CCL4
ENSECAT00000018338	-1.26	5.479	1.88e-05	0.00129	TMEM173
ENSECAT00000008745	6.544	-0.913	1.93e-05	0.00132	PDK4
ENSECAT00000011853	1.124	7.481	1.96e-05	0.00134	AHCTF1
ENSECAT00000016790	-4.411	-0.439	2.03e-05	0.00138	NKD1
ENSECAT00000001931	1.38	4.279	2.04e-05	0.00139	ATHL1
ENSECAT00000002340	1.159	7.021	2.05e-05	0.00139	TLR1
ENSECAT00000001067	1.153	7.032	2.07e-05	0.0014	CCR2
ENSECAT00000006956	-1.654	3.753	2.12e-05	0.00143	ST14
ENSECAT00000017763	-1.728	3.272	2.17e-05	0.00146	-
ENSECAT00000011779	2.033	2.345	2.18e-05	0.00147	MSR1
ENSECAT00000009285	1.267	4.91	2.23e-05	0.0015	PPIF
ENSECAT00000001183	-2.389	2.527	2.24e-05	0.0015	ISG15
ENSECAT00000012494	1.303	4.515	2.26e-05	0.00151	SWT1
ENSECAT00000010825	1.209	6.039	2.32e-05	0.00154	IFNAR1
ENSECAT00000002002	1.707	2.991	2.32e-05	0.00154	-
ENSECAT00000000342	-1.309	8.631	2.36e-05	0.00156	TRAC
ENSECAT00000023966	1.406	4.023	2.4e-05	0.00158	GCA
ENSECAT00000022362	1.353	4.482	2.42e-05	0.0016	LCN2
ENSECAT00000018473	-2.334	1.809	2.46e-05	0.00162	CHP2
ENSECAT00000021962	-2.655	1.247	2.51e-05	0.00165	-
ENSECAT00000026503	1.113	6.481	2.54e-05	0.00166	-
ENSECAT00000022668	-4.315	-0.515	2.59e-05	0.0017	BMP2
ENSECAT00000023692	1.235	5.29	2.6e-05	0.0017	C9orf72
ENSECAT00000022530	2.754	0.596	2.61e-05	0.0017	TNFSF4
ENSECAT00000019637	1.519	4.018	2.64e-05	0.00171	C1orf162
ENSECAT00000020985	-1.625	3.536	2.68e-05	0.00174	RAB37
ENSECAT00000000416	1.152	6.806	2.75e-05	0.00177	STK17B
ENSECAT00000006428	1.114	6.788	2.75e-05	0.00177	BNIP3L
ENSECAT00000018732	-2.194	1.875	2.75e-05	0.00177	PSD3
ENSECAT00000022686	2.328	1.065	2.86e-05	0.00184	-
ENSECAT00000014717	1.417	3.876	2.89e-05	0.00185	TPMT
ENSECAT00000006974	1.51	4.31	2.93e-05	0.00187	MEFV
ENSECAT00000019270	1.209	7.669	2.96e-05	0.00189	-
ENSECAT00000013323	1.17	6.429	3e-05	0.00191	RLF
ENSECAT00000028943	1.286	4.498	3e-05	0.00191	SWT1
ENSECAT00000009795	2.112	1.774	3.04e-05	0.00193	ANKMY1
ENSECAT00000005391	1.328	7.139	3.06e-05	0.00193	PTAFR
ENSECAT00000018464	-1.555	3.731	3.13e-05	0.00198	C11orf31
ENSECAT00000009076	-1.567	4.633	3.24e-05	0.00204	OAS3
ENSECAT00000019984	1.146	5.94	3.28e-05	0.00206	NHLRC2
ENSECAT00000021441	1.248	5.794	3.4e-05	0.00213	ATP8B4
ENSECAT00000009745	-1.396	5.253	3.48e-05	0.00218	-
ENSECAT00000000254	1.14	6.434	3.49e-05	0.00218	GDA
ENSECAT00000009718	2.229	3.988	3.57e-05	0.00222	GPT2
ENSECAT00000008520	2.437	1.683	3.63e-05	0.00226	SLC28A1
ENSECAT00000023520	1.079	7.245	3.72e-05	0.00231	DNAJC13
ENSECAT00000000526	-2.285	1.557	3.88e-05	0.0024	-
ENSECAT00000023992	-1.134	10.492	4.03e-05	0.00249	HLA-DRB1
ENSECAT00000023043	4.492	8.059	4.14e-05	0.00254	-
ENSECAT00000020738	1.168	5.428	4.14e-05	0.00254	ZNF655
ENSECAT00000024015	-2.508	2.009	4.15e-05	0.00254	ROR2
ENSECAT00000020891	1.025	8.338	4.18e-05	0.00256	PGD
ENSECAT00000022642	1.269	5.753	4.21e-05	0.00257	BCAT1
ENSECAT00000025693	-1.925	3.225	4.29e-05	0.00262	ASGR2
ENSECAT00000016199	1.596	3.633	4.44e-05	0.0027	-
ENSECAT00000015485	-1.244	5.365	4.44e-05	0.0027	OAS2
ENSECAT00000009138	-1.326	4.427	4.47e-05	0.0027	SIT1
ENSECAT00000016625	1.173	5.731	4.46e-05	0.0027	SORT1
ENSECAT00000023481	1.931	2.093	4.57e-05	0.00276	NCKAP1
ENSECAT00000013800	-3.596	-0.324	4.61e-05	0.00277	FAM83D
ENSECAT00000026205	1.062	7.211	4.77e-05	0.00287	SIPA1L1
ENSECAT00000021479	-1.562	3.123	4.83e-05	0.0029	-
ENSECAT00000027115	2.213	1.408	4.85e-05	0.0029	REC8
ENSECAT00000026207	1.06	7.209	4.95e-05	0.00296	SIPA1L1
ENSECAT00000010806	-1.547	3.449	4.99e-05	0.00297	FLVCR2
ENSECAT00000017954	1.252	5.171	5.13e-05	0.00305	FBXO30
ENSECAT00000021183	3.048	0.474	5.15e-05	0.00305	AKAP6
ENSECAT00000021892	1.34	8.391	5.14e-05	0.00305	-
ENSECAT00000011865	1.113	6.807	5.24e-05	0.0031	TET2
ENSECAT00000008912	1.136	5.521	5.26e-05	0.0031	TBL1XR1
ENSECAT00000004410	2.008	2.819	5.33e-05	0.00314	HRH1
ENSECAT00000011379	-2.494	0.717	5.38e-05	0.00317	SERPING1
ENSECAT00000011092	1.325	4.973	5.47e-05	0.00321	C10orf118
ENSECAT00000012105	-1.894	3.055	5.5e-05	0.00322	CD1C
ENSECAT00000013603	1.286	4.995	5.53e-05	0.00322	IRAK2
ENSECAT00000019198	1.144	8.902	5.52e-05	0.00322	ADAM19
ENSECAT00000012340	1.238	4.826	5.57e-05	0.00324	RASA2
ENSECAT00000000349	-1.969	1.737	5.64e-05	0.00328	-
ENSECAT00000023096	-1.128	7.276	5.65e-05	0.00328	ITM2C
ENSECAT00000024049	4.57	-0.647	5.67e-05	0.00328	GPRC5B
ENSECAT00000019583	1.071	10.633	5.69e-05	0.00329	ITGAM
ENSECAT00000017223	1.133	7.587	5.76e-05	0.00332	SERPINE2
ENSECAT00000018237	1.128	7.325	5.93e-05	0.00341	DYX1C1-CCPG1
ENSECAT00000020931	2.242	1.096	6.02e-05	0.00346	SLC1A3
ENSECAT00000009509	-1.087	7.84	6.09e-05	0.00349	CD4
ENSECAT00000007376	-1.154	6.483	6.1e-05	0.00349	-
ENSECAT00000006332	-1.068	6.838	6.14e-05	0.0035	PLEKHG3
ENSECAT00000005524	1.019	7.555	6.27e-05	0.00357	EGLN3
ENSECAT00000010897	-1.531	4.8	6.31e-05	0.00358	ALDH3A1
ENSECAT00000018831	-3.416	0.029	6.45e-05	0.00366	-
ENSECAT00000022028	1.115	6.3	6.58e-05	0.00372	MGST1
ENSECAT00000025488	1.545	4.827	6.72e-05	0.0038	VSIG4
ENSECAT00000014839	1.119	5.904	6.74e-05	0.0038	FEM1C
ENSECAT00000012276	-1.047	8.145	6.75e-05	0.0038	SH3BGRL3
ENSECAT00000003321	-1.129	5.359	6.81e-05	0.00382	C17orf70
ENSECAT00000008547	1.222	5.6	6.81e-05	0.00382	GNB4
ENSECAT00000014481	-1.403	3.644	6.89e-05	0.00386	-
ENSECAT00000015513	-1.125	7.938	6.92e-05	0.00387	PTPRCAP
ENSECAT00000004541	-1.715	3.267	6.99e-05	0.0039	HOPX
ENSECAT00000003148	-1.127	5.355	7.09e-05	0.00395	C17orf70
ENSECAT00000025617	1.246	4.337	7.25e-05	0.00402	STK38L
ENSECAT00000014734	-1.15	6.511	7.27e-05	0.00403	PRKCH
ENSECAT00000007472	1.137	5.65	7.34e-05	0.00406	TBC1D15
ENSECAT00000009502	-1.039	10.702	7.4e-05	0.00409	RPS2
ENSECAT00000004234	-1.031	7.764	7.47e-05	0.00411	HLA-DMA
ENSECAT00000014288	0.993	9.089	7.47e-05	0.00411	-
ENSECAT00000013346	1.103	7.52	7.49e-05	0.00411	ABTB1
ENSECAT00000026136	-1.091	7.783	7.54e-05	0.00413	RBM3
ENSECAT00000027091	1.195	5.242	7.6e-05	0.00416	TUBB1
ENSECAT00000016216	-1.136	7.02	7.74e-05	0.00423	-
ENSECAT00000020688	1.196	6.117	7.76e-05	0.00423	GAS7
ENSECAT00000023652	-1.124	5.635	7.78e-05	0.00423	IDO1
ENSECAT00000013294	-0.87	11.336	7.8e-05	0.00423	HLA-DRA
ENSECAT00000008614	1.251	4.586	8.09e-05	0.00438	ZNF821
ENSECAT00000004859	-1.016	6.936	8.6e-05	0.00462	-
ENSECAT00000003427	3.083	-0.216	8.59e-05	0.00462	CLEC1B
ENSECAT00000010058	-1	9.535	8.6e-05	0.00462	ITGAL
ENSECAT00000012318	6.324	-1.152	8.6e-05	0.00462	SERPINA1
ENSECAT00000009673	-1.583	2.829	8.71e-05	0.00468	QPCTL
ENSECAT00000015100	-1.158	6.028	8.76e-05	0.00469	RUNX3
ENSECAT00000014914	-1.751	2.354	8.75e-05	0.00469	-
ENSECAT00000015408	-1.045	7.242	8.85e-05	0.00473	CD3E
ENSECAT00000000409	-1.345	4.411	9.02e-05	0.00481	-
ENSECAT00000029095	1.114	5.26	9.2e-05	0.0049	KIAA0146
ENSECAT00000005683	-1.839	1.847	9.23e-05	0.0049	SERGEF
ENSECAT00000024124	1.395	3.674	9.27e-05	0.00491	-
ENSECAT00000024158	1.395	3.674	9.27e-05	0.00491	-
ENSECAT00000000268	3.675	-0.656	9.53e-05	0.00503	GGT1
ENSECAT00000017210	1.365	3.853	9.56e-05	0.00504	-
ENSECAT00000026856	1.321	5.39	9.6e-05	0.00506	PLA2G4A
ENSECAT00000005168	-1.096	5.464	9.63e-05	0.00506	CBFA2T3
ENSECAT00000003894	2.83	0.09	9.86e-05	0.00517	HRCT1
ENSECAT00000018850	1.107	6.642	9.88e-05	0.00517	RB1CC1
ENSECAT00000018857	1.05	6.197	9.94e-05	0.0052	COL4A3BP
ENSECAT00000005851	1.1	6.973	0.000103	0.00539	NFE2L2
ENSECAT00000019133	1.171	5.009	0.000104	0.0054	PFKFB4
ENSECAT00000020210	1.177	4.535	0.000104	0.0054	-
ENSECAT00000005983	-1.531	3.039	0.000104	0.00541	RAI2
ENSECAT00000009512	0.989	7.253	0.000105	0.00542	NCF4
ENSECAT00000007412	1.518	2.868	0.000107	0.00552	SNX24
ENSECAT00000008004	0.988	9.146	0.000107	0.00553	LYST
ENSECAT00000008047	0.988	9.146	0.000107	0.00553	LYST
ENSECAT00000013754	1.076	5.689	0.000108	0.00553	P4HA1
ENSECAT00000013813	1.076	5.689	0.000108	0.00553	P4HA1
ENSECAT00000021867	-1.012	8.612	0.000109	0.00559	SEPT9
ENSECAT00000013093	1.149	5.739	0.00011	0.00562	CYSTM1
ENSECAT00000018630	-3.267	0.665	0.000111	0.00568	-
ENSECAT00000013945	1.105	6.829	0.000113	0.00574	MAP3K4
ENSECAT00000005145	-1.082	5.481	0.000114	0.0058	CBFA2T3
ENSECAT00000013911	1.308	4.141	0.000116	0.00587	CA13
ENSECAT00000000372	-1.005	6.972	0.000116	0.00587	-
ENSECAT00000026825	1.393	3.512	0.000118	0.00597	-
ENSECAT00000024840	1.128	8.897	0.000119	0.006	VNN2
ENSECAT00000028262	-1.076	5.163	0.000119	0.00601	SNORD49
ENSECAT00000015353	2.448	1.29	0.00012	0.00606	SERPINC1
ENSECAT00000010000	1.796	2.126	0.000122	0.00615	DNMT3L
ENSECAT00000006839	-1.206	5.011	0.000124	0.00623	UBD
ENSECAT00000020598	1.162	6.749	0.000124	0.00623	GAS7
ENSECAT00000009408	1.08	6.323	0.000125	0.00624	AGPS
ENSECAT00000017199	-1.139	5.568	0.000126	0.00629	AGFG2
ENSECAT00000018434	1.272	4.387	0.000126	0.00629	RNF24
ENSECAT00000014046	1.725	2.042	0.000127	0.00631	CCDC17
ENSECAT00000014802	-1.852	2.242	0.000127	0.00633	-
ENSECAT00000007428	-1.295	5.423	0.000128	0.00633	PTGDR
ENSECAT00000013118	1.313	6.225	0.000128	0.00633	-
ENSECAT00000014372	-1.09	8.266	0.000129	0.00637	ESYT1
ENSECAT00000014392	-1.09	8.266	0.000129	0.00637	ESYT1
ENSECAT00000019796	-1.197	4.594	0.000131	0.00646	CPPED1
ENSECAT00000011896	2.683	1.309	0.000132	0.0065	CXCL2
ENSECAT00000020563	-1.141	4.681	0.000133	0.00655	CAMK1D
ENSECAT00000008954	0.985	7.517	0.000134	0.00658	NCF2
ENSECAT00000020389	1.091	5.112	0.000135	0.00662	PSTPIP2
ENSECAT00000017180	-1.139	5.576	0.000136	0.00662	AGFG2
ENSECAT00000021144	1.18	5.408	0.000137	0.00665	GPR137B
ENSECAT00000022671	1.212	4.633	0.000136	0.00665	NRP1
ENSECAT00000003720	1.067	7.128	0.00014	0.00678	CXCR4
ENSECAT00000005341	2.105	1.112	0.000141	0.00685	-
ENSECAT00000021564	1.071	5.326	0.000141	0.00685	-
ENSECAT00000020162	1.014	7.568	0.000143	0.00692	PCF11
ENSECAT00000019513	-1.949	1.749	0.000144	0.00696	SELENBP1
ENSECAT00000019577	-1.949	1.749	0.000144	0.00696	SELENBP1
ENSECAT00000020530	3.207	-0.523	0.000146	0.00701	ITGB8
ENSECAT00000024424	-1.414	3.318	0.000147	0.00705	BCAR3
ENSECAT00000019402	-1.961	1.758	0.000148	0.00707	SELENBP1
ENSECAT00000025163	1.05	6.02	0.000148	0.00707	TMF1
ENSECAT00000008301	-1.182	4.781	0.000151	0.00721	FSCN1
ENSECAT00000002890	1.179	5.682	0.000151	0.00723	SLC30A1
ENSECAT00000012112	1.288	5.337	0.000153	0.0073	SCN8A
ENSECAT00000022350	1.459	2.995	0.000154	0.00735	GIN1
ENSECAT00000000954	-1.048	6.242	0.000156	0.00738	CD8B
ENSECAT00000003099	-1.043	6.366	0.000156	0.00738	RPS4XP21
ENSECAT00000000795	2.203	1.864	0.000157	0.00742	GPR84
ENSECAT00000023395	-1.4	3.94	0.000159	0.00753	NMNAT3
ENSECAT00000021998	2.072	1.445	0.000161	0.00759	BCO2
ENSECAT00000017503	-1.553	2.759	0.000161	0.00761	GALNT12
ENSECAT00000016926	3.08	0.031	0.000163	0.00768	SLC1A2
ENSECAT00000019773	1.904	1.472	0.000165	0.00773	SDR9C7
ENSECAT00000006715	-0.995	6.933	0.000165	0.00775	HLA-DQA1
ENSECAT00000012166	1.285	5.335	0.000166	0.00775	SCN8A
ENSECAT00000024451	1.128	4.654	0.000166	0.00778	MCTP2
ENSECAT00000012702	1.149	4.609	0.000168	0.00783	KLF7
ENSECAT00000019305	1.068	5.451	0.00017	0.0079	-
ENSECAT00000021367	1.05	6.077	0.00017	0.0079	FLJ31104
ENSECAT00000024728	1.055	6.292	0.00017	0.00791	USP15
ENSECAT00000012056	-1.747	2.856	0.000171	0.00791	CD1C
ENSECAT00000018742	0.967	7.188	0.000171	0.00791	ATP11B
ENSECAT00000021352	1.048	6.076	0.000172	0.00794	FLJ31104
ENSECAT00000024653	1.028	6.481	0.000172	0.00794	USP15
ENSECAT00000010526	1.008	6.472	0.000173	0.00798	-
ENSECAT00000017242	1.431	3.388	0.000174	0.00798	BMX
ENSECAT00000008819	-1.223	4.408	0.000174	0.00799	EPHB6
ENSECAT00000026216	1.014	7.905	0.000175	0.00803	DENND4A
ENSECAT00000020972	2.235	1.642	0.00018	0.00824	TTC26
ENSECAT00000010968	-3.406	-0.501	0.00018	0.00824	-
ENSECAT00000006665	1.044	5.883	0.000183	0.00837	SLC39A10
ENSECAT00000015535	-1.046	6.439	0.000185	0.0084	ITPKB
ENSECAT00000016198	-2.373	0.619	0.000185	0.0084	KCNN4
ENSECAT00000015968	1.626	2.803	0.000185	0.00841	ADAM28
ENSECAT00000022005	1.837	1.821	0.000186	0.00844	RGL1
ENSECAT00000012015	1.072	5.324	0.000188	0.00851	FAM160B1
ENSECAT00000017771	-3.88	-0.119	0.000189	0.00855	GATA2
ENSECAT00000024304	1.121	5.235	0.000189	0.00855	PRKAA1
ENSECAT00000019069	-1.833	1.925	0.000194	0.00869	-
ENSECAT00000012003	1.064	5.384	0.000194	0.00869	FAM160B1
ENSECAT00000019289	-1.078	5.82	0.000193	0.00869	DHCR24
ENSECAT00000022217	-1.068	6.076	0.000193	0.00869	MCM3
ENSECAT00000026550	1.099	5.103	0.000194	0.00869	ME1
ENSECAT00000024189	1.21	6.207	0.000195	0.00873	PDLIM7
ENSECAT00000000556	1.837	1.772	0.000196	0.00874	PROK2
ENSECAT00000008235	1.021	6.813	0.000197	0.00874	PJA2
ENSECAT00000022280	0.957	7.278	0.000196	0.00874	OSBPL11
ENSECAT00000024224	-1.12	6.525	0.000196	0.00874	PARP12
ENSECAT00000025778	0.928	10.374	0.000197	0.00876	OGT
ENSECAT00000006449	-1.139	7.584	0.000203	0.00901	HLA-DPB1
ENSECAT00000023372	-1.581	3.683	0.000206	0.00911	AIM1L
ENSECAT00000006521	1.133	4.82	0.000209	0.00925	-
ENSECAT00000012670	-1.664	2.051	0.000211	0.00929	SRGAP1
ENSECAT00000027385	3.515	-0.285	0.000211	0.00931	RN7SK
ENSECAT00000019662	-1.409	3.471	0.000213	0.00933	FBLN1
ENSECAT00000025582	1.268	4.157	0.000212	0.00933	EVI5
ENSECAT00000000381	1.201	4.853	0.000219	0.0096	ZC3H12C
ENSECAT00000006982	-1.186	4.339	0.000219	0.0096	ANKH
ENSECAT00000017163	1.386	3.411	0.00022	0.0096	BMX
ENSECAT00000014952	1.418	3.196	0.000222	0.00967	GPR35
ENSECAT00000009854	2.264	0.83	0.000223	0.00971	SCRG1
ENSECAT00000016088	-0.95	9.796	0.000223	0.00971	-
ENSECAT00000020228	-1.44	4.757	0.000224	0.00973	-
ENSECAT00000008288	-0.951	8.711	0.000226	0.00979	S100A4
ENSECAT00000019982	1.077	5.957	0.000226	0.00979	UBASH3B
ENSECAT00000017093	1.181	4.321	0.000232	0.01	MYBL1
ENSECAT00000017797	-1.253	4.083	0.000238	0.0103	FAM134B
ENSECAT00000015575	-1.153	4.516	0.000242	0.0104	OAS2
ENSECAT00000021657	-3.061	0.087	0.000242	0.0104	ADAD2
ENSECAT00000015702	1.084	4.766	0.000243	0.0104	GTF3C3
ENSECAT00000012196	1.401	3.56	0.000246	0.0106	-
ENSECAT00000026148	-1.635	2.309	0.000247	0.0106	P2RY11
ENSECAT00000021192	1.026	6.516	0.000248	0.0106	CYB5R4
ENSECAT00000021934	1.028	6.993	0.000248	0.0106	PPP1R12A
ENSECAT00000016205	1.026	5.678	0.00025	0.0107	PIK3C2A
ENSECAT00000006986	1.441	3.727	0.000253	0.0108	VWA7
ENSECAT00000013410	-1.284	4.46	0.000253	0.0108	MX1
ENSECAT00000010708	1.009	5.876	0.000254	0.0108	RP2
ENSECAT00000008405	1.035	6.706	0.000255	0.0108	REV1
ENSECAT00000018153	1.017	6.168	0.000256	0.0108	AZIN1
ENSECAT00000018387	1.219	4.404	0.000256	0.0108	CUBN
ENSECAT00000021971	1.025	6.988	0.000256	0.0108	PPP1R12A
ENSECAT00000002313	1.261	6.52	0.000257	0.0108	NHSL2
ENSECAT00000024416	-0.984	7.432	0.000257	0.0108	TAP1
ENSECAT00000018455	1.219	4.403	0.000258	0.0109	CUBN
ENSECAT00000005590	-1.255	3.91	0.000261	0.011	CNR2
ENSECAT00000003063	3.675	-0.584	0.000262	0.011	C3AR1
ENSECAT00000021203	1.022	6.513	0.000264	0.011	CYB5R4
ENSECAT00000029150	-0.913	7.722	0.000264	0.011	GLTSCR2
ENSECAT00000009310	-1.079	5.382	0.000266	0.0111	GADD45B
ENSECAT00000015225	0.993	6.091	0.000266	0.0111	GBE1
ENSECAT00000017113	1.172	4.31	0.000266	0.0111	MYBL1
ENSECAT00000012364	1.747	1.664	0.000267	0.0111	TBC1D19
ENSECAT00000015246	0.993	6.091	0.000269	0.0112	GBE1
ENSECAT00000020044	2.984	-0.348	0.000271	0.0112	ANGPTL4
ENSECAT00000029148	-1.029	5.401	0.000271	0.0112	BCL11B
ENSECAT00000024937	-1.166	4.831	0.000274	0.0114	ID3
ENSECAT00000002502	1.196	5.38	0.000277	0.0114	RHOB
ENSECAT00000006571	-1.213	8.864	0.000278	0.0114	TRBC2
ENSECAT00000013979	-0.92	9.768	0.00028	0.0115	ATP2A3
ENSECAT00000022296	1.433	2.851	0.00028	0.0115	GIN1
ENSECAT00000010371	1.369	3.671	0.000281	0.0116	PLOD2
ENSECAT00000019621	1.969	2.251	0.000285	0.0117	ADORA3
ENSECAT00000012437	-0.9	8.839	0.000285	0.0117	-
ENSECAT00000018836	1.238	4.133	0.000286	0.0117	-
ENSECAT00000018616	-1.921	2.697	0.000286	0.0117	CALY
ENSECAT00000004960	-1.274	3.827	0.000287	0.0117	-
ENSECAT00000019780	1.044	5.392	0.000288	0.0117	ERMP1
ENSECAT00000021979	1.006	8.451	0.000288	0.0117	HIPK3
ENSECAT00000020370	1.011	7.174	0.000293	0.0119	PLEK
ENSECAT00000023172	1.097	6.335	0.000296	0.012	MAP3K2
ENSECAT00000021516	1.764	2.359	0.000297	0.012	XRCC4
ENSECAT00000026834	1.032	4.839	0.000298	0.0121	CCL14
ENSECAT00000019922	1.083	5.06	0.000301	0.0121	BROX
ENSECAT00000013125	-0.984	7.311	0.000303	0.0122	EVL
ENSECAT00000017673	-1.402	3.558	0.000304	0.0122	KANK2
ENSECAT00000001059	-2.411	1.126	0.000305	0.0123	-
ENSECAT00000018498	1.852	1.62	0.000306	0.0123	RPGR
ENSECAT00000013170	-0.981	7.304	0.000312	0.0125	EVL
ENSECAT00000029077	1.123	5.276	0.000314	0.0126	SNX18
ENSECAT00000008769	1.028	5.457	0.000315	0.0126	C14orf118
ENSECAT00000013109	-0.982	7.315	0.000315	0.0126	EVL
ENSECAT00000018302	1.068	8.255	0.000316	0.0126	WDFY3
ENSECAT00000018310	1.068	8.254	0.000316	0.0126	WDFY3
ENSECAT00000000428	0.979	6.598	0.000318	0.0127	KDM1B
ENSECAT00000018648	-4.045	-0.799	0.00032	0.0127	EPB41L1
ENSECAT00000018655	-4.045	-0.799	0.00032	0.0127	EPB41L1
ENSECAT00000012464	-1.255	4.882	0.000323	0.0128	NCR3
ENSECAT00000014762	1.554	2.424	0.000323	0.0128	MFSD2A
ENSECAT00000009434	-1.005	7.474	0.000325	0.0129	RASAL3
ENSECAT00000004861	-0.933	7.002	0.000326	0.0129	YWHAQ
ENSECAT00000014968	-1.125	5.288	0.000337	0.0132	-
ENSECAT00000008908	1.426	3.319	0.000337	0.0132	LILRA1
ENSECAT00000018080	-1.167	5.558	0.000337	0.0132	UBASH3A
ENSECAT00000022811	0.967	6.362	0.000338	0.0132	NET1
ENSECAT00000004193	1.725	2.098	0.000339	0.0133	PNMA1
ENSECAT00000010174	1.067	9.613	0.00034	0.0133	DUSP1
ENSECAT00000000664	-1.694	2.066	0.00034	0.0133	FXYD6
ENSECAT00000015878	1.056	5.216	0.00034	0.0133	-
ENSECAT00000013967	-0.952	7.827	0.000344	0.0134	CTSH
ENSECAT00000022633	-1.09	5.1	0.000347	0.0135	AQP3
ENSECAT00000004653	1.136	5.751	0.00035	0.0136	-
ENSECAT00000023388	-1.556	3.546	0.000355	0.0138	AIM1L
ENSECAT00000025038	1.277	3.919	0.000358	0.0139	SLC26A2
ENSECAT00000006149	1.773	2.879	0.00036	0.014	GPR77
ENSECAT00000011483	1.461	3.546	0.000363	0.014	TP53INP2
ENSECAT00000006848	-2.472	1.052	0.000365	0.0141	CDC42EP2
ENSECAT00000023925	0.97	6.299	0.000369	0.0142	GALNT1
ENSECAT00000018144	0.904	7.607	0.000375	0.0145	PTEN
ENSECAT00000015326	1.054	7.709	0.000379	0.0146	IFNGR2
ENSECAT00000009394	-1.763	2.062	0.000382	0.0147	LPAR2
ENSECAT00000012557	0.957	6.717	0.000383	0.0147	C15orf48
ENSECAT00000017728	0.978	6.216	0.000385	0.0148	ITCH
ENSECAT00000020053	6.065	-1.377	0.000389	0.0149	FBXO48
ENSECAT00000011294	1.044	4.888	0.000392	0.015	STRN3
ENSECAT00000021661	1.678	1.679	0.000398	0.0152	FA2H
ENSECAT00000012768	1.27	3.976	0.0004	0.0153	DTWD1
ENSECAT00000003823	-1.081	5.269	0.000401	0.0153	FCGRT
ENSECAT00000025228	0.995	6.564	0.000404	0.0154	SMPDL3A
ENSECAT00000022088	0.996	5.2	0.000406	0.0154	-
ENSECAT00000000566	1.318	4.371	0.00041	0.0155	PITRM1
ENSECAT00000009157	-1.315	3.977	0.000411	0.0155	CCDC107
ENSECAT00000009634	-1.208	4.497	0.000413	0.0156	TMEM132A
ENSECAT00000022187	-2.275	0.692	0.000412	0.0156	MYO7B
ENSECAT00000022569	-1.512	2.486	0.000413	0.0156	-
ENSECAT00000003406	-1.096	5	0.000416	0.0157	CKS1B
ENSECAT00000005244	-1.247	3.543	0.000417	0.0157	FEN1
ENSECAT00000015443	1.462	3.715	0.000417	0.0157	ZDHHC2
ENSECAT00000018480	-1.746	3.161	0.000419	0.0157	MX2
ENSECAT00000009703	-0.984	6.708	0.00042	0.0157	TUBA1C
ENSECAT00000026071	0.991	5.578	0.000423	0.0158	ALDH1L2
ENSECAT00000001970	-1.014	5.622	0.000429	0.016	HEG1
ENSECAT00000021037	0.885	8.588	0.000431	0.0161	CLTC
ENSECAT00000022079	0.998	5.209	0.000432	0.0161	-
ENSECAT00000000916	1.027	6.897	0.000435	0.0162	EMB
ENSECAT00000011592	-3.3	-0.58	0.000435	0.0162	GALR2
ENSECAT00000007644	-2.064	0.982	0.000437	0.0162	MPO
ENSECAT00000005363	-1.014	5.534	0.000438	0.0162	MARCKSL1
ENSECAT00000012632	-1.68	2.449	0.000442	0.0164	-
ENSECAT00000015582	2.062	0.746	0.000449	0.0166	-
ENSECAT00000015648	1.058	6.42	0.000449	0.0166	FAM49A
ENSECAT00000020029	0.934	8.088	0.000456	0.0168	MGEA5
ENSECAT00000012354	0.988	7.602	0.000459	0.0169	ZNF217
ENSECAT00000020322	-0.93	6.289	0.000467	0.0172	NFATC2
ENSECAT00000026204	-1.16	4.178	0.00047	0.0173	PTPN7
ENSECAT00000015284	-1.065	4.911	0.000471	0.0173	OASL
ENSECAT00000012988	-0.918	7.645	0.000476	0.0175	KCNAB2
ENSECAT00000023109	-1.002	5.644	0.000478	0.0175	STMN1
ENSECAT00000000116	0.958	5.852	0.00048	0.0176	MAP3K8
ENSECAT00000013037	0.891	7.441	0.00048	0.0176	PYGL
ENSECAT00000024087	-0.881	9.148	0.000481	0.0176	RAC2
ENSECAT00000012981	-0.917	7.648	0.000485	0.0177	KCNAB2
ENSECAT00000018015	-1.003	5.335	0.000486	0.0177	CLN6
ENSECAT00000005839	1.027	5.554	0.000487	0.0177	MDM4
ENSECAT00000025013	-1.18	4.243	0.000497	0.0181	GZMA
ENSECAT00000007445	-1.188	4.63	0.000503	0.0182	RAPGEF3
ENSECAT00000009824	-1.533	2.985	0.000506	0.0183	-
ENSECAT00000021760	-0.936	9.508	0.000507	0.0184	RPS23
ENSECAT00000025051	1.506	2.666	0.000516	0.0186	SLC9A3
ENSECAT00000013891	-1.062	4.499	0.000526	0.019	-
ENSECAT00000009171	-1.065	5.632	0.000527	0.019	PPP1R16B
ENSECAT00000019552	2.3	0.4	0.000527	0.019	AK4
ENSECAT00000015727	-2.269	0.544	0.000537	0.0193	-
ENSECAT00000005596	-1.038	7.388	0.000544	0.0195	CD3G
ENSECAT00000025487	0.934	7.799	0.000554	0.0199	IQSEC1
ENSECAT00000003992	1.007	6.108	0.000559	0.02	EVI2A
ENSECAT00000016222	1.011	5.501	0.000568	0.0203	PIK3CA
ENSECAT00000029140	0.972	7.482	0.000575	0.0205	ZNF217
ENSECAT00000002450	-1.618	2.403	0.000579	0.0207	-
ENSECAT00000011346	1.017	4.86	0.000584	0.0208	STRN3
ENSECAT00000024701	-1.061	4.661	0.000584	0.0208	ORMDL3
ENSECAT00000016596	3.173	0.335	0.000586	0.0208	MS4A3
ENSECAT00000014379	0.952	7.27	0.000591	0.021	PSME4
ENSECAT00000020304	-2.065	0.754	0.000593	0.021	MN1
ENSECAT00000009918	0.937	6.811	0.000598	0.021	NR3C1
ENSECAT00000010912	-1.057	6.209	0.000597	0.021	SKAP1
ENSECAT00000013512	2.456	0.744	0.000597	0.021	SPAG6
ENSECAT00000019089	2.527	0.661	0.000597	0.021	PAMR1
ENSECAT00000021713	1.02	4.686	0.000597	0.021	L2HGDH
ENSECAT00000000769	-1.096	5.798	0.000597	0.021	IFITM1
ENSECAT00000000512	-1.605	2.564	0.000599	0.0211	-
ENSECAT00000019639	1.142	4.182	0.000603	0.0212	KYNU
ENSECAT00000011735	-0.931	6.967	0.000607	0.0213	ZAP70
ENSECAT00000015607	-0.939	10.911	0.000607	0.0213	EEF1G
ENSECAT00000020998	-0.925	9.606	0.00061	0.0214	RPL34
ENSECAT00000025627	1.438	3.679	0.000613	0.0214	-
ENSECAT00000014305	2.237	0.757	0.000614	0.0214	ID1
ENSECAT00000019732	0.998	5.138	0.000613	0.0214	DHX40
ENSECAT00000024664	0.933	7.564	0.000615	0.0214	PLXNC1
ENSECAT00000024165	0.977	4.862	0.000622	0.0216	-
ENSECAT00000024184	0.977	4.862	0.000622	0.0216	-
ENSECAT00000013131	-1.177	4.32	0.000621	0.0216	C19orf70
ENSECAT00000018429	1.059	7.97	0.000627	0.0217	TREM1
ENSECAT00000009881	-1.175	3.674	0.000631	0.0218	EPSTI1
ENSECAT00000012234	1.085	5.043	0.000633	0.0218	HGF
ENSECAT00000014751	0.933	6.212	0.000631	0.0218	ZFYVE16
ENSECAT00000018405	1.058	7.966	0.000633	0.0218	TREM1
ENSECAT00000022325	-2.164	0.734	0.000632	0.0218	MYO7B
ENSECAT00000013339	1.56	2.114	0.000634	0.0218	CEBPE
ENSECAT00000022351	-2.164	0.734	0.000637	0.0219	MYO7B
ENSECAT00000022361	-2.164	0.734	0.000639	0.022	MYO7B
ENSECAT00000020528	-1.69	1.956	0.000642	0.022	-
ENSECAT00000011300	2.334	0.382	0.000646	0.0221	ERG
ENSECAT00000020479	2.046	1.314	0.00065	0.0223	LTBP2
ENSECAT00000020539	2.15	1.39	0.000658	0.0225	-
ENSECAT00000017979	1.544	1.939	0.000661	0.0226	RANBP3L
ENSECAT00000008262	0.886	8.475	0.00067	0.0228	BAZ1A
ENSECAT00000024692	1.009	8.09	0.000672	0.0229	NADK
ENSECAT00000011278	-1.006	5.359	0.000673	0.0229	PAFAH1B3
ENSECAT00000011589	-1.041	4.84	0.000674	0.0229	TMED3
ENSECAT00000022797	2.093	1.195	0.000675	0.0229	KIF27
ENSECAT00000022782	2.093	1.195	0.000675	0.0229	KIF27
ENSECAT00000000619	1.361	3.635	0.00068	0.0229	LCORL
ENSECAT00000008241	0.886	8.475	0.000679	0.0229	BAZ1A
ENSECAT00000018500	-0.986	6.283	0.00068	0.0229	PITHD1
ENSECAT00000022513	0.956	6.203	0.00068	0.0229	KLHL24
ENSECAT00000023712	-1.731	1.701	0.000683	0.023	SLAMF9
ENSECAT00000006902	-1.154	4.306	0.000685	0.023	GFI1
ENSECAT00000025305	1.009	5.413	0.00069	0.0232	ATAD2B
ENSECAT00000020914	1.01	5.597	0.000694	0.0233	REEP3
ENSECAT00000016011	-1.26	3.308	0.000702	0.0236	FLT3LG
ENSECAT00000024313	-1.744	1.692	0.000712	0.0239	-
ENSECAT00000003280	-1.042	4.702	0.000714	0.0239	LAG3
ENSECAT00000024237	0.938	6.127	0.000716	0.0239	BRWD1
ENSECAT00000009959	-0.908	7.373	0.000717	0.024	SEPT5
ENSECAT00000012262	2.529	-0.174	0.000719	0.024	CGNL1
ENSECAT00000023631	0.96	5.968	0.000721	0.024	CEP120
ENSECAT00000024216	0.937	6.128	0.000722	0.024	BRWD1
ENSECAT00000024781	-3.785	-1.005	0.000723	0.024	IGSF10
ENSECAT00000022696	-1.074	5.088	0.000724	0.024	ZNF362
ENSECAT00000029690	-0.308	12.441	0.000726	0.0241	-
ENSECAT00000016895	-1.591	3.091	0.000729	0.0241	TIGIT
ENSECAT00000025506	1.653	2.589	0.00073	0.0242	LETM2
ENSECAT00000019168	-0.992	4.869	0.000734	0.0243	ARL2
ENSECAT00000011351	-2.391	0.842	0.000747	0.0246	-
ENSECAT00000015984	1.936	1.943	0.000746	0.0246	-
ENSECAT00000020163	1.03	5.576	0.000747	0.0246	HSPH1
ENSECAT00000011138	-0.897	8.166	0.000748	0.0246	RPL12
ENSECAT00000012954	1.343	3.253	0.000749	0.0246	TMLHE
ENSECAT00000019706	-0.896	7.337	0.000759	0.0249	-
ENSECAT00000012446	2.529	-0.173	0.000771	0.0253	OLR1
ENSECAT00000018452	1.074	4.26	0.000771	0.0253	MAFG
ENSECAT00000021338	4.476	0.357	0.000776	0.0254	QRICH2
ENSECAT00000025606	1.259	3.373	0.000777	0.0254	-
ENSECAT00000014862	1.141	3.845	0.000791	0.0258	VAMP7
ENSECAT00000010703	-1.09	4.781	0.000794	0.0259	-
ENSECAT00000007033	-1.098	7.614	0.000798	0.026	LGALS1
ENSECAT00000012621	0.96	6.46	0.0008	0.026	PCM1
ENSECAT00000016461	2.088	1.534	0.000804	0.0261	TTC39A
ENSECAT00000000294	-0.826	10.198	0.000805	0.0261	RPS11
ENSECAT00000021852	-1.078	4.839	0.000808	0.0262	NQO1
ENSECAT00000023532	1.068	6.71	0.000809	0.0262	CHST15
ENSECAT00000014728	-0.934	5.814	0.000812	0.0263	-
ENSECAT00000019644	-1.111	4.307	0.000837	0.027	MYO15A
ENSECAT00000019888	2.304	0.219	0.000838	0.027	FGF9
ENSECAT00000022883	1.377	2.896	0.000837	0.027	TGDS
ENSECAT00000014718	2.063	1.057	0.000843	0.0272	CORO6
ENSECAT00000018879	-1.105	4.054	0.000845	0.0272	-
ENSECAT00000015719	-2.039	0.62	0.000851	0.0273	SLC10A1
ENSECAT00000018189	-1.099	3.969	0.00085	0.0273	PTGFRN
ENSECAT00000024637	1.117	4.591	0.000851	0.0273	CD69
ENSECAT00000009345	0.911	10.909	0.000856	0.0274	SRGN
ENSECAT00000018995	-1.008	4.546	0.00086	0.0275	CELSR2
ENSECAT00000000257	0.931	6.058	0.000861	0.0275	BACH1
ENSECAT00000011500	-1.03	5.248	0.000873	0.0279	CD27
ENSECAT00000016953	1.408	2.884	0.000873	0.0279	-
ENSECAT00000014644	2.126	1.103	0.000876	0.0279	CORO6
ENSECAT00000009807	-1.042	8.672	0.000878	0.0279	-
ENSECAT00000023615	0.861	8.914	0.000879	0.0279	SAT1
ENSECAT00000006190	-1.107	4.067	0.000886	0.0281	PMF1-BGLAP
ENSECAT00000022802	-1.288	4.075	0.000888	0.0281	POC1A
ENSECAT00000026586	-0.915	7.187	0.000888	0.0281	CD81
ENSECAT00000008546	1.031	4.829	0.00089	0.0282	FOXN2
ENSECAT00000025619	1.27	3.227	0.000891	0.0282	-
ENSECAT00000010163	0.96	5.716	0.000892	0.0282	LPCAT2
ENSECAT00000014577	-0.974	4.878	0.00092	0.029	TUBA1B
ENSECAT00000007861	0.895	6.377	0.000921	0.029	DDX26B
ENSECAT00000017428	0.919	6.073	0.00095	0.0299	HEATR5A
ENSECAT00000013848	-1.3	3.713	0.000954	0.03	-
ENSECAT00000004884	-1.13	3.798	0.000962	0.0302	TICAM1
ENSECAT00000019971	0.922	5.223	0.000961	0.0302	RAD52
ENSECAT00000022464	-1.127	4.111	0.000964	0.0302	VASH1
ENSECAT00000017532	1.27	4.281	0.000971	0.0304	ENC1
ENSECAT00000026248	0.947	5.418	0.000972	0.0304	PIK3CB
ENSECAT00000022117	1.236	3.531	0.000982	0.0307	CD38
ENSECAT00000021856	1.246	3.075	0.000986	0.0308	ETV1
ENSECAT00000021997	-0.925	6.619	0.000989	0.0308	SMAD3
ENSECAT00000000230	0.996	6.328	0.000993	0.0308	SEMA7A
ENSECAT00000004077	0.938	6.949	0.000992	0.0308	UHRF1BP1L
ENSECAT00000011739	-1.048	5.349	0.000992	0.0308	CD40LG
ENSECAT00000012419	1.125	3.902	0.000995	0.0308	NT5C3
ENSECAT00000023016	2.115	0.77	0.000994	0.0308	LGSN
ENSECAT00000028987	1.271	3.085	0.000995	0.0308	-
ENSECAT00000002792	0.923	5.904	0.000997	0.0309	ZBTB34
ENSECAT00000003403	-1.331	3.565	0.00101	0.0312	BST2
ENSECAT00000006652	1.097	5.095	0.00101	0.0312	-
ENSECAT00000019744	0.941	6.293	0.00101	0.0312	-
ENSECAT00000026672	-1.807	1.974	0.00101	0.0312	FADS2
ENSECAT00000014109	1.021	4.716	0.00102	0.0314	LCOR
ENSECAT00000020853	0.944	5.379	0.00103	0.0316	RAB33B
ENSECAT00000007901	1.045	4.322	0.00104	0.0318	HIST2H2BE
ENSECAT00000008482	-0.907	6.81	0.00104	0.032	FAM117A
ENSECAT00000011113	0.906	5.041	0.00107	0.0327	LST1
ENSECAT00000020081	2.868	0.076	0.00107	0.0327	RCVRN
ENSECAT00000012707	0.907	6.419	0.00107	0.0328	AFF4
ENSECAT00000010921	1.316	3.833	0.00109	0.0332	RNF217
ENSECAT00000016996	-0.872	6.109	0.00109	0.0333	MICALL1
ENSECAT00000019343	-2.612	0.003	0.0011	0.0334	-
ENSECAT00000012530	-0.857	7.273	0.0011	0.0335	BCL9L
ENSECAT00000005562	0.884	6.019	0.0011	0.0335	TGFBR1
ENSECAT00000002811	-0.937	6.201	0.00112	0.034	MXD4
ENSECAT00000011775	-0.896	8.672	0.00112	0.034	WARS
ENSECAT00000018407	-1.186	6.189	0.00112	0.034	KLRK1
ENSECAT00000025563	1.207	3.401	0.00113	0.0341	-
ENSECAT00000021175	-1.114	5.303	0.00113	0.0341	ATP5G1
ENSECAT00000024867	0.985	4.438	0.00112	0.0341	GPR65
ENSECAT00000025525	0.896	6.279	0.00113	0.0341	FCHO2
ENSECAT00000021644	0.861	6.982	0.00114	0.0343	PIK3R1
ENSECAT00000016013	0.896	6.897	0.00114	0.0345	PION
ENSECAT00000020488	1.539	2.478	0.00116	0.0349	-
ENSECAT00000021647	0.856	6.594	0.00117	0.0351	PGS1
ENSECAT00000011390	-1.243	3.536	0.00118	0.0353	MAP3K12
ENSECAT00000011413	-1.243	3.536	0.00118	0.0353	MAP3K12
ENSECAT00000015425	1.111	4.175	0.00118	0.0353	CEP135
ENSECAT00000019923	1.324	3.372	0.00117	0.0353	CGA
ENSECAT00000015457	-1.464	2.644	0.00118	0.0354	UBE2C
ENSECAT00000009946	1.315	2.915	0.00119	0.0356	YOD1
ENSECAT00000002824	1.058	4.408	0.00121	0.0359	RNF144B
ENSECAT00000022446	4.178	-1.038	0.0012	0.0359	COL4A1
ENSECAT00000016839	0.948	5.324	0.0012	0.0359	-
ENSECAT00000012333	2.519	-0.418	0.00121	0.0361	HORMAD1
ENSECAT00000001397	1.371	2.547	0.00121	0.0361	P2RY14
ENSECAT00000014494	0.903	5.872	0.00122	0.0362	NOD1
ENSECAT00000021077	1.086	6.453	0.00122	0.0362	CHST11
ENSECAT00000020177	-1.007	7.259	0.00122	0.0362	PSMB8
ENSECAT00000017977	1.465	1.974	0.00123	0.0364	RANBP3L
ENSECAT00000019287	1.786	1.022	0.00123	0.0364	ZNF404
ENSECAT00000020758	-0.951	7.515	0.00124	0.0366	CD2
ENSECAT00000012736	0.972	5.947	0.00124	0.0366	-
ENSECAT00000000420	1.312	2.566	0.00127	0.0373	LRRC23
ENSECAT00000015402	1.239	7.073	0.00127	0.0373	NUAK2
ENSECAT00000014923	-1.308	2.694	0.00127	0.0373	FAM115C
ENSECAT00000021827	-1.095	4.115	0.00127	0.0373	WNK2
ENSECAT00000022171	0.91	6.223	0.00127	0.0373	RSC1A1
ENSECAT00000022983	-0.921	5.986	0.00127	0.0374	SHMT2
ENSECAT00000004388	-1.045	4.945	0.00128	0.0374	-
ENSECAT00000022488	-2.148	1.842	0.00127	0.0374	-
ENSECAT00000017951	0.967	6.036	0.00128	0.0376	UGP2
ENSECAT00000027506	-1.372	8.71	0.00128	0.0376	SNORD43
ENSECAT00000016944	-2.322	0.379	0.00129	0.0377	GIPR
ENSECAT00000017872	1.065	4.88	0.00129	0.0377	SLC25A33
ENSECAT00000025783	1.026	4.456	0.00129	0.0377	ABCD3
ENSECAT00000016171	-3.712	-1.088	0.00131	0.0381	LRRC20
ENSECAT00000026396	0.88	7.239	0.00131	0.0382	NFE2
ENSECAT00000025654	1.231	3.276	0.00132	0.0383	-
ENSECAT00000011979	1.121	4.195	0.00132	0.0383	ZNF197
ENSECAT00000019410	-0.899	7.529	0.00132	0.0383	ZBTB4
ENSECAT00000021145	-0.87	7.078	0.00132	0.0383	PARP1
ENSECAT00000018121	0.951	5.147	0.00132	0.0383	KCTD20
ENSECAT00000029160	-0.815	9.482	0.00133	0.0384	RPL28
ENSECAT00000016252	-0.823	7.602	0.00134	0.0387	PIK3C2B
ENSECAT00000004013	0.828	7.263	0.00134	0.0387	ATG2B
ENSECAT00000001490	3.484	-0.837	0.00135	0.0388	-
ENSECAT00000025584	1.214	3.275	0.00135	0.0388	-
ENSECAT00000007469	-1.731	1.565	0.00135	0.0389	HUNK
ENSECAT00000013930	1.673	1.531	0.00135	0.0389	PADI3
ENSECAT00000019564	0.844	7.884	0.00136	0.039	HCK
ENSECAT00000002922	5.748	-1.763	0.00136	0.039	PRR15
ENSECAT00000011962	1.42	2.249	0.00136	0.039	RUFY2
ENSECAT00000004616	-5.711	-1.589	0.00137	0.0391	-
ENSECAT00000009359	0.844	9.426	0.00137	0.0392	STAT6
ENSECAT00000026956	-5.711	-1.589	0.00137	0.0392	CD34
ENSECAT00000001411	0.922	4.992	0.00138	0.0395	TRIM23
ENSECAT00000015970	1.762	1.424	0.00138	0.0395	TLL2
ENSECAT00000015658	0.921	5.652	0.00139	0.0396	-
ENSECAT00000020556	1.379	2.144	0.00139	0.0397	TMEM67
ENSECAT00000026448	-0.911	5.48	0.00139	0.0397	GATA3
ENSECAT00000017530	0.996	4.602	0.0014	0.0397	THAP9
ENSECAT00000021741	-2.149	0.962	0.0014	0.0397	RBP1
ENSECAT00000021168	-0.827	7.052	0.00141	0.0399	NFATC1
ENSECAT00000009284	1.301	2.637	0.00143	0.0404	CLEC1A
ENSECAT00000018622	0.935	5.83	0.00143	0.0404	ADAP1
ENSECAT00000013805	1.206	3.736	0.00143	0.0404	MIER3
ENSECAT00000000295	2.043	0.417	0.00143	0.0405	NPAS2
ENSECAT00000027716	1.97	0.773	0.00143	0.0405	snoU2-30
ENSECAT00000025612	1.4	2.501	0.00144	0.0405	BTG3
ENSECAT00000016233	1.191	3.124	0.00144	0.0406	BBS10
ENSECAT00000017317	-1.037	4.177	0.00144	0.0406	ZHX3
ENSECAT00000016745	0.837	6.94	0.00144	0.0406	MARCH7
ENSECAT00000017124	-0.839	10.05	0.00145	0.0406	RPS5
ENSECAT00000022969	0.807	7.959	0.00145	0.0406	TPR
ENSECAT00000022989	0.807	7.959	0.00145	0.0406	TPR
ENSECAT00000022972	-1.007	4.664	0.00147	0.0411	PARM1
ENSECAT00000027569	2.581	2.043	0.00147	0.0412	SNORD49A
ENSECAT00000018003	-0.894	6.509	0.00148	0.0412	TRERF1
ENSECAT00000021418	-1.801	1.221	0.00148	0.0412	USP2
ENSECAT00000013940	-1.155	4.312	0.00148	0.0412	-
ENSECAT00000017934	2.113	1.271	0.00148	0.0413	FILIP1L
ENSECAT00000012561	-0.866	6.597	0.00149	0.0413	IL27RA
ENSECAT00000012682	0.792	7.804	0.00149	0.0413	MLXIP
ENSECAT00000012727	0.792	7.804	0.00149	0.0413	MLXIP
ENSECAT00000015256	1.443	2.15	0.00149	0.0413	C12orf39
ENSECAT00000024479	-1.535	2.449	0.00149	0.0413	SPNS3
ENSECAT00000007432	4.019	-1.078	0.00149	0.0413	SEMA3E
ENSECAT00000026202	-1.011	4.151	0.00149	0.0413	TMEM9
ENSECAT00000017709	-0.917	5.931	0.0015	0.0414	PSME1
ENSECAT00000022481	-0.869	6.097	0.0015	0.0415	-
ENSECAT00000018222	1.062	3.956	0.00151	0.0417	HSF2BP
ENSECAT00000014653	1.263	3.674	0.00152	0.0419	HECTD2
ENSECAT00000008240	-0.931	4.994	0.00153	0.0421	TBCB
ENSECAT00000012496	-0.864	6.647	0.00153	0.0421	IL27RA
ENSECAT00000007930	-0.861	7.3	0.00155	0.0422	PRPF19
ENSECAT00000008137	1.02	4.577	0.00154	0.0422	IPMK
ENSECAT00000008147	0.837	7.35	0.00154	0.0422	PDE8A
ENSECAT00000016418	-1.676	1.244	0.00155	0.0422	KLHDC8A
ENSECAT00000021815	-1.074	4.121	0.00154	0.0422	WNK2
ENSECAT00000026948	1.259	3.265	0.00155	0.0422	HIST1H1C
ENSECAT00000011399	-0.967	4.632	0.00154	0.0422	PYCR2
ENSECAT00000012219	2.156	0.299	0.00154	0.0422	-
ENSECAT00000015672	0.914	5.648	0.00155	0.0422	-
ENSECAT00000025633	1.223	3.192	0.00154	0.0422	-
ENSECAT00000002613	1.025	5.874	0.00155	0.0422	SESN1
ENSECAT00000017937	-0.878	6.29	0.00155	0.0422	PSMB9
ENSECAT00000016558	0.818	7.137	0.00156	0.0423	ATP6V0D1
ENSECAT00000026665	-0.954	6.13	0.00157	0.0425	PRPS1
ENSECAT00000018870	-0.955	5.451	0.00157	0.0425	HCST
ENSECAT00000020685	0.864	7.977	0.00157	0.0425	NIPBL
ENSECAT00000020680	0.864	7.977	0.00157	0.0426	NIPBL
ENSECAT00000011547	2.822	-0.453	0.00158	0.0427	-
ENSECAT00000012672	2.142	0.567	0.00158	0.0429	-
ENSECAT00000001078	-1.438	1.958	0.00159	0.0429	B3GALT6
ENSECAT00000016057	-5.986	-1.41	0.00159	0.0429	GCSAML
ENSECAT00000019377	-0.997	6.678	0.00159	0.043	CD3D
ENSECAT00000000996	-0.898	5.653	0.0016	0.043	CBX4
ENSECAT00000017008	-2.093	0.51	0.0016	0.043	-
ENSECAT00000006219	-2.396	0.054	0.00161	0.0431	ITIH3
ENSECAT00000006249	-2.396	0.054	0.00161	0.0431	ITIH3
ENSECAT00000007054	0.964	4.602	0.00161	0.0431	R3HCC1L
ENSECAT00000021536	0.856	6.43	0.0016	0.0431	ANKS1A
ENSECAT00000013476	-0.899	6.201	0.00161	0.0432	TAPBPL
ENSECAT00000017494	-0.894	10.804	0.00162	0.0434	-
ENSECAT00000008490	0.86	6.428	0.00162	0.0434	BTAF1
ENSECAT00000009021	-1.012	4.384	0.00162	0.0434	ADCY3
ENSECAT00000025703	0.942	4.98	0.00163	0.0434	E2F2
ENSECAT00000008346	1.305	3.394	0.00163	0.0435	FAM102B
ENSECAT00000007538	-0.91	5.807	0.00165	0.0439	HLA-DOA
ENSECAT00000023178	1.129	3.35	0.00166	0.0443	ARHGEF40
ENSECAT00000012667	2.861	0.638	0.00167	0.0443	TCP11
ENSECAT00000021550	0.853	6.423	0.00167	0.0443	ANKS1A
ENSECAT00000021585	0.852	6.419	0.00167	0.0443	ANKS1A
ENSECAT00000021557	0.852	6.421	0.00168	0.0445	ANKS1A
ENSECAT00000026907	-1.107	4.05	0.00169	0.0447	ZNF385A
ENSECAT00000014599	0.907	6.138	0.0017	0.0449	POLR2B
ENSECAT00000003805	1.019	4.143	0.0017	0.045	BLOC1S4
ENSECAT00000000013	-0.934	5.215	0.00171	0.0451	MRPL52
ENSECAT00000008882	-0.985	4.479	0.00171	0.0451	FAM101B
ENSECAT00000011852	-0.953	5.134	0.00172	0.0453	ITM2A
ENSECAT00000006169	-0.808	6.992	0.00172	0.0453	SAP130
ENSECAT00000013287	-0.87	5.543	0.00172	0.0453	GCDH
ENSECAT00000011425	-0.97	4.325	0.00172	0.0453	-
ENSECAT00000018492	-0.965	5.607	0.00173	0.0454	EHD4
ENSECAT00000024847	-1.512	2.491	0.00173	0.0454	PALLD
ENSECAT00000014631	-0.885	7.72	0.00174	0.0456	IFI30
ENSECAT00000027151	1.081	4.392	0.00174	0.0457	CDCP1
ENSECAT00000001003	0.898	4.852	0.00175	0.0459	CCR5
ENSECAT00000016987	-0.852	7.053	0.00175	0.0459	CTBP1
ENSECAT00000010532	-0.835	7.247	0.00176	0.0459	TMC8
ENSECAT00000006542	-0.814	7.606	0.00176	0.046	-
ENSECAT00000018301	1.421	1.848	0.00177	0.0461	-
ENSECAT00000017277	0.906	5.345	0.00178	0.0463	ZDHHC20
ENSECAT00000010216	0.897	6.897	0.00178	0.0464	LATS2
ENSECAT00000026710	-0.976	5.346	0.00179	0.0465	RHOF
ENSECAT00000006072	-0.805	6.975	0.0018	0.0467	SAP130
ENSECAT00000008766	-0.852	7.701	0.0018	0.0469	SERPINB10
ENSECAT00000021690	-0.912	5.014	0.00181	0.0469	-
ENSECAT00000017991	-1.322	2.846	0.00181	0.0469	GFER
ENSECAT00000023025	2.209	0.641	0.00181	0.0469	LGSN
ENSECAT00000000538	0.929	6.428	0.00183	0.0473	ELL
ENSECAT00000018435	0.882	6.372	0.00185	0.0478	NOD2
ENSECAT00000023174	1.106	3.376	0.00185	0.0478	ARHGEF40
ENSECAT00000001740	-0.828	6.108	0.00186	0.048	IGKC
ENSECAT00000009904	-1.392	3.335	0.00186	0.048	SLC7A5
ENSECAT00000009912	-1.392	3.335	0.00186	0.048	SLC7A5
ENSECAT00000024857	-1.504	2.485	0.00186	0.048	PALLD
ENSECAT00000018142	-0.931	5.202	0.00187	0.048	ZBP1
ENSECAT00000022498	1.154	3.691	0.00187	0.048	WBP4
ENSECAT00000021448	0.806	8.604	0.00188	0.0482	SELL
ENSECAT00000013124	-0.863	6.341	0.00189	0.0485	PRR12
ENSECAT00000009767	0.797	8.232	0.0019	0.0486	IFNGR1
ENSECAT00000017260	1.127	4.192	0.00191	0.0488	BTLA
ENSECAT00000007506	-0.826	7.496	0.00191	0.0489	RPL29
ENSECAT00000009966	1.873	11.407	0.00191	0.049	S100A12
ENSECAT00000018516	1.312	2.562	0.00192	0.049	NMUR1
ENSECAT00000021341	-0.931	7.223	0.00193	0.0493	RPSA
ENSECAT00000024381	3.55	-0.783	0.00193	0.0493	SLC2A5
ENSECAT00000008279	-0.859	5.607	0.00194	0.0493	IVD
ENSECAT00000018844	-0.918	4.89	0.00194	0.0493	CHST10
ENSECAT00000021804	0.826	6.945	0.00194	0.0493	NKTR
ENSECAT00000026811	-0.919	5.028	0.00194	0.0494	RCE1
ENSECAT00000023917	-2.478	1.611	0.00195	0.0495	PLVAP
ENSECAT00000008345	-1.489	2.02	0.00196	0.0497	-
ENSECAT00000000314	2.079	0.218	0.00196	0.0497	RTKN2
ENSECAT00000000325	2.079	0.218	0.00196	0.0497	RTKN2
ENSECAT00000009558	-1.641	1.235	0.00196	0.0497	-
ENSECAT00000015825	-1.498	2.115	0.00196	0.0497	-
ENSECAT00000026737	0.843	6.166	0.00197	0.0498	ATXN7

## Sheet: AntiSense FDR < 0.05
id	logFC	logCPM	PValue	FDR	Associated Gene Name
ENSECAT00000013914	-1.11876	12.5709	3.68476e-29	1.07444e-24	AGXT2L2
ENSECAT00000021907	-1.52674	10.9371	4.38055e-14	6.38662e-10	DALRD3
ENSECAT00000014276	5.86273	8.58672	1.28099e-11	1.24508e-07	ADCY4
ENSECAT00000021105	3.13595	9.25549	1.79965e-10	1.3119e-06	GRAP2
ENSECAT00000011344	-1.00315	11.1983	2.58437e-10	1.50715e-06	DND1
ENSECAT00000019283	1.47263	10.3974	6.81375e-09	3.31137e-05	IGSF6
ENSECAT00000027334	4.74416	7.48598	2.43807e-07	0.00101559	eca-mir-769b
ENSECAT00000010855	-0.843783	11.2391	2.14678e-06	0.00782474	MSMP
ENSECAT00000009224	4.46094	7.20044	4.32219e-06	0.0140034	CCDC61
ENSECAT00000000895	3.84749	7.46094	6.7546e-06	0.0174505
ENSECAT00000008133	2.77303	8.55837	6.42719e-06	0.0174505	BEST1
ENSECAT00000010633	6.69943	6.93427	7.18153e-06	0.0174505	TGIF2
ENSECAT00000017675	-1.86151	9.22458	1.07334e-05	0.0240751	TM4SF5
ENSECAT00000018008	3.22795	7.80469	1.62583e-05	0.0338625	SMPD2
ENSECAT00000008099	2.45971	8.69295	2.49162e-05	0.0466199	BEST1
ENSECAT00000008950	3.03213	7.66143	2.5581e-05	0.0466199	KCNJ15
