# Supplementary material for: RNA Sequencing of the Exercise Transcriptome in Equine Athletes
Source: PLoS One. 2013 Dec 31;8(12):e83504. doi: 10.1371/journal.pone.0083504 (PMC3877044; doi:10.1371/journal.pone.0083504)
Supplement: File S1 — Figure S1. Canonical pathway enrichment from IPA analysis. Red and green are respectively up-regulated and down-regulated fraction of the genes of the dataset. Pathways are ordered in −log(p-value) –wise form. Figure S2. Scatterplot of the logarithmic reads count between the samples. Pearson correlation coefficient (r) is reported for each comparison. Labels A and B represent the samples (biological replicates), while labels 1 and 2 represent the time points (at rest and after the competition). Table S1. Similarities of new transcripts with known proteins. Table S2. Transcripts with significant similarities with known long non-coding RNA. Table S3. Complete list of significantly modulated transcripts. Table S4. BiNGO analysis results. Table S5. Network list in the IPA analysis. Table S6. Canonical pathway “communication between innate and adaptive immune cells”. Table S7. Canonical pathway “leukocyte extravasation signaling”. Table S8. Canonical pathway “mitogen activated protein kinase (MAPK)”. Table S9. Row counts and tag distribution statistics of the single samples. (ZIP) [file pone.0083504.s001.zip › Supp_Materials/Table_S4.xlsx]

## Sheet: UP_BP
GO-ID	p-value	corr p-value	x	n	X	N	Description	Genes in test set
6950	5.3624e-31	2.1541e-27	146	4167	457	35607	response to stress	XRCC4|ADORA3|AQP9|S100A8|WFS1|IL18|TLR1|S100A9|TLR2|SLC7A8|PGLYRP1|SGMS1|TLR7|NR2E1|C1QC|TLR8|MMP1|MARCO|ATP2B1|MAP3K6|NLRC4|MAP3K4|SERPINE2|LTB4R|PLOD2|COL4A3BP|CSF3R|PIK3CA|RAB27A|ADAM9|POLK|SOCS3|AHR|DDIT4|C1QA|MAP4K4|TNFAIP6|CD38|C1QB|DCLRE1A|HIF1A|CCR2|NFE2L2|VSIG4|EIF2AK3|PNMA1|C3AR1|IL1R1|CLU|KMO|GCLM|SESN1|ITGAM|TIMP1|TFEC|ARG2|ANGPTL4|FGD4|TEC|MAFG|PELI1|TRPC7|BMX|HGF|WIPI1|DAGLB|S100A12…
6952	3.905e-26	7.8432e-23	74	1352	457	35607	defense response	KYNU|ADORA3|S100A8|IL18|TLR1|S100A9|TLR2|PGLYRP1|CXCR1|SGMS1|TLR7|NR2E1|C1QC|TLR8|MMP25|MARCO|NLRC4|CXCR4|LTB4R|IL1RAP|LTF|CSF3R|SERPINA1|IFNGR2|RAB27A|IRAK2|IL18RAP|SOCS3|NCR1|IFNAR1|DDIT4|CD163|C1QA|CLEC1A|PROK2|TNFAIP6|SIGLEC1|C1QB|BPI|HIF1A|HIST2H2BE|CCR2|NAIP|VSIG4|PTAFR|CLEC1B|PNMA1|C3AR1|IL1R1|CLU|CXCL2|FPR2|HRH1|MEFV|ARG2|ALOX5AP|IL18R1|SELP|PELI1|TNFSF4|IL8|OLR1|CEBPE|S100A12|LCN2|ABCC9|…
50896	5.9236e-26	7.9317e-23	258	11625	457	35607	response to stimulus	DLC1|XRCC4|ADCY4|CGA|ADORA3|LTBP2|AQP9|S100A8|SLC9A3|S100A9|GGT1|SGMS1|C1QC|ATP2B1|MAP3K6|MAP3K4|SERPINE2|AGPS|CLEC4E|LTB4R|PLOD2|COL4A3BP|PIK3CA|RAPGEF2|ADAM9|RAB27A|PTPRJ|POLK|ROCK2|STRN3|THY1|C1QA|RETN|CD38|C1QB|GLUL|DCLRE1A|SIPA1L1|CCR2|VSIG4|EIF2AK3|PNMA1|IL1R2|IL1R1|PFKFB2|STK17B|CD69|ARG2|CDA|KLF7|PELI1|KLF9|TRPC7|HGF|FNIP1|DAGLB|S100A12|BTLA|PLA2G4A|MGSA|DEPTOR|RIT1|RBPJ|GPR84|MSR1|NRP1|N…
9611	4.8696e-25	4.8903e-22	71	1299	457	35607	response to wounding	NRP1|ADORA3|S100A8|IL18|TLR1|S100A9|TLR2|SLC7A8|CXCR1|SIRPB2|SGMS1|TLR7|TLR8|MMP1|MMP25|ATP2B1|NLRC4|SLC1A2|SLC1A3|SERPINE2|CXCR4|LTB4R|IL1RAP|PIK3CA|RHOB|SERPINA1|RAB27A|IRAK2|IL18RAP|CD163|PROK2|TNFAIP6|SIGLEC1|HIF1A|CCR2|NAIP|TREM1|JMJD1C|PTAFR|PNMA1|C3AR1|CLU|CXCL2|FPR2|ITGAM|TIMP1|HRH1|MEFV|ALOX5AP|ARG2|SERPINC1|MAFG|SELP|TNFSF4|PLEK|IL8|OLR1|TRPC7|DGKH|HGF|ANXA5|DAGLB|SOD2|S100A12|PLA2G4A|S…
44699	5.8372e-24	4.6896e-21	275	13193	457	35607	single-organism process	DLC1|XRCC4|ADCY4|CGA|GDA|ADORA3|PRR15|LTBP2|PDLIM7|AQP9|S100A8|RP2|SLC9A3|S100A9|GGT1|TPD52|C1QC|ATP2B1|MAP3K6|MAP3K4|SERPINE2|LTB4R|COL4A3BP|PIK3CA|RAPGEF2|ADAM9|RAB27A|PTPRJ|ROCK2|THY1|C1QA|CD38|C1QB|GLUL|REC8|SPAG6|SIPA1L1|MGAM|CCR2|HSD11B1|VSIG4|EIF2AK3|PNMA1|IL1R2|ERMP1|IL1R1|OLFM4|STK17B|KCNJ2|CD69|ARG2|DNMT3L|CDA|EMB|KLF7|PELI1|KLF9|TRPC7|HGF|ECM2|GAS7|DAGLB|FNIP1|NCKAP1|S100A12|BTLA|PLA2G…
6954	3.0059e-23	2.0125e-20	42	460	457	35607	inflammatory response	C3AR1|ADORA3|S100A8|IL18|TLR1|CXCL2|S100A9|TLR2|CXCR1|FPR2|SGMS1|TLR7|TLR8|MMP25|NLRC4|HRH1|MEFV|CXCR4|LTB4R|ALOX5AP|IL1RAP|SERPINA1|IRAK2|SELP|IL18RAP|TNFSF4|IL8|OLR1|CD163|S100A12|PROK2|TNFAIP6|SIGLEC1|HIF1A|STAB1|MGSA|CCR2|NAIP|ALOX5|ORM2|PTAFR|PNMA1
42221	4.9437e-22	2.837e-19	136	4548	457	35607	response to chemical stimulus	DLC1|XRCC4|ADCY4|CGA|ADORA3|PLXNA1|LTBP2|AQP9|S100A8|WFS1|IL18|SLC9A3|TLR1|S100A9|TLR2|SLC7A8|GGT1|SGMS1|SRP19|TLR7|NR2E1|AGPS|PLOD2|CSF3R|PIK3CA|ADAM9|PTPRJ|IRS2|SOCS3|ROCK2|STRN3|MLXIPL|AHR|RETN|CD38|C1QB|GLUL|HIF1A|CCR2|SDCBP|NFE2L2|EIF2AK3|ME1|C3AR1|IL1R2|IL1R1|PFKFB2|CLU|GCLM|ITGAM|TIMP1|IRAK3|VDR|SLC30A1|CD69|ARG2|CDA|TEC|KLF7|PELI1|CUBN|S100P|KLF9|TRPC7|AK4|HGF|WIPI1|S100A12|LCN2|PLA2G4A|M…
9605	6.1435e-20	3.0848e-17	68	1476	457	35607	response to external stimulus	KYNU|NRP1|PLXNA1|NUAK2|S100A8|IL18|TLR1|S100A9|TLR2|PGLYRP1|CXCR1|RCVRN|TLR7|TLR8|NLRC4|SLC1A2|SLC1A3|SERPINE2|CXCR4|SEMA3E|CSF3R|RHOB|PTPRJ|SOCS3|ROCK2|PROK2|CCR2|SDCBP|GADD45A|PTAFR|ALPL|C3AR1|CXCL2|FPR1|FPR2|ITGAM|VDR|ACSL1|MAP3K2|PTK2B|RB1CC1|ARG2|SOS2|SERPINC1|ETV1|PER1|CDA|PRKAA1|ACSL4|TEC|KLF7|CUBN|COL4A1|IL8|PDK4|TRPC7|GPR77|HGF|WIPI1|SOD2|S100A12|LCN2|PLA2G4A|MAPK14|MGSA|ALOX5|SCN8A|TP53…
2376	1.6565e-19	7.3936e-17	94	2660	457	35607	immune system process	DLC1|XRCC4|KYNU|ADORA3|AQP9|S100A8|IL18|TLR1|S100A9|TLR2|SLC7A8|PGLYRP1|CXCR1|SIRPB2|SKAP2|TPD52|TLR7|C1QC|TLR8|MMP1|MARCO|NLRC4|CLEC4E|CXCR4|LTB4R|COL4A3BP|IL1RAP|LTF|CSF3R|PIK3CA|IFNGR2|ADAM9|RAB27A|IRAK2|IL18RAP|PRG3|SOCS3|NCR1|IFNAR1|DDIT4|THY1|C1QA|C1QB|CD38|BPI|HIF1A|VAMP7|HIPK2|CCR2|NAIP|TREM1|VSIG4|SLC40A1|PTAFR|PNMA1|IL1R2|C3AR1|IL1R1|CLU|CXCL2|ZBTB16|CHIT1|ITGAM|TIMP1|IRAK3|MEFV|PTK2B|A…
51704	5.0675e-18	2.0356e-15	165	6774	457	35607	multi-organism process	DLC1|XRCC4|PLXNA1|PDLIM7|S100A8|IL18|RP2|MMP8|TLR1|S100A9|TLR2|PGLYRP1|SGMS1|TLR7|NR2E1|TLR8|MMP1|NLRC4|SERPINE2|PLOD2|COL4A3BP|ADAM9|SOCS3|ROCK2|FA2H|CORO6|BASP1|DDIT4|THY1|CD38|REC8|DCLRE1A|HIF1A|SPAG6|ZNF197|SIPA1L1|VAMP7|CCR2|SDCBP|EIF2AK3|ME1|LMNB1|ADAMTSL4|SSH2|CLU|AHCTF1|SYCP2|CHIT1|TIMP1|IRAK3|CORO2A|VDR|BLOC1S4|ARG2|CDA|FGD4|ANGPTL4|TEC|KLF7|PELI1|CUBN|RAB8B|KLF9|TRPC7|BMX|HGF|ECM2|GAS7|…
50790	7.4003e-18	2.7025e-15	100	3119	457	35607	regulation of catalytic activity	DLC1|XRCC4|ADCY4|ADORA3|S100A8|WFS1|RP2|S100A9|RCVRN|TBC1D19|RGL1|MAP3K6|TBC1D15|NLRC4|MAP3K4|SERPINE2|TIAM2|TIAM1|ARHGEF40|PIK3CA|RAPGEF2|ADAM9|PTPRJ|IRS2|SOCS3|THY1|MAP4K4|HIF1A|SIPA1L1|CCR2|AKAP6|EIF2AK3|PFKFB2|GCLM|TIMP1|VDR|DUSP18|IRAK3|ARG2|DNMT3L|DUSP16|FGD4|ANGPTL4|PHACTR2|HGF|WIPI1|FNIP1|S100A12|TBC1D23|ADAP2|RGS2|MGSA|TMLHE|DEPTOR|CAMKK1|EVI5|NMUR1|CXCR4|SERPINA1|IRAK2|RPGR|PROK2|HIPK3|…
65009	1.0339e-17	3.4611e-15	109	3601	457	35607	regulation of molecular function	DLC1|XRCC4|ADCY4|ADORA3|S100A8|WFS1|RP2|S100A9|TLR2|RCVRN|TBC1D19|RGL1|MAP3K6|TBC1D15|NLRC4|MAP3K4|SERPINE2|TIAM2|TIAM1|ARHGEF40|PIK3CA|RAPGEF2|ADAM9|PTPRJ|IRS2|SOCS3|FOXN2|THY1|MAP4K4|HIF1A|SIPA1L1|CCR2|AKAP6|EIF2AK3|PFKFB2|CLU|GCLM|TIMP1|VDR|DUSP18|IRAK3|ARG2|DNMT3L|DUSP16|FGD4|ANGPTL4|PHACTR2|PELI1|HGF|WIPI1|FNIP1|S100A12|TBC1D23|ADAP2|RGS2|TMLHE|MGSA|DEPTOR|NRP1|CAMKK1|EVI5|CXCR4|NMUR1|SERPIN…
32501	1.9073e-17	5.8936e-15	189	8393	457	35607	multicellular organismal process	DLC1|CGA|ADCY4|XRCC4|GDA|PRR15|ADORA3|PLXNA1|S100A8|AQP9|PDLIM7|WFS1|RP2|IL18|MMP8|S100A9|SLC7A8|GGT1|RCVRN|TPD52|NR2E1|MMP1|ATP2B1|NLRC4|MAP3K4|SERPINE2|TIAM1|LTB4R|COL4A3BP|PIK3CA|IFRD1|RAB27A|ADAM9|PTPRJ|IRS2|SOCS3|ROCK2|FA2H|ENC1|FOXN2|BASP1|AHR|THY1|DDIT4|C1QB|CD38|REC8|GLUL|HIF1A|SPAG6|SIPA1L1|CCR2|MGAM|PYGO1|HSD11B1|SDCBP|EIF2AK3|SLC40A1|PNMA1|ERMP1|C3AR1|IL1R1|SSH2|CLU|KCNJ2|SYCP2|GCLM|IT…
44093	2.1653e-17	5.9836e-15	71	1783	457	35607	positive regulation of molecular function	DLC1|XRCC4|ADCY4|ADORA3|NRP1|S100A8|WFS1|RP2|S100A9|TLR2|RCVRN|TBC1D19|CAMKK1|TBC1D15|MAP3K6|NLRC4|MAP3K4|TIAM2|EVI5|CXCR4|NMUR1|PIK3CA|RAPGEF2|ADAM9|IRAK2|THY1|PROK2|HIF1A|SIPA1L1|HIPK2|AKAP6|EIF2AK3|SNX13|SNX18|TBC1D9|PFKFB2|CLU|FPR1|EGLN3|AZIN1|GCLM|FAM13A|IRAK3|VDR|ACSL1|MEFV|MAP3K2|PTK2B|ALOX5AP|PITRM1|DNMT3L|PRKAA1|TBC1D2|RASA2|FGD4|PLEK|IL8|RGS18|HGF|FZD4|CAPN3|WIPI1|CAPRIN2|S100A12|TBC1D2…
9607	2.2344e-17	5.9836e-15	46	795	457	35607	response to biotic stimulus	TG|ALPL|S100A8|WFS1|IL18|CLU|TLR1|CXCL2|S100A9|TLR2|PGLYRP1|SGMS1|IVNS1ABP|TLR7|CHIT1|TLR8|IRAK3|NLRC4|CXCR4|ARG2|LTF|CDA|IFNGR2|ADAM9|IRAK2|SELP|PELI1|TNFSF4|IL8|CEBPE|SOCS3|IFNAR1|SOD2|DDIT4|S100A12|LCN2|BPI|ABCC9|PLA2G4A|STAB1|HIST2H2BE|MAPK14|BNIP3L|EIF2AK3|MGST1|PTAFR
7154	2.7402e-17	6.582e-15	182	7967	457	35607	cell communication	DLC1|CGA|ADCY4|ADORA3|PLXNA1|LTBP2|WFS1|IL18|TLR1|S100A9|TLR2|PGLYRP1|RCVRN|TLR7|NR2E1|TLR8|RGL1|MARCO|MAP3K6|NLRC4|MAP3K4|TIAM2|TIAM1|LTB4R|COL4A3BP|CSF3R|PIK3CA|RAPGEF2|RAB27A|ADAM9|PTPRJ|IRS2|SOCS3|ROCK2|FA2H|MLXIPL|AHR|THY1|DDIT4|C1QA|MAP4K4|CD38|TNFAIP6|GLUL|HIF1A|SIPA1L1|CCR2|PYGO1|SDCBP|NFE2L2|EIF2AK3|IL1R2|C3AR1|IL1R1|CLU|STK17B|KCNJ2|ITGAM|IRAK3|CORO2A|VDR|BLOC1S4|ITGB8|CD69|RTKN2|CDA|ST…
44707	2.7855e-17	6.582e-15	188	8357	457	35607	single-multicellular organism process	DLC1|CGA|ADCY4|XRCC4|GDA|PRR15|ADORA3|PLXNA1|S100A8|AQP9|PDLIM7|WFS1|RP2|IL18|MMP8|S100A9|SLC7A8|GGT1|RCVRN|TPD52|NR2E1|MMP1|ATP2B1|NLRC4|MAP3K4|SERPINE2|TIAM1|LTB4R|COL4A3BP|PIK3CA|IFRD1|RAB27A|ADAM9|PTPRJ|IRS2|SOCS3|ROCK2|FA2H|ENC1|FOXN2|BASP1|AHR|THY1|DDIT4|C1QB|REC8|GLUL|HIF1A|SPAG6|SIPA1L1|CCR2|MGAM|PYGO1|HSD11B1|SDCBP|EIF2AK3|SLC40A1|PNMA1|ERMP1|C3AR1|IL1R1|SSH2|CLU|KCNJ2|SYCP2|GCLM|ITGAM|P…
51174	3.1396e-17	7.0065e-15	76	2020	457	35607	regulation of phosphorus metabolic process	DLC1|ADCY4|ADORA3|NRP1|WFS1|RP2|RCVRN|TBC1D19|CAMKK1|TBC1D15|MAP3K6|MAP3K4|TIAM2|EVI5|CXCR4|PIK3CA|RAPGEF2|ADAM9|IRAK2|PTPRJ|IRS2|LIMK2|SOCS3|MLXIPL|THY1|DDIT4|PROK2|HIPK3|SIPA1L1|CCR2|SDCBP|AKAP6|GADD45A|EIF2AK3|SNX13|SNX18|TBC1D9|PFKFB2|FPR1|FAM13A|IRAK3|DUSP18|HRH1|ACSL1|MAP3K2|PTK2B|RB1CC1|DUSP16|PPP1R12A|CDA|BCL6|PRKAA1|TBC1D2|RASA2|FGD4|PLEK|IL8|PDK4|RGS18|HGF|SAMSN1|FZD4|APPL2|WIPI1|FNIP1|…
43085	6.252e-17	1.3218e-14	64	1516	457	35607	positive regulation of catalytic activity	DLC1|XRCC4|ADCY4|ADORA3|S100A8|WFS1|RP2|S100A9|RCVRN|TBC1D19|CAMKK1|TBC1D15|MAP3K6|NLRC4|MAP3K4|TIAM2|EVI5|CXCR4|NMUR1|PIK3CA|RAPGEF2|ADAM9|IRAK2|THY1|PROK2|HIF1A|SIPA1L1|AKAP6|EIF2AK3|SNX13|SNX18|TBC1D9|PFKFB2|FPR1|EGLN3|AZIN1|GCLM|FAM13A|VDR|ACSL1|MEFV|MAP3K2|PTK2B|ALOX5AP|PITRM1|DNMT3L|PRKAA1|TBC1D2|RASA2|FGD4|PLEK|IL8|RGS18|HGF|FZD4|WIPI1|S100A12|TBC1D23|ADAP2|RGS2|MAPK14|MGSA|APAF1|ARAP3
48583	7.3648e-17	1.4792e-14	111	3809	457	35607	regulation of response to stimulus	DLC1|ADORA3|S100A8|IL18|S100A9|TLR1|PGLYRP1|TLR2|GGT1|TBC1D19|C1QC|TLR7|RGL1|TLR8|MARCO|MAP3K6|TBC1D15|NLRC4|MAP3K4|SERPINE2|TIAM2|TIAM1|ARHGEF40|PIK3CA|RAPGEF2|ADAM9|PTPRJ|SOCS3|STRN3|DDIT4|THY1|C1QA|CD38|C1QB|MAP4K4|HIF1A|SIPA1L1|CCR2|AKAP6|SDCBP|NFE2L2|VSIG4|EIF2AK3|C3AR1|CLU|DUSP18|IRAK3|DUSP16|TEC|FGD4|PELI1|HGF|FNIP1|S100A12|BTLA|PLA2G4A|TBC1D23|ADAP2|RGS2|DEPTOR|RBPJ|OMG|IL22RA2|NRP1|FGF9|…
19220	7.7888e-17	1.4899e-14	75	2008	457	35607	regulation of phosphate metabolic process	DLC1|ADCY4|ADORA3|NRP1|WFS1|RP2|RCVRN|TBC1D19|CAMKK1|TBC1D15|MAP3K6|MAP3K4|TIAM2|EVI5|CXCR4|PIK3CA|RAPGEF2|ADAM9|IRAK2|PTPRJ|IRS2|LIMK2|SOCS3|MLXIPL|THY1|DDIT4|PROK2|HIPK3|SIPA1L1|CCR2|SDCBP|AKAP6|GADD45A|EIF2AK3|SNX13|SNX18|TBC1D9|PFKFB2|FPR1|FAM13A|IRAK3|DUSP18|HRH1|ACSL1|MAP3K2|PTK2B|RB1CC1|DUSP16|PPP1R12A|CDA|BCL6|PRKAA1|TBC1D2|RASA2|FGD4|PLEK|IL8|RGS18|HGF|SAMSN1|FZD4|APPL2|WIPI1|FNIP1|CAPRI…
70887	9.9953e-17	1.8251e-14	82	2345	457	35607	cellular response to chemical stimulus	DLC1|XRCC4|ADCY4|CGA|NRP1|LTBP2|AQP9|S100A8|WFS1|FGF9|IL18|S100A9|TLR2|CXCR1|GGT1|SGMS1|NR2E1|CXCR4|PLOD2|IL1RAP|CSF3R|PIK3CA|RHOB|YOD1|IFNGR2|USP15|ADAM9|IRAK2|IRS2|SOCS3|PIK3C2A|MLXIPL|AHR|IFNAR1|ATP6V1A|HIF1A|DGAT2|HIPK2|CCR2|GNB4|MDM4|NFE2L2|EIF2AK3|PTAFR|ALPL|IL1R2|IL1R1|CLU|EGLN3|GCLM|ITGAM|IRAK3|VDR|HRH1|ACSL1|CD69|PTK2B|ALOX5AP|ARG2|PRKAA1|TEC|IL18R1|COL4A1|TNFSF4|KLF9|IL8|CEBPE|PDK4|HGF|…
48518	1.4036e-16	2.4515e-14	134	5136	457	35607	positive regulation of biological process	DLC1|XRCC4|ADCY4|CGA|ADORA3|PDLIM7|S100A8|WFS1|IL18|TLR1|S100A9|TLR2|PGLYRP1|SGMS1|TLR7|NR2E1|C1QC|TLR8|MARCO|MAP3K6|NLRC4|MAP3K4|SERPINE2|CLEC4E|TIAM1|PIK3CA|FNDC3B|RAB27A|ADAM9|PTPRJ|IRS2|SOCS3|ROCK2|STRN3|MLXIPL|BASP1|AHR|DDIT4|THY1|C1QA|CD38|C1QB|HIF1A|CCR2|PYGO1|SDCBP|NFE2L2|VSIG4|EIF2AK3|C3AR1|ADAMTSL4|PFKFB2|CLU|STK17B|MYBL1|TIMP1|IRAK3|VDR|RTKN2|ANGPTL4|FGD4|TEC|KLF7|PELI1|RAB8B|HGF|ECM2|…
51716	3.1287e-16	5.2367e-14	190	8680	457	35607	cellular response to stimulus	DLC1|XRCC4|ADCY4|CGA|ADORA3|PLXNA1|S100A8|AQP9|LTBP2|WFS1|IL18|TLR1|S100A9|TLR2|PGLYRP1|GGT1|RCVRN|SGMS1|TLR7|NR2E1|TLR8|RGL1|MARCO|MAP3K6|NLRC4|MAP3K4|TIAM2|TIAM1|PLOD2|LTB4R|COL4A3BP|CSF3R|PIK3CA|RAPGEF2|RAB27A|ADAM9|PTPRJ|POLK|IRS2|SOCS3|ROCK2|MLXIPL|AHR|THY1|DDIT4|MAP4K4|CD38|TNFAIP6|DCLRE1A|HIF1A|SIPA1L1|CCR2|PYGO1|SDCBP|NFE2L2|EIF2AK3|IL1R2|C3AR1|IL1R1|CLU|STK17B|GCLM|SESN1|ITGAM|IRAK3|CORO…
65008	4.3132e-16	6.771e-14	102	3421	457	35607	regulation of biological quality	DLC1|CGA|ADORA3|AQP9|S100A8|WFS1|IL18|SLC9A3|S100A9|TLR1|SLC7A8|TLR2|NR2E1|TLR7|MMP1|ATP2B1|SERPINE2|COL4A3BP|PIK3CA|RAPGEF2|RAB27A|PTPRJ|IRS2|FA2H|MLXIPL|CD38|GLUL|HIF1A|SIPA1L1|CCR2|SLC40A1|EIF2AK3|C3AR1|CLU|SSH2|GCLM|ITGAM|TIMP1|VDR|SLC30A1|ANGPTL4|FGD4|MAFG|CUBN|TRPC7|HGF|GAS7|DAGLB|NCKAP1|S100A12|LCN2|PPIF|PLA2G4A|RGS2|DEPTOR|SCN8A|MERTK|OMG|BCO2|CYB5R4|STEAP4|NRP1|SIRPB2|SLC1A3|CXCR4|SEMA3E…
51707	4.3825e-16	6.771e-14	43	754	457	35607	response to other organism	ALPL|TG|S100A8|IL18|CLU|TLR1|S100A9|CXCL2|TLR2|PGLYRP1|SGMS1|IVNS1ABP|TLR7|CHIT1|TLR8|IRAK3|NLRC4|CXCR4|ARG2|LTF|IFNGR2|ADAM9|IRAK2|SELP|PELI1|TNFSF4|IL8|CEBPE|SOCS3|IFNAR1|SOD2|DDIT4|S100A12|LCN2|BPI|ABCC9|PLA2G4A|STAB1|HIST2H2BE|MAPK14|BNIP3L|MGST1|PTAFR
10033	5.4029e-16	8.0384e-14	92	2913	457	35607	response to organic substance	DLC1|CGA|ADCY4|KYNU|NRP1|S100A8|AQP9|LTBP2|WFS1|FGF9|SLC9A3|IL18|TLR1|S100A9|TLR2|CXCR1|SGMS1|NR2E1|HSPH1|CXCR4|PLOD2|IL1RAP|CSF3R|PIK3CA|YOD1|IFNGR2|USP15|ADAM9|IRAK2|IRS2|SOCS3|PIK3C2A|STRN3|MLXIPL|AHR|IFNAR1|C1QB|CD38|RETN|ATP6V1A|GLUL|HIF1A|DGAT2|HIPK2|CCR2|SORT1|GNB4|NFE2L2|EIF2AK3|PTAFR|TG|ALPL|ME1|IL1R2|IL1R1|PFKFB2|CLU|CXCL2|TIMP1|IRAK3|VDR|HRH1|ACSL1|PTK2B|ARG2|CDA|PRKAA1|ACSL4|TEC|IL18R…
44700	8.6504e-16	1.1982e-13	174	7718	457	35607	single organism signaling	DLC1|ADCY4|CGA|ADORA3|PLXNA1|LTBP2|WFS1|IL18|TLR1|S100A9|TLR2|PGLYRP1|RCVRN|TLR7|NR2E1|TLR8|RGL1|MARCO|MAP3K6|NLRC4|MAP3K4|TIAM2|TIAM1|LTB4R|COL4A3BP|CSF3R|PIK3CA|RAPGEF2|RAB27A|ADAM9|PTPRJ|IRS2|SOCS3|ROCK2|FA2H|MLXIPL|AHR|THY1|DDIT4|C1QA|MAP4K4|TNFAIP6|CD38|GLUL|HIF1A|SIPA1L1|CCR2|PYGO1|SDCBP|NFE2L2|EIF2AK3|IL1R2|C3AR1|IL1R1|CLU|STK17B|KCNJ2|ITGAM|IRAK3|CORO2A|VDR|BLOC1S4|ITGB8|CD69|RTKN2|CDA|ST…
23052	8.6504e-16	1.1982e-13	174	7718	457	35607	signaling	DLC1|ADCY4|CGA|ADORA3|PLXNA1|LTBP2|WFS1|IL18|TLR1|S100A9|TLR2|PGLYRP1|RCVRN|TLR7|NR2E1|TLR8|RGL1|MARCO|MAP3K6|NLRC4|MAP3K4|TIAM2|TIAM1|LTB4R|COL4A3BP|CSF3R|PIK3CA|RAPGEF2|RAB27A|ADAM9|PTPRJ|IRS2|SOCS3|ROCK2|FA2H|MLXIPL|AHR|THY1|DDIT4|C1QA|MAP4K4|TNFAIP6|CD38|GLUL|HIF1A|SIPA1L1|CCR2|PYGO1|SDCBP|NFE2L2|EIF2AK3|IL1R2|C3AR1|IL1R1|CLU|STK17B|KCNJ2|ITGAM|IRAK3|CORO2A|VDR|BLOC1S4|ITGB8|CD69|RTKN2|CDA|ST…
65007	9.5426e-15	1.2778e-12	301	17120	457	35607	biological regulation	DLC1|XRCC4|ADCY4|CGA|ADORA3|LTBP2|PDLIM7|AQP9|S100A8|RP2|SLC9A3|S100A9|GGT1|SGMS1|C1QC|ATP2B1|MAP3K6|MAP3K4|SERPINE2|CLEC4E|LTB4R|COL4A3BP|PIK3CA|ARHGEF40|RAPGEF2|RAB27A|ADAM9|PTPRJ|ROCK2|STRN3|THY1|C1QA|CD38|C1QB|GLUL|SIPA1L1|CCR2|VSIG4|EIF2AK3|IL1R2|IL1R1|PFKFB2|STK17B|AHCTF1|MYBL1|KCNJ2|DUSP18|CD69|ARG2|DNMT3L|DUSP16|CDA|KLF7|PELI1|KLF9|TRPC7|HGF|ECM2|GAS7|DAGLB|FNIP1|NCKAP1|S100A12|BTLA|PLA2G…
7165	1.0519e-14	1.3631e-12	161	7084	457	35607	signal transduction	DLC1|ADCY4|CGA|ADORA3|PLXNA1|LTBP2|WFS1|IL18|TLR1|S100A9|TLR2|PGLYRP1|RCVRN|TLR7|NR2E1|TLR8|RGL1|MARCO|MAP3K6|NLRC4|MAP3K4|TIAM2|TIAM1|LTB4R|COL4A3BP|CSF3R|PIK3CA|RAPGEF2|RAB27A|ADAM9|PTPRJ|IRS2|SOCS3|ROCK2|MLXIPL|AHR|THY1|DDIT4|MAP4K4|TNFAIP6|CD38|HIF1A|SIPA1L1|CCR2|PYGO1|SDCBP|NFE2L2|EIF2AK3|IL1R2|C3AR1|IL1R1|CLU|STK17B|ITGAM|IRAK3|CORO2A|VDR|ITGB8|CD69|RTKN2|CDA|STK38L|FGD4|ANGPTL4|TEC|ADAM28|…
9617	1.7185e-14	2.1573e-12	33	495	457	35607	response to bacterium	ALPL|TG|S100A8|IL18|S100A9|CXCL2|TLR1|TLR2|PGLYRP1|SGMS1|CHIT1|IRAK3|NLRC4|ARG2|LTF|ADAM9|IRAK2|SELP|PELI1|TNFSF4|IL8|CEBPE|SOCS3|S100A12|SOD2|LCN2|BPI|PLA2G4A|STAB1|HIST2H2BE|MAPK14|MGST1|PTAFR
80134	2.1817e-14	2.6557e-12	46	957	457	35607	regulation of response to stress	ADORA3|S100A8|IL18|TLR1|S100A9|TLR2|PGLYRP1|GGT1|TLR7|TLR8|MARCO|IRAK3|MAP3K6|NLRC4|MAP3K4|MEFV|SERPINE2|MAP3K2|PTK2B|SERPINC1|BCL6|IFNGR2|FGD4|TEC|IRAK2|SELP|PELI1|TNFSF4|PLEK|SOCS3|NCR1|FZD4|CAPN3|IFNAR1|S100A12|MAP4K4|PLA2G4A|HIPK3|MAPK14|HIPK2|CCR2|PLA2G7|SDCBP|NFE2L2|OMG|PTAFR
48522	2.2619e-14	2.6724e-12	118	4534	457	35607	positive regulation of cellular process	DLC1|XRCC4|ADCY4|CGA|ADORA3|PDLIM7|S100A8|WFS1|IL18|TLR1|S100A9|TLR2|TLR7|NR2E1|TLR8|MAP3K6|NLRC4|MAP3K4|SERPINE2|CLEC4E|TIAM1|PIK3CA|FNDC3B|RAB27A|ADAM9|PTPRJ|IRS2|SOCS3|ROCK2|STRN3|MLXIPL|AHR|DDIT4|THY1|CD38|HIF1A|CCR2|PYGO1|SDCBP|NFE2L2|EIF2AK3|C3AR1|ADAMTSL4|PFKFB2|CLU|STK17B|MYBL1|TIMP1|VDR|RTKN2|TEC|FGD4|KLF7|PELI1|RAB8B|HGF|ECM2|WIPI1|S100A12|LCN2|BTLA|PLA2G4A|ETS2|RIT1|MERTK|RBPJ|E2F3|MSR…
50789	5.3084e-13	6.0925e-11	286	16372	457	35607	regulation of biological process	DLC1|XRCC4|ADCY4|CGA|ADORA3|LTBP2|PDLIM7|S100A8|RP2|SLC9A3|S100A9|GGT1|SGMS1|C1QC|MAP3K6|MAP3K4|SERPINE2|CLEC4E|LTB4R|COL4A3BP|PIK3CA|ARHGEF40|RAPGEF2|RAB27A|ADAM9|PTPRJ|ROCK2|STRN3|THY1|C1QA|CD38|C1QB|SIPA1L1|CCR2|VSIG4|EIF2AK3|IL1R2|IL1R1|PFKFB2|STK17B|AHCTF1|MYBL1|KCNJ2|DUSP18|CD69|ARG2|DNMT3L|DUSP16|CDA|KLF7|PELI1|KLF9|HGF|ECM2|GAS7|FNIP1|NCKAP1|S100A12|BTLA|PLA2G4A|ADAP2|RGS2|ETS2|MGSA|DEPTO…
71310	8.7244e-13	9.7349e-11	65	1913	457	35607	cellular response to organic substance	DLC1|ADCY4|CGA|NRP1|LTBP2|AQP9|WFS1|FGF9|IL18|TLR2|CXCR1|SGMS1|NR2E1|CXCR4|PLOD2|IL1RAP|CSF3R|PIK3CA|YOD1|IFNGR2|USP15|ADAM9|IRAK2|IRS2|SOCS3|PIK3C2A|MLXIPL|AHR|IFNAR1|ATP6V1A|HIF1A|DGAT2|HIPK2|CCR2|GNB4|NFE2L2|EIF2AK3|PTAFR|ALPL|IL1R2|IL1R1|CLU|IRAK3|VDR|HRH1|ACSL1|PTK2B|ARG2|PRKAA1|TEC|IL18R1|TNFSF4|IL8|CEBPE|KLF9|PDK4|HGF|WIPI1|FZD4|SOD2|LCN2|DUSP1|ID1|MAPK14|IL22RA2
6955	9.4778e-13	1.029e-10	59	1634	457	35607	immune response	XRCC4|KYNU|ADORA3|AQP9|S100A8|IL18|S100A9|TLR1|PGLYRP1|TLR2|C1QC|TLR7|TLR8|MARCO|NLRC4|CLEC4E|LTB4R|COL4A3BP|IL1RAP|LTF|IFNGR2|RAB27A|IRAK2|IL18RAP|PRG3|SOCS3|IFNAR1|C1QA|C1QB|BPI|VAMP7|CCR2|NAIP|TREM1|VSIG4|PTAFR|PNMA1|C3AR1|IL1R2|IL1R1|CLU|CXCL2|CHIT1|MEFV|PTK2B|ARG2|BCL6|IL18R1|PELI1|TNFSF4|IL8|S100A12|LCN2|CCL14|FCAR|P2RY14|MAPK14|MGSA|C1RL
44281	1.4848e-12	1.5696e-10	111	4407	457	35607	small molecule metabolic process	ADCY4|CGA|GDA|RP2|PGD|SLC7A8|GGT1|SGMS1|GPCPD1|RGL1|GLDC|ATP2B1|SLC2A5|AGPS|TIAM2|SLC2A3|COL4A3BP|NT5C3|NT5C2|PIK3CA|PHOSPHO1|ELOVL7|GPT2|VNN2|RAB27A|SPTLC3|CA12|FA2H|MLXIPL|HAL|TCN1|GLUL|HIF1A|MGAM|HSD11B1|ME1|MAMDC2|PFKFB4|PFKFB3|PFKFB2|KMO|GCLM|ARG2|CDA|LGSN|ANGPTL4|RAB8B|CUBN|AK4|PLA2G4A|NADKD1|TMLHE|RIT1|GK|BCO2|PC|KYNU|SLC1A3|P4HA1|CHST11|AGPAT9|RHOB|YOD1|CHST15|TUBB1|IPMK|ATP8B4|TBL1XR1|PR…
6915	1.5494e-12	1.5959e-10	48	1164	457	35607	apoptotic process	DLC1|LMNB1|S100A8|NUAK2|ADAMTSL4|CLU|S100A9|STK17B|EGLN3|ZBTB16|SGMS1|SYCP2|NLRC4|TIAM2|CXCR4|TIAM1|PTK2B|ARG2|SOS2|RHOB|FGD4|RNF144B|BCL2L15|PRG3|BMX|HGF|CAPN3|AHR|SOD2|NCKAP1|DDIT4|PPIF|LCN2|CD38|ID1|HIPK3|MAPK14|HIPK2|BNIP3L|SORT1|NAIP|G0S2|MDM4|APAF1|GADD45A|EIF2AK3|SLC40A1|PNMA1
12501	3.1869e-12	3.2005e-10	48	1188	457	35607	programmed cell death	DLC1|LMNB1|S100A8|NUAK2|ADAMTSL4|CLU|S100A9|STK17B|EGLN3|ZBTB16|SGMS1|SYCP2|NLRC4|TIAM2|CXCR4|TIAM1|PTK2B|ARG2|SOS2|RHOB|FGD4|RNF144B|BCL2L15|PRG3|BMX|HGF|CAPN3|AHR|SOD2|NCKAP1|DDIT4|PPIF|LCN2|CD38|ID1|HIPK3|MAPK14|HIPK2|BNIP3L|SORT1|NAIP|G0S2|MDM4|APAF1|GADD45A|EIF2AK3|SLC40A1|PNMA1
16043	3.7332e-12	3.6576e-10	129	5551	457	35607	cellular component organization	DLC1|PLXNA1|PDLIM7|RP2|MMP8|S100A9|NR2E1|MMP1|NLRC4|SERPINE2|PLOD2|COL4A3BP|ROCK2|FA2H|CORO6|BASP1|DDIT4|THY1|REC8|DCLRE1A|HIF1A|SPAG6|VAMP7|SIPA1L1|SDCBP|EIF2AK3|ME1|LMNB1|ADAMTSL4|SSH2|CLU|AHCTF1|SYCP2|TIMP1|CORO2A|VDR|BLOC1S4|CDA|TEC|ANGPTL4|FGD4|KLF7|CUBN|RAB8B|TRPC7|BMX|HGF|ECM2|GAS7|WIPI1|NCKAP1|PPIF|LCN2|MGSA|DEPTOR|RIT1|SCN8A|MERTK|RBPJ|OMG|NRP1|NUAK2|KIF27|TTC26|SKAP2|CCDC40|SLC1A3|CXCR4…
2237	4.8336e-12	4.623e-10	25	346	457	35607	response to molecule of bacterial origin	ALPL|TG|S100A8|IL18|S100A9|CXCL2|TLR1|TLR2|SGMS1|IRAK3|ARG2|ADAM9|IRAK2|SELP|PELI1|TNFSF4|CEBPE|IL8|SOCS3|SOD2|LCN2|PLA2G4A|MAPK14|PTAFR|MGST1
42981	5.4034e-12	4.9348e-10	58	1658	457	35607	regulation of apoptotic process	DLC1|XRCC4|NRP1|NUAK2|S100A8|WFS1|IL18|S100A9|TLR2|SGMS1|NR2E1|NLRC4|CHST11|PIK3CA|RHOB|IRS2|PRG3|SOCS3|DDIT4|CD38|PROK2|HIF1A|HIPK3|HIPK2|SORT1|NAIP|G0S2|MDM4|NFE2L2|EIF2AK3|ADAMTSL4|CLU|EGLN3|STK17B|ZBTB16|GCLM|TIMP1|VDR|PTK2B|RB1CC1|PRKAA1|BCL6|ANGPTL4|TEC|PDK4|HGF|ANXA5|CAPN3|SOD2|PPIF|RLF|LCN2|PLA2G4A|DUSP1|BNIP3L|DEPTOR|RIT1|APAF1
10646	5.4053e-12	4.9348e-10	89	3246	457	35607	regulation of cell communication	DLC1|ADORA3|FGF9|TLR2|TBC1D19|SKAP2|TLR7|NR2E1|RGL1|SLA|TBC1D15|MAP3K6|MAP3K4|SLC1A3|TIAM2|EVI5|SERPINE2|CXCR4|TIAM1|AGPAT9|CHST11|ARHGEF40|RHOB|RAPGEF2|IFNGR2|USP15|ADAM9|IRAK2|PTPRJ|IRS2|SOCS3|STRN3|IFNAR1|THY1|DDIT4|PJA2|MAP4K4|PROK2|CD38|HIF1A|HIPK3|SIPA1L1|HIPK2|SDCBP|AKAP6|EIF2AK3|SNX13|TG|TBC1D9|PFKFB2|CLU|FPR1|FAM13A|IRAK3|DUSP18|MAP3K2|SLC30A1|PTK2B|SOS2|DUSP16|BCL6|PRKAA1|RASA2|TBC1D2|F…
23051	5.5875e-12	4.9878e-10	89	3248	457	35607	regulation of signaling	DLC1|ADORA3|FGF9|TLR2|TBC1D19|SKAP2|TLR7|NR2E1|RGL1|SLA|TBC1D15|MAP3K6|MAP3K4|SLC1A3|TIAM2|EVI5|SERPINE2|CXCR4|TIAM1|AGPAT9|CHST11|ARHGEF40|RHOB|RAPGEF2|IFNGR2|USP15|ADAM9|IRAK2|PTPRJ|IRS2|SOCS3|STRN3|IFNAR1|THY1|DDIT4|PJA2|MAP4K4|PROK2|CD38|HIF1A|HIPK3|SIPA1L1|HIPK2|SDCBP|AKAP6|EIF2AK3|SNX13|TG|TBC1D9|PFKFB2|CLU|FPR1|FAM13A|IRAK3|DUSP18|MAP3K2|SLC30A1|PTK2B|SOS2|DUSP16|BCL6|PRKAA1|RASA2|TBC1D2|F…
45087	6.5156e-12	5.6898e-10	35	687	457	35607	innate immune response	KYNU|IL1R1|S100A8|IL18|CLU|S100A9|TLR1|TLR2|PGLYRP1|TLR7|C1QC|TLR8|MARCO|NLRC4|MEFV|ARG2|IL1RAP|IFNGR2|RAB27A|IRAK2|IL18R1|PELI1|IL18RAP|SOCS3|IFNAR1|S100A12|LCN2|C1QA|C1QB|MAPK14|CCR2|C1RL|NAIP|VSIG4|PTAFR
43067	8.9161e-12	7.6204e-10	58	1679	457	35607	regulation of programmed cell death	DLC1|XRCC4|NRP1|NUAK2|S100A8|WFS1|IL18|S100A9|TLR2|SGMS1|NR2E1|NLRC4|CHST11|PIK3CA|RHOB|IRS2|PRG3|SOCS3|DDIT4|CD38|PROK2|HIF1A|HIPK3|HIPK2|SORT1|NAIP|G0S2|MDM4|NFE2L2|EIF2AK3|ADAMTSL4|CLU|EGLN3|STK17B|ZBTB16|GCLM|TIMP1|VDR|PTK2B|RB1CC1|PRKAA1|BCL6|ANGPTL4|TEC|PDK4|HGF|ANXA5|CAPN3|SOD2|PPIF|RLF|LCN2|PLA2G4A|DUSP1|BNIP3L|DEPTOR|RIT1|APAF1
32502	1.1067e-11	9.2615e-10	147	6771	457	35607	developmental process	DLC1|XRCC4|CGA|GDA|PRR15|PLXNA1|PDLIM7|WFS1|IL18|RP2|TPD52|NR2E1|MAP3K4|SERPINE2|TIAM1|COL4A3BP|PIK3CA|IFRD1|RAB27A|ADAM9|PTPRJ|IRS2|SOCS3|ROCK2|FA2H|ENC1|MLXIPL|FOXN2|BASP1|AHR|DDIT4|THY1|RETN|C1QB|REC8|HIF1A|SPAG6|SIPA1L1|PYGO1|HSD11B1|SDCBP|EIF2AK3|SLC40A1|PNMA1|C3AR1|ERMP1|SSH2|CLU|SYCP2|ITGAM|PAQR5|TIMP1|VDR|BLOC1S4|TCP11|ITGB8|SLC30A1|ARG2|DNMT3L|RTKN2|ANGPTL4|TEC|MAFG|KLF7|CUBN|KLF9|TRPC7|…
8219	1.186e-11	9.7224e-10	51	1367	457	35607	cell death	DLC1|C9ORF72|NUAK2|S100A8|S100A9|SGMS1|NLRC4|TIAM2|TIAM1|CXCR4|RHOB|BCL2L15|PRG3|FA2H|AHR|DDIT4|CD38|HIPK3|HIPK2|SORT1|NAIP|G0S2|MDM4|SLC40A1|EIF2AK3|GADD45A|PNMA1|LMNB1|ADAMTSL4|CLU|EGLN3|STK17B|ZBTB16|SYCP2|PTK2B|ARG2|SOS2|FGD4|RNF144B|OLR1|BMX|HGF|CAPN3|NCKAP1|SOD2|LCN2|PPIF|ID1|MAPK14|BNIP3L|APAF1
40011	1.3529e-11	1.0869e-09	51	1372	457	35607	locomotion	NRP1|S100A8|PLXNA1|S100A9|SLC7A8|SIRPB2|CXCR1|NR2E1|MMP1|CCDC40|CXCR4|SEMA3E|RHOB|PIK3CA|CSF3R|PTPRJ|ROCK2|DDIT4|PROK2|HIF1A|SPAG6|CCR2|SDCBP|TREM1|PTAFR|C3AR1|CXCL2|FPR1|FPR2|ITGAM|PTK2B|SOS2|ETV1|TEC|SELP|KLF7|S100P|COL4A1|IL8|OLR1|TRPC7|HGF|GPR77|FZD4|NCKAP1|S100A12|ID1|MAPK14|MGSA|SCN8A|MERTK
16265	1.3889e-11	1.094e-09	51	1373	457	35607	death	DLC1|C9ORF72|NUAK2|S100A8|S100A9|SGMS1|NLRC4|TIAM2|TIAM1|CXCR4|RHOB|BCL2L15|PRG3|FA2H|AHR|DDIT4|CD38|HIPK3|HIPK2|SORT1|NAIP|G0S2|MDM4|SLC40A1|EIF2AK3|GADD45A|PNMA1|LMNB1|ADAMTSL4|CLU|EGLN3|STK17B|ZBTB16|SYCP2|PTK2B|ARG2|SOS2|FGD4|RNF144B|OLR1|BMX|HGF|CAPN3|NCKAP1|SOD2|LCN2|PPIF|ID1|MAPK14|BNIP3L|APAF1
50794	2.241e-11	1.7312e-09	266	15256	457	35607	regulation of cellular process	DLC1|XRCC4|ADCY4|CGA|ADORA3|LTBP2|PDLIM7|S100A8|RP2|S100A9|SGMS1|C1QC|MAP3K6|MAP3K4|SERPINE2|CLEC4E|LTB4R|COL4A3BP|PIK3CA|ARHGEF40|RAPGEF2|ADAM9|RAB27A|PTPRJ|ROCK2|STRN3|THY1|CD38|SIPA1L1|CCR2|VSIG4|EIF2AK3|IL1R2|IL1R1|PFKFB2|STK17B|AHCTF1|MYBL1|KCNJ2|DUSP18|CD69|ARG2|DNMT3L|DUSP16|CDA|KLF7|PELI1|KLF9|HGF|ECM2|GAS7|FNIP1|S100A12|BTLA|PLA2G4A|ADAP2|RGS2|ETS2|MGSA|DEPTOR|RIT1|RBPJ|BCO2|GPR84|KCNJ15…
42325	2.6684e-11	2.0225e-09	48	1263	457	35607	regulation of phosphorylation	DLC1|ADCY4|NRP1|WFS1|PFKFB2|FPR1|CAMKK1|IRAK3|DUSP18|MAP3K6|MAP3K4|ACSL1|MAP3K2|CXCR4|PTK2B|RB1CC1|DUSP16|PIK3CA|PRKAA1|ADAM9|FGD4|IRAK2|PTPRJ|IRS2|IL8|LIMK2|SOCS3|MLXIPL|HGF|SAMSN1|FZD4|APPL2|WIPI1|FNIP1|CAPRIN2|S100A12|THY1|DDIT4|PROK2|RGS2|DUSP1|HIPK3|MAPK14|SDCBP|DEPTOR|GADD45A|EIF2AK3|IL22RA2
71840	3.3834e-11	2.5169e-09	129	5730	457	35607	cellular component organization or biogenesis	DLC1|PLXNA1|PDLIM7|RP2|MMP8|S100A9|NR2E1|MMP1|NLRC4|SERPINE2|PLOD2|COL4A3BP|ROCK2|FA2H|CORO6|BASP1|DDIT4|THY1|REC8|DCLRE1A|HIF1A|SPAG6|VAMP7|SIPA1L1|SDCBP|EIF2AK3|ME1|LMNB1|ADAMTSL4|SSH2|CLU|AHCTF1|SYCP2|TIMP1|CORO2A|VDR|BLOC1S4|CDA|TEC|ANGPTL4|FGD4|KLF7|CUBN|RAB8B|TRPC7|BMX|HGF|ECM2|GAS7|WIPI1|NCKAP1|PPIF|LCN2|MGSA|DEPTOR|RIT1|SCN8A|MERTK|RBPJ|OMG|NRP1|NUAK2|KIF27|TTC26|SKAP2|CCDC40|SLC1A3|CXCR4…
10941	3.5418e-11	2.5868e-09	58	1739	457	35607	regulation of cell death	DLC1|XRCC4|NRP1|NUAK2|S100A8|WFS1|IL18|S100A9|TLR2|SGMS1|NR2E1|NLRC4|CHST11|PIK3CA|RHOB|IRS2|PRG3|SOCS3|DDIT4|CD38|PROK2|HIF1A|HIPK3|HIPK2|SORT1|NAIP|G0S2|MDM4|NFE2L2|EIF2AK3|ADAMTSL4|CLU|EGLN3|STK17B|ZBTB16|GCLM|TIMP1|VDR|PTK2B|RB1CC1|PRKAA1|BCL6|ANGPTL4|TEC|PDK4|HGF|ANXA5|CAPN3|SOD2|PPIF|RLF|LCN2|PLA2G4A|DUSP1|BNIP3L|DEPTOR|RIT1|APAF1
9966	4.113e-11	2.9504e-09	80	2877	457	35607	regulation of signal transduction	DLC1|ADORA3|FGF9|TLR2|TBC1D19|SKAP2|TLR7|RGL1|SLA|TBC1D15|MAP3K6|MAP3K4|TIAM2|EVI5|SERPINE2|CXCR4|TIAM1|CHST11|AGPAT9|ARHGEF40|RHOB|RAPGEF2|IFNGR2|USP15|ADAM9|IRAK2|PTPRJ|SOCS3|STRN3|IFNAR1|THY1|DDIT4|PJA2|MAP4K4|PROK2|HIF1A|HIPK3|SIPA1L1|HIPK2|SDCBP|AKAP6|EIF2AK3|SNX13|TBC1D9|CLU|FPR1|FAM13A|IRAK3|DUSP18|MAP3K2|PTK2B|SOS2|DUSP16|BCL6|PRKAA1|RASA2|TBC1D2|FGD4|SELP|PELI1|PLEK|IL8|RGS18|HGF|FZD4|CA…
48856	4.4093e-11	3.1074e-09	132	5940	457	35607	anatomical structure development	DLC1|XRCC4|CGA|GDA|PLXNA1|WFS1|IL18|RP2|TPD52|NR2E1|SERPINE2|TIAM1|COL4A3BP|PIK3CA|IFRD1|ADAM9|PTPRJ|IRS2|SOCS3|ROCK2|FA2H|ENC1|MLXIPL|FOXN2|BASP1|AHR|DDIT4|THY1|C1QB|REC8|HIF1A|SPAG6|SIPA1L1|PYGO1|HSD11B1|SDCBP|SLC40A1|EIF2AK3|PNMA1|C3AR1|ERMP1|SSH2|CLU|SYCP2|ITGAM|TIMP1|VDR|BLOC1S4|ITGB8|SLC30A1|ARG2|DNMT3L|RTKN2|ANGPTL4|TEC|MAFG|KLF7|CUBN|TRPC7|BMX|HGF|TET2|GAS7|NCKAP1|PLA2G4A|ADAP2|ETS2|MGSA|…
31349	4.5263e-11	3.1348e-09	21	265	457	35607	positive regulation of defense response	IRAK2|PELI1|TNFSF4|ADORA3|S100A8|IL18|TLR1|S100A9|TLR2|PGLYRP1|TLR7|TLR8|S100A12|MARCO|IRAK3|NLRC4|PLA2G4A|MAPK14|CCR2|PLA2G7|PTAFR
2682	4.7912e-11	3.2621e-09	49	1330	457	35607	regulation of immune system process	ADORA3|IL18|TLR1|PGLYRP1|TLR2|SIRPB2|GGT1|C1QC|TLR7|TLR8|MARCO|HSPH1|NLRC4|PIK3CA|IFNGR2|PTPRJ|IRAK2|IRS2|SOCS3|NCR1|AHR|THY1|IFNAR1|C1QA|CD38|C1QB|BPI|HIF1A|CCR2|PLA2G7|VSIG4|PTAFR|C3AR1|CLU|ZBTB16|IRAK3|PTK2B|BCL6|TEC|SELP|PELI1|TNFSF4|IL8|SAMSN1|BTLA|MAPK14|C1RL|MERTK|ORM2
9987	5.0162e-11	3.3584e-09	398	26626	457	35607	cellular process	DLC1|XRCC4|GDA|LTBP2|SLC9A3|RP2|PGD|SGMS1|MAP3K6|MAP3K4|SERPINE2|LTB4R|PIK3CA|VNN2|ADAM9|RAB27A|PTPRJ|BCL2L15|ROCK2|THY1|RETN|GLUL|SPAG6|SIPA1L1|MGAM|EIF2AK3|IL1R2|IL1R1|AHCTF1|MYBL1|KCNJ2|DUSP18|PPP1R3B|UBASH3B|ARG2|DUSP16|DNMT3L|SLC28A1|MGAT4A|HGF|GAS7|FNIP1|DAGLB|RGS2|DEPTOR|GK|TLL2|GPR84|NUAK2|TTC26|FGF9|SIRPB2|EVI5|P4HA1|NMUR1|IL1RAP|KIAA1033|SERPINA1|USP15|SH3PXD2B|ZDHHC2|GPR97|STX2|HIST1H1…
50878	6.6784e-11	4.3979e-09	33	671	457	35607	regulation of body fluid levels	AQP9|WFS1|CLU|SLC7A8|SIRPB2|ITGAM|MMP1|TIMP1|ATP2B1|VDR|TSC22D3|SERPINE2|SERPINC1|PIK3CA|RHOB|SERPINA1|RAB27A|MAFG|SELP|PLEK|OLR1|TRPC7|DGKH|HGF|ANXA5|DAGLB|PLA2G4A|HIF1A|MAPK14|TREM1|JMJD1C|MERTK|EIF2AK3
32496	7.1669e-11	4.5279e-09	23	330	457	35607	response to lipopolysaccharide	IRAK2|TG|ALPL|SELP|PELI1|TNFSF4|IL8|CEBPE|S100A8|SOCS3|IL18|S100A9|TLR2|SGMS1|SOD2|LCN2|IRAK3|PLA2G4A|MAPK14|ARG2|MGST1|PTAFR|ADAM9
42330	7.214e-11	4.5279e-09	33	673	457	35607	taxis	C3AR1|NRP1|PLXNA1|S100A8|S100A9|CXCL2|FPR1|CXCR1|FPR2|ITGAM|CXCR4|SOS2|SEMA3E|CSF3R|ETV1|RHOB|TEC|PTPRJ|KLF7|COL4A1|IL8|ROCK2|TRPC7|GPR77|HGF|S100A12|PROK2|MAPK14|CCR2|MGSA|SDCBP|SCN8A|PTAFR
6935	7.214e-11	4.5279e-09	33	673	457	35607	chemotaxis	C3AR1|NRP1|PLXNA1|S100A8|S100A9|CXCL2|FPR1|CXCR1|FPR2|ITGAM|CXCR4|SOS2|SEMA3E|CSF3R|ETV1|RHOB|TEC|PTPRJ|KLF7|COL4A1|IL8|ROCK2|TRPC7|GPR77|HGF|S100A12|PROK2|MAPK14|CCR2|MGSA|SDCBP|SCN8A|PTAFR
51239	1.387e-10	8.5717e-09	76	2733	457	35607	regulation of multicellular organismal process	XRCC4|ADORA3|NRP1|PDLIM7|FGF9|IL18|TLR1|TLR2|PGLYRP1|TLR7|NR2E1|C1QC|TLR8|SLC1A3|SERPINE2|CLEC4E|CXCR4|TIAM1|SEMA3E|PHOSPHO1|PIK3CA|RHOB|RAPGEF2|PRG3|ROCK2|FA2H|MLXIPL|BASP1|IFNAR1|THY1|CD38|PROK2|BPI|HIF1A|SIPA1L1|HIPK2|CCR2|NFE2L2|VSIG4|EIF2AK3|TG|C3AR1|SSH2|ZBTB16|TIMP1|IRAK3|VDR|TSC22D3|HRH1|MEFV|SLC30A1|PTK2B|ARG2|BCL6|PRKAA1|TEC|ANGPTL4|MAFG|SELP|ERG|PELI1|RAB8B|TNFSF4|PLEK|HGF|ANXA5|CAPN3|…
71216	1.6024e-10	9.7528e-09	16	153	457	35607	cellular response to biotic stimulus	IRAK2|TNFSF4|IL8|CEBPE|WFS1|IL18|TLR1|TLR2|SGMS1|LCN2|ARG2|MAPK14|CDA|EIF2AK3|PTAFR|ADAM9
31347	1.7426e-10	1.0448e-08	29	547	457	35607	regulation of defense response	ADORA3|S100A8|IL18|S100A9|TLR1|PGLYRP1|TLR2|GGT1|TLR7|TLR8|MARCO|IRAK3|NLRC4|MEFV|SERPINC1|BCL6|IFNGR2|IRAK2|PELI1|TNFSF4|SOCS3|NCR1|IFNAR1|S100A12|PLA2G4A|MAPK14|CCR2|PLA2G7|PTAFR
48519	2.3988e-10	1.417e-08	106	4484	457	35607	negative regulation of biological process	DLC1|XRCC4|CGA|WFS1|PGLYRP1|TLR2|SGMS1|NR2E1|C1QC|SERPINE2|PIK3CA|PTPRJ|IRS2|ROCK2|SOCS3|STRN3|MLXIPL|BASP1|AHR|DDIT4|THY1|CD38|HIF1A|CCR2|NFE2L2|VSIG4|EIF2AK3|CLU|SESN1|GCLM|TIMP1|VDR|DUSP18|IRAK3|SLC30A1|ARG2|DUSP16|DNMT3L|CDA|TEC|ANGPTL4|PELI1|HGF|GAS7|BTLA|RGS2|MGSA|DEPTOR|RIT1|MERTK|RBPJ|OMG|NRP1|NUAK2|FGF9|SIRPB2|SKAP2|CHST11|SEMA3E|RHOB|USP15|TBL1XR1|PRG3|TMEM67|PROK2|BPI|HIPK3|BTG3|HIPK2|…
2684	3.0427e-10	1.7714e-08	36	832	457	35607	positive regulation of immune system process	C3AR1|ADORA3|IL18|CLU|TLR1|TLR2|PGLYRP1|SIRPB2|TLR7|C1QC|TLR8|MARCO|IRAK3|HSPH1|NLRC4|PTK2B|PIK3CA|BCL6|TEC|IRAK2|SELP|IRS2|PELI1|TNFSF4|IL8|THY1|C1QA|BTLA|CD38|C1QB|MAPK14|CCR2|C1RL|PLA2G7|VSIG4|PTAFR
1775	5.5512e-10	3.1856e-08	34	769	457	35607	cell activation	XRCC4|ADORA3|CLU|TLR1|SKAP2|TPD52|TLR7|ITGAM|TIMP1|CXCR4|PTK2B|PIK3CA|RHOB|SERPINA1|BCL6|RAB27A|ADAM9|SELP|TNFSF4|PLEK|IL8|PRG3|TRPC7|DGKH|HGF|NCR1|DAGLB|IFNAR1|S100A12|PLA2G4A|MAPK14|VAMP7|RIT1|MERTK
19222	6.0773e-10	3.4384e-08	179	9304	457	35607	regulation of metabolic process	DLC1|XRCC4|ADCY4|CGA|ADORA3|S100A8|WFS1|ZNF821|RP2|IL18|TLR1|S100A9|TLR2|RCVRN|SGMS1|TBC1D19|TLR7|NR2E1|TLR8|RGL1|TBC1D15|MAP3K6|NLRC4|MAP3K4|TIAM2|SERPINE2|TIAM1|MIER3|ARHGEF40|PIK3CA|RAPGEF2|ADAM9|PTPRJ|IRS2|SOCS3|STRN3|MLXIPL|FOXN2|BASP1|AHR|ELL2|THY1|DDIT4|MAP4K4|CD38|HIF1A|ZNF197|SIPA1L1|CCR2|PYGO1|SDCBP|AKAP6|NFE2L2|EIF2AK3|PFKFB2|CLU|AHCTF1|MYBL1|GCLM|TIMP1|IRAK3|DUSP18|VDR|ARG2|TFEC|DNMT3…
43066	7.9991e-10	4.4628e-08	35	821	457	35607	negative regulation of apoptotic process	XRCC4|NUAK2|WFS1|CLU|SGMS1|GCLM|NR2E1|TIMP1|PTK2B|RB1CC1|CHST11|PIK3CA|BCL6|PRKAA1|ANGPTL4|TEC|IRS2|SOCS3|PDK4|HGF|ANXA5|CAPN3|SOD2|RLF|CD38|PROK2|HIF1A|HIPK3|HIPK2|BNIP3L|SORT1|NAIP|RIT1|MDM4|NFE2L2
1932	1.1057e-09	6.0843e-08	43	1180	457	35607	regulation of protein phosphorylation	ADCY4|NRP1|WFS1|FPR1|CAMKK1|IRAK3|DUSP18|MAP3K6|MAP3K4|ACSL1|MAP3K2|CXCR4|PTK2B|RB1CC1|DUSP16|PIK3CA|PRKAA1|ADAM9|FGD4|IRAK2|PTPRJ|IL8|SOCS3|MLXIPL|HGF|SAMSN1|FZD4|APPL2|WIPI1|FNIP1|CAPRIN2|THY1|DDIT4|S100A12|PROK2|RGS2|DUSP1|HIPK3|MAPK14|DEPTOR|GADD45A|EIF2AK3|IL22RA2
35556	1.1911e-09	6.4481e-08	66	2324	457	35607	intracellular signal transduction	DLC1|ADCY4|IL18|TLR2|SIRPB2|TLR7|RGL1|TLR8|MAP3K6|MCTP2|MAP3K4|TIAM2|CXCR4|TIAM1|NMUR1|PIK3CA|RHOB|RAPGEF2|RAB27A|IRAK2|IRS2|SOCS3|ROCK2|PIK3C2A|MLXIPL|IFNAR1|DDIT4|MAP4K4|HIPK2|CCR2|SDCBP|TREM1|EIF2AK3|GADD45A|PTAFR|RAB3D|CLU|FPR1|STK17B|FAM13A|CORO2A|HRH1|MAP3K2|PTK2B|RB1CC1|SOS2|BCL6|STK38L|TEC|FGD4|RASA2|RAB8B|IL8|PLEK|BMX|DGKH|FNIP1|RAB31|DUSP1|MAPK14|MGSA|DEPTOR|RIT1|APAF1|ARAP3|MERTK
43069	1.2039e-09	6.4481e-08	35	834	457	35607	negative regulation of programmed cell death	XRCC4|NUAK2|WFS1|CLU|SGMS1|GCLM|NR2E1|TIMP1|PTK2B|RB1CC1|CHST11|PIK3CA|BCL6|PRKAA1|ANGPTL4|TEC|IRS2|SOCS3|PDK4|HGF|ANXA5|CAPN3|SOD2|RLF|CD38|PROK2|HIF1A|HIPK3|HIPK2|BNIP3L|SORT1|NAIP|RIT1|MDM4|NFE2L2
7275	1.2505e-09	6.6097e-08	130	6115	457	35607	multicellular organismal development	DLC1|XRCC4|CGA|GDA|PRR15|PDLIM7|PLXNA1|WFS1|IL18|TPD52|NR2E1|MAP3K4|SERPINE2|TIAM1|COL4A3BP|PIK3CA|IFRD1|ADAM9|PTPRJ|IRS2|SOCS3|ROCK2|FA2H|ENC1|FOXN2|BASP1|AHR|DDIT4|THY1|C1QB|HIF1A|SIPA1L1|PYGO1|HSD11B1|SDCBP|SLC40A1|EIF2AK3|PNMA1|C3AR1|ERMP1|SSH2|CLU|SYCP2|ITGAM|PAQR5|TIMP1|VDR|BLOC1S4|TCP11|ITGB8|SLC30A1|ARG2|DNMT3L|RTKN2|ANGPTL4|TEC|MAFG|KLF7|CUBN|KLF9|TRPC7|HGF|TET2|GAS7|NCKAP1|PLA2G4A|ADAP2…
50817	1.4485e-09	7.4598e-08	27	525	457	35607	coagulation	CLU|SLC7A8|SIRPB2|ITGAM|MMP1|TIMP1|ATP2B1|SERPINE2|SERPINC1|PIK3CA|RHOB|SERPINA1|RAB27A|MAFG|SELP|OLR1|PLEK|TRPC7|DGKH|HGF|ANXA5|DAGLB|PLA2G4A|MAPK14|TREM1|JMJD1C|MERTK
7596	1.4485e-09	7.4598e-08	27	525	457	35607	blood coagulation	CLU|SLC7A8|SIRPB2|ITGAM|MMP1|TIMP1|ATP2B1|SERPINE2|SERPINC1|PIK3CA|RHOB|SERPINA1|RAB27A|MAFG|SELP|OLR1|PLEK|TRPC7|DGKH|HGF|ANXA5|DAGLB|PLA2G4A|MAPK14|TREM1|JMJD1C|MERTK
9893	1.5464e-09	7.8631e-08	75	2828	457	35607	positive regulation of metabolic process	DLC1|ADCY4|CGA|E2F3|ADORA3|NRP1|WFS1|FGF9|IL18|TLR1|TLR2|SGMS1|TLR7|NR2E1|TLR8|CAMKK1|MAP3K6|HSPH1|MAP3K4|CXCR4|PIK3CA|ADAM9|IRAK2|TBL1XR1|IRS2|PRG3|STRN3|MLXIPL|AHR|CD38|PROK2|HIF1A|HIPK2|CCR2|PYGO1|SDCBP|NFE2L2|EIF2AK3|GADD45A|CLU|FPR1|ZBTB16|MYBL1|VDR|NPAS2|HRH1|ACSL1|MAP3K2|PTK2B|RB1CC1|PPP1R12A|ETV1|PRKAA1|TEC|FGD4|KLF7|PELI1|IL8|HGF|FZD4|CAPN3|WIPI1|CPT1A|CAPRIN2|SOD2|S100A12|RLF|LCN2|JHDM1…
7599	1.8488e-09	9.2833e-08	27	531	457	35607	hemostasis	CLU|SLC7A8|SIRPB2|ITGAM|MMP1|TIMP1|ATP2B1|SERPINE2|SERPINC1|PIK3CA|RHOB|SERPINA1|RAB27A|MAFG|SELP|OLR1|PLEK|TRPC7|DGKH|HGF|ANXA5|DAGLB|PLA2G4A|MAPK14|TREM1|JMJD1C|MERTK
43549	1.895e-09	9.3979e-08	37	934	457	35607	regulation of kinase activity	ADCY4|WFS1|PFKFB2|FPR1|CAMKK1|IRAK3|DUSP18|MAP3K6|MAP3K4|ACSL1|MAP3K2|CXCR4|PTK2B|DUSP16|PIK3CA|PRKAA1|ADAM9|FGD4|IRAK2|PTPRJ|IRS2|IL8|SOCS3|HGF|FZD4|APPL2|WIPI1|THY1|S100A12|PROK2|RGS2|DUSP1|HIPK3|MAPK14|DEPTOR|GADD45A|EIF2AK3
32101	2.4465e-09	1.1985e-07	27	538	457	35607	regulation of response to external stimulus	C3AR1|ADORA3|NRP1|S100A8|IL18|S100A9|TLR2|GGT1|TLR7|SERPINE2|MEFV|CXCR4|PTK2B|SERPINC1|BCL6|TEC|SELP|TNFSF4|IL8|PLEK|CAPN3|S100A12|PLA2G4A|CCR2|PLA2G7|NFE2L2|OMG
48523	2.7505e-09	1.3312e-07	96	4079	457	35607	negative regulation of cellular process	DLC1|XRCC4|NRP1|NUAK2|WFS1|FGF9|PGLYRP1|SIRPB2|SGMS1|SKAP2|C1QC|NR2E1|SERPINE2|SEMA3E|CHST11|PIK3CA|RHOB|USP15|PTPRJ|TBL1XR1|IRS2|PRG3|SOCS3|STRN3|MLXIPL|BASP1|AHR|THY1|DDIT4|TMEM67|PROK2|CD38|BPI|HIF1A|HIPK3|BTG3|HIPK2|CCR2|SORT1|NAIP|HORMAD1|MDM4|NFE2L2|VSIG4|LCOR|GADD45A|EIF2AK3|SNX13|CLU|ZBTB16|GCLM|SESN1|TIMP1|IRAK3|DUSP18|VDR|TSC22D3|SLC30A1|PTK2B|RB1CC1|DNMT3L|DUSP16|CDA|PER1|BCL6|PRKAA1|R…
9894	2.9951e-09	1.4323e-07	38	994	457	35607	regulation of catabolic process	DLC1|SNX18|NRP1|TBC1D9|RP2|CLU|TBC1D19|FAM13A|TIMP1|IRAK3|TBC1D15|TIAM2|EVI5|SERPINE2|PTK2B|RB1CC1|BCL6|PRKAA1|RAPGEF2|TBC1D2|RASA2|ADAM9|FGD4|IRS2|MLXIPL|RGS18|CPT1A|THY1|DDIT4|TBC1D23|ADAP2|HIF1A|RGS2|SIPA1L1|MDM4|ARAP3|SNX13|TP53INP2
51336	3.3406e-09	1.5787e-07	48	1462	457	35607	regulation of hydrolase activity	DLC1|ADCY4|SNX18|S100A8|WFS1|TBC1D9|RP2|S100A9|EGLN3|TBC1D19|FAM13A|TIMP1|TBC1D15|NLRC4|TIAM2|MEFV|EVI5|SERPINE2|NMUR1|PTK2B|PPP1R12A|SERPINC1|BCL6|SERPINA1|RAPGEF2|RASA2|TBC1D2|FGD4|ANGPTL4|PLEK|IL8|RGS18|HGF|APPL2|WIPI1|THY1|TBC1D23|ADAP2|RGS2|SIPA1L1|SLPI|AKAP6|SORT1|NAIP|APAF1|ARAP3|SNX13|EIF2AK3
43405	3.4229e-09	1.5988e-07	21	336	457	35607	regulation of MAP kinase activity	IRAK2|PTPRJ|FPR1|HGF|FZD4|S100A12|IRAK3|MAP3K6|DUSP18|PROK2|MAP3K4|RGS2|DUSP1|MAP3K2|CXCR4|PTK2B|HIPK3|MAPK14|DUSP16|PRKAA1|FGD4
51338	3.9346e-09	1.8167e-07	37	960	457	35607	regulation of transferase activity	ADCY4|WFS1|PFKFB2|FPR1|CAMKK1|IRAK3|DUSP18|MAP3K6|MAP3K4|ACSL1|MAP3K2|CXCR4|PTK2B|DUSP16|PIK3CA|PRKAA1|ADAM9|FGD4|IRAK2|PTPRJ|IRS2|IL8|SOCS3|HGF|FZD4|APPL2|WIPI1|THY1|S100A12|PROK2|RGS2|DUSP1|HIPK3|MAPK14|DEPTOR|GADD45A|EIF2AK3
31329	4.1288e-09	1.8847e-07	35	875	457	35607	regulation of cellular catabolic process	DLC1|SNX18|NRP1|TBC1D9|RP2|CLU|TBC1D19|FAM13A|TIMP1|TBC1D15|TIAM2|EVI5|PTK2B|RB1CC1|BCL6|PRKAA1|RAPGEF2|TBC1D2|RASA2|ADAM9|FGD4|IRS2|MLXIPL|RGS18|CPT1A|THY1|DDIT4|TBC1D23|ADAP2|HIF1A|RGS2|SIPA1L1|ARAP3|SNX13|TP53INP2
31325	4.2817e-09	1.9326e-07	71	2673	457	35607	positive regulation of cellular metabolic process	DLC1|ADCY4|CGA|E2F3|ADORA3|NRP1|WFS1|IL18|TLR1|TLR2|TLR7|NR2E1|TLR8|CAMKK1|MAP3K6|MAP3K4|CXCR4|PIK3CA|ADAM9|IRAK2|TBL1XR1|IRS2|PRG3|STRN3|MLXIPL|AHR|CD38|PROK2|HIF1A|HIPK2|CCR2|PYGO1|SDCBP|NFE2L2|EIF2AK3|GADD45A|CLU|FPR1|MYBL1|ZBTB16|VDR|NPAS2|HRH1|ACSL1|MAP3K2|PTK2B|RB1CC1|PPP1R12A|ETV1|PRKAA1|TEC|FGD4|KLF7|PELI1|IL8|HGF|FZD4|WIPI1|CAPN3|CPT1A|CAPRIN2|SOD2|S100A12|RLF|JHDM1D|PLA2G4A|MAPK14|ETS2|…
60548	4.3754e-09	1.9529e-07	35	877	457	35607	negative regulation of cell death	XRCC4|NUAK2|WFS1|CLU|SGMS1|GCLM|NR2E1|TIMP1|PTK2B|RB1CC1|CHST11|PIK3CA|BCL6|PRKAA1|ANGPTL4|TEC|IRS2|SOCS3|PDK4|HGF|ANXA5|CAPN3|SOD2|RLF|CD38|PROK2|HIF1A|HIPK3|HIPK2|BNIP3L|SORT1|NAIP|RIT1|MDM4|NFE2L2
43436	5.3167e-09	2.337e-07	50	1582	457	35607	oxoacid metabolic process	CGA|KYNU|GDA|SLC7A8|GGT1|GLDC|SLC1A3|P4HA1|SLC2A3|CHST11|ELOVL7|YOD1|CHST15|GPT2|VNN2|PRG3|FA2H|PADI3|HAL|DHRS9|GLUL|HIF1A|ME1|TG|BCAT1|MAMDC2|PFKFB2|EGLN3|AASS|KMO|GCLM|ACSL1|ARG2|ALOX5AP|ABCD3|LGSN|PRKAA1|ACSL4|PDK4|CPT1A|SOD2|PLA2G4A|L2HGDH|MAPK14|TMLHE|DPYD|ALOX5|MGST1|BCO2|PC
45859	5.3523e-09	2.337e-07	35	884	457	35607	regulation of protein kinase activity	ADCY4|WFS1|FPR1|CAMKK1|IRAK3|DUSP18|MAP3K6|MAP3K4|ACSL1|MAP3K2|CXCR4|PTK2B|DUSP16|PIK3CA|PRKAA1|ADAM9|FGD4|IRAK2|PTPRJ|IL8|SOCS3|HGF|FZD4|APPL2|WIPI1|THY1|S100A12|PROK2|RGS2|DUSP1|HIPK3|MAPK14|DEPTOR|EIF2AK3|GADD45A
51345	5.5076e-09	2.3789e-07	35	885	457	35607	positive regulation of hydrolase activity	DLC1|SNX18|ADCY4|S100A8|WFS1|TBC1D9|RP2|S100A9|EGLN3|TBC1D19|FAM13A|TBC1D15|NLRC4|TIAM2|MEFV|EVI5|PTK2B|NMUR1|RAPGEF2|TBC1D2|RASA2|PLEK|IL8|RGS18|WIPI1|THY1|TBC1D23|ADAP2|RGS2|SIPA1L1|AKAP6|APAF1|ARAP3|EIF2AK3|SNX13
50900	6.1895e-09	2.645e-07	17	224	457	35607	leukocyte migration	SELP|IL8|OLR1|S100A8|S100A9|SLC7A8|CXCR1|SIRPB2|ITGAM|MMP1|S100A12|CXCR4|CCR2|CSF3R|PIK3CA|TREM1|MERTK
19752	7.4851e-09	3.165e-07	47	1451	457	35607	carboxylic acid metabolic process	BCAT1|TG|ME1|CGA|GDA|KYNU|PFKFB2|SLC7A8|EGLN3|AASS|KMO|GGT1|GCLM|GLDC|ACSL1|SLC1A3|SLC2A3|P4HA1|ALOX5AP|ARG2|ABCD3|PRKAA1|LGSN|ELOVL7|YOD1|ACSL4|GPT2|VNN2|PRG3|FA2H|PDK4|HAL|PADI3|DHRS9|CPT1A|SOD2|PLA2G4A|GLUL|HIF1A|L2HGDH|MAPK14|TMLHE|ALOX5|DPYD|MGST1|BCO2|PC
31399	7.6456e-09	3.1707e-07	47	1452	457	35607	regulation of protein modification process	DLC1|ADCY4|NRP1|WFS1|CLU|FPR1|CAMKK1|IRAK3|DUSP18|MAP3K6|MAP3K4|ACSL1|MAP3K2|CXCR4|PTK2B|RB1CC1|DUSP16|PIK3CA|PRKAA1|ADAM9|FGD4|IRAK2|PTPRJ|PELI1|IL8|SOCS3|MLXIPL|HGF|SAMSN1|FZD4|CAPN3|APPL2|WIPI1|FNIP1|CAPRIN2|S100A12|THY1|DDIT4|PROK2|RGS2|DUSP1|HIPK3|MAPK14|DEPTOR|GADD45A|EIF2AK3|IL22RA2
6082	7.6565e-09	3.1707e-07	50	1600	457	35607	organic acid metabolic process	CGA|KYNU|GDA|SLC7A8|GGT1|GLDC|SLC1A3|P4HA1|SLC2A3|CHST11|ELOVL7|YOD1|CHST15|GPT2|VNN2|PRG3|FA2H|PADI3|HAL|DHRS9|GLUL|HIF1A|ME1|TG|BCAT1|MAMDC2|PFKFB2|EGLN3|AASS|KMO|GCLM|ACSL1|ARG2|ALOX5AP|ABCD3|LGSN|PRKAA1|ACSL4|PDK4|CPT1A|SOD2|PLA2G4A|L2HGDH|MAPK14|TMLHE|DPYD|ALOX5|MGST1|BCO2|PC
7166	1.0243e-08	4.1985e-07	90	3827	457	35607	cell surface receptor signaling pathway	ADCY4|GPR84|NRP1|ADORA3|PLXNA1|LTBP2|FGF9|IL18|TLR2|CXCR1|MARCO|TIAM2|CXCR4|TIAM1|NMUR1|LTB4R|SEMA3E|IL1RAP|CSF3R|PIK3CA|IFNGR2|USP15|ADAM9|IRAK2|PTPRJ|GPR97|TBL1XR1|IRS2|IL18RAP|SOCS3|PIK3C2A|IFNAR1|THY1|DDIT4|CLEC1A|PROK2|CD38|ATP6V1A|HIF1A|SIPA1L1|HIPK2|CCR2|PYGO1|SORT1|EIF2AK3|PTAFR|CLEC1B|IL1R2|C3AR1|IL1R1|FPR1|FPR2|GPRC5B|ITGAM|IRAK3|HRH1|ACSL1|ITGB8|PTK2B|SOS2|CDA|PRKAA1|FGD4|TEC|ADAM28|IL…
51246	1.1872e-08	4.8173e-07	58	2034	457	35607	regulation of protein metabolic process	DLC1|ADCY4|NRP1|WFS1|TLR1|TLR2|TLR7|CAMKK1|TLR8|MAP3K6|MAP3K4|SERPINE2|CXCR4|PIK3CA|SERPINA1|ADAM9|IRAK2|PTPRJ|PRG3|SOCS3|MLXIPL|DDIT4|THY1|PROK2|HIPK3|CCR2|MDM4|EIF2AK3|GADD45A|CLU|FPR1|TIMP1|IRAK3|DUSP18|ACSL1|MAP3K2|PTK2B|RB1CC1|DUSP16|SERPINC1|PRKAA1|FGD4|PELI1|IL8|HGF|SAMSN1|APPL2|CAPN3|WIPI1|FZD4|FNIP1|S100A12|CAPRIN2|DUSP1|RGS2|MAPK14|DEPTOR|IL22RA2
10627	2.0616e-08	8.2816e-07	35	933	457	35607	regulation of intracellular protein kinase cascade	FGF9|FPR1|TLR2|TLR7|IRAK3|DUSP18|MAP3K6|MAP3K4|MAP3K2|CXCR4|PTK2B|DUSP16|PRKAA1|ADAM9|FGD4|IRAK2|PTPRJ|PELI1|HGF|CAPN3|FZD4|DDIT4|S100A12|PJA2|MAP4K4|PROK2|RGS2|DUSP1|ID1|HIPK3|MAPK14|HIPK2|SDCBP|AKAP6|IL22RA2
50729	2.9186e-08	1.1608e-06	11	92	457	35607	positive regulation of inflammatory response	PLA2G4A|ADORA3|TNFSF4|S100A8|IL18|CCR2|S100A9|TLR2|PLA2G7|TLR7|S100A12
71219	3.5475e-08	1.3971e-06	13	140	457	35607	cellular response to molecule of bacterial origin	IRAK2|TNFSF4|IL8|CEBPE|IL18|TLR1|TLR2|SGMS1|LCN2|ARG2|MAPK14|PTAFR|ADAM9
48731	3.6257e-08	1.414e-06	111	5230	457	35607	system development	DLC1|XRCC4|CGA|GDA|PLXNA1|WFS1|IL18|TPD52|NR2E1|SERPINE2|TIAM1|COL4A3BP|PIK3CA|ADAM9|PTPRJ|IRS2|ROCK2|SOCS3|FA2H|ENC1|BASP1|AHR|DDIT4|THY1|C1QB|HIF1A|SIPA1L1|HSD11B1|PYGO1|SDCBP|SLC40A1|EIF2AK3|PNMA1|C3AR1|ERMP1|CLU|SSH2|SYCP2|ITGAM|TIMP1|VDR|BLOC1S4|ITGB8|ARG2|RTKN2|TEC|ANGPTL4|KLF7|TRPC7|HGF|TET2|GAS7|NCKAP1|PLA2G4A|ADAP2|ETS2|MGSA|RIT1|SCN8A|MERTK|RBPJ|OMG|NRP1|FGF9|SLC1A2|SLC1A3|CXCR4|SCRG1|C…
9628	3.9408e-08	1.5222e-06	40	1190	457	35607	response to abiotic stimulus	TG|XRCC4|CYB5R4|AQP9|IL18|EGLN3|KMO|RCVRN|TLR7|TLR8|SLC1A2|TSC22D3|HRH1|SLC1A3|SERPINE2|MAP3K2|CXCR4|PTK2B|PLOD2|TFEC|ARG2|ETV1|PER1|RHOB|PRKAA1|ANGPTL4|REV1|SOCS3|CAPN3|SOD2|DDIT4|CD38|PLA2G4A|HIF1A|DUSP1|MAPK14|HIPK2|ALOX5|MDM4|GADD45A
31323	4.0789e-08	1.5602e-06	151	7870	457	35607	regulation of cellular metabolic process	DLC1|ADCY4|CGA|ADORA3|S100A8|WFS1|ZNF821|IL18|RP2|TLR1|S100A9|TLR2|RCVRN|TBC1D19|TLR7|NR2E1|TLR8|TBC1D15|MAP3K6|NLRC4|MAP3K4|TIAM2|SERPINE2|MIER3|PIK3CA|RAPGEF2|ADAM9|PTPRJ|IRS2|SOCS3|STRN3|MLXIPL|FOXN2|BASP1|AHR|ELL2|DDIT4|THY1|CD38|HIF1A|ZNF197|SIPA1L1|CCR2|PYGO1|SDCBP|AKAP6|NFE2L2|EIF2AK3|PFKFB2|CLU|AHCTF1|MYBL1|TIMP1|IRAK3|DUSP18|VDR|ARG2|TFEC|DNMT3L|DUSP16|CDA|FGD4|TEC|MAFG|KLF7|PELI1|KLF9|H…
10604	4.1172e-08	1.5602e-06	68	2658	457	35607	positive regulation of macromolecule metabolic process	DLC1|ADCY4|CGA|E2F3|NRP1|WFS1|FGF9|IL18|TLR1|TLR2|SGMS1|TLR7|NR2E1|TLR8|CAMKK1|MAP3K6|HSPH1|MAP3K4|CXCR4|PIK3CA|ADAM9|IRAK2|TBL1XR1|IRS2|PRG3|STRN3|MLXIPL|AHR|CD38|PROK2|HIF1A|HIPK2|CCR2|PYGO1|NFE2L2|EIF2AK3|CLU|FPR1|MYBL1|ZBTB16|VDR|NPAS2|ACSL1|MAP3K2|PTK2B|RB1CC1|PPP1R12A|ETV1|PRKAA1|TEC|FGD4|KLF7|PELI1|IL8|HGF|WIPI1|CAPN3|FZD4|CAPRIN2|S100A12|RLF|LCN2|JHDM1D|MAPK14|ETS2|RIT1|RBPJ|TP53INP2
33993	4.1993e-08	1.5765e-06	37	1052	457	35607	response to lipid	TG|ALPL|S100A8|IL18|SLC9A3|S100A9|TLR2|SGMS1|NR2E1|IRAK3|VDR|ACSL1|PTK2B|ARG2|ADAM9|TEC|IRAK2|SELP|PELI1|TNFSF4|IL8|CEBPE|SOCS3|STRN3|PDK4|FZD4|AHR|SOD2|LCN2|CD38|C1QB|PLA2G4A|DGAT2|DUSP1|MAPK14|MGST1|PTAFR
7243	5.5349e-08	2.0587e-06	25	545	457	35607	intracellular protein kinase cascade	IL18|STK17B|TLR2|TLR7|TLR8|MAP3K6|MAP3K4|PTK2B|MAP3K2|RB1CC1|PIK3CA|RAPGEF2|STK38L|TEC|FGD4|IRAK2|IRS2|PLEK|SOCS3|MLXIPL|IFNAR1|MAP4K4|MAPK14|CCR2|MERTK
50776	5.6262e-08	2.0734e-06	33	882	457	35607	regulation of immune response	C3AR1|ADORA3|CLU|TLR1|PGLYRP1|TLR2|C1QC|TLR7|TLR8|MARCO|IRAK3|NLRC4|PIK3CA|BCL6|IFNGR2|TEC|IRAK2|PELI1|TNFSF4|SOCS3|SAMSN1|NCR1|IFNAR1|THY1|C1QA|BTLA|CD38|C1QB|MAPK14|CCR2|C1RL|VSIG4|PTAFR
46903	7.1364e-08	2.6061e-06	27	633	457	35607	secretion	CYB5R4|CGA|ADORA3|LTBP2|RAB3D|CLU|TPD52|TIMP1|VDR|NLRC4|TSC22D3|SERPINE2|SERPINA1|RAB27A|SELP|NRXN2|STX2|PLEK|PIK3C2A|HGF|FZD4|S100A12|PLA2G4A|HIF1A|VAMP7|MERTK|EIF2AK3
50865	1.1682e-07	4.2277e-06	24	527	457	35607	regulation of cell activation	SELP|PELI1|IRS2|ADORA3|TNFSF4|PLEK|IL18|PGLYRP1|SIRPB2|SAMSN1|CAPN3|AHR|THY1|BTLA|HSPH1|CD38|BPI|SERPINE2|CCR2|PIK3CA|BCL6|VSIG4|MERTK|TEC
71222	1.6361e-07	5.868e-06	12	133	457	35607	cellular response to lipopolysaccharide	IRAK2|LCN2|TNFSF4|CEBPE|IL8|MAPK14|IL18|ARG2|TLR2|SGMS1|PTAFR|ADAM9
42060	1.9082e-07	6.7836e-06	29	751	457	35607	wound healing	S100A8|CLU|SLC7A8|SIRPB2|ITGAM|MMP1|TIMP1|ATP2B1|SERPINE2|SERPINC1|PIK3CA|RHOB|SERPINA1|RAB27A|MAFG|SELP|OLR1|PLEK|TRPC7|DGKH|HGF|ANXA5|DAGLB|PLA2G4A|HIF1A|MAPK14|TREM1|JMJD1C|MERTK
50778	2.0447e-07	7.2048e-06	25	584	457	35607	positive regulation of immune response	C3AR1|TLR1|CLU|PGLYRP1|TLR2|C1QC|TLR7|TLR8|MARCO|IRAK3|NLRC4|PIK3CA|TEC|IRAK2|PELI1|TNFSF4|THY1|C1QA|C1QB|CD38|MAPK14|CCR2|C1RL|VSIG4|PTAFR
10562	2.1999e-07	7.6181e-06	31	845	457	35607	positive regulation of phosphorus metabolic process	DLC1|ADCY4|ADORA3|NRP1|WFS1|FPR1|CAMKK1|MAP3K6|HRH1|ACSL1|MAP3K4|MAP3K2|CXCR4|PTK2B|RB1CC1|PIK3CA|PRKAA1|FGD4|ADAM9|IRAK2|IL8|HGF|WIPI1|FZD4|S100A12|CAPRIN2|RLF|PROK2|MAPK14|SDCBP|EIF2AK3
45937	2.1999e-07	7.6181e-06	31	845	457	35607	positive regulation of phosphate metabolic process	DLC1|ADCY4|ADORA3|NRP1|WFS1|FPR1|CAMKK1|MAP3K6|HRH1|ACSL1|MAP3K4|MAP3K2|CXCR4|PTK2B|RB1CC1|PIK3CA|PRKAA1|FGD4|ADAM9|IRAK2|IL8|HGF|WIPI1|FZD4|S100A12|CAPRIN2|RLF|PROK2|MAPK14|SDCBP|EIF2AK3
48869	2.239e-07	7.6874e-06	87	3909	457	35607	cellular developmental process	STEAP4|XRCC4|CYB5R4|NRP1|PLXNA1|KIF27|PDLIM7|FGF9|TTC26|RP2|IL18|TPD52|NR2E1|SLC1A3|SERPINE2|CXCR4|TIAM1|COL4A3BP|SEMA3E|CHST11|RHOB|IFRD1|ADAM9|RAB27A|SH3PXD2B|PTPRJ|RPGR|STX2|SOCS3|ROCK2|FA2H|DHRS9|BASP1|BBS10|THY1|DDIT4|TMEM67|RETN|REC8|HIF1A|SPAG6|SIPA1L1|HIPK2|SDCBP|SORT1|HORMAD1|EIF2AK3|SSH2|CLU|ZBTB16|ITGAM|PAQR5|TIMP1|VDR|BLOC1S4|TCP11|PTK2B|SOS2|TGM3|ETV1|BCL6|ACSL4|ANGPTL4|TEC|KLF7|COL4…
45088	2.2788e-07	7.7576e-06	16	254	457	35607	regulation of innate immune response	IRAK2|PELI1|SOCS3|TLR1|PGLYRP1|TLR2|NCR1|TLR7|TLR8|IFNAR1|MARCO|IRAK3|NLRC4|MAPK14|IFNGR2|PTAFR
19432	2.3193e-07	7.8292e-06	8	50	457	35607	triglyceride biosynthetic process	MOGAT2|MOGAT1|ACSL1|DGAT2|AGPAT9|ELOVL7|GK|ACSL4
43408	2.3416e-07	7.8383e-06	27	672	457	35607	regulation of MAPK cascade	FGF9|FPR1|DUSP18|MAP3K6|IRAK3|MAP3K4|MAP3K2|PTK2B|CXCR4|DUSP16|PRKAA1|FGD4|ADAM9|PTPRJ|IRAK2|HGF|FZD4|S100A12|PROK2|MAP4K4|DUSP1|RGS2|ID1|MAPK14|HIPK3|HIPK2|SDCBP
80090	2.4024e-07	7.9757e-06	147	7813	457	35607	regulation of primary metabolic process	DLC1|ADCY4|CGA|ADORA3|S100A8|WFS1|ZNF821|RP2|TLR1|S100A9|TLR2|RCVRN|TBC1D19|TLR7|NR2E1|TLR8|TBC1D15|MAP3K6|NLRC4|MAP3K4|TIAM2|SERPINE2|MIER3|PIK3CA|RAPGEF2|ADAM9|PTPRJ|IRS2|SOCS3|STRN3|MLXIPL|FOXN2|BASP1|AHR|ELL2|DDIT4|THY1|CD38|HIF1A|ZNF197|SIPA1L1|CCR2|PYGO1|NFE2L2|EIF2AK3|PFKFB2|CLU|AHCTF1|MYBL1|TIMP1|IRAK3|DUSP18|VDR|TFEC|DNMT3L|DUSP16|CDA|FGD4|TEC|MAFG|KLF7|PELI1|KLF9|HGF|GAS7|WIPI1|FNIP1|S1…
48584	2.4546e-07	8.0312e-06	46	1580	457	35607	positive regulation of response to stimulus	C3AR1|ADORA3|S100A8|FGF9|IL18|CLU|TLR1|S100A9|TLR2|PGLYRP1|SKAP2|TLR7|C1QC|TLR8|SLA|MARCO|IRAK3|NLRC4|PTK2B|PIK3CA|TEC|IRAK2|PTPRJ|SELP|PELI1|TNFSF4|IL8|HGF|CAPRIN2|S100A12|THY1|C1QA|C1QB|CD38|PLA2G4A|HIF1A|MAPK14|HIPK2|CCR2|C1RL|PLA2G7|SDCBP|RBPJ|VSIG4|EIF2AK3|PTAFR
33674	2.4592e-07	8.0312e-06	24	549	457	35607	positive regulation of kinase activity	IRAK2|ADCY4|IL8|WFS1|PFKFB2|FPR1|HGF|FZD4|WIPI1|CAMKK1|S100A12|PROK2|MAP3K6|MAP3K4|ACSL1|MAP3K2|CXCR4|PTK2B|MAPK14|PIK3CA|PRKAA1|EIF2AK3|ADAM9|FGD4
32103	2.6776e-07	8.6687e-06	14	195	457	35607	positive regulation of response to external stimulus	C3AR1|TNFSF4|ADORA3|IL8|S100A8|IL18|S100A9|TLR2|TLR7|S100A12|PLA2G4A|PTK2B|CCR2|PLA2G7
48878	2.6975e-07	8.6687e-06	37	1134	457	35607	chemical homeostasis	C3AR1|CYB5R4|STEAP4|AQP9|S100A8|WFS1|SLC9A3|S100A9|SLC7A8|VDR|CXCR4|SLC30A1|PTK2B|COL4A3BP|LTF|PRKAA1|ANGPTL4|MAFG|ERG|IRS2|FA2H|PDK4|MLXIPL|APPL2|SOD2|LCN2|PROK2|ATP6V1A|CD38|PLA2G4A|HIF1A|CCL14|DGAT2|CCR2|SCN8A|SLC40A1|BCO2
32268	2.9639e-07	9.4492e-06	50	1801	457	35607	regulation of cellular protein metabolic process	DLC1|ADCY4|NRP1|WFS1|CAMKK1|MAP3K6|MAP3K4|SERPINE2|CXCR4|PIK3CA|ADAM9|PTPRJ|IRAK2|PRG3|SOCS3|MLXIPL|DDIT4|THY1|PROK2|HIPK3|EIF2AK3|GADD45A|CLU|FPR1|TIMP1|DUSP18|IRAK3|ACSL1|MAP3K2|PTK2B|RB1CC1|DUSP16|PRKAA1|FGD4|PELI1|IL8|HGF|SAMSN1|APPL2|CAPN3|WIPI1|FZD4|FNIP1|S100A12|CAPRIN2|DUSP1|RGS2|MAPK14|DEPTOR|IL22RA2
71900	3.021e-07	9.5553e-06	23	515	457	35607	regulation of protein serine/threonine kinase activity	IRAK2|PTPRJ|FPR1|HGF|FZD4|S100A12|IRAK3|PROK2|MAP3K6|DUSP18|MAP3K4|ACSL1|RGS2|DUSP1|MAP3K2|CXCR4|PTK2B|HIPK3|MAPK14|DUSP16|PRKAA1|GADD45A|FGD4
46463	3.1789e-07	9.8989e-06	8	52	457	35607	acylglycerol biosynthetic process	MOGAT2|MOGAT1|ACSL1|DGAT2|AGPAT9|ELOVL7|GK|ACSL4
46460	3.1789e-07	9.8989e-06	8	52	457	35607	neutral lipid biosynthetic process	MOGAT2|MOGAT1|ACSL1|DGAT2|AGPAT9|ELOVL7|GK|ACSL4
51347	3.403e-07	1.0474e-05	24	559	457	35607	positive regulation of transferase activity	IRAK2|ADCY4|IL8|WFS1|PFKFB2|FPR1|HGF|FZD4|WIPI1|CAMKK1|S100A12|PROK2|MAP3K6|MAP3K4|ACSL1|MAP3K2|CXCR4|PTK2B|MAPK14|PIK3CA|PRKAA1|EIF2AK3|ADAM9|FGD4
2253	3.4157e-07	1.0474e-05	22	479	457	35607	activation of immune response	IRAK2|C3AR1|PELI1|CLU|TLR1|TLR2|PGLYRP1|TLR7|C1QC|THY1|MARCO|C1QA|IRAK3|CD38|C1QB|NLRC4|MAPK14|C1RL|PIK3CA|VSIG4|PTAFR|TEC
45860	3.6961e-07	1.1248e-05	23	521	457	35607	positive regulation of protein kinase activity	IRAK2|ADCY4|IL8|WFS1|FPR1|HGF|FZD4|WIPI1|CAMKK1|S100A12|PROK2|MAP3K6|MAP3K4|ACSL1|MAP3K2|CXCR4|PTK2B|MAPK14|PIK3CA|PRKAA1|EIF2AK3|ADAM9|FGD4
6979	4.4093e-07	1.3317e-05	20	409	457	35607	response to oxidative stress	SELP|IL1R1|OLR1|IL18|CLU|TRPC7|GCLM|SOD2|LCN2|CD38|PLA2G4A|HIF1A|DUSP1|PTK2B|BTG3|RHOB|PRKAA1|NFE2L2|MGST1|ADAM9
60326	4.5693e-07	1.3698e-05	11	120	457	35607	cell chemotaxis	NRP1|S100A8|IL8|CXCR4|CCR2|S100A9|CXCR1|CSF3R|HGF|ITGAM|S100A12
42742	4.8401e-07	1.4402e-05	13	175	457	35607	defense response to bacterium	SELP|CEBPE|S100A8|S100A9|TLR1|PGLYRP1|TLR2|S100A12|NLRC4|BPI|HIST2H2BE|STAB1|LTF
55080	5.1366e-07	1.5172e-05	23	531	457	35607	cation homeostasis	MAFG|STEAP4|C3AR1|S100A8|WFS1|SLC9A3|S100A9|SLC7A8|APPL2|SOD2|LCN2|PROK2|CD38|VDR|ATP6V1A|CCL14|HIF1A|CXCR4|SLC30A1|PTK2B|CCR2|LTF|SLC40A1
34097	5.1875e-07	1.521e-05	28	744	457	35607	response to cytokine stimulus	IL1R2|IL1R1|KYNU|IL18|CXCR1|SGMS1|TIMP1|IRAK3|ACSL1|PTK2B|CXCR4|ARG2|IL1RAP|CSF3R|ACSL4|IFNGR2|ADAM9|IRAK2|IL18R1|IL8|SOCS3|IFNAR1|LCN2|CD38|HIF1A|CCR2|PTAFR|IL22RA2
6140	5.9204e-07	1.7233e-05	28	749	457	35607	regulation of nucleotide metabolic process	DLC1|SNX18|ADORA3|TBC1D9|RP2|RCVRN|TBC1D19|FAM13A|TBC1D15|EVI5|TIAM2|PTK2B|CDA|BCL6|RAPGEF2|TBC1D2|RASA2|FGD4|RGS18|THY1|RLF|TBC1D23|ADAP2|RGS2|SIPA1L1|CCR2|ARAP3|SNX13
32787	5.9795e-07	1.728e-05	25	619	457	35607	monocarboxylic acid metabolic process	KYNU|PFKFB2|EGLN3|GGT1|SLC1A3|ACSL1|P4HA1|ALOX5AP|ABCD3|ELOVL7|PRKAA1|ACSL4|PRG3|FA2H|PDK4|HAL|DHRS9|CPT1A|PLA2G4A|HIF1A|MAPK14|TMLHE|ALOX5|BCO2|PC
22603	6.0491e-07	1.7357e-05	30	840	457	35607	regulation of anatomical structure morphogenesis	DLC1|C3AR1|NRP1|IL18|SSH2|NR2E1|VDR|PTK2B|TIAM1|SEMA3E|RHOB|ADAM9|FGD4|ANGPTL4|ROCK2|BASP1|HGF|CAPN3|GAS7|THY1|CAPRIN2|HIF1A|STAB1|ID1|SIPA1L1|HIPK2|CCR2|ARAP3|RBPJ|OMG
902	6.458e-07	1.8398e-05	37	1176	457	35607	cell morphogenesis	NRP1|PLXNA1|KIF27|TTC26|RP2|CLU|NR2E1|VDR|SLC1A3|CXCR4|COL4A3BP|SOS2|SEMA3E|ETV1|RHOB|BCL6|TEC|KLF7|RPGR|COL4A1|ROCK2|TRPC7|BASP1|HGF|FZD4|BBS10|GAS7|TMEM67|HIF1A|ID1|MAPK14|SDCBP|RIT1|SCN8A|MERTK|RBPJ|OMG
50793	6.8744e-07	1.9447e-05	56	2183	457	35607	regulation of developmental process	DLC1|XRCC4|MSR1|NRP1|PDLIM7|FGF9|IL18|PGLYRP1|NR2E1|C1QC|SERPINE2|CXCR4|TIAM1|SEMA3E|RHOB|PHOSPHO1|FNDC3B|ADAM9|SH3PXD2B|ROCK2|SOCS3|BASP1|THY1|HIF1A|SIPA1L1|HIPK2|CCR2|NFE2L2|EIF2AK3|TG|C3AR1|SSH2|CLU|ZBTB16|TIMP1|IRAK3|VDR|TSC22D3|PTK2B|BCL6|FGD4|ANGPTL4|MAFG|TNFSF4|HGF|CAPN3|GAS7|SOD2|CAPRIN2|PLA2G4A|STAB1|ID1|MAPK14|ARAP3|RBPJ|OMG
71496	7.3866e-07	2.075e-05	15	244	457	35607	cellular response to external stimulus	NUAK2|IL18|PDK4|WIPI1|TLR7|TLR8|LCN2|VDR|SLC1A2|MAP3K2|RB1CC1|CDA|PRKAA1|GADD45A|TP53INP2
1816	7.4662e-07	2.0828e-05	11	126	457	35607	cytokine production	NLRC4|TNFSF4|HIF1A|S100A8|CEBPE|IL18|S100A9|IL1RAP|PTAFR|IFNAR1|S100A12
32940	7.9928e-07	2.2143e-05	22	504	457	35607	secretion by cell	CGA|CYB5R4|SELP|ADORA3|NRXN2|PLEK|RAB3D|LTBP2|STX2|PIK3C2A|CLU|HGF|FZD4|S100A12|TIMP1|NLRC4|SERPINE2|VAMP7|SERPINA1|MERTK|EIF2AK3|RAB27A
9719	8.8912e-07	2.4463e-05	48	1762	457	35607	response to endogenous stimulus	ALPL|DLC1|ME1|CGA|ADCY4|KYNU|AQP9|LTBP2|FGF9|SLC9A3|IL18|TLR2|NR2E1|TIMP1|IRAK3|VDR|PLOD2|PTK2B|ARG2|CDA|PIK3CA|PRKAA1|USP15|ADAM9|TEC|IRS2|TNFSF4|KLF9|IL8|SOCS3|PIK3C2A|STRN3|PDK4|AK4|AHR|C1QB|CD38|ATP6V1A|RETN|PLA2G4A|HIF1A|DUSP1|ID1|MAPK14|HIPK2|SORT1|GNB4|MGST1
71396	9.2656e-07	2.532e-05	20	429	457	35607	cellular response to lipid	IRAK2|TNFSF4|CEBPE|IL8|IL18|PDK4|TLR2|SGMS1|FZD4|NR2E1|AHR|LCN2|VDR|DGAT2|PTK2B|MAPK14|ARG2|PTAFR|ADAM9|TEC
44237	9.4687e-07	2.57e-05	250	15510	457	35607	cellular metabolic process	DLC1|XRCC4|ADCY4|CGA|GDA|AQP9|S100A8|RP2|PGD|S100A9|RNF217|GGT1|SGMS1|GPCPD1|GLDC|ATP2B1|MAP3K6|MAP3K4|AGPS|PLOD2|COL4A3BP|NT5C3|NT5C2|PIK3CA|GPT2|VNN2|ADAM9|RAB27A|PTPRJ|POLK|ROCK2|PCF11|GLUL|REC8|DCLRE1A|MGAM|EIF2AK3|PFKFB4|PFKFB3|PFKFB2|STK17B|MYBL1|DUSP18|PPP1R3B|UBASH3B|ARG2|DUSP16|DNMT3L|CDA|LGSN|SLC28A1|MGAT4A|KLF7|PELI1|KLF9|HGF|S100A12|PLA2G4A|NADKD1|RIT1|GK|RBPJ|BCO2|NRP1|NUAK2|WBP4|CAM…
48609	9.6403e-07	2.5817e-05	32	953	457	35607	multicellular organismal reproductive process	DLC1|ERMP1|IL1R1|AQP9|GGT1|ZBTB16|PAQR5|VDR|TCP11|SERPINE2|CXCR4|PTK2B|ARG2|DNMT3L|BCL6|HSF2BP|ACSL4|ADAM28|LIMK2|FZD4|AHR|RLF|PROK2|REC8|PLA2G4A|HIF1A|RGS2|SPAG6|HORMAD1|MERTK|EIF2AK3|PNMA1
32504	9.6403e-07	2.5817e-05	32	953	457	35607	multicellular organism reproduction	DLC1|ERMP1|IL1R1|AQP9|GGT1|ZBTB16|PAQR5|VDR|TCP11|SERPINE2|CXCR4|PTK2B|ARG2|DNMT3L|BCL6|HSF2BP|ACSL4|ADAM28|LIMK2|FZD4|AHR|RLF|PROK2|REC8|PLA2G4A|HIF1A|RGS2|SPAG6|HORMAD1|MERTK|EIF2AK3|PNMA1
44255	1.0679e-06	2.8409e-05	39	1302	457	35607	cellular lipid metabolic process	ME1|GGT1|SGMS1|GPCPD1|RGL1|NPAS2|ACSL1|SLC1A3|TIAM2|AGPS|ITGB8|ALOX5AP|COL4A3BP|AGPAT9|PHOSPHO1|ABCD3|PIK3CA|PRKAA1|ELOVL7|ACSL4|ANGPTL4|MOGAT2|TBL1XR1|MOGAT1|PLEK|PRG3|SPTLC3|PIK3C2A|FA2H|DHRS9|CPT1A|PLA2G4A|DGAT2|MAPK14|PLA2G7|G0S2|ALOX5|GK|BCO2
51247	1.0968e-06	2.8985e-05	36	1153	457	35607	positive regulation of protein metabolic process	DLC1|ADCY4|NRP1|WFS1|CLU|TLR1|TLR2|FPR1|TLR7|TLR8|CAMKK1|MAP3K6|ACSL1|MAP3K4|MAP3K2|CXCR4|PTK2B|RB1CC1|PIK3CA|PRKAA1|FGD4|ADAM9|IRAK2|PELI1|IL8|PRG3|HGF|CAPN3|WIPI1|FZD4|CAPRIN2|S100A12|PROK2|MAPK14|CCR2|EIF2AK3
32989	1.2089e-06	3.174e-05	38	1258	457	35607	cellular component morphogenesis	NRP1|PLXNA1|KIF27|TTC26|RP2|CLU|NR2E1|VDR|SLC1A3|CXCR4|COL4A3BP|SEMA3E|SOS2|ETV1|RHOB|BCL6|TEC|KLF7|RPGR|COL4A1|ROCK2|TRPC7|BASP1|HGF|FZD4|CAPN3|BBS10|GAS7|TMEM67|HIF1A|ID1|MAPK14|SDCBP|RIT1|SCN8A|MERTK|RBPJ|OMG
6629	1.2563e-06	3.277e-05	48	1784	457	35607	lipid metabolic process	ME1|CLU|GGT1|SGMS1|GPCPD1|RGL1|NPAS2|ACSL1|SLC1A3|TIAM2|AGPS|ITGB8|COL4A3BP|ALOX5AP|AGPAT9|PHOSPHO1|ABCD3|PIK3CA|PRKAA1|ELOVL7|ACSL4|ANGPTL4|MOGAT2|TBL1XR1|MOGAT1|CUBN|TNFSF4|PLEK|PRG3|PIK3C2A|SPTLC3|FA2H|DHRS9|APPL2|CPT1A|DAGLB|PLA2G4A|DGAT2|MAPK14|PLA2G7|HSD11B1|CPNE3|G0S2|ALOX5|GK|RDH16|BCO2|PC
42542	1.2797e-06	3.3164e-05	11	133	457	35607	response to hydrogen peroxide	LCN2|PLA2G4A|OLR1|DUSP1|PTK2B|IL18|RHOB|PRKAA1|NFE2L2|SOD2|ADAM9
71704	1.3323e-06	3.4307e-05	265	16729	457	35607	organic substance metabolic process	DLC1|XRCC4|ADCY4|CGA|GDA|RP2|PGD|RNF217|GGT1|SGMS1|GPCPD1|C1QC|GLDC|ATP2B1|MAP3K6|MAP3K4|AGPS|PLOD2|COL4A3BP|NT5C3|NT5C2|PIK3CA|GPT2|VNN2|ADAM9|RAB27A|PTPRJ|POLK|ROCK2|C1QA|PCF11|C1QB|GLUL|REC8|DCLRE1A|MGAM|HSD11B1|VSIG4|EIF2AK3|ERMP1|PFKFB4|PFKFB3|PFKFB2|STK17B|MYBL1|DUSP18|PPP1R3B|UBASH3B|ARG2|DUSP16|DNMT3L|CDA|LGSN|SLC28A1|MGAT4A|KLF7|PELI1|KLF9|HGF|DAGLB|PLA2G4A|NADKD1|RIT1|GK|TLL2|RBPJ|BCO2|…
50801	1.3924e-06	3.5625e-05	30	875	457	35607	ion homeostasis	C3AR1|STEAP4|S100A8|WFS1|SLC9A3|S100A9|SLC7A8|VDR|CXCR4|PTK2B|SLC30A1|LTF|PRKAA1|MAFG|ERG|FA2H|MLXIPL|APPL2|SOD2|LCN2|ATP6V1A|CD38|PROK2|HIF1A|CCL14|DGAT2|CCR2|SCN8A|SLC40A1|BCO2
30168	1.4957e-06	3.8027e-05	14	225	457	35607	platelet activation	SELP|PLEK|CLU|TRPC7|DGKH|HGF|DAGLB|TIMP1|PLA2G4A|MAPK14|PIK3CA|RHOB|SERPINA1|MERTK
10563	1.5282e-06	3.8367e-05	18	366	457	35607	negative regulation of phosphorus metabolic process	DLC1|PTPRJ|PLEK|SOCS3|MLXIPL|SAMSN1|THY1|DDIT4|IRAK3|DUSP18|RGS2|DUSP1|HIPK3|DUSP16|CCR2|DEPTOR|CDA|GADD45A
45936	1.5282e-06	3.8367e-05	18	366	457	35607	negative regulation of phosphate metabolic process	DLC1|PTPRJ|PLEK|SOCS3|MLXIPL|SAMSN1|THY1|DDIT4|IRAK3|DUSP18|RGS2|DUSP1|HIPK3|DUSP16|CCR2|DEPTOR|CDA|GADD45A
1900542	1.6917e-06	4.2208e-05	27	745	457	35607	regulation of purine nucleotide metabolic process	DLC1|SNX18|ADORA3|TBC1D9|RP2|RCVRN|TBC1D19|FAM13A|TBC1D15|EVI5|TIAM2|PTK2B|BCL6|RAPGEF2|TBC1D2|RASA2|FGD4|RGS18|THY1|RLF|TBC1D23|ADAP2|RGS2|SIPA1L1|CCR2|ARAP3|SNX13
2764	1.89e-06	4.6866e-05	16	298	457	35607	immune response-regulating signaling pathway	IRAK2|C3AR1|PELI1|TLR1|PGLYRP1|TLR2|TLR7|THY1|MARCO|BTLA|IRAK3|CD38|MAPK14|PIK3CA|PTAFR|TEC
2687	2.074e-06	5.1112e-05	8	66	457	35607	positive regulation of leukocyte migration	C3AR1|SELP|ADORA3|IL8|PTK2B|CCR2|TLR2|PLA2G7
6741	2.1005e-06	5.1449e-05	3	3	457	35607	NADP biosynthetic process	ME1|NADKD1|NADK
44702	2.665e-06	6.4881e-05	43	1563	457	35607	single organism reproductive process	ALPL|DLC1|ERMP1|CGA|IL1R1|AQP9|FGF9|IL18|GGT1|ZBTB16|SYCP2|PAQR5|VDR|TCP11|SLC1A2|MAP3K4|SERPINE2|CXCR4|PTK2B|ARG2|DNMT3L|BCL6|HSF2BP|ACSL4|ADAM28|KLF9|STX2|LIMK2|BASP1|FZD4|AHR|RLF|PROK2|PLA2G4A|REC8|HIF1A|RGS2|SPAG6|HORMAD1|MERTK|EIF2AK3|MGST1|PNMA1
43087	2.7964e-06	6.6864e-05	23	587	457	35607	regulation of GTPase activity	DLC1|SNX18|TBC1D9|RP2|RGS18|TBC1D19|FAM13A|THY1|TBC1D15|TBC1D23|ADAP2|TIAM2|RGS2|EVI5|PTK2B|SIPA1L1|BCL6|ARAP3|RAPGEF2|SNX13|RASA2|TBC1D2|FGD4
71345	2.7964e-06	6.6864e-05	23	587	457	35607	cellular response to cytokine stimulus	IRAK2|IL18R1|IL1R2|IL1R1|IL8|SOCS3|IL18|CXCR1|SGMS1|IFNAR1|LCN2|IRAK3|ACSL1|HIF1A|CXCR4|PTK2B|ARG2|IL1RAP|CCR2|CSF3R|IFNGR2|PTAFR|IL22RA2
2000145	2.7964e-06	6.6864e-05	23	587	457	35607	regulation of cell motility	DLC1|PTPRJ|CGA|C3AR1|SELP|IRS2|NRP1|ADORA3|IL8|ROCK2|TLR2|HGF|NR2E1|TIMP1|THY1|HIF1A|SERPINE2|CXCR4|PTK2B|CCR2|PLA2G7|ARAP3|ADAM9
44238	2.8733e-06	6.8296e-05	257	16238	457	35607	primary metabolic process	DLC1|XRCC4|ADCY4|CGA|GDA|RP2|PGD|RNF217|GGT1|SGMS1|GPCPD1|C1QC|GLDC|ATP2B1|MAP3K6|MAP3K4|AGPS|PLOD2|COL4A3BP|NT5C3|NT5C2|PIK3CA|GPT2|VNN2|ADAM9|RAB27A|PTPRJ|POLK|ROCK2|C1QA|PCF11|C1QB|GLUL|REC8|DCLRE1A|MGAM|HSD11B1|VSIG4|EIF2AK3|ERMP1|PFKFB4|PFKFB3|PFKFB2|STK17B|MYBL1|DUSP18|PPP1R3B|UBASH3B|ARG2|DUSP16|DNMT3L|CDA|LGSN|SLC28A1|MGAT4A|KLF7|PELI1|KLF9|HGF|DAGLB|PLA2G4A|NADKD1|RIT1|GK|TLL2|RBPJ|BCO2|…
51270	2.9092e-06	6.8743e-05	24	632	457	35607	regulation of cellular component movement	DLC1|PTPRJ|CGA|C3AR1|SELP|IRS2|NRP1|ADORA3|IL8|ROCK2|TLR2|HGF|NR2E1|TIMP1|THY1|HIF1A|SERPINE2|CXCR4|PTK2B|CCR2|PLA2G7|BCL6|ARAP3|ADAM9
42327	3.1213e-06	7.3324e-05	27	770	457	35607	positive regulation of phosphorylation	ADCY4|NRP1|WFS1|FPR1|CAMKK1|MAP3K6|ACSL1|MAP3K4|MAP3K2|PTK2B|CXCR4|RB1CC1|PIK3CA|PRKAA1|FGD4|ADAM9|IRAK2|IL8|HGF|WIPI1|FZD4|S100A12|CAPRIN2|PROK2|MAPK14|SDCBP|EIF2AK3
3	3.166e-06	7.3941e-05	52	2068	457	35607	reproduction	DLC1|CGA|AQP9|FGF9|IL18|GGT1|MMP1|SLC1A2|MAP3K4|SERPINE2|CXCR4|STX2|LIMK2|BASP1|AHR|CD38|PROK2|REC8|HIF1A|SPAG6|HIPK2|CCR2|HORMAD1|EIF2AK3|PNMA1|ALPL|ERMP1|IL1R1|ZBTB16|SYCP2|IVNS1ABP|PAQR5|VDR|TCP11|PTK2B|ARG2|DNMT3L|HSF2BP|BCL6|ACSL4|ADAM28|SELP|KLF9|MLF1IP|APPL2|FZD4|RLF|PLA2G4A|RGS2|BNIP3L|MERTK|MGST1
32602	3.2067e-06	7.4264e-05	4	9	457	35607	chemokine production	TNFSF4|S100A8|IL18|S100A9
33124	3.2168e-06	7.4264e-05	23	592	457	35607	regulation of GTP catabolic process	DLC1|SNX18|TBC1D9|RP2|RGS18|TBC1D19|FAM13A|THY1|TBC1D15|TBC1D23|ADAP2|TIAM2|RGS2|EVI5|PTK2B|SIPA1L1|BCL6|ARAP3|RAPGEF2|SNX13|RASA2|TBC1D2|FGD4
50727	3.2578e-06	7.478e-05	15	275	457	35607	regulation of inflammatory response	TNFSF4|ADORA3|S100A8|IL18|S100A9|TLR2|GGT1|TLR7|S100A12|PLA2G4A|MEFV|CCR2|SERPINC1|PLA2G7|BCL6
10035	3.3259e-06	7.5909e-05	24	637	457	35607	response to inorganic substance	XRCC4|SELP|IL1R1|S100A8|AQP9|OLR1|IL18|S100A9|CAPN3|SOD2|LCN2|VDR|PLA2G4A|HRH1|SLC1A3|DUSP1|SLC30A1|PTK2B|ARG2|ALOX5AP|RHOB|PRKAA1|NFE2L2|ADAM9
1568	3.496e-06	7.9305e-05	23	595	457	35607	blood vessel development	PTPRJ|SELP|NRP1|COL4A1|IL8|SOCS3|FGF9|IL18|FZD4|AHR|THY1|PROK2|HIF1A|CXCR4|ITGB8|PTK2B|ID1|MAPK14|SEMA3E|PIK3CA|RHOB|RBPJ|ANGPTL4
1525	3.5141e-06	7.9305e-05	17	350	457	35607	angiogenesis	COL4A1|NRP1|IL8|FGF9|IL18|THY1|PROK2|HIF1A|CXCR4|PTK2B|ID1|MAPK14|SEMA3E|PIK3CA|RHOB|RBPJ|ANGPTL4
6071	3.5715e-06	8.015e-05	6	33	457	35607	glycerol metabolic process	MOGAT2|MOGAT1|DGAT2|GK2|GK|GPCPD1
2218	3.6488e-06	8.1428e-05	11	148	457	35607	activation of innate immune response	IRAK2|MARCO|IRAK3|PELI1|NLRC4|MAPK14|TLR1|TLR2|PGLYRP1|TLR7|PTAFR
42127	3.6934e-06	8.1969e-05	46	1746	457	35607	regulation of cell proliferation	DLC1|XRCC4|CGA|E2F3|NRP1|FGF9|IL18|CLU|EGLN3|SIRPB2|ZBTB16|SKAP2|NR2E1|SESN1|TIMP1|VDR|SERPINE2|PTK2B|CHST11|RTKN2|BCL6|PRKAA1|MAFG|PTPRJ|PELI1|IRS2|TNFSF4|IL8|FA2H|MLXIPL|AHR|SOD2|BTLA|RLF|CD38|PLA2G4A|CCL14|HIF1A|BTG3|HIPK2|MGSA|CCR2|RIT1|MDM4|RBPJ|VSIG4
43406	3.8576e-06	8.4963e-05	14	244	457	35607	positive regulation of MAP kinase activity	IRAK2|FPR1|HGF|FZD4|S100A12|MAP3K6|PROK2|MAP3K4|MAP3K2|PTK2B|CXCR4|MAPK14|PRKAA1|FGD4
30595	3.8706e-06	8.4963e-05	9	95	457	35607	leukocyte chemotaxis	S100A8|IL8|CXCR4|CCR2|S100A9|CXCR1|CSF3R|ITGAM|S100A12
45089	4.1208e-06	8.9963e-05	12	180	457	35607	positive regulation of innate immune response	IRAK2|MARCO|IRAK3|PELI1|NLRC4|MAPK14|TLR1|TLR2|PGLYRP1|TLR7|TLR8|PTAFR
2757	4.4219e-06	9.5959e-05	15	282	457	35607	immune response-activating signal transduction	IRAK2|C3AR1|PELI1|TLR1|PGLYRP1|TLR2|TLR7|THY1|MARCO|IRAK3|CD38|MAPK14|PIK3CA|PTAFR|TEC
51240	4.4432e-06	9.5959e-05	25	693	457	35607	positive regulation of multicellular organismal process	C3AR1|ADORA3|NRP1|FGF9|IL18|TLR2|ZBTB16|NR2E1|TLR7|VDR|HRH1|SLC1A3|SERPINE2|PELI1|TNFSF4|IFNAR1|CD38|PROK2|PLA2G4A|HIF1A|RGS2|CCR2|NFE2L2|ALOX5|RBPJ
9891	4.5201e-06	9.7097e-05	48	1870	457	35607	positive regulation of biosynthetic process	CGA|E2F3|ADORA3|IL18|TLR1|TLR2|ZBTB16|MYBL1|TLR7|NR2E1|TLR8|HSPH1|VDR|NPAS2|HRH1|MAP3K2|PTK2B|PPP1R12A|ETV1|PRKAA1|TEC|TBL1XR1|IRS2|KLF7|PRG3|STRN3|MLXIPL|HGF|FZD4|CAPN3|AHR|CAPRIN2|SOD2|RLF|JHDM1D|CD38|PLA2G4A|HIF1A|MAPK14|ETS2|HIPK2|CCR2|PYGO1|RIT1|NFE2L2|RBPJ|EIF2AK3|TP53INP2
43547	4.6286e-06	9.8899e-05	21	519	457	35607	positive regulation of GTPase activity	DLC1|SNX18|TBC1D9|RP2|RGS18|TBC1D19|FAM13A|THY1|TBC1D15|TBC1D23|ADAP2|TIAM2|RGS2|EVI5|PTK2B|SIPA1L1|ARAP3|RAPGEF2|SNX13|RASA2|TBC1D2
30334	4.6635e-06	9.9118e-05	22	562	457	35607	regulation of cell migration	DLC1|PTPRJ|CGA|SELP|C3AR1|IRS2|NRP1|ADORA3|IL8|TLR2|HGF|NR2E1|TIMP1|THY1|HIF1A|SERPINE2|CXCR4|PTK2B|CCR2|PLA2G7|ARAP3|ADAM9
6461	4.6928e-06	9.9215e-05	29	882	457	35607	protein complex assembly	ME1|AHCTF1|AASS|SKAP2|NLRC4|CCDC40|PTK2B|ALOX5AP|IL1RAP|TGM3|CDA|PRKAA1|TUBB1|ANGPTL4|SH3PXD2B|ERG|CUBN|PIK3C2A|DGKH|ANXA5|CAPN3|BBS10|GAS7|CPT1A|SOD2|LCN2|MDM4|EIF2AK3|MGST1
70271	5.0066e-06	0.0001053	29	885	457	35607	protein complex biogenesis	ME1|AHCTF1|AASS|SKAP2|NLRC4|CCDC40|PTK2B|ALOX5AP|IL1RAP|TGM3|CDA|PRKAA1|TUBB1|ANGPTL4|SH3PXD2B|ERG|CUBN|PIK3C2A|DGKH|ANXA5|CAPN3|BBS10|GAS7|CPT1A|SOD2|LCN2|MDM4|EIF2AK3|MGST1
19400	5.1217e-06	0.00010716	6	35	457	35607	alditol metabolic process	MOGAT2|MOGAT1|DGAT2|GK2|GK|GPCPD1
52564	5.2901e-06	0.00010954	4	10	457	35607	response to immune response of other organism involved in symbiotic interaction	TLR1|TLR2|LTF|TLR7
52572	5.2901e-06	0.00010954	4	10	457	35607	response to host immune response	TLR1|TLR2|LTF|TLR7
1934	5.4193e-06	0.00011164	26	747	457	35607	positive regulation of protein phosphorylation	ADCY4|NRP1|WFS1|FPR1|CAMKK1|MAP3K6|ACSL1|MAP3K4|MAP3K2|PTK2B|CXCR4|RB1CC1|PIK3CA|PRKAA1|FGD4|ADAM9|IRAK2|IL8|HGF|WIPI1|FZD4|S100A12|CAPRIN2|PROK2|MAPK14|EIF2AK3
48514	5.893e-06	0.00012078	20	485	457	35607	blood vessel morphogenesis	PTPRJ|SELP|NRP1|COL4A1|IL8|FGF9|IL18|FZD4|THY1|PROK2|HIF1A|CXCR4|PTK2B|ID1|MAPK14|SEMA3E|PIK3CA|RHOB|RBPJ|ANGPTL4
22414	6.1812e-06	0.00012604	51	2061	457	35607	reproductive process	DLC1|CGA|AQP9|FGF9|IL18|GGT1|MMP1|SLC1A2|MAP3K4|SERPINE2|CXCR4|STX2|LIMK2|BASP1|AHR|CD38|PROK2|REC8|HIF1A|SPAG6|CCR2|HIPK2|HORMAD1|EIF2AK3|PNMA1|ALPL|ERMP1|IL1R1|ZBTB16|SYCP2|IVNS1ABP|PAQR5|VDR|TCP11|PTK2B|ARG2|DNMT3L|HSF2BP|BCL6|ACSL4|ADAM28|KLF9|MLF1IP|APPL2|FZD4|RLF|PLA2G4A|RGS2|BNIP3L|MERTK|MGST1
10675	6.4762e-06	0.00013139	10	128	457	35607	regulation of cellular carbohydrate metabolic process	HRH1|IRS2|HIF1A|PLEK|PTK2B|PFKFB2|PDK4|MLXIPL|PRKAA1|DDIT4
30154	6.8836e-06	0.00013895	79	3745	457	35607	cell differentiation	STEAP4|XRCC4|CYB5R4|NRP1|PLXNA1|PDLIM7|FGF9|IL18|TPD52|NR2E1|SLC1A3|SERPINE2|CXCR4|TIAM1|SEMA3E|CHST11|RHOB|IFRD1|ADAM9|RAB27A|SH3PXD2B|PTPRJ|STX2|SOCS3|ROCK2|FA2H|DHRS9|BASP1|THY1|DDIT4|RETN|REC8|HIF1A|SPAG6|SIPA1L1|HIPK2|SDCBP|SORT1|HORMAD1|EIF2AK3|SSH2|CLU|ZBTB16|ITGAM|PAQR5|TIMP1|BLOC1S4|TCP11|PTK2B|SOS2|TGM3|ETV1|BCL6|ACSL4|ANGPTL4|TEC|KLF7|COL4A1|PLEK|CEBPE|TRPC7|HGF|TET2|FZD4|CAPN3|GAS7|CA…
30003	6.9851e-06	0.0001403	19	449	457	35607	cellular cation homeostasis	MAFG|C3AR1|S100A8|WFS1|S100A9|APPL2|LCN2|PROK2|VDR|ATP6V1A|CD38|CCL14|HIF1A|CXCR4|SLC30A1|PTK2B|CCR2|LTF|SLC40A1
30593	7.1782e-06	0.00014346	6	37	457	35607	neutrophil chemotaxis	S100A8|IL8|S100A9|CSF3R|ITGAM|S100A12
45321	7.3496e-06	0.00014615	21	535	457	35607	leukocyte activation	XRCC4|TNFSF4|ADORA3|PRG3|IL8|TLR1|SKAP2|TPD52|NCR1|TLR7|ITGAM|IFNAR1|S100A12|CXCR4|PTK2B|VAMP7|BCL6|RIT1|MERTK|ADAM9|RAB27A
50867	7.7642e-06	0.00015364	16	333	457	35607	positive regulation of cell activation	SELP|IRS2|PELI1|TNFSF4|ADORA3|PLEK|IL18|SIRPB2|CAPN3|THY1|BTLA|HSPH1|CD38|CCR2|PIK3CA|BCL6
2221	7.9579e-06	0.00015565	10	131	457	35607	pattern recognition receptor signaling pathway	IRAK2|MARCO|IRAK3|PELI1|MAPK14|TLR1|TLR2|PGLYRP1|TLR7|PTAFR
302	7.976e-06	0.00015565	12	192	457	35607	response to reactive oxygen species	LCN2|PLA2G4A|IL1R1|OLR1|DUSP1|PTK2B|IL18|RHOB|PRKAA1|NFE2L2|SOD2|ADAM9
33121	7.9818e-06	0.00015565	23	626	457	35607	regulation of purine nucleotide catabolic process	DLC1|SNX18|TBC1D9|RP2|RGS18|TBC1D19|FAM13A|THY1|TBC1D15|TBC1D23|ADAP2|TIAM2|RGS2|EVI5|PTK2B|SIPA1L1|BCL6|ARAP3|RAPGEF2|SNX13|RASA2|TBC1D2|FGD4
6641	8.1763e-06	0.00015739	9	104	457	35607	triglyceride metabolic process	MOGAT2|MOGAT1|ACSL1|DGAT2|AGPAT9|ELOVL7|GK|ACSL4|CPT1A
9118	8.189e-06	0.00015739	23	627	457	35607	regulation of nucleoside metabolic process	DLC1|SNX18|TBC1D9|RP2|RGS18|TBC1D19|FAM13A|THY1|TBC1D15|TBC1D23|ADAP2|TIAM2|RGS2|EVI5|PTK2B|SIPA1L1|BCL6|ARAP3|RAPGEF2|SNX13|RASA2|TBC1D2|FGD4
30811	8.189e-06	0.00015739	23	627	457	35607	regulation of nucleotide catabolic process	DLC1|SNX18|TBC1D9|RP2|RGS18|TBC1D19|FAM13A|THY1|TBC1D15|TBC1D23|ADAP2|TIAM2|RGS2|EVI5|PTK2B|SIPA1L1|BCL6|ARAP3|RAPGEF2|SNX13|RASA2|TBC1D2|FGD4
71902	8.2414e-06	0.00015765	15	297	457	35607	positive regulation of protein serine/threonine kinase activity	IRAK2|FPR1|HGF|FZD4|S100A12|MAP3K6|PROK2|MAP3K4|ACSL1|MAP3K2|PTK2B|CXCR4|MAPK14|PRKAA1|FGD4
6109	9.1009e-06	0.00017326	10	133	457	35607	regulation of carbohydrate metabolic process	HRH1|IRS2|HIF1A|PLEK|PTK2B|PFKFB2|PDK4|MLXIPL|PRKAA1|DDIT4
9653	9.296e-06	0.00017539	65	2915	457	35607	anatomical structure morphogenesis	DLC1|NRP1|PLXNA1|KIF27|TTC26|FGF9|IL18|RP2|TPD52|NR2E1|SLC1A3|SERPINE2|CXCR4|COL4A3BP|CHST11|SEMA3E|PIK3CA|RHOB|IPMK|PTPRJ|RPGR|STX2|SOCS3|ROCK2|MLXIPL|BASP1|BBS10|THY1|TMEM67|PROK2|HIF1A|HIPK2|SDCBP|SLC40A1|ALPL|CLU|ZBTB16|SYCP2|VDR|PTK2B|SOS2|TGM3|ETV1|BCL6|ANGPTL4|TEC|SELP|KLF7|COL4A1|IL8|TRPC7|HGF|FZD4|CAPN3|GAS7|NCKAP1|DUSP1|ID1|MAPK14|RIT1|SCN8A|APAF1|MERTK|RBPJ|OMG
40012	9.3001e-06	0.00017539	23	632	457	35607	regulation of locomotion	DLC1|PTPRJ|CGA|C3AR1|SELP|IRS2|NRP1|ADORA3|IL8|ROCK2|TLR2|HGF|NR2E1|TIMP1|THY1|HIF1A|SERPINE2|CXCR4|PTK2B|CCR2|PLA2G7|ARAP3|ADAM9
1944	9.7816e-06	0.00018361	23	634	457	35607	vasculature development	PTPRJ|SELP|NRP1|COL4A1|IL8|SOCS3|FGF9|IL18|FZD4|AHR|THY1|PROK2|HIF1A|CXCR4|ITGB8|PTK2B|ID1|MAPK14|SEMA3E|PIK3CA|RHOB|RBPJ|ANGPTL4
32147	1.0452e-05	0.00019528	15	303	457	35607	activation of protein kinase activity	IRAK2|ADCY4|FPR1|HGF|CAMKK1|MAP3K6|PROK2|MAP3K4|MAP3K2|PTK2B|CXCR4|MAPK14|PRKAA1|ADAM9|FGD4
6520	1.2082e-05	0.0002247	27	830	457	35607	cellular amino acid metabolic process	TG|BCAT1|CGA|KYNU|GDA|SLC7A8|EGLN3|AASS|GGT1|KMO|GCLM|GLDC|SLC1A3|P4HA1|ALOX5AP|ARG2|LGSN|YOD1|GPT2|VNN2|PADI3|HAL|SOD2|GLUL|PLA2G4A|DPYD|MGST1
6928	1.2545e-05	0.00023212	38	1393	457	35607	cellular component movement	NRP1|KIF27|S100A8|S100A9|SLC7A8|FPR1|CXCR1|SIRPB2|FPR2|NR2E1|ITGAM|MMP1|BLOC1S4|CCDC40|CXCR4|PTK2B|LTB4R|CSF3R|PIK3CA|TUBB1|VNN2|SELP|RPGR|S100P|IL8|OLR1|HGF|S100A12|DDIT4|NCKAP1|HIF1A|SPAG6|ID1|MAPK14|CCR2|SDCBP|TREM1|MERTK
2758	1.2597e-05	0.00023212	10	138	457	35607	innate immune response-activating signal transduction	IRAK2|MARCO|IRAK3|PELI1|MAPK14|TLR1|TLR2|PGLYRP1|TLR7|PTAFR
32677	1.3294e-05	0.0002435	6	41	457	35607	regulation of interleukin-8 production	BPI|PRG3|IL18|TLR2|TLR7|TLR8
44092	1.3336e-05	0.0002435	34	1186	457	35607	negative regulation of molecular function	WFS1|AZIN1|TIMP1|IRAK3|DUSP18|SERPINE2|ARG2|DUSP16|PPP1R12A|SERPINC1|SERPINA1|ANGPTL4|IRAK2|PTPRJ|IRS2|PHACTR2|PELI1|TNFSF4|SOCS3|HGF|ANXA5|APPL2|THY1|RGS2|DUSP1|ID1|HIPK3|TMLHE|CCR2|SLPI|SORT1|DEPTOR|NAIP|GADD45A
72359	1.3485e-05	0.00024401	31	1033	457	35607	circulatory system development	DLC1|NRP1|FGF9|IL18|CXCR4|ITGB8|PTK2B|COL4A3BP|RB1CC1|SEMA3E|PIK3CA|RHOB|ANGPTL4|SH3PXD2B|PTPRJ|SELP|COL4A1|IL8|SOCS3|FZD4|AHR|SOD2|THY1|NCKAP1|PROK2|HIF1A|ADAP2|ID1|MAPK14|ADAM19|RBPJ
72358	1.3485e-05	0.00024401	31	1033	457	35607	cardiovascular system development	DLC1|NRP1|FGF9|IL18|CXCR4|ITGB8|PTK2B|COL4A3BP|RB1CC1|SEMA3E|PIK3CA|RHOB|ANGPTL4|SH3PXD2B|PTPRJ|SELP|COL4A1|IL8|SOCS3|FZD4|AHR|SOD2|THY1|NCKAP1|PROK2|HIF1A|ADAP2|ID1|MAPK14|ADAM19|RBPJ
42326	1.3684e-05	0.00024539	15	310	457	35607	negative regulation of phosphorylation	DLC1|PTPRJ|SOCS3|MLXIPL|SAMSN1|THY1|DDIT4|IRAK3|DUSP18|RGS2|DUSP1|HIPK3|DUSP16|DEPTOR|GADD45A
6575	1.3684e-05	0.00024539	15	310	457	35607	cellular modified amino acid metabolic process	TG|CGA|GDA|KYNU|PADI3|EGLN3|GGT1|KMO|GCLM|SOD2|PLA2G4A|P4HA1|ALOX5AP|MGST1|VNN2
6639	1.3896e-05	0.00024711	9	111	457	35607	acylglycerol metabolic process	MOGAT2|MOGAT1|ACSL1|DGAT2|AGPAT9|ELOVL7|GK|ACSL4|CPT1A
51090	1.3986e-05	0.00024711	17	389	457	35607	regulation of sequence-specific DNA binding transcription factor activity	IRAK2|PELI1|TNFSF4|S100A8|WFS1|CLU|S100A9|TLR2|FOXN2|CAPN3|FZD4|S100A12|IRAK3|NLRC4|ID1|MAPK14|HIPK2
51674	1.4026e-05	0.00024711	29	935	457	35607	localization of cell	NRP1|S100A8|S100A9|SLC7A8|CXCR1|SIRPB2|NR2E1|ITGAM|MMP1|CCDC40|CXCR4|PTK2B|PIK3CA|CSF3R|SELP|S100P|IL8|OLR1|HGF|DDIT4|NCKAP1|S100A12|HIF1A|SPAG6|ID1|CCR2|SDCBP|TREM1|MERTK
48870	1.4026e-05	0.00024711	29	935	457	35607	cell motility	NRP1|S100A8|S100A9|SLC7A8|CXCR1|SIRPB2|NR2E1|ITGAM|MMP1|CCDC40|CXCR4|PTK2B|PIK3CA|CSF3R|SELP|S100P|IL8|OLR1|HGF|DDIT4|NCKAP1|S100A12|HIF1A|SPAG6|ID1|CCR2|SDCBP|TREM1|MERTK
42592	1.4352e-05	0.00025175	43	1674	457	35607	homeostatic process	STEAP4|C3AR1|CYB5R4|AQP9|S100A8|WFS1|SLC9A3|S100A9|SLC7A8|TIMP1|VDR|CXCR4|SLC30A1|PTK2B|COL4A3BP|LTF|BCL6|PRKAA1|ANGPTL4|MAFG|ERG|IRS2|CUBN|FA2H|PDK4|MLXIPL|APPL2|CAPN3|BBS10|SOD2|LCN2|PROK2|ATP6V1A|CD38|PLA2G4A|HIF1A|CCL14|DGAT2|HIPK2|CCR2|SCN8A|SLC40A1|BCO2
6638	1.6052e-05	0.00028035	9	113	457	35607	neutral lipid metabolic process	MOGAT2|MOGAT1|ACSL1|DGAT2|AGPAT9|ELOVL7|GK|ACSL4|CPT1A
32879	1.6422e-05	0.00028556	51	2137	457	35607	regulation of localization	DLC1|CGA|KCNJ15|MSR1|ADORA3|NRP1|WFS1|SLC9A3|TLR2|RCVRN|NR2E1|TLR7|SLC1A2|SERPINE2|CLEC4E|CXCR4|ADAM9|RAB27A|PTPRJ|IRS2|ROCK2|THY1|CD38|HIF1A|CCR2|PLA2G7|C3AR1|RAB3D|PFKFB2|KCNJ2|TIMP1|PTK2B|SLC30A1|ARG2|PPP1R12A|PRKAA1|BCL6|ACSL4|SELP|ERG|RAB8B|TNFSF4|IL8|HGF|CAPN3|CPT1A|NCKAP1|PLA2G4A|SCN8A|ARAP3|MERTK
48513	1.6591e-05	0.00028659	77	3712	457	35607	organ development	DLC1|XRCC4|CGA|NRP1|PLXNA1|WFS1|FGF9|IL18|TPD52|NR2E1|SLC1A2|SERPINE2|CXCR4|COL4A3BP|CHST11|ADAM9|PTPRJ|SH3PXD2B|IRS2|STX2|SOCS3|FA2H|BASP1|AHR|THY1|DDIT4|C1QB|HIF1A|DGAT2|HIPK2|PYGO1|HSD11B1|SORT1|ADAM19|EIF2AK3|SLC40A1|MDM1|TG|ALPL|ERMP1|CLU|ZBTB16|SYCP2|TIMP1|VDR|ITGB8|PTK2B|RB1CC1|ARG2|RTKN2|TGM3|ETV1|BCL6|TEC|SELP|COL4A1|PLEK|IL8|CEBPE|HGF|TET2|FZD4|APPL2|CAPN3|SOD2|NCKAP1|RLF|JHDM1D|PLA2G4A…
7169	1.6623e-05	0.00028659	24	702	457	35607	transmembrane receptor protein tyrosine kinase signaling pathway	PTPRJ|ADCY4|IRS2|NRP1|SOCS3|FGF9|PIK3C2A|PDK4|HGF|DDIT4|ATP6V1A|TIAM2|TIAM1|PTK2B|MAPK14|SIPA1L1|SOS2|PIK3CA|SORT1|PRKAA1|RIT1|OMG|EIF2AK3|FGD4
31667	1.7224e-05	0.00029361	19	479	457	35607	response to nutrient levels	ALPL|KYNU|CUBN|NUAK2|SOCS3|PDK4|WIPI1|SOD2|LCN2|VDR|PLA2G4A|ACSL1|RB1CC1|ARG2|SERPINC1|PRKAA1|ALOX5|ACSL4|TP53INP2
51092	1.7232e-05	0.00029361	9	114	457	35607	positive regulation of NF-kappaB transcription factor activity	IRAK2|IRAK3|NLRC4|S100A8|CLU|S100A9|TLR2|CAPN3|S100A12
31401	1.7387e-05	0.00029361	29	946	457	35607	positive regulation of protein modification process	DLC1|ADCY4|NRP1|WFS1|CLU|FPR1|CAMKK1|MAP3K6|ACSL1|MAP3K4|MAP3K2|CXCR4|PTK2B|RB1CC1|PIK3CA|PRKAA1|FGD4|ADAM9|IRAK2|PELI1|IL8|HGF|WIPI1|FZD4|S100A12|CAPRIN2|PROK2|MAPK14|EIF2AK3
52200	1.7469e-05	0.00029361	4	13	457	35607	response to host defenses	TLR1|TLR2|LTF|TLR7
52173	1.7469e-05	0.00029361	4	13	457	35607	response to defenses of other organism involved in symbiotic interaction	TLR1|TLR2|LTF|TLR7
75136	1.7469e-05	0.00029361	4	13	457	35607	response to host	TLR1|TLR2|LTF|TLR7
8610	1.8552e-05	0.00030934	26	802	457	35607	lipid biosynthetic process	GGT1|SGMS1|GPCPD1|SLC1A3|ACSL1|AGPS|ALOX5AP|COL4A3BP|AGPAT9|PIK3CA|PHOSPHO1|ELOVL7|PRKAA1|ACSL4|MOGAT2|MOGAT1|PRG3|SPTLC3|PIK3C2A|FA2H|DHRS9|PLA2G4A|DGAT2|HSD11B1|ALOX5|GK
9991	1.8559e-05	0.00030934	20	525	457	35607	response to extracellular stimulus	ALPL|KYNU|CUBN|NUAK2|SOCS3|PDK4|WIPI1|SOD2|LCN2|VDR|PLA2G4A|SLC1A2|ACSL1|RB1CC1|ARG2|SERPINC1|PRKAA1|ALOX5|ACSL4|TP53INP2
71822	1.8696e-05	0.00031034	30	1000	457	35607	protein complex subunit organization	ME1|AHCTF1|AASS|SKAP2|NLRC4|CCDC40|PTK2B|ALOX5AP|IL1RAP|TGM3|CDA|PRKAA1|TUBB1|ANGPTL4|SH3PXD2B|ERG|CUBN|PIK3C2A|DGKH|ANXA5|CAPN3|BBS10|GAS7|CPT1A|DDIT4|SOD2|LCN2|MDM4|EIF2AK3|MGST1
71495	1.8783e-05	0.00031051	31	1051	457	35607	cellular response to endogenous stimulus	DLC1|ADCY4|CGA|LTBP2|AQP9|FGF9|IL18|TLR2|NR2E1|VDR|PLOD2|ARG2|PIK3CA|PRKAA1|USP15|ADAM9|TEC|IRS2|TNFSF4|KLF9|IL8|SOCS3|PIK3C2A|PDK4|AHR|ATP6V1A|HIF1A|DUSP1|ID1|HIPK2|GNB4
10243	1.9144e-05	0.00031472	29	951	457	35607	response to organic nitrogen	DLC1|ADCY4|KYNU|AQP9|FGF9|IL18|TLR2|TIMP1|IRAK3|PTK2B|ARG2|PIK3CA|CDA|PRKAA1|TEC|IRS2|SOCS3|PIK3C2A|PDK4|AK4|RETN|ATP6V1A|PLA2G4A|HIF1A|DUSP1|MAPK14|SORT1|GNB4|MGST1
9725	1.9195e-05	0.00031472	35	1260	457	35607	response to hormone stimulus	ALPL|DLC1|ME1|CGA|ADCY4|FGF9|SLC9A3|IL18|NR2E1|TIMP1|VDR|PLOD2|PTK2B|ARG2|PIK3CA|PRKAA1|ADAM9|TEC|IRS2|TNFSF4|KLF9|SOCS3|PIK3C2A|STRN3|PDK4|AHR|C1QB|CD38|RETN|ATP6V1A|PLA2G4A|HIF1A|DUSP1|SORT1|GNB4
16053	2.0434e-05	0.00033232	19	485	457	35607	organic acid biosynthetic process	BCAT1|KYNU|PRG3|FA2H|PADI3|DHRS9|GGT1|GCLM|GLUL|PLA2G4A|SLC1A3|ALOX5AP|TMLHE|PRKAA1|ELOVL7|LGSN|ALOX5|DPYD|GPT2
46394	2.0434e-05	0.00033232	19	485	457	35607	carboxylic acid biosynthetic process	BCAT1|KYNU|PRG3|FA2H|PADI3|DHRS9|GGT1|GCLM|GLUL|PLA2G4A|SLC1A3|ALOX5AP|TMLHE|PRKAA1|ELOVL7|LGSN|ALOX5|DPYD|GPT2
50866	2.2178e-05	0.00035923	11	179	457	35607	negative regulation of cell activation	BTLA|BPI|PELI1|TNFSF4|SERPINE2|CCR2|PGLYRP1|BCL6|VSIG4|SAMSN1|MERTK
44710	2.2414e-05	0.0003616	273	17865	457	35607	single-organism metabolic process	DLC1|XRCC4|ADCY4|CGA|GDA|RP2|PGD|RNF217|GGT1|SGMS1|GPCPD1|C1QC|GLDC|ATP2B1|MAP3K6|MAP3K4|AGPS|PLOD2|COL4A3BP|NT5C3|NT5C2|PIK3CA|SDR9C7|GPT2|VNN2|ADAM9|RAB27A|PTPRJ|POLK|ROCK2|C1QA|PCF11|C1QB|GLUL|REC8|DCLRE1A|MGAM|HSD11B1|VSIG4|EIF2AK3|ERMP1|PFKFB4|PFKFB3|PFKFB2|STK17B|MYBL1|DUSP18|PPP1R3B|UBASH3B|ARG2|DNMT3L|DUSP16|CDA|LGSN|SLC28A1|MGAT4A|KLF7|PELI1|KLF9|HGF|DAGLB|PLA2G4A|NADKD1|RIT1|GK|TLL2|RBP…
32269	2.2617e-05	0.00036341	21	577	457	35607	negative regulation of cellular protein metabolic process	PTPRJ|NRP1|PRG3|SOCS3|MLXIPL|SAMSN1|CAPN3|CAPRIN2|THY1|DDIT4|TIMP1|IRAK3|DUSP18|SERPINE2|RGS2|DUSP1|HIPK3|DUSP16|DEPTOR|GADD45A|EIF2AK3
22607	2.325e-05	0.00037209	48	1992	457	35607	cellular component assembly	DLC1|ME1|KIF27|TTC26|AASS|AHCTF1|SKAP2|SYCP2|NLRC4|CCDC40|PTK2B|RB1CC1|ALOX5AP|IL1RAP|TGM3|CDA|PRKAA1|TUBB1|FGD4|ANGPTL4|SH3PXD2B|ERG|RPGR|CUBN|NRXN2|HIST1H1C|STX2|PIK3C2A|DGKH|ANXA5|MLF1IP|BBS10|GAS7|CAPN3|WIPI1|CPT1A|SOD2|NCKAP1|THY1|TMEM67|LCN2|HIST2H2BE|SDCBP|HORMAD1|MDM4|EIF2AK3|MGST1|TP53INP2
10942	2.4058e-05	0.00038349	22	625	457	35607	positive regulation of cell death	DLC1|NRP1|PRG3|S100A8|IL18|ADAMTSL4|CLU|S100A9|TLR2|STK17B|ZBTB16|ANXA5|DDIT4|VDR|PLA2G4A|NLRC4|DUSP1|BNIP3L|RHOB|BCL6|G0S2|TEC
32320	2.4153e-05	0.00038349	13	250	457	35607	positive regulation of Ras GTPase activity	DLC1|TBC1D9|TBC1D19|THY1|TBC1D15|TBC1D23|EVI5|PTK2B|SIPA1L1|RAPGEF2|ARAP3|RASA2|TBC1D2
16477	2.4353e-05	0.00038514	27	864	457	35607	cell migration	NRP1|S100A8|S100A9|SLC7A8|CXCR1|SIRPB2|NR2E1|MMP1|ITGAM|CXCR4|PTK2B|PIK3CA|CSF3R|SELP|S100P|IL8|OLR1|HGF|DDIT4|NCKAP1|S100A12|HIF1A|ID1|CCR2|SDCBP|TREM1|MERTK
19751	2.5137e-05	0.00039599	8	92	457	35607	polyol metabolic process	MOGAT2|MOGAT1|DGAT2|GK2|GK|GPCPD1|IPMK|PTAFR
70482	2.5639e-05	0.00040231	17	408	457	35607	response to oxygen levels	CYB5R4|SOCS3|IL18|EGLN3|DDIT4|SOD2|CD38|HIF1A|CXCR4|PTK2B|PLOD2|ARG2|HIPK2|PRKAA1|ALOX5|MDM4|ANGPTL4
7167	2.6895e-05	0.00042038	29	969	457	35607	enzyme linked receptor protein signaling pathway	ADCY4|NRP1|LTBP2|FGF9|TIAM2|TIAM1|PTK2B|SOS2|PIK3CA|PRKAA1|USP15|ADAM9|FGD4|PTPRJ|IRS2|SOCS3|PIK3C2A|PDK4|HGF|DDIT4|ATP6V1A|ID1|SIPA1L1|MAPK14|HIPK2|SORT1|RIT1|OMG|EIF2AK3
2694	2.929e-05	0.0004551	19	498	457	35607	regulation of leukocyte activation	PELI1|IRS2|TNFSF4|ADORA3|IL18|PGLYRP1|SIRPB2|SAMSN1|AHR|THY1|BTLA|HSPH1|CD38|BPI|CCR2|PIK3CA|BCL6|MERTK|VSIG4
32870	2.9343e-05	0.0004551	23	680	457	35607	cellular response to hormone stimulus	DLC1|CGA|ADCY4|IRS2|TNFSF4|KLF9|SOCS3|FGF9|PIK3C2A|IL18|PDK4|NR2E1|AHR|ATP6V1A|VDR|HIF1A|DUSP1|PLOD2|ARG2|PIK3CA|PRKAA1|GNB4|TEC
2000026	2.9878e-05	0.00046162	43	1727	457	35607	regulation of multicellular organismal development	TG|XRCC4|C3AR1|NRP1|FGF9|SSH2|PGLYRP1|ZBTB16|NR2E1|C1QC|TIMP1|IRAK3|VDR|TSC22D3|SERPINE2|CXCR4|TIAM1|PTK2B|SEMA3E|PHOSPHO1|RHOB|BCL6|ANGPTL4|MAFG|TNFSF4|ROCK2|BASP1|HGF|CAPN3|CAPRIN2|THY1|PLA2G4A|HIF1A|STAB1|ID1|MAPK14|SIPA1L1|HIPK2|CCR2|NFE2L2|RBPJ|OMG|EIF2AK3
55082	3.11e-05	0.00047865	26	827	457	35607	cellular chemical homeostasis	C3AR1|S100A8|WFS1|S100A9|VDR|PTK2B|SLC30A1|CXCR4|LTF|MAFG|ERG|FA2H|MLXIPL|APPL2|SOD2|LCN2|CD38|ATP6V1A|PROK2|HIF1A|CCL14|DGAT2|CCR2|SCN8A|SLC40A1|BCO2
2685	3.1746e-05	0.00048673	8	95	457	35607	regulation of leukocyte migration	C3AR1|SELP|ADORA3|IL8|PTK2B|CCR2|TLR2|PLA2G7
44283	3.2112e-05	0.00049048	23	684	457	35607	small molecule biosynthetic process	BCAT1|KYNU|PRG3|FA2H|PADI3|DHRS9|GGT1|SGMS1|GCLM|PLA2G4A|GLUL|SLC1A3|ALOX5AP|TMLHE|PHOSPHO1|PRKAA1|LGSN|ELOVL7|ALOX5|DPYD|IPMK|GPT2|PTAFR
51272	3.2507e-05	0.00049463	15	334	457	35607	positive regulation of cellular component movement	SELP|C3AR1|CGA|IRS2|ADORA3|NRP1|IL8|TLR2|HGF|HIF1A|PTK2B|CCR2|PLA2G7|BCL6|ADAM9
31328	3.2642e-05	0.0004948	45	1847	457	35607	positive regulation of cellular biosynthetic process	CGA|E2F3|ADORA3|TLR1|TLR2|ZBTB16|MYBL1|TLR7|NR2E1|TLR8|VDR|NPAS2|HRH1|MAP3K2|PTK2B|PPP1R12A|ETV1|TEC|TBL1XR1|IRS2|KLF7|PRG3|STRN3|MLXIPL|HGF|FZD4|CAPN3|AHR|CAPRIN2|SOD2|RLF|JHDM1D|CD38|PLA2G4A|HIF1A|MAPK14|ETS2|HIPK2|CCR2|PYGO1|RIT1|NFE2L2|RBPJ|EIF2AK3|TP53INP2
71347	3.3634e-05	0.00050792	6	48	457	35607	cellular response to interleukin-1	IRAK2|LCN2|IRAK3|IL1R1|HIF1A|IL8
43086	3.4159e-05	0.00051392	29	982	457	35607	negative regulation of catalytic activity	AZIN1|TIMP1|DUSP18|IRAK3|SERPINE2|ARG2|DUSP16|PPP1R12A|SERPINC1|SERPINA1|ANGPTL4|PTPRJ|IRS2|PHACTR2|SOCS3|HGF|ANXA5|APPL2|THY1|RGS2|DUSP1|HIPK3|CCR2|TMLHE|SLPI|SORT1|DEPTOR|NAIP|GADD45A
32318	3.4297e-05	0.00051407	16	376	457	35607	regulation of Ras GTPase activity	DLC1|TBC1D9|TBC1D19|THY1|TBC1D15|TBC1D23|ADAP2|EVI5|PTK2B|SIPA1L1|BCL6|ARAP3|RAPGEF2|RASA2|TBC1D2|FGD4
19953	3.5075e-05	0.00052378	26	833	457	35607	sexual reproduction	DLC1|IL1R1|AQP9|GGT1|ZBTB16|SYCP2|PAQR5|TCP11|CXCR4|PTK2B|DNMT3L|HSF2BP|BCL6|ADAM28|SELP|STX2|LIMK2|RLF|PROK2|REC8|PLA2G4A|RGS2|SPAG6|HORMAD1|MERTK|PNMA1
43065	3.5311e-05	0.00052535	21	595	457	35607	positive regulation of apoptotic process	DLC1|NRP1|PRG3|S100A8|IL18|ADAMTSL4|CLU|S100A9|TLR2|STK17B|ZBTB16|ANXA5|VDR|PLA2G4A|NLRC4|DUSP1|BNIP3L|RHOB|BCL6|G0S2|TEC
51179	3.7945e-05	0.00056245	132	7480	457	35607	localization	DLC1|ADCY4|CGA|GDA|ADORA3|LTBP2|PDLIM7|AQP9|S100A8|WFS1|SLC9A3|RP2|S100A9|TLR2|SLC7A8|SRP19|TPD52|NR2E1|KLHL2|MMP1|MARCO|ATP2B1|NLRC4|STARD4|SLC2A5|SERPINE2|SLC2A3|COL4A3BP|CSF3R|PIK3CA|RAB27A|CA12|TCN1|DDIT4|GLUL|HIF1A|SPAG6|SLC25A33|VAMP7|CCR2|PYGO1|SDCBP|AKAP6|SLC40A1|EIF2AK3|CLU|AHCTF1|KCNJ2|ITGAM|TIMP1|VDR|BLOC1S4|SLC30A1|DUSP16|SLC28A1|CUBN|S100P|RAB8B|TRPC7|HGF|WIPI1|NCKAP1|S100A12|PPIF|LC…
1933	3.9121e-05	0.00057776	14	300	457	35607	negative regulation of protein phosphorylation	PTPRJ|SOCS3|MLXIPL|SAMSN1|THY1|DDIT4|DUSP18|IRAK3|RGS2|DUSP1|HIPK3|DUSP16|DEPTOR|GADD45A
52555	4.0817e-05	0.00059406	3	6	457	35607	positive regulation by organism of immune response of other organism involved in symbiotic interaction	TLR1|TLR2|TLR7
52552	4.0817e-05	0.00059406	3	6	457	35607	modulation by organism of immune response of other organism involved in symbiotic interaction	TLR1|TLR2|TLR7
52553	4.0817e-05	0.00059406	3	6	457	35607	modulation by symbiont of host immune response	TLR1|TLR2|TLR7
52556	4.0817e-05	0.00059406	3	6	457	35607	positive regulation by symbiont of host immune response	TLR1|TLR2|TLR7
10557	4.1611e-05	0.00060343	43	1752	457	35607	positive regulation of macromolecule biosynthetic process	CGA|E2F3|IL18|TLR1|TLR2|ZBTB16|MYBL1|TLR7|NR2E1|TLR8|VDR|HSPH1|NPAS2|MAP3K2|PTK2B|PPP1R12A|ETV1|TEC|TBL1XR1|IRS2|KLF7|PRG3|STRN3|MLXIPL|HGF|FZD4|CAPN3|AHR|CAPRIN2|RLF|JHDM1D|CD38|HIF1A|MAPK14|ETS2|HIPK2|CCR2|PYGO1|RIT1|NFE2L2|RBPJ|EIF2AK3|TP53INP2
48011	4.2062e-05	0.00060778	12	227	457	35607	nerve growth factor receptor signaling pathway	ADCY4|IRS2|TIAM2|TIAM1|MAPK14|SOS2|SORT1|PIK3CA|RIT1|OMG|FGD4|DDIT4
19217	4.2764e-05	0.00061571	8	99	457	35607	regulation of fatty acid metabolic process	PLA2G4A|IRS2|ACSL1|PDK4|MLXIPL|PRKAA1|EIF2AK3|CPT1A
43068	4.3791e-05	0.00062825	21	604	457	35607	positive regulation of programmed cell death	DLC1|NRP1|PRG3|S100A8|IL18|ADAMTSL4|CLU|S100A9|TLR2|STK17B|ZBTB16|ANXA5|VDR|PLA2G4A|NLRC4|DUSP1|BNIP3L|RHOB|BCL6|G0S2|TEC
51248	4.5149e-05	0.00064543	22	652	457	35607	negative regulation of protein metabolic process	PTPRJ|NRP1|PRG3|SOCS3|MLXIPL|SAMSN1|CAPN3|CAPRIN2|THY1|DDIT4|TIMP1|IRAK3|DUSP18|SERPINE2|RGS2|DUSP1|HIPK3|DUSP16|DEPTOR|MDM4|GADD45A|EIF2AK3
48646	4.6758e-05	0.00066605	52	2284	457	35607	anatomical structure formation involved in morphogenesis	DLC1|NRP1|KIF27|PLXNA1|TTC26|FGF9|IL18|NR2E1|SERPINE2|CXCR4|CHST11|SEMA3E|PIK3CA|RHOB|IPMK|PTPRJ|RPGR|ROCK2|SOCS3|BBS10|THY1|TMEM67|PROK2|HIF1A|HIPK2|SDCBP|SLC40A1|ALPL|CLU|VDR|PTK2B|SOS2|TGM3|ETV1|TEC|ANGPTL4|KLF7|COL4A1|IL8|TRPC7|CAPN3|GAS7|FZD4|NCKAP1|DUSP1|ID1|MAPK14|RIT1|SCN8A|APAF1|RBPJ|OMG
45765	4.8641e-05	0.00069043	11	195	457	35607	regulation of angiogenesis	C3AR1|HIF1A|ID1|STAB1|ROCK2|HIPK2|SEMA3E|CCR2|RHOB|NR2E1|ANGPTL4
1817	4.9666e-05	0.00070249	19	518	457	35607	regulation of cytokine production	C3AR1|PELI1|TNFSF4|PRG3|IL18|TLR1|TLR2|PGLYRP1|TLR7|TLR8|IFNAR1|IRAK3|BPI|HIF1A|CLEC4E|MEFV|CCR2|BCL6|VSIG4
187	5.015e-05	0.00070685	10	162	457	35607	activation of MAPK activity	IRAK2|PROK2|MAP3K6|MAP3K2|CXCR4|MAPK14|FPR1|PRKAA1|HGF|FGD4
1901566	5.0593e-05	0.00071042	29	1004	457	35607	organonitrogen compound biosynthetic process	BCAT1|ME1|ADCY4|KYNU|RP2|UPP1|KMO|AZIN1|GGT1|SGMS1|GCLM|ATP2B1|SLC1A3|ALOX5AP|COL4A3BP|CHST11|PHOSPHO1|CDA|LGSN|CHST15|GPT2|PRG3|SPTLC3|PADI3|NADK|GLUL|PLA2G4A|NADKD1|DPYD
32270	5.0757e-05	0.00071042	30	1056	457	35607	positive regulation of cellular protein metabolic process	DLC1|ADCY4|NRP1|WFS1|CLU|FPR1|CAMKK1|MAP3K6|ACSL1|MAP3K4|MAP3K2|CXCR4|PTK2B|RB1CC1|PIK3CA|PRKAA1|FGD4|ADAM9|IRAK2|PELI1|IL8|HGF|CAPN3|WIPI1|FZD4|S100A12|CAPRIN2|PROK2|MAPK14|EIF2AK3
44711	5.1987e-05	0.00072511	23	706	457	35607	single-organism biosynthetic process	BCAT1|KYNU|PRG3|FA2H|PADI3|DHRS9|GGT1|SGMS1|GCLM|PLA2G4A|GLUL|SLC1A3|ALOX5AP|TMLHE|PHOSPHO1|PRKAA1|LGSN|ELOVL7|ALOX5|DPYD|IPMK|GPT2|PTAFR
51249	5.2216e-05	0.00072578	17	432	457	35607	regulation of lymphocyte activation	IRS2|PELI1|TNFSF4|IL18|PGLYRP1|SIRPB2|SAMSN1|AHR|THY1|BTLA|HSPH1|CD38|CCR2|PIK3CA|BCL6|MERTK|VSIG4
2274	5.2977e-05	0.00073382	8	102	457	35607	myeloid leukocyte activation	ADORA3|PRG3|IL8|VAMP7|TLR1|TLR7|S100A12|ADAM9
2683	5.3435e-05	0.00073763	13	270	457	35607	negative regulation of immune system process	PTPRJ|PELI1|TNFSF4|PGLYRP1|SAMSN1|THY1|BTLA|IRAK3|BPI|CCR2|BCL6|MERTK|VSIG4
9615	5.5486e-05	0.00076331	13	271	457	35607	response to virus	TNFSF4|CLU|IVNS1ABP|TLR7|TLR8|DDIT4|IFNAR1|LCN2|IRAK3|ABCC9|CXCR4|BNIP3L|IFNGR2
43648	5.8416e-05	0.00080088	9	133	457	35607	dicarboxylic acid metabolic process	ME1|KYNU|GLUL|SLC1A3|L2HGDH|HAL|GCLM|GPT2|PC
33673	6.1194e-05	0.00083611	12	236	457	35607	negative regulation of kinase activity	PTPRJ|IRAK3|DUSP18|IRS2|DUSP1|RGS2|SOCS3|HIPK3|DUSP16|DEPTOR|GADD45A|THY1
8284	6.5527e-05	0.00089228	27	916	457	35607	positive regulation of cell proliferation	XRCC4|CGA|E2F3|NRP1|FGF9|IL18|CLU|SIRPB2|NR2E1|TIMP1|PTK2B|RTKN2|PRKAA1|BCL6|IRS2|PELI1|TNFSF4|MLXIPL|RLF|CD38|PLA2G4A|HIF1A|CCL14|HIPK2|CCR2|MDM4|RBPJ
19363	6.9746e-05	0.00094333	5	34	457	35607	pyridine nucleotide biosynthetic process	ME1|KYNU|NADKD1|KMO|NADK
19359	6.9746e-05	0.00094333	5	34	457	35607	nicotinamide nucleotide biosynthetic process	ME1|KYNU|NADKD1|KMO|NADK
6003	7.0748e-05	0.00095367	3	7	457	35607	fructose 2,6-bisphosphate metabolic process	PFKFB4|PFKFB3|PFKFB2
70207	7.105e-05	0.00095454	4	18	457	35607	protein homotrimerization	LCN2|CUBN|ALOX5AP|MGST1
51259	7.2986e-05	0.00097596	17	444	457	35607	protein oligomerization	ME1|ERG|CUBN|AASS|DGKH|ANXA5|CPT1A|SOD2|LCN2|NLRC4|ALOX5AP|TGM3|CDA|PRKAA1|EIF2AK3|MGST1|ANGPTL4
30335	7.313e-05	0.00097596	14	318	457	35607	positive regulation of cell migration	SELP|C3AR1|CGA|IRS2|ADORA3|NRP1|IL8|TLR2|HGF|HIF1A|PTK2B|CCR2|PLA2G7|ADAM9
2695	7.5189e-05	0.0010001	10	170	457	35607	negative regulation of leukocyte activation	BTLA|BPI|PELI1|TNFSF4|CCR2|PGLYRP1|BCL6|VSIG4|SAMSN1|MERTK
51091	7.6313e-05	0.0010117	11	205	457	35607	positive regulation of sequence-specific DNA binding transcription factor activity	IRAK2|IRAK3|NLRC4|S100A8|HIPK2|CLU|S100A9|TLR2|FZD4|CAPN3|S100A12
70555	7.7679e-05	0.0010264	7	80	457	35607	response to interleukin-1	IRAK2|LCN2|IRAK3|CD38|IL1R1|HIF1A|IL8
6873	8.0265e-05	0.0010571	24	776	457	35607	cellular ion homeostasis	MAFG|C3AR1|ERG|S100A8|WFS1|FA2H|S100A9|APPL2|SOD2|LCN2|PROK2|VDR|ATP6V1A|CD38|CCL14|HIF1A|CXCR4|SLC30A1|PTK2B|CCR2|LTF|SCN8A|SLC40A1|BCO2
1901342	8.3224e-05	0.0010925	11	207	457	35607	regulation of vasculature development	C3AR1|HIF1A|ID1|STAB1|ROCK2|HIPK2|SEMA3E|CCR2|RHOB|NR2E1|ANGPTL4
7276	8.394e-05	0.0010983	23	729	457	35607	gamete generation	DLC1|ADAM28|IL1R1|LIMK2|AQP9|GGT1|ZBTB16|PAQR5|RLF|PROK2|PLA2G4A|REC8|TCP11|SPAG6|RGS2|CXCR4|PTK2B|DNMT3L|BCL6|HSF2BP|HORMAD1|MERTK|PNMA1
16045	8.9085e-05	0.0011587	4	19	457	35607	detection of bacterium	NLRC4|TLR1|TLR2|PGLYRP1
2000147	8.9134e-05	0.0011587	14	324	457	35607	positive regulation of cell motility	SELP|C3AR1|CGA|IRS2|ADORA3|NRP1|IL8|TLR2|HGF|HIF1A|PTK2B|CCR2|PLA2G7|ADAM9
48585	9.6093e-05	0.0012452	31	1148	457	35607	negative regulation of response to stimulus	DLC1|NRP1|FGF9|IRAK3|DUSP18|SERPINE2|MEFV|DUSP16|CHST11|SERPINC1|PRKAA1|BCL6|USP15|RASA2|PTPRJ|PLEK|IL8|SOCS3|STRN3|RGS18|SAMSN1|THY1|DDIT4|HIF1A|RGS2|DUSP1|HIPK2|CCR2|DEPTOR|ARAP3|SNX13
1901605	9.822e-05	0.0012686	14	327	457	35607	alpha-amino acid metabolic process	BCAT1|KYNU|HAL|PADI3|AASS|GGT1|KMO|GCLM|GLDC|GLUL|SLC1A3|ARG2|LGSN|GPT2
52510	0.00011212	0.0014252	3	8	457	35607	positive regulation by organism of defense response of other organism involved in symbiotic interaction	TLR1|TLR2|TLR7
52509	0.00011212	0.0014252	3	8	457	35607	positive regulation by symbiont of host defense response	TLR1|TLR2|TLR7
52255	0.00011212	0.0014252	3	8	457	35607	modulation by organism of defense response of other organism involved in symbiotic interaction	TLR1|TLR2|TLR7
52031	0.00011212	0.0014252	3	8	457	35607	modulation by symbiont of host defense response	TLR1|TLR2|TLR7
45416	0.00011212	0.0014252	3	8	457	35607	positive regulation of interleukin-8 biosynthetic process	PRG3|TLR7|TLR8
48468	0.00011286	0.0014302	44	1890	457	35607	cell development	CYB5R4|NRP1|PLXNA1|CLU|ZBTB16|NR2E1|ITGAM|TIMP1|BLOC1S4|SLC1A3|CXCR4|PTK2B|SEMA3E|CHST11|SOS2|ETV1|RHOB|BCL6|ACSL4|TEC|KLF7|COL4A1|ROCK2|FA2H|TRPC7|BASP1|HGF|FZD4|CAPN3|GAS7|SOD2|THY1|RLF|REC8|HIF1A|SPAG6|ID1|SDCBP|RIT1|SCN8A|RBPJ|MERTK|OMG|EIF2AK3
44085	0.00011396	0.0014395	49	2186	457	35607	cellular component biogenesis	DLC1|KIF27|TTC26|SKAP2|NLRC4|CCDC40|SERPINE2|IL1RAP|TUBB1|SH3PXD2B|RPGR|STX2|HIST1H1C|NRXN2|PIK3C2A|BBS10|THY1|TMEM67|HIST2H2BE|SDCBP|HORMAD1|MDM4|EIF2AK3|ME1|AHCTF1|AASS|SYCP2|PTK2B|ALOX5AP|RB1CC1|CDA|TGM3|PRKAA1|ANGPTL4|FGD4|ERG|CUBN|DGKH|ANXA5|CAPN3|GAS7|WIPI1|MLF1IP|CPT1A|NCKAP1|SOD2|LCN2|TP53INP2|MGST1
51348	0.00011833	0.0014901	12	253	457	35607	negative regulation of transferase activity	PTPRJ|IRAK3|DUSP18|IRS2|DUSP1|RGS2|SOCS3|HIPK3|DUSP16|DEPTOR|GADD45A|THY1
6066	0.00012248	0.0015343	15	376	457	35607	alcohol metabolic process	MOGAT2|MOGAT1|CUBN|TNFSF4|GK2|SGMS1|GPCPD1|APPL2|PLA2G4A|DGAT2|PHOSPHO1|PRKAA1|GK|IPMK|PTAFR
40017	0.00012261	0.0015343	14	334	457	35607	positive regulation of locomotion	SELP|C3AR1|CGA|IRS2|ADORA3|NRP1|IL8|TLR2|HGF|HIF1A|PTK2B|CCR2|PLA2G7|ADAM9
33554	0.00012977	0.0016189	40	1670	457	35607	cellular response to stress	XRCC4|NUAK2|WFS1|IL18|EGLN3|SESN1|MAP3K6|MAP3K4|MAP3K2|RB1CC1|TFEC|COL4A3BP|RHOB|BCL6|PRKAA1|YOD1|FGD4|TEC|IRAK2|POLK|REV1|IL8|PDK4|CAPN3|WIPI1|SOD2|DDIT4|LCN2|DCLRE1A|HIF1A|MAPK14|HIPK2|MDM4|NFE2L2|OMG|EIF2AK3|GADD45A|MGST1|TP53INP2|REV3L
1666	0.00013358	0.0016558	15	379	457	35607	response to hypoxia	SOCS3|IL18|EGLN3|DDIT4|SOD2|CD38|HIF1A|PTK2B|PLOD2|CXCR4|ARG2|HIPK2|PRKAA1|MDM4|ANGPTL4
9058	0.00013377	0.0016558	117	6638	457	35607	biosynthetic process	DLC1|ADCY4|GDA|RP2|ZNF821|PGD|GGT1|SGMS1|SRP19|GPCPD1|NR2E1|ATP2B1|AGPS|COL4A3BP|MIER3|PHOSPHO1|PIK3CA|ELOVL7|GPT2|POLK|SPTLC3|FA2H|MLXIPL|HAL|FOXN2|AHR|ELL2|PCF11|GLUL|HIF1A|ZNF197|HSD11B1|NFE2L2|EIF2AK3|ME1|KMO|MYBL1|GCLM|VDR|TFEC|ARG2|CDA|LGSN|TEC|MAFG|MGAT4A|KLF7|KLF9|PLA2G4A|NADKD1|TMLHE|RIT1|GK|RBPJ|PC|E2F3|KYNU|TMF1|SLC1A3|ZNF404|CHST11|AGPAT9|LTF|CHST15|IPMK|ZDHHC2|TBL1XR1|REV1|PRG3|PIK3C…
45017	0.0001344	0.0016558	13	296	457	35607	glycerolipid biosynthetic process	MOGAT2|MOGAT1|PIK3C2A|GPCPD1|PLA2G4A|ACSL1|DGAT2|AGPAT9|PIK3CA|PHOSPHO1|ELOVL7|GK|ACSL4
32007	0.00013479	0.0016558	4	21	457	35607	negative regulation of TOR signaling cascade	HIF1A|DEPTOR|PRKAA1|DDIT4
46135	0.00013479	0.0016558	4	21	457	35607	pyrimidine nucleoside catabolic process	NT5C3|UPP1|CDA|DPYD
51094	0.00014426	0.0017667	29	1067	457	35607	positive regulation of developmental process	C3AR1|XRCC4|MSR1|NRP1|PDLIM7|FGF9|CLU|ZBTB16|NR2E1|VDR|SERPINE2|CXCR4|TIAM1|RHOB|FNDC3B|ADAM9|ANGPTL4|SH3PXD2B|TNFSF4|SOCS3|BASP1|HGF|CAPN3|CAPRIN2|PLA2G4A|HIF1A|MAPK14|HIPK2|RBPJ
55065	0.00015101	0.0018438	16	427	457	35607	metal ion homeostasis	C3AR1|WFS1|SLC7A8|LCN2|VDR|ATP6V1A|CD38|PROK2|CCL14|HIF1A|CXCR4|SLC30A1|PTK2B|CCR2|LTF|SLC40A1
1901615	0.00015186	0.0018486	17	472	457	35607	organic hydroxy compound metabolic process	TG|MOGAT2|CGA|MOGAT1|CUBN|TNFSF4|GK2|SGMS1|GPCPD1|APPL2|PLA2G4A|DGAT2|PHOSPHO1|PRKAA1|GK|IPMK|PTAFR
36293	0.00015404	0.0018637	15	384	457	35607	response to decreased oxygen levels	SOCS3|IL18|EGLN3|DDIT4|SOD2|CD38|HIF1A|PTK2B|PLOD2|CXCR4|ARG2|HIPK2|PRKAA1|MDM4|ANGPTL4
10038	0.00015404	0.0018637	15	384	457	35607	response to metal ion	XRCC4|SELP|AQP9|S100A8|S100A9|CAPN3|SOD2|VDR|PLA2G4A|DUSP1|SLC30A1|PTK2B|ARG2|ALOX5AP|ADAM9
2000379	0.00015483	0.0018677	5	40	457	35607	positive regulation of reactive oxygen species metabolic process	PTK2B|MAPK14|IL18|NFE2L2|GADD45A
60255	0.00015739	0.001893	127	7360	457	35607	regulation of macromolecule metabolic process	DLC1|ADCY4|CGA|S100A8|WFS1|ZNF821|IL18|TLR1|S100A9|TLR2|SGMS1|TLR7|NR2E1|TLR8|MAP3K6|NLRC4|MAP3K4|SERPINE2|MIER3|PIK3CA|ADAM9|PTPRJ|IRS2|SOCS3|STRN3|MLXIPL|FOXN2|BASP1|AHR|ELL2|DDIT4|THY1|CD38|HIF1A|ZNF197|CCR2|PYGO1|NFE2L2|EIF2AK3|CLU|AHCTF1|MYBL1|TIMP1|IRAK3|VDR|DUSP18|TFEC|DNMT3L|DUSP16|TEC|FGD4|MAFG|KLF7|PELI1|KLF9|HGF|GAS7|WIPI1|FNIP1|NCKAP1|S100A12|LCN2|RGS2|ETS2|DEPTOR|RIT1|RBPJ|IL22RA2|E2…
65003	0.00016184	0.0019138	32	1237	457	35607	macromolecular complex assembly	ME1|AHCTF1|AASS|SKAP2|NLRC4|CCDC40|PTK2B|ALOX5AP|IL1RAP|TGM3|CDA|PRKAA1|TUBB1|ANGPTL4|SH3PXD2B|ERG|CUBN|HIST1H1C|PIK3C2A|DGKH|ANXA5|MLF1IP|CAPN3|BBS10|GAS7|CPT1A|SOD2|LCN2|HIST2H2BE|MDM4|EIF2AK3|MGST1
7267	0.00016343	0.0019138	31	1183	457	35607	cell-cell signaling	CYB5R4|ADCY4|CGA|KCNJ15|ADORA3|NRP1|FGF9|IL18|S100A9|SIRPB2|KCNJ2|CAMKK1|BLOC1S4|SLC1A2|HRH1|SLC1A3|NMUR1|ERG|NRXN2|HGF|FZD4|RLF|C1QA|TNFAIP6|ABCC9|GLUL|STAB1|HIPK2|SDCBP|MERTK|EIF2AK3
43407	0.0001637	0.0019138	7	90	457	35607	negative regulation of MAP kinase activity	PTPRJ|IRAK3|DUSP18|DUSP1|RGS2|HIPK3|DUSP16
6897	0.00016386	0.0019138	18	521	457	35607	endocytosis	SNX18|MSR1|CUBN|PDLIM7|CEBPE|OLR1|IL8|PIK3C2A|SLC9A3|CXCR1|CD163|MARCH3|MARCO|SIGLEC1|STAB1|VAMP7|SORT1|MERTK
70488	0.00016437	0.0019138	2	2	457	35607	neutrophil aggregation	S100A8|S100A9
2540	0.00016437	0.0019138	2	2	457	35607	leukotriene production involved in inflammatory response	ALOX5AP|ALOX5
2538	0.00016437	0.0019138	2	2	457	35607	arachidonic acid metabolite production involved in inflammatory response	ALOX5AP|ALOX5
71727	0.00016437	0.0019138	2	2	457	35607	cellular response to triacyl bacterial lipopeptide	TLR1|TLR2
71725	0.00016437	0.0019138	2	2	457	35607	response to triacyl bacterial lipopeptide	TLR1|TLR2
42495	0.00016437	0.0019138	2	2	457	35607	detection of triacyl bacterial lipopeptide	TLR1|TLR2
6542	0.00016437	0.0019138	2	2	457	35607	glutamine biosynthetic process	GLUL|LGSN
35024	0.00016657	0.0019283	3	9	457	35607	negative regulation of Rho protein signal transduction	DLC1|BCL6|ARAP3
55089	0.00016657	0.0019283	3	9	457	35607	fatty acid homeostasis	DGAT2|MLXIPL|PRKAA1
2252	0.00016811	0.0019405	19	569	457	35607	immune effector process	XRCC4|TNFSF4|ADORA3|CLU|TLR1|TLR7|C1QC|TLR8|IFNAR1|DDIT4|C1QA|C1QB|ABCC9|PTK2B|VAMP7|BNIP3L|C1RL|VSIG4|RAB27A
1901214	0.00017344	0.0019962	11	225	457	35607	regulation of neuron death	XRCC4|HIF1A|WFS1|IL18|HIPK2|EGLN3|NAIP|GCLM|SOD2|TEC|DDIT4
72525	0.00017448	0.0019969	5	41	457	35607	pyridine-containing compound biosynthetic process	ME1|KYNU|NADKD1|KMO|NADK
31663	0.00017448	0.0019969	5	41	457	35607	lipopolysaccharide-mediated signaling pathway	IRAK2|MAPK14|IL18|TLR2|PTAFR
46328	0.00017985	0.0020511	10	189	457	35607	regulation of JNK cascade	MAP4K4|MAP3K6|MAP3K4|MAP3K2|PTK2B|HIPK3|HIPK2|SDCBP|FZD4|FGD4
6469	0.00018025	0.0020511	11	226	457	35607	negative regulation of protein kinase activity	PTPRJ|IRAK3|DUSP18|DUSP1|RGS2|SOCS3|HIPK3|DUSP16|DEPTOR|GADD45A|THY1
30036	0.00018413	0.0020894	18	526	457	35607	actin cytoskeleton organization	DLC1|PLEK|NUAK2|PDLIM7|ROCK2|SSH2|S100A9|CORO6|GAS7|CAPN3|NCKAP1|CORO2A|PTK2B|SIPA1L1|MGSA|SDCBP|BCL6|FGD4
50864	0.00018623	0.0021073	8	122	457	35607	regulation of B cell activation	BTLA|CD38|PELI1|IRS2|TNFSF4|BCL6|SAMSN1|AHR
32649	0.00018778	0.0021189	7	92	457	35607	regulation of interferon-gamma production	TNFSF4|IL18|CCR2|PGLYRP1|TLR7|TLR8|IFNAR1
9968	0.00019501	0.0021866	26	927	457	35607	negative regulation of signal transduction	DLC1|FGF9|DUSP18|IRAK3|SERPINE2|DUSP16|CHST11|PRKAA1|BCL6|USP15|RASA2|PTPRJ|IL8|PLEK|SOCS3|STRN3|RGS18|THY1|DDIT4|HIF1A|DUSP1|RGS2|HIPK2|DEPTOR|ARAP3|SNX13
35336	0.00019542	0.0021866	4	23	457	35607	long-chain fatty-acyl-CoA metabolic process	ACSL1|DGAT2|ELOVL7|ACSL4
42089	0.00019542	0.0021866	4	23	457	35607	cytokine biosynthetic process	CEBPE|IL18|IL1RAP|IFNAR1
10676	0.00019599	0.0021869	5	42	457	35607	positive regulation of cellular carbohydrate metabolic process	HRH1|IRS2|HIF1A|MLXIPL|PRKAA1
19221	0.00020887	0.0023242	17	485	457	35607	cytokine-mediated signaling pathway	IRAK2|IL1R2|IL18R1|IL1R1|SOCS3|CXCR1|IFNAR1|IRAK3|ACSL1|CXCR4|PTK2B|IL1RAP|CCR2|CSF3R|IFNGR2|PTAFR|IL22RA2
51241	0.00021395	0.0023741	17	486	457	35607	negative regulation of multicellular organismal process	TNFSF4|TLR2|PGLYRP1|ANXA5|IRAK3|CD38|BPI|HIF1A|SERPINE2|RGS2|MEFV|PTK2B|ARG2|BCL6|VSIG4|RBPJ|EIF2AK3
23057	0.00021605	0.0023909	27	986	457	35607	negative regulation of signaling	DLC1|FGF9|DUSP18|IRAK3|SERPINE2|DUSP16|CHST11|PRKAA1|BCL6|USP15|RASA2|PTPRJ|IL8|PLEK|SOCS3|STRN3|RGS18|THY1|DDIT4|CD38|HIF1A|DUSP1|RGS2|HIPK2|DEPTOR|ARAP3|SNX13
7292	0.00022003	0.0024282	8	125	457	35607	female gamete generation	RLF|DLC1|PLA2G4A|REC8|IL1R1|PTK2B|HORMAD1|PAQR5
7399	0.0002294	0.0025246	57	2744	457	35607	nervous system development	DLC1|XRCC4|GDA|NRP1|PLXNA1|NR2E1|SLC1A2|SLC1A3|SERPINE2|CXCR4|SCRG1|TIAM1|SEMA3E|RHOB|IPMK|IRS2|NRXN2|PRG3|ROCK2|FA2H|ENC1|DDIT4|THY1|C1QB|HIF1A|SIPA1L1|HIPK2|SDCBP|NAIP|PNMA1|CLU|SSH2|ZBTB16|ITGAM|NPAS2|BLOC1S4|PTK2B|SOS2|ETV1|ACSL4|TEC|SELP|KLF7|COL4A1|TRPC7|APPL2|GAS7|FZD4|NCKAP1|SOD2|CAPRIN2|JHDM1D|MGSA|RIT1|SCN8A|APAF1|OMG
6110	0.00023213	0.0025477	4	24	457	35607	regulation of glycolysis	HIF1A|MLXIPL|PRKAA1|DDIT4
30030	0.0002338	0.0025539	32	1263	457	35607	cell projection organization	NRP1|PLXNA1|KIF27|TTC26|CLU|NR2E1|BLOC1S4|CXCR4|PTK2B|SOS2|SEMA3E|RHOB|ETV1|ACSL4|TEC|FGD4|KLF7|COL4A1|RPGR|STX2|PLEK|ROCK2|TRPC7|BBS10|GAS7|NCKAP1|TMEM67|SPAG6|SDCBP|RIT1|SCN8A|OMG
10648	0.00023396	0.0025539	27	991	457	35607	negative regulation of cell communication	DLC1|FGF9|DUSP18|IRAK3|SERPINE2|DUSP16|CHST11|PRKAA1|BCL6|USP15|RASA2|PTPRJ|IL8|PLEK|SOCS3|STRN3|RGS18|THY1|DDIT4|CD38|HIF1A|DUSP1|RGS2|HIPK2|DEPTOR|ARAP3|SNX13
45821	0.00023569	0.0025658	3	10	457	35607	positive regulation of glycolysis	HIF1A|MLXIPL|PRKAA1
31324	0.00024148	0.0026217	44	1957	457	35607	negative regulation of cellular metabolic process	DLC1|NRP1|ZBTB16|NR2E1|TIMP1|IRAK3|DUSP18|VDR|TSC22D3|SERPINE2|DUSP16|DNMT3L|CDA|PER1|BCL6|PRKAA1|PTPRJ|TBL1XR1|TNFSF4|PLEK|PRG3|SOCS3|STRN3|MLXIPL|BASP1|SAMSN1|CAPN3|AHR|CAPRIN2|THY1|DDIT4|CD38|DUSP1|RGS2|ID1|HIPK3|HIPK2|CCR2|DEPTOR|MDM4|RBPJ|LCOR|GADD45A|EIF2AK3
32963	0.000245	0.0026528	5	44	457	35607	collagen metabolic process	HIF1A|ID1|MMP8|MMP27|MMP1
51056	0.00024771	0.0026749	24	837	457	35607	regulation of small GTPase mediated signal transduction	DLC1|TBC1D9|TBC1D19|FAM13A|FNIP1|RGL1|THY1|TBC1D15|TBC1D23|ADAP2|TIAM2|EVI5|TIAM1|PTK2B|SIPA1L1|SOS2|RHOB|ARHGEF40|BCL6|ARAP3|RAPGEF2|FGD4|RASA2|TBC1D2
6996	0.00024895	0.002681	59	2878	457	35607	organelle organization	DLC1|NUAK2|PDLIM7|S100A9|SERPINE2|COL4A3BP|LTF|TUBB1|TBL1XR1|HIST1H1C|PRG3|ROCK2|PIK3C2A|CORO6|THY1|ATP6V1A|REC8|DCLRE1A|HIST2H2BE|VAMP7|SIPA1L1|HIPK2|SORT1|SDCBP|HORMAD1|JMJD1C|EIF2AK3|GADD45A|SNX10|SSH2|CLU|AHCTF1|SYCP2|CORO2A|BLOC1S4|PTK2B|RB1CC1|PPP1R12A|ABCD3|PRKAA1|BCL6|FGD4|RAB8B|PLEK|CEP135|HGF|MLF1IP|WIPI1|CAPN3|GAS7|NCKAP1|SOD2|PPIF|RLF|JHDM1D|BNIP3L|MGSA|ARAP3|TP53INP2
1901564	0.00025425	0.0027308	65	3260	457	35607	organonitrogen compound metabolic process	ADCY4|CGA|KYNU|GDA|RP2|PGD|SLC7A8|PGLYRP1|GGT1|SGMS1|GLDC|ATP2B1|SLC1A3|P4HA1|COL4A3BP|NT5C3|NT5C2|CHST11|PHOSPHO1|RHOB|YOD1|CHST15|TUBB1|GPT2|VNN2|ATP8B4|RAB27A|PRG3|SPTLC3|FA2H|PADI3|HAL|TCN1|ATP6V1A|GLUL|ME1|TG|BCAT1|MAMDC2|RAB3D|EGLN3|UPP1|AASS|KMO|AZIN1|GCLM|CHIT1|ITGB8|ARG2|ALOX5AP|TGM3|ABCD3|CDA|LGSN|RAB8B|NADK|AK4|SOD2|RAB31|ABCC9|PLA2G4A|NADKD1|RIT1|DPYD|MGST1
31331	0.0002587	0.0027712	8	128	457	35607	positive regulation of cellular catabolic process	IRS2|HIF1A|CLU|MLXIPL|PRKAA1|TP53INP2|CPT1A|ADAM9
30888	0.00026192	0.0027983	6	69	457	35607	regulation of B cell proliferation	BTLA|CD38|PELI1|IRS2|BCL6|AHR
46320	0.00027275	0.002906	5	45	457	35607	regulation of fatty acid oxidation	IRS2|ACSL1|PDK4|PRKAA1|CPT1A
1901576	0.00027345	0.002906	113	6477	457	35607	organic substance biosynthetic process	DLC1|ADCY4|RP2|ZNF821|PGD|GGT1|SGMS1|SRP19|GPCPD1|NR2E1|ATP2B1|AGPS|COL4A3BP|MIER3|PIK3CA|PHOSPHO1|ELOVL7|GPT2|POLK|SPTLC3|FA2H|MLXIPL|FOXN2|AHR|ELL2|PCF11|GLUL|HIF1A|ZNF197|HSD11B1|NFE2L2|EIF2AK3|ME1|KMO|MYBL1|GCLM|VDR|TFEC|ARG2|CDA|LGSN|TEC|MAFG|MGAT4A|KLF7|KLF9|PLA2G4A|NADKD1|TMLHE|RIT1|GK|RBPJ|PC|E2F3|KYNU|TMF1|SLC1A3|ZNF404|CHST11|AGPAT9|LTF|CHST15|IPMK|ZDHHC2|TBL1XR1|REV1|PRG3|PIK3C2A|PADI3…
3006	0.00027717	0.0029377	20	641	457	35607	developmental process involved in reproduction	ALPL|CGA|ERMP1|FGF9|BASP1|ZBTB16|SYCP2|FZD4|AHR|RLF|VDR|PLA2G4A|REC8|MAP3K4|SERPINE2|SPAG6|CXCR4|PTK2B|MERTK|MGST1
6875	0.00028709	0.0030349	15	407	457	35607	cellular metal ion homeostasis	C3AR1|WFS1|LCN2|VDR|ATP6V1A|CD38|PROK2|CCL14|HIF1A|CXCR4|PTK2B|SLC30A1|CCR2|LTF|SLC40A1
2696	0.00029561	0.0031167	13	321	457	35607	positive regulation of leukocyte activation	IRS2|PELI1|TNFSF4|ADORA3|IL18|SIRPB2|THY1|BTLA|CD38|HSPH1|CCR2|PIK3CA|BCL6
43506	0.00031434	0.0033055	7	100	457	35607	regulation of JUN kinase activity	MAP3K6|MAP3K4|MAP3K2|PTK2B|HIPK3|FZD4|FGD4
46640	0.00032003	0.0033566	4	26	457	35607	regulation of alpha-beta T cell proliferation	BTLA|TNFSF4|IL18|CCR2
10919	0.00032099	0.0033579	3	11	457	35607	regulation of inositol phosphate biosynthetic process	HRH1|PLEK|PTK2B
46578	0.00032475	0.0033884	20	649	457	35607	regulation of Ras protein signal transduction	DLC1|TBC1D9|TBC1D19|THY1|TBC1D15|TBC1D23|ADAP2|TIAM2|EVI5|TIAM1|PTK2B|SIPA1L1|SOS2|ARHGEF40|BCL6|ARAP3|RAPGEF2|RASA2|TBC1D2|FGD4
32006	0.00033531	0.0034805	5	47	457	35607	regulation of TOR signaling cascade	HIF1A|AGPAT9|DEPTOR|PRKAA1|DDIT4
7159	0.00033531	0.0034805	5	47	457	35607	leukocyte cell-cell adhesion	SELP|S100A8|OLR1|S100A9|ITGAM
43933	0.00034168	0.0035374	34	1404	457	35607	macromolecular complex subunit organization	ME1|AASS|AHCTF1|SKAP2|NLRC4|CCDC40|PTK2B|ALOX5AP|IL1RAP|TGM3|CDA|PRKAA1|TUBB1|ANGPTL4|SH3PXD2B|ERG|CUBN|HIST1H1C|PIK3C2A|DGKH|ANXA5|MLF1IP|CAPN3|BBS10|GAS7|CPT1A|SOD2|DDIT4|LCN2|HIST2H2BE|PLA2G7|MDM4|EIF2AK3|MGST1
19932	0.00035277	0.0036335	8	134	457	35607	second-messenger-mediated signaling	HRH1|MCTP2|IL8|CXCR4|NMUR1|FPR1|RAPGEF2|EIF2AK3
2001056	0.00035277	0.0036335	8	134	457	35607	positive regulation of cysteine-type endopeptidase activity	DLC1|NLRC4|MEFV|S100A8|S100A9|EGLN3|APAF1|EIF2AK3
6919	0.00035478	0.0036449	7	102	457	35607	activation of cysteine-type endopeptidase activity involved in apoptotic process	DLC1|NLRC4|S100A8|S100A9|EGLN3|APAF1|EIF2AK3
32872	0.00035845	0.0036732	10	206	457	35607	regulation of stress-activated MAPK cascade	MAP4K4|MAP3K6|MAP3K4|MAP3K2|PTK2B|HIPK3|HIPK2|SDCBP|FZD4|FGD4
16192	0.00035947	0.0036743	34	1408	457	35607	vesicle-mediated transport	TG|SNX18|MSR1|ADORA3|RAB3D|PDLIM7|SLC9A3|CLU|CXCR1|TIMP1|MARCO|BLOC1S4|SERPINA1|RAB27A|SELP|CUBN|PLEK|IL8|STX2|OLR1|CEBPE|PIK3C2A|HGF|WIPI1|MARCH3|CD163|SIGLEC1|RAB31|STAB1|VAMP7|SORT1|CPNE3|ARAP3|MERTK
9595	0.0003719	0.0037683	4	27	457	35607	detection of biotic stimulus	NLRC4|TLR1|TLR2|PGLYRP1
10543	0.0003719	0.0037683	4	27	457	35607	regulation of platelet activation	SELP|PLEK|SERPINE2|TEC
44271	0.00037206	0.0037683	74	3890	457	35607	cellular nitrogen compound biosynthetic process	DLC1|ADCY4|E2F3|KYNU|ZNF821|RP2|GGT1|SGMS1|NR2E1|TMF1|ATP2B1|SLC1A3|MIER3|ZNF404|LTF|TBL1XR1|REV1|PRG3|MLXIPL|FOXN2|MXD1|AHR|ELL2|PCF11|HIF1A|ZNF197|HIPK3|NFE2L2|JMJD1C|LCOR|REV3L|ME1|LCORL|UPP1|KMO|AZIN1|MYBL1|ZNF655|ZBTB16|IVNS1ABP|GCLM|VDR|NPAS2|RB1CC1|TFEC|ARG2|ALOX5AP|ETV1|PER1|CDA|BCL6|PRKAA1|HSF2BP|BAZ2B|TEC|GTF3C3|MAFG|ERG|KLF7|CEBPE|KLF9|NADK|MLF1IP|RLF|JHDM1D|ID1|NADKD1|MAPK14|TMLHE|DEN…
70302	0.00037242	0.0037683	10	207	457	35607	regulation of stress-activated protein kinase signaling cascade	MAP4K4|MAP3K6|MAP3K4|MAP3K2|PTK2B|HIPK3|HIPK2|SDCBP|FZD4|FGD4
97202	0.00037651	0.0038001	7	103	457	35607	activation of cysteine-type endopeptidase activity	DLC1|NLRC4|S100A8|S100A9|EGLN3|APAF1|EIF2AK3
2000377	0.00038356	0.0038615	6	74	457	35607	regulation of reactive oxygen species metabolic process	PTK2B|MAPK14|IL18|NFE2L2|GADD45A|BCO2
2224	0.00039929	0.0039998	7	104	457	35607	toll-like receptor signaling pathway	IRAK2|IRAK3|PELI1|MAPK14|TLR1|TLR2|TLR7
10906	0.00039929	0.0039998	7	104	457	35607	regulation of glucose metabolic process	IRS2|HIF1A|PFKFB2|PDK4|MLXIPL|PRKAA1|DDIT4
19725	0.00040679	0.0040648	27	1027	457	35607	cellular homeostasis	C3AR1|S100A8|WFS1|S100A9|VDR|PTK2B|SLC30A1|CXCR4|LTF|MAFG|ERG|FA2H|MLXIPL|APPL2|CAPN3|SOD2|LCN2|ATP6V1A|CD38|PROK2|HIF1A|CCL14|DGAT2|CCR2|SCN8A|SLC40A1|BCO2
45913	0.00040818	0.0040686	5	49	457	35607	positive regulation of carbohydrate metabolic process	HRH1|IRS2|HIF1A|MLXIPL|PRKAA1
34599	0.0004093	0.0040697	8	137	457	35607	cellular response to oxidative stress	LCN2|HIF1A|IL18|RHOB|PRKAA1|NFE2L2|MGST1|SOD2
70498	0.00042392	0.0041737	3	12	457	35607	interleukin-1-mediated signaling pathway	IRAK2|IRAK3|IL1R1
60192	0.00042392	0.0041737	3	12	457	35607	negative regulation of lipase activity	RGS2|SORT1|ANGPTL4
42535	0.00042392	0.0041737	3	12	457	35607	positive regulation of tumor necrosis factor biosynthetic process	TLR1|CCR2|TLR2
45414	0.00042392	0.0041737	3	12	457	35607	regulation of interleukin-8 biosynthetic process	PRG3|TLR7|TLR8
35337	0.00042951	0.0041998	4	28	457	35607	fatty-acyl-CoA metabolic process	ACSL1|DGAT2|ELOVL7|ACSL4
2263	0.0004297	0.0041998	8	138	457	35607	cell activation involved in immune response	XRCC4|ADORA3|TNFSF4|PTK2B|VAMP7|TLR1|TLR7|RAB27A
2366	0.0004297	0.0041998	8	138	457	35607	leukocyte activation involved in immune response	XRCC4|ADORA3|TNFSF4|PTK2B|VAMP7|TLR1|TLR7|RAB27A
50670	0.00043292	0.004221	10	211	457	35607	regulation of lymphocyte proliferation	BTLA|CD38|PELI1|IRS2|TNFSF4|IL18|CCR2|BCL6|VSIG4|AHR
44708	0.00043454	0.0042265	17	517	457	35607	single-organism behavior	MAFG|SELP|IL18|PGLYRP1|APPL2|NR2E1|FZD4|SOD2|PJA2|NPAS2|SLC1A2|HIF1A|SLC1A3|SERPINE2|HIPK2|ETV1|TEC
44262	0.00043885	0.0042581	12	292	457	35607	cellular carbohydrate metabolic process	MOGAT2|MOGAT1|PPP1R3B|DGAT2|PFKFB4|PFKFB3|GK2|PFKFB2|MGAM|GYG1|GK|GPCPD1
904	0.00044526	0.0043099	24	872	457	35607	cell morphogenesis involved in differentiation	KLF7|NRP1|COL4A1|PLXNA1|ROCK2|TRPC7|BASP1|HGF|FZD4|NR2E1|HIF1A|SLC1A3|CXCR4|ID1|SEMA3E|SOS2|SDCBP|ETV1|RHOB|RIT1|SCN8A|RBPJ|MERTK|TEC
32944	0.00044926	0.0043381	10	212	457	35607	regulation of mononuclear cell proliferation	BTLA|CD38|PELI1|IRS2|TNFSF4|IL18|CCR2|BCL6|VSIG4|AHR
5996	0.0004514	0.0043484	15	425	457	35607	monosaccharide metabolic process	IRS2|PFKFB4|GK2|PFKFB3|PFKFB2|PGD|PDK4|GYG1|CPT1A|SLC2A3|MAPK14|PIK3CA|PRKAA1|CHST15|PC
40008	0.00045767	0.0043982	22	769	457	35607	regulation of growth	PTPRJ|CGA|NRP1|S100A8|SOCS3|WFS1|FGF9|S100A9|TLR2|BASP1|CAPN3|CAPRIN2|CD38|HIF1A|SERPINE2|PTK2B|PIK3CA|CDA|BCL6|RBPJ|ACSL4|OMG
10950	0.00047298	0.0045345	8	140	457	35607	positive regulation of endopeptidase activity	DLC1|NLRC4|MEFV|S100A8|S100A9|EGLN3|APAF1|EIF2AK3
10628	0.0004803	0.0045853	38	1664	457	35607	positive regulation of gene expression	CGA|E2F3|FGF9|IL18|TLR2|MYBL1|SGMS1|ZBTB16|NR2E1|VDR|NPAS2|MAP3K2|PPP1R12A|ETV1|TEC|TBL1XR1|KLF7|STRN3|MLXIPL|HGF|FZD4|CAPN3|AHR|CAPRIN2|RLF|LCN2|JHDM1D|CD38|HIF1A|MAPK14|ETS2|HIPK2|PYGO1|RIT1|NFE2L2|RBPJ|EIF2AK3|TP53INP2
6006	0.00048056	0.0045853	12	295	457	35607	glucose metabolic process	IRS2|PFKFB4|PFKFB3|MAPK14|PFKFB2|PDK4|PGD|PIK3CA|PRKAA1|GYG1|CPT1A|PC
30162	0.00048347	0.0045994	10	214	457	35607	regulation of proteolysis	NRP1|SERPINE2|WFS1|PTK2B|CLU|SERPINC1|SERPINA1|CAPN3|TIMP1|ADAM9
70340	0.00048891	0.0045994	2	3	457	35607	detection of bacterial lipopeptide	TLR1|TLR2
70779	0.00048891	0.0045994	2	3	457	35607	D-aspartate import	SLC1A2|SLC1A3
70777	0.00048891	0.0045994	2	3	457	35607	D-aspartate transport	SLC1A2|SLC1A3
42494	0.00048891	0.0045994	2	3	457	35607	detection of bacterial lipoprotein	TLR1|TLR2
6145	0.00048891	0.0045994	2	3	457	35607	purine nucleobase catabolic process	GDA|DPYD
44259	0.00049238	0.0046075	5	51	457	35607	multicellular organismal macromolecule metabolic process	HIF1A|ID1|MMP8|MMP27|MMP1
42107	0.00049321	0.0046075	4	29	457	35607	cytokine metabolic process	CEBPE|IL18|IL1RAP|IFNAR1
6536	0.00049321	0.0046075	4	29	457	35607	glutamate metabolic process	GLUL|SLC1A3|HAL|GCLM
51251	0.00049519	0.0046113	12	296	457	35607	positive regulation of lymphocyte activation	BTLA|HSPH1|CD38|PELI1|IRS2|TNFSF4|IL18|CCR2|SIRPB2|PIK3CA|BCL6|THY1
31669	0.00049591	0.0046113	8	141	457	35607	cellular response to nutrient levels	LCN2|VDR|NUAK2|RB1CC1|PDK4|PRKAA1|WIPI1|TP53INP2
51250	0.00051973	0.0048216	8	142	457	35607	negative regulation of lymphocyte activation	BTLA|PELI1|TNFSF4|PGLYRP1|BCL6|VSIG4|SAMSN1|MERTK
30155	0.00053042	0.0049094	14	386	457	35607	regulation of cell adhesion	PTPRJ|SELP|IL8|ROCK2|IL18|SIRPB2|ECM2|FZD4|SERPINE2|PTK2B|SEMA3E|PPP1R12A|BCL6|ADAM9
70663	0.00053883	0.0049758	10	217	457	35607	regulation of leukocyte proliferation	BTLA|CD38|PELI1|IRS2|TNFSF4|IL18|CCR2|BCL6|VSIG4|AHR
43524	0.00054447	0.0049947	8	143	457	35607	negative regulation of neuron apoptotic process	XRCC4|HIF1A|WFS1|HIPK2|NAIP|GCLM|SOD2|TEC
1901215	0.00054447	0.0049947	8	143	457	35607	negative regulation of neuron death	XRCC4|HIF1A|WFS1|HIPK2|NAIP|GCLM|SOD2|TEC
42108	0.0005454	0.0049947	6	79	457	35607	positive regulation of cytokine biosynthetic process	PRG3|TLR1|CCR2|TLR2|TLR7|TLR8
6000	0.00054585	0.0049947	3	13	457	35607	fructose metabolic process	PFKFB4|PFKFB3|PFKFB2
30029	0.00055257	0.0050447	18	577	457	35607	actin filament-based process	DLC1|PLEK|NUAK2|PDLIM7|ROCK2|SSH2|S100A9|CORO6|GAS7|CAPN3|NCKAP1|CORO2A|PTK2B|SIPA1L1|MGSA|SDCBP|BCL6|FGD4
9895	0.00056015	0.0051023	7	110	457	35607	negative regulation of catabolic process	IRAK3|NRP1|SERPINE2|PRKAA1|MDM4|TIMP1|DDIT4
22617	0.00056336	0.0051199	4	30	457	35607	extracellular matrix disassembly	SH3PXD2B|MMP8|MMP1|TIMP1
19318	0.00057217	0.0051882	14	389	457	35607	hexose metabolic process	IRS2|PFKFB4|GK2|PFKFB3|PFKFB2|PGD|PDK4|GYG1|CPT1A|MAPK14|PIK3CA|PRKAA1|CHST15|PC
2460	0.00057407	0.0051938	12	301	457	35607	adaptive immune response based on somatic recombination of immune receptors built from immunoglobulin superfamily domains	C1QA|C1QB|C3AR1|XRCC4|TNFSF4|IL18|CLU|C1RL|BCL6|C1QC|TLR8|RAB27A
44249	0.00057888	0.0052255	109	6326	457	35607	cellular biosynthetic process	DLC1|ADCY4|GDA|RP2|ZNF821|GGT1|SGMS1|SRP19|GPCPD1|NR2E1|ATP2B1|COL4A3BP|MIER3|PIK3CA|PHOSPHO1|ELOVL7|GPT2|POLK|SPTLC3|FA2H|MLXIPL|FOXN2|AHR|ELL2|PCF11|GLUL|HIF1A|ZNF197|NFE2L2|EIF2AK3|ME1|KMO|MYBL1|GCLM|VDR|TFEC|ARG2|CDA|LGSN|TEC|MAFG|MGAT4A|KLF7|KLF9|PLA2G4A|NADKD1|TMLHE|RIT1|GK|RBPJ|E2F3|KYNU|TMF1|SLC1A3|ZNF404|CHST11|AGPAT9|LTF|CHST15|ZDHHC2|TBL1XR1|REV1|PRG3|PIK3C2A|PADI3|DHRS9|MXD1|DGAT2|HIP…
31400	0.00058708	0.0052815	15	436	457	35607	negative regulation of protein modification process	PTPRJ|SOCS3|MLXIPL|SAMSN1|CAPN3|THY1|DDIT4|IRAK3|DUSP18|RGS2|DUSP1|HIPK3|DUSP16|DEPTOR|GADD45A
1901570	0.00058902	0.0052815	5	53	457	35607	fatty acid derivative biosynthetic process	PLA2G4A|PRG3|ALOX5AP|GGT1|ALOX5
46456	0.00058902	0.0052815	5	53	457	35607	icosanoid biosynthetic process	PLA2G4A|PRG3|ALOX5AP|GGT1|ALOX5
30198	0.00059105	0.0052878	12	302	457	35607	extracellular matrix organization	SH3PXD2B|COL4A1|PLOD2|CRISPLD2|P4HA1|ADAMTSL4|MMP8|ECM2|NR2E1|APPL2|MMP1|TIMP1
43062	0.00060845	0.0054314	12	303	457	35607	extracellular structure organization	SH3PXD2B|COL4A1|PLOD2|CRISPLD2|P4HA1|ADAMTSL4|MMP8|ECM2|NR2E1|APPL2|MMP1|TIMP1
9636	0.00061056	0.0054382	11	261	457	35607	response to toxin	LCN2|ALPL|CYB5R4|PLA2G4A|SLC1A3|AQP9|SLC30A1|ID1|IL18|ARG2|SLC7A8
43523	0.00062071	0.0055164	10	221	457	35607	regulation of neuron apoptotic process	XRCC4|HIF1A|WFS1|IL18|HIPK2|EGLN3|NAIP|GCLM|SOD2|TEC
9314	0.00062962	0.0055832	15	439	457	35607	response to radiation	XRCC4|REV1|SOCS3|IL18|RCVRN|SOD2|SLC1A2|HIF1A|SLC1A3|SERPINE2|DUSP1|MAPK14|PER1|RHOB|GADD45A
32990	0.00063167	0.0055891	25	948	457	35607	cell part morphogenesis	NRP1|KIF27|PLXNA1|TTC26|CLU|NR2E1|CXCR4|COL4A3BP|SOS2|SEMA3E|RHOB|ETV1|TEC|KLF7|COL4A1|RPGR|ROCK2|TRPC7|BBS10|GAS7|TMEM67|SDCBP|RIT1|SCN8A|OMG
32722	0.0006403	0.0056463	4	31	457	35607	positive regulation of chemokine production	HIF1A|IL18|TLR2|TLR7
9892	0.00064218	0.0056463	45	2112	457	35607	negative regulation of metabolic process	DLC1|NRP1|ZBTB16|NR2E1|TIMP1|IRAK3|DUSP18|VDR|TSC22D3|HRH1|SERPINE2|DUSP16|DNMT3L|CDA|PER1|BCL6|PRKAA1|PTPRJ|TBL1XR1|TNFSF4|PLEK|PRG3|SOCS3|STRN3|MLXIPL|BASP1|SAMSN1|CAPN3|AHR|CAPRIN2|THY1|DDIT4|CD38|DUSP1|RGS2|ID1|HIPK3|HIPK2|CCR2|DEPTOR|MDM4|RBPJ|LCOR|GADD45A|EIF2AK3
2690	0.00064236	0.0056463	5	54	457	35607	positive regulation of leukocyte chemotaxis	C3AR1|IL8|PTK2B|CCR2|PLA2G7
51171	0.00068644	0.005996	112	6565	457	35607	regulation of nitrogen compound metabolic process	DLC1|CGA|ADORA3|S100A8|WFS1|RP2|ZNF821|S100A9|TLR2|RCVRN|TBC1D19|NR2E1|TBC1D15|NLRC4|TIAM2|MIER3|PIK3CA|RAPGEF2|STRN3|MLXIPL|FOXN2|BASP1|AHR|THY1|ELL2|CD38|HIF1A|ZNF197|SIPA1L1|CCR2|PYGO1|NFE2L2|EIF2AK3|CLU|AHCTF1|MYBL1|VDR|IRAK3|TFEC|ARG2|DNMT3L|CDA|TEC|FGD4|MAFG|KLF7|PELI1|KLF9|HGF|WIPI1|GAS7|S100A12|TBC1D23|ADAP2|RGS2|ETS2|RIT1|RBPJ|E2F3|TMF1|EVI5|ZNF404|LTF|USP15|IRAK2|TBL1XR1|MXD1|HIPK3|HIPK…
2407	0.00068812	0.005996	3	14	457	35607	dendritic cell chemotaxis	CXCR4|CCR2|CXCR1
10269	0.00068812	0.005996	3	14	457	35607	response to selenium ion	SELP|ARG2|SOD2
6882	0.00068812	0.005996	3	14	457	35607	cellular zinc ion homeostasis	S100A8|SLC30A1|S100A9
6810	0.00069017	0.0060009	108	6287	457	35607	transport	DLC1|ADCY4|CGA|GDA|ADORA3|LTBP2|PDLIM7|AQP9|WFS1|SLC9A3|RP2|SLC7A8|TLR2|SRP19|TPD52|KLHL2|MARCO|ATP2B1|NLRC4|SLC2A5|STARD4|SERPINE2|SLC2A3|COL4A3BP|RAB27A|CA12|TCN1|GLUL|HIF1A|SLC25A33|VAMP7|AKAP6|SDCBP|SLC40A1|EIF2AK3|CLU|AHCTF1|KCNJ2|TIMP1|VDR|BLOC1S4|SLC30A1|DUSP16|SLC28A1|RAB8B|CUBN|TRPC7|HGF|WIPI1|S100A12|PPIF|LCN2|PLA2G4A|CPNE3|SCN8A|MERTK|CYB5R4|KCNJ15|STEAP4|MSR1|FGF9|CXCR1|MFSD2A|SLC26A2…
43507	0.00070948	0.0061554	6	83	457	35607	positive regulation of JUN kinase activity	MAP3K6|MAP3K4|MAP3K2|PTK2B|FZD4|FGD4
10907	0.00072441	0.0062715	4	32	457	35607	positive regulation of glucose metabolic process	IRS2|HIF1A|MLXIPL|PRKAA1
31668	0.00074285	0.0064173	9	187	457	35607	cellular response to extracellular stimulus	LCN2|VDR|SLC1A2|NUAK2|RB1CC1|PDK4|PRKAA1|WIPI1|TP53INP2
35966	0.0007456	0.0064272	8	150	457	35607	response to topologically incorrect protein	HSPH1|IL8|WFS1|CLU|YOD1|NFE2L2|WIPI1|EIF2AK3
9112	0.0007559	0.0064881	6	84	457	35607	nucleobase metabolic process	GDA|NT5C3|NT5C2|UPP1|CDA|DPYD
2576	0.0007559	0.0064881	6	84	457	35607	platelet degranulation	SELP|PLEK|CLU|SERPINA1|HGF|TIMP1
34284	0.00077154	0.0066082	9	188	457	35607	response to monosaccharide stimulus	IRS2|GLUL|HIF1A|PTK2B|MAPK14|PFKFB2|ARG2|MLXIPL|SOD2
2526	0.00080463	0.006877	6	85	457	35607	acute inflammatory response	TNFSF4|S100A8|SERPINA1|ALOX5|ORM2|CD163
7283	0.0008126	0.0069303	17	547	457	35607	spermatogenesis	ADAM28|LIMK2|AQP9|GGT1|ZBTB16|RLF|PROK2|TCP11|REC8|SPAG6|RGS2|DNMT3L|BCL6|HSF2BP|HORMAD1|MERTK|PNMA1
44275	0.00081604	0.0069303	4	33	457	35607	cellular carbohydrate catabolic process	GK2|MGAM|GYG1|GK
45923	0.00081604	0.0069303	4	33	457	35607	positive regulation of fatty acid metabolic process	PLA2G4A|IRS2|MLXIPL|CPT1A
48232	0.00082896	0.0070252	17	548	457	35607	male gamete generation	ADAM28|LIMK2|AQP9|GGT1|ZBTB16|RLF|PROK2|TCP11|REC8|SPAG6|RGS2|DNMT3L|BCL6|HSF2BP|HORMAD1|MERTK|PNMA1
36336	0.00085198	0.0071748	3	15	457	35607	dendritic cell migration	CXCR4|CCR2|CXCR1
55069	0.00085198	0.0071748	3	15	457	35607	zinc ion homeostasis	S100A8|SLC30A1|S100A9
46339	0.00085198	0.0071748	3	15	457	35607	diacylglycerol metabolic process	MOGAT2|MOGAT1|DGAT2
42493	0.00086811	0.0072954	19	651	457	35607	response to drug	ADORA3|AQP9|SOCS3|TLR2|SRP19|GCLM|CAPN3|CPT1A|SOD2|LCN2|CD38|SLC1A2|ACSL1|SLC1A3|PTK2B|CD69|ARG2|ABCD3|MGST1
70301	0.00089251	0.00748	5	58	457	35607	cellular response to hydrogen peroxide	LCN2|IL18|RHOB|PRKAA1|NFE2L2
55072	0.0008938	0.00748	7	119	457	35607	iron ion homeostasis	LCN2|STEAP4|ATP6V1A|HIF1A|LTF|SLC40A1|SOD2
2000116	0.00090032	0.0075079	10	232	457	35607	regulation of cysteine-type endopeptidase activity	DLC1|NLRC4|MEFV|S100A8|S100A9|EGLN3|NAIP|APAF1|HGF|EIF2AK3
2250	0.00090087	0.0075079	12	317	457	35607	adaptive immune response	C1QA|C1QB|C3AR1|XRCC4|TNFSF4|IL18|CLU|C1RL|BCL6|C1QC|TLR8|RAB27A
34614	0.00090934	0.0075472	6	87	457	35607	cellular response to reactive oxygen species	LCN2|IL18|RHOB|PRKAA1|NFE2L2|SOD2
46634	0.00090934	0.0075472	6	87	457	35607	regulation of alpha-beta T cell activation	BTLA|HSPH1|TNFSF4|IL18|CCR2|BCL6
72503	0.0009256	0.0076505	12	318	457	35607	cellular divalent inorganic cation homeostasis	PROK2|CD38|VDR|C3AR1|CCL14|S100A8|CXCR4|SLC30A1|WFS1|PTK2B|CCR2|S100A9
6887	0.0009256	0.0076505	12	318	457	35607	exocytosis	SELP|ADORA3|PLEK|RAB3D|STX2|PIK3C2A|VAMP7|CLU|SERPINA1|HGF|TIMP1|RAB27A
50671	0.00093887	0.0077443	7	120	457	35607	positive regulation of lymphocyte proliferation	CD38|PELI1|IRS2|TNFSF4|IL18|CCR2|BCL6
8285	0.00096136	0.0077734	22	814	457	35607	negative regulation of cell proliferation	DLC1|PTPRJ|PELI1|NRP1|IL8|SIRPB2|ZBTB16|SKAP2|NR2E1|SESN1|SOD2|BTLA|RLF|VDR|SERPINE2|PTK2B|BTG3|MGSA|BCL6|RIT1|MDM4|VSIG4
9749	0.00096207	0.0077734	8	156	457	35607	response to glucose stimulus	IRS2|GLUL|HIF1A|PTK2B|MAPK14|PFKFB2|ARG2|MLXIPL
10952	0.00096207	0.0077734	8	156	457	35607	positive regulation of peptidase activity	DLC1|NLRC4|MEFV|S100A8|S100A9|EGLN3|APAF1|EIF2AK3
9108	0.00096322	0.0077734	9	194	457	35607	coenzyme biosynthetic process	ME1|KYNU|GDA|ACSL1|NADKD1|KMO|ELOVL7|NADK|ACSL4
71417	0.0009648	0.0077734	15	458	457	35607	cellular response to organic nitrogen	DLC1|ADCY4|IRS2|AQP9|SOCS3|FGF9|PIK3C2A|IL18|PDK4|TLR2|ATP6V1A|HIF1A|PIK3CA|GNB4|PRKAA1
32642	0.000965	0.0077734	5	59	457	35607	regulation of chemokine production	HIF1A|MEFV|IL18|TLR2|TLR7
30968	0.00096548	0.0077734	6	88	457	35607	endoplasmic reticulum unfolded protein response	IL8|WFS1|YOD1|NFE2L2|WIPI1|EIF2AK3
33212	0.0009695	0.0077734	2	4	457	35607	iron assimilation	LCN2|LTF
33214	0.0009695	0.0077734	2	4	457	35607	iron assimilation by chelation and transport	LCN2|LTF
42094	0.0009695	0.0077734	2	4	457	35607	interleukin-2 biosynthetic process	IL18|IL1RAP
6651	0.0009695	0.0077734	2	4	457	35607	diacylglycerol biosynthetic process	MOGAT2|MOGAT1
32119	0.0009695	0.0077734	2	4	457	35607	sequestering of zinc ion	S100A8|S100A9
45356	0.0009695	0.0077734	2	4	457	35607	positive regulation of interferon-alpha biosynthetic process	TLR7|TLR8
7354	0.0009695	0.0077734	2	4	457	35607	zygotic determination of anterior/posterior axis, embryo	BASP1|NCKAP1
51649	0.00098518	0.007872	45	2157	457	35607	establishment of localization in cell	CGA|CYB5R4|ADORA3|RAB3D|LTBP2|WFS1|FGF9|CLU|SRP19|KLHL2|TIMP1|BLOC1S4|NLRC4|SLC1A3|SERPINE2|COL4A3BP|DUSP16|KIAA1033|RHOB|BCL6|SERPINA1|RANBP3L|RAB27A|SELP|RPGR|RAB8B|NRXN2|PLEK|STX2|PIK3C2A|HGF|FZD4|WIPI1|CPT1A|S100A12|PPIF|RAB31|HIF1A|VAMP7|SDCBP|AKAP6|SORT1|MERTK|SNX13|EIF2AK3
32946	0.00098572	0.007872	7	121	457	35607	positive regulation of mononuclear cell proliferation	CD38|PELI1|IRS2|TNFSF4|IL18|CCR2|BCL6
70206	0.0010233	0.0081024	4	35	457	35607	protein trimerization	LCN2|CUBN|ALOX5AP|MGST1
72529	0.0010233	0.0081024	4	35	457	35607	pyrimidine-containing compound catabolic process	NT5C3|UPP1|CDA|DPYD
19370	0.0010233	0.0081024	4	35	457	35607	leukotriene biosynthetic process	PRG3|ALOX5AP|GGT1|ALOX5
1959	0.0010242	0.0081024	6	89	457	35607	regulation of cytokine-mediated signaling pathway	IRAK2|IRAK3|HIF1A|SOCS3|IFNGR2|IFNAR1
8652	0.0010246	0.0081024	10	236	457	35607	cellular amino acid biosynthetic process	BCAT1|GLUL|SLC1A3|ALOX5AP|PADI3|LGSN|GGT1|DPYD|GCLM|GPT2
51592	0.0010344	0.0081528	7	122	457	35607	response to calcium ion	VDR|PLA2G4A|DUSP1|PTK2B|ALOX5AP|CAPN3|ADAM9
10565	0.0010351	0.0081528	9	196	457	35607	regulation of cellular ketone metabolic process	PLA2G4A|IRS2|ACSL1|PDK4|MLXIPL|PRKAA1|AZIN1|EIF2AK3|CPT1A
46641	0.0010386	0.0081647	3	16	457	35607	positive regulation of alpha-beta T cell proliferation	TNFSF4|IL18|CCR2
44236	0.0010418	0.0081734	5	60	457	35607	multicellular organismal metabolic process	HIF1A|ID1|MMP8|MMP27|MMP1
60191	0.0010849	0.0084521	7	123	457	35607	regulation of lipase activity	DLC1|ADCY4|RGS2|NMUR1|AKAP6|SORT1|ANGPTL4
34620	0.0010857	0.0084521	6	90	457	35607	cellular response to unfolded protein	IL8|WFS1|YOD1|NFE2L2|WIPI1|EIF2AK3
19362	0.0010857	0.0084521	6	90	457	35607	pyridine nucleotide metabolic process	ME1|KYNU|NADKD1|PGD|KMO|NADK
46496	0.0010857	0.0084521	6	90	457	35607	nicotinamide nucleotide metabolic process	ME1|KYNU|NADKD1|PGD|KMO|NADK
9743	0.0010919	0.0084674	10	238	457	35607	response to carbohydrate stimulus	ME1|IRS2|GLUL|HIF1A|PTK2B|MAPK14|PFKFB2|ARG2|MLXIPL|SOD2
30278	0.0010919	0.0084674	10	238	457	35607	regulation of ossification	PLA2G4A|NRP1|HIF1A|PDLIM7|ID1|PTK2B|PHOSPHO1|ZBTB16|HGF|RBPJ
48858	0.0010961	0.0084835	24	931	457	35607	cell projection morphogenesis	KLF7|RPGR|NRP1|COL4A1|PLXNA1|KIF27|ROCK2|TTC26|CLU|TRPC7|GAS7|BBS10|NR2E1|TMEM67|CXCR4|SEMA3E|SOS2|SDCBP|ETV1|RHOB|RIT1|SCN8A|OMG|TEC
42177	0.001123	0.008675	5	61	457	35607	negative regulation of protein catabolic process	IRAK3|NRP1|SERPINE2|MDM4|TIMP1
70665	0.0011374	0.0087693	7	124	457	35607	positive regulation of leukocyte proliferation	CD38|PELI1|IRS2|TNFSF4|IL18|CCR2|BCL6
6739	0.0011396	0.00877	4	36	457	35607	NADP metabolic process	ME1|NADKD1|PGD|NADK
71702	0.0011676	0.0089678	53	2679	457	35607	organic substance transport	CYB5R4|MSR1|ADORA3|LTBP2|AQP9|FGF9|WFS1|RP2|SLC7A8|TLR2|SRP19|KLHL2|SLC1A2|NLRC4|SLC1A3|SLC2A5|STARD4|SLC2A3|COL4A3BP|RHOB|ATP8B4|RAB27A|RPGR|STX2|CA12|TCN1|ATP6V1A|VAMP7|SDCBP|AKAP6|SORT1|EIF2AK3|SNX13|SNX10|SNX18|RAB3D|CA13|CLU|AHCTF1|ACSL1|DUSP16|BCL6|SNX24|SLC28A1|RAB8B|CUBN|PLEK|FZD4|CPT1A|S100A12|PLA2G4A|RAB31|SLC16A7
7610	0.0012027	0.0092199	18	618	457	35607	behavior	MAFG|SELP|IL18|PGLYRP1|FZD4|APPL2|NR2E1|CPT1A|SOD2|PJA2|NPAS2|SLC1A2|HIF1A|SLC1A3|SERPINE2|HIPK2|ETV1|TEC
51234	0.0012181	0.0093204	108	6389	457	35607	establishment of localization	DLC1|ADCY4|CGA|GDA|ADORA3|LTBP2|PDLIM7|AQP9|WFS1|SLC9A3|RP2|SLC7A8|TLR2|SRP19|TPD52|KLHL2|MARCO|ATP2B1|NLRC4|SLC2A5|STARD4|SERPINE2|SLC2A3|COL4A3BP|RAB27A|CA12|TCN1|GLUL|HIF1A|SLC25A33|VAMP7|AKAP6|SDCBP|SLC40A1|EIF2AK3|CLU|AHCTF1|KCNJ2|TIMP1|VDR|BLOC1S4|SLC30A1|DUSP16|SLC28A1|RAB8B|CUBN|TRPC7|HGF|WIPI1|S100A12|PPIF|LCN2|PLA2G4A|CPNE3|SCN8A|MERTK|CYB5R4|KCNJ15|STEAP4|MSR1|FGF9|CXCR1|MFSD2A|SLC26A2…
34976	0.0012482	0.0095222	7	126	457	35607	response to endoplasmic reticulum stress	IL8|WFS1|COL4A3BP|YOD1|NFE2L2|WIPI1|EIF2AK3
32695	0.0012492	0.0095222	3	17	457	35607	negative regulation of interleukin-12 production	IRAK3|MEFV|TLR2
43603	0.0012759	0.0097068	10	243	457	35607	cellular amide metabolic process	GDA|ALOX5AP|ARG2|HAL|GGT1|SGMS1|GCLM|MGST1|VNN2|SOD2
32680	0.0012872	0.0097742	6	93	457	35607	regulation of tumor necrosis factor production	IRAK3|BPI|IL18|TLR1|CCR2|TLR2
19219	0.0012986	0.0098424	109	6471	457	35607	regulation of nucleobase-containing compound metabolic process	DLC1|CGA|ADORA3|S100A8|WFS1|RP2|ZNF821|S100A9|TLR2|RCVRN|TBC1D19|NR2E1|TBC1D15|NLRC4|TIAM2|MIER3|PIK3CA|RAPGEF2|STRN3|MLXIPL|FOXN2|BASP1|AHR|THY1|ELL2|CD38|HIF1A|ZNF197|SIPA1L1|CCR2|PYGO1|NFE2L2|EIF2AK3|CLU|AHCTF1|MYBL1|VDR|IRAK3|TFEC|DNMT3L|CDA|TEC|FGD4|MAFG|KLF7|PELI1|KLF9|HGF|WIPI1|GAS7|S100A12|TBC1D23|ADAP2|RGS2|ETS2|RIT1|RBPJ|E2F3|TMF1|EVI5|ZNF404|LTF|USP15|IRAK2|TBL1XR1|MXD1|HIPK3|HIPK2|MDM…
72507	0.0013357	0.010104	12	332	457	35607	divalent inorganic cation homeostasis	PROK2|CD38|VDR|C3AR1|CCL14|S100A8|CXCR4|SLC30A1|WFS1|PTK2B|CCR2|S100A9
1901652	0.001362	0.010284	18	625	457	35607	response to peptide	DLC1|ADCY4|IRS2|SOCS3|FGF9|PIK3C2A|IL18|PDK4|TIMP1|ATP6V1A|RETN|HIF1A|MAPK14|PIK3CA|SORT1|PRKAA1|GNB4|TEC
1901606	0.0013674	0.010305	7	128	457	35607	alpha-amino acid catabolic process	KYNU|GLUL|HAL|AASS|KMO|GPT2|GLDC
52548	0.0013719	0.01032	16	524	457	35607	regulation of endopeptidase activity	DLC1|S100A8|S100A9|EGLN3|HGF|APPL2|TIMP1|NLRC4|MEFV|SERPINE2|SERPINC1|SLPI|NAIP|SERPINA1|APAF1|EIF2AK3
46580	0.0013996	0.010491	4	38	457	35607	negative regulation of Ras protein signal transduction	DLC1|BCL6|ARAP3|RASA2
71375	0.0014025	0.010491	13	380	457	35607	cellular response to peptide hormone stimulus	DLC1|ADCY4|IRS2|FGF9|PIK3C2A|SOCS3|IL18|PDK4|ATP6V1A|HIF1A|PIK3CA|GNB4|PRKAA1
1901653	0.0014025	0.010491	13	380	457	35607	cellular response to peptide	DLC1|ADCY4|IRS2|FGF9|PIK3C2A|SOCS3|IL18|PDK4|ATP6V1A|HIF1A|PIK3CA|GNB4|PRKAA1
60759	0.0014366	0.010697	6	95	457	35607	regulation of response to cytokine stimulus	IRAK2|IRAK3|HIF1A|SOCS3|IFNGR2|IFNAR1
32675	0.0014366	0.010697	6	95	457	35607	regulation of interleukin-6 production	IRAK3|BPI|TNFSF4|TLR1|TLR2|TLR7
46486	0.0014399	0.010697	15	477	457	35607	glycerolipid metabolic process	MOGAT2|MOGAT1|PLEK|PIK3C2A|GPCPD1|CPT1A|PLA2G4A|ACSL1|DGAT2|AGPAT9|PHOSPHO1|PIK3CA|ELOVL7|GK|ACSL4
32844	0.0014407	0.010697	12	335	457	35607	regulation of homeostatic process	TG|CD38|PLA2G4A|HIF1A|PTK2B|MAPK14|MLXIPL|PRKAA1|GCLM|CAPN3|EIF2AK3|THY1
22604	0.0014553	0.010786	14	429	457	35607	regulation of cell morphogenesis	DLC1|NRP1|SSH2|GAS7|NR2E1|THY1|CAPRIN2|PTK2B|TIAM1|SIPA1L1|SEMA3E|ARAP3|OMG|FGD4
35338	0.0014849	0.010924	3	18	457	35607	long-chain fatty-acyl-CoA biosynthetic process	ACSL1|ELOVL7|ACSL4
42534	0.0014849	0.010924	3	18	457	35607	regulation of tumor necrosis factor biosynthetic process	TLR1|CCR2|TLR2
42119	0.0014849	0.010924	3	18	457	35607	neutrophil activation	PRG3|IL8|VAMP7
48505	0.0014849	0.010924	3	18	457	35607	regulation of timing of cell differentiation	SERPINE2|FGF9|NR2E1
9746	0.0014878	0.010926	8	167	457	35607	response to hexose stimulus	IRS2|GLUL|HIF1A|PTK2B|MAPK14|PFKFB2|ARG2|MLXIPL
6793	0.0015331	0.011238	93	5387	457	35607	phosphorus metabolic process	ADCY4|GDA|KYNU|NRP1|NUAK2|RP2|PGD|TLR2|SGMS1|GPCPD1|TLR7|CAMKK1|ATP2B1|MAP3K6|MAP3K4|CXCR4|NT5C3|COL4A3BP|AGPAT9|NT5C2|PHOSPHO1|PIK3CA|RHOB|ELOVL7|TUBB1|USP15|IPMK|ATP8B4|ADAM9|RAB27A|IRAK2|PTPRJ|LIMK2|PIK3C2A|ROCK2|SPTLC3|MAP4K4|PROK2|ATP6V1A|DGAT2|HIPK3|HIPK2|TGDS|EIF2AK3|PTAFR|ALPL|ME1|RAB3D|PFKFB4|PFKFB3|GK2|PFKFB2|SSH2|STK17B|FPR1|UPP1|AASS|KMO|IRAK3|DUSP18|ACSL1|MAP3K2|PTK2B|UBASH3B|DUSP16|…
43471	0.0015439	0.011255	4	39	457	35607	regulation of cellular carbohydrate catabolic process	HIF1A|MLXIPL|PRKAA1|DDIT4
43470	0.0015439	0.011255	4	39	457	35607	regulation of carbohydrate catabolic process	HIF1A|MLXIPL|PRKAA1|DDIT4
51058	0.0015439	0.011255	4	39	457	35607	negative regulation of small GTPase mediated signal transduction	DLC1|BCL6|ARAP3|RASA2
43280	0.0015625	0.011271	7	131	457	35607	positive regulation of cysteine-type endopeptidase activity involved in apoptotic process	DLC1|NLRC4|S100A8|S100A9|EGLN3|APAF1|EIF2AK3
2520	0.001585	0.011271	19	686	457	35607	immune system development	XRCC4|C3AR1|TNFSF4|PLEK|CEBPE|ZBTB16|TET2|TPD52|SOD2|TIMP1|HIF1A|PTK2B|MAPK14|HIPK2|RTKN2|RIT1|BCL6|MERTK|SLC40A1
7584	0.0015954	0.011271	11	294	457	35607	response to nutrient	ALPL|VDR|PLA2G4A|KYNU|CUBN|ACSL1|ARG2|SERPINC1|ALOX5|ACSL4|SOD2
71260	0.0016011	0.011271	5	66	457	35607	cellular response to mechanical stimulus	MAP3K2|IL18|TLR7|GADD45A|TLR8
46677	0.0016011	0.011271	5	66	457	35607	response to antibiotic	ALPL|CYB5R4|PLA2G4A|SLC1A3|ID1
52305	0.0016021	0.011271	2	5	457	35607	positive regulation by organism of innate immune response in other organism involved in symbiotic interaction	TLR1|TLR7
52306	0.0016021	0.011271	2	5	457	35607	modulation by organism of innate immune response in other organism involved in symbiotic interaction	TLR1|TLR7
52308	0.0016021	0.011271	2	5	457	35607	pathogen-associated molecular pattern dependent modulation by organism of innate immune response in other organism involved in symbiotic interaction	TLR1|TLR7
52257	0.0016021	0.011271	2	5	457	35607	pathogen-associated molecular pattern dependent induction by organism of innate immune response of other organism involved in symbiotic interaction	TLR1|TLR7
52033	0.0016021	0.011271	2	5	457	35607	pathogen-associated molecular pattern dependent induction by symbiont of host innate immune response	TLR1|TLR7
52167	0.0016021	0.011271	2	5	457	35607	modulation by symbiont of host innate immune response	TLR1|TLR7
52166	0.0016021	0.011271	2	5	457	35607	positive regulation by symbiont of host innate immune response	TLR1|TLR7
52169	0.0016021	0.011271	2	5	457	35607	pathogen-associated molecular pattern dependent modulation by symbiont of host innate immune response	TLR1|TLR7
19563	0.0016021	0.011271	2	5	457	35607	glycerol catabolic process	GK2|GK
32854	0.0016021	0.011271	2	5	457	35607	positive regulation of Rap GTPase activity	SIPA1L1|RAPGEF2
32960	0.0016021	0.011271	2	5	457	35607	regulation of inositol trisphosphate biosynthetic process	HRH1|PTK2B
51005	0.0016021	0.011271	2	5	457	35607	negative regulation of lipoprotein lipase activity	SORT1|ANGPTL4
3032	0.0016021	0.011271	2	5	457	35607	detection of oxygen	CYB5R4|SOD2
45354	0.0016021	0.011271	2	5	457	35607	regulation of interferon-alpha biosynthetic process	TLR7|TLR8
15855	0.0016021	0.011271	2	5	457	35607	pyrimidine nucleobase transport	AQP9|SLC28A1
44724	0.0016151	0.011342	9	209	457	35607	single-organism carbohydrate catabolic process	PFKFB4|PFKFB3|GK2|PFKFB2|MGAM|PGD|GYG1|GK|CHIT1
6898	0.0016222	0.011373	10	251	457	35607	receptor-mediated endocytosis	MARCO|CUBN|MSR1|PDLIM7|OLR1|IL8|STAB1|SLC9A3|CXCR1|CD163
45893	0.0016378	0.011462	34	1539	457	35607	positive regulation of transcription, DNA-dependent	CGA|E2F3|TLR2|MYBL1|ZBTB16|NR2E1|VDR|NPAS2|MAP3K2|PPP1R12A|ETV1|TEC|TBL1XR1|KLF7|STRN3|MLXIPL|HGF|CAPN3|FZD4|AHR|CAPRIN2|RLF|JHDM1D|CD38|HIF1A|ETS2|MAPK14|HIPK2|PYGO1|RIT1|NFE2L2|RBPJ|EIF2AK3|TP53INP2
6631	0.0017266	0.01205	14	437	457	35607	fatty acid metabolic process	PRG3|FA2H|GGT1|CPT1A|PLA2G4A|ACSL1|SLC1A3|ALOX5AP|MAPK14|ABCD3|ELOVL7|PRKAA1|ALOX5|ACSL4
19216	0.0017278	0.01205	11	297	457	35607	regulation of lipid metabolic process	PLA2G4A|HRH1|IRS2|ACSL1|PTK2B|PDK4|MLXIPL|PRKAA1|RIT1|EIF2AK3|CPT1A
33194	0.0017466	0.012138	3	19	457	35607	response to hydroperoxide	CD38|TRPC7|MGST1
40034	0.0017466	0.012138	3	19	457	35607	regulation of development, heterochronic	SERPINE2|FGF9|NR2E1
6732	0.0017633	0.012234	13	390	457	35607	coenzyme metabolic process	ME1|GDA|KYNU|PGD|AASS|NADK|KMO|ACSL1|DGAT2|NADKD1|ELOVL7|ACSL4|VNN2
72593	0.0017746	0.012291	6	99	457	35607	reactive oxygen species metabolic process	SH3PXD2B|CYB5R4|PRG3|PDK4|SOD2|DDIT4
16052	0.0017803	0.012309	9	212	457	35607	carbohydrate catabolic process	PFKFB4|PFKFB3|GK2|PFKFB2|MGAM|PGD|GYG1|GK|CHIT1
9063	0.0017918	0.012367	8	172	457	35607	cellular amino acid catabolic process	BCAT1|KYNU|GLUL|HAL|AASS|KMO|GPT2|GLDC
97305	0.0018387	0.012669	14	440	457	35607	response to alcohol	ALPL|S100A8|SOCS3|STRN3|S100A9|AHR|SOD2|VDR|CD38|PLA2G4A|DUSP1|PTK2B|ARG2|PRKAA1
41	0.0018557	0.012738	7	135	457	35607	transition metal ion transport	ATP6V1A|SLC30A1|SLC39A10|TRPC7|LTF|TCN1|SLC40A1
9581	0.0018557	0.012738	7	135	457	35607	detection of external stimulus	NLRC4|SERPINE2|IL18|TLR1|TLR2|PGLYRP1|RCVRN
9620	0.0018629	0.012738	4	41	457	35607	response to fungus	S100A8|S100A9|TLR2|S100A12
6801	0.0018629	0.012738	4	41	457	35607	superoxide metabolic process	SH3PXD2B|CYB5R4|PRG3|SOD2
72524	0.0018678	0.012738	6	100	457	35607	pyridine-containing compound metabolic process	ME1|KYNU|NADKD1|PGD|KMO|NADK
6984	0.0018678	0.012738	6	100	457	35607	ER-nucleus signaling pathway	IL8|WFS1|YOD1|NFE2L2|WIPI1|EIF2AK3
51050	0.0019193	0.013067	18	645	457	35607	positive regulation of transport	IRS2|RAB8B|TNFSF4|ADORA3|WFS1|PFKFB2|TLR2|TLR7|CAPN3|THY1|CD38|PLA2G4A|SLC1A2|HIF1A|CLEC4E|MERTK|ADAM9|RAB27A
1818	0.0019263	0.013093	8	174	457	35607	negative regulation of cytokine production	IRAK3|BPI|TNFSF4|MEFV|TLR2|PGLYRP1|BCL6|VSIG4
50920	0.0019352	0.013132	7	136	457	35607	regulation of chemotaxis	C3AR1|NRP1|IL8|CXCR4|PTK2B|CCR2|PLA2G7
35967	0.0019647	0.013286	6	101	457	35607	cellular response to topologically incorrect protein	IL8|WFS1|YOD1|NFE2L2|WIPI1|EIF2AK3
45766	0.0019647	0.013286	6	101	457	35607	positive regulation of angiogenesis	C3AR1|HIF1A|HIPK2|RHOB|NR2E1|ANGPTL4
90407	0.0019923	0.01345	21	808	457	35607	organophosphate biosynthetic process	ME1|ADCY4|KYNU|PIK3C2A|RP2|UPP1|KMO|NADK|SGMS1|GPCPD1|ATP2B1|PLA2G4A|DGAT2|NADKD1|AGPAT9|PHOSPHO1|PIK3CA|GK|DPYD|IPMK|PTAFR
6986	0.0020174	0.013597	7	137	457	35607	response to unfolded protein	HSPH1|IL8|WFS1|YOD1|NFE2L2|WIPI1|EIF2AK3
32757	0.0020353	0.013695	3	20	457	35607	positive regulation of interleukin-8 production	IL18|TLR2|TLR7
7411	0.0020388	0.013695	14	445	457	35607	axon guidance	KLF7|COL4A1|NRP1|PLXNA1|ROCK2|TRPC7|CXCR4|SOS2|SEMA3E|RHOB|ETV1|SDCBP|SCN8A|TEC
9267	0.0020653	0.01385	6	102	457	35607	cellular response to starvation	NUAK2|RB1CC1|PDK4|PRKAA1|WIPI1|TP53INP2
2688	0.0020797	0.013923	5	70	457	35607	regulation of leukocyte chemotaxis	C3AR1|IL8|PTK2B|CCR2|PLA2G7
51260	0.0021253	0.014205	11	305	457	35607	protein homooligomerization	LCN2|NLRC4|CUBN|ALOX5AP|CDA|ANXA5|EIF2AK3|MGST1|CPT1A|SOD2|ANGPTL4
2698	0.002214	0.014774	5	71	457	35607	negative regulation of immune effector process	IRAK3|TNFSF4|CCR2|PGLYRP1|BCL6
70098	0.002225	0.014797	4	43	457	35607	chemokine-mediated signaling pathway	CXCR4|PTK2B|CCR2|CXCR1
32729	0.002225	0.014797	4	43	457	35607	positive regulation of interferon-gamma production	TNFSF4|IL18|CCR2|IFNAR1
60429	0.0022332	0.014818	22	871	457	35607	epithelium development	DLC1|NRP1|COL4A1|PLXNA1|STX2|SOCS3|ROCK2|DHRS9|BASP1|NCKAP1|VDR|HIF1A|SERPINE2|CXCR4|ID1|SEMA3E|TGM3|RIT1|APAF1|RBPJ|IPMK|ADAM9
51047	0.0022355	0.014818	11	307	457	35607	positive regulation of secretion	CD38|IRS2|ADORA3|TNFSF4|RAB8B|HIF1A|CLEC4E|PFKFB2|TLR2|RAB27A|ADAM9
52547	0.0023123	0.015302	16	552	457	35607	regulation of peptidase activity	DLC1|S100A8|S100A9|EGLN3|HGF|APPL2|TIMP1|NLRC4|MEFV|SERPINE2|SERPINC1|SLPI|NAIP|SERPINA1|APAF1|EIF2AK3
2443	0.0023502	0.015413	11	309	457	35607	leukocyte mediated immunity	C1QA|C1QB|XRCC4|ADORA3|TNFSF4|VAMP7|CLU|C1RL|C1QC|TLR8|RAB27A
1556	0.0023521	0.015413	3	21	457	35607	oocyte maturation	RLF|REC8|PTK2B
32660	0.0023521	0.015413	3	21	457	35607	regulation of interleukin-17 production	TNFSF4|IL18|TLR2
46949	0.0023521	0.015413	3	21	457	35607	fatty-acyl-CoA biosynthetic process	ACSL1|ELOVL7|ACSL4
43467	0.0023546	0.015413	5	72	457	35607	regulation of generation of precursor metabolites and energy	IRS2|HIF1A|MLXIPL|PRKAA1|DDIT4
51049	0.0023577	0.015413	35	1635	457	35607	regulation of transport	KCNJ15|NRP1|ADORA3|RAB3D|WFS1|SLC9A3|PFKFB2|TLR2|RCVRN|KCNJ2|TLR7|SLC1A2|SERPINE2|CLEC4E|SLC30A1|PTK2B|ARG2|PPP1R12A|PRKAA1|ACSL4|RAB27A|ADAM9|ERG|IRS2|RAB8B|TNFSF4|CAPN3|CPT1A|THY1|CD38|PLA2G4A|HIF1A|CCR2|SCN8A|MERTK
43900	0.0023693	0.015413	40	1943	457	35607	regulation of multi-organism process	DLC1|NRP1|S100A8|SSH2|CLU|S100A9|TLR2|NR2E1|TIMP1|IRAK3|SERPINE2|TIAM1|PTK2B|SEMA3E|CDA|BCL6|ACSL4|STK38L|ADAM9|FGD4|PTPRJ|SELP|RAB8B|PLEK|IL8|ROCK2|HGF|GAS7|AHR|CAPRIN2|THY1|TMEM67|LCN2|CD38|PLA2G4A|SIPA1L1|SLPI|ARAP3|MERTK|OMG
9896	0.0023782	0.015413	8	180	457	35607	positive regulation of catabolic process	IRS2|HIF1A|CLU|MLXIPL|PRKAA1|TP53INP2|CPT1A|ADAM9
2691	0.0023827	0.015413	2	6	457	35607	regulation of cellular extravasation	SELP|CCR2
10572	0.0023827	0.015413	2	6	457	35607	positive regulation of platelet activation	SELP|PLEK
42940	0.0023827	0.015413	2	6	457	35607	D-amino acid transport	SLC1A2|SLC1A3
19405	0.0023827	0.015413	2	6	457	35607	alditol catabolic process	GK2|GK
48012	0.0023827	0.015413	2	6	457	35607	hepatocyte growth factor receptor signaling pathway	NRP1|HGF
15889	0.0023827	0.015413	2	6	457	35607	cobalamin transport	CUBN|TCN1
6206	0.002423	0.015648	4	44	457	35607	pyrimidine nucleobase metabolic process	NT5C3|UPP1|CDA|DPYD
9612	0.002431	0.015674	9	222	457	35607	response to mechanical stimulus	SLC1A3|SERPINE2|MAP3K2|PTK2B|IL18|ETV1|TLR7|GADD45A|TLR8
71901	0.0024695	0.015897	7	142	457	35607	negative regulation of protein serine/threonine kinase activity	PTPRJ|IRAK3|DUSP18|DUSP1|RGS2|HIPK3|DUSP16
8152	0.0024958	0.016041	294	20590	457	35607	metabolic process	DLC1|XRCC4|ADCY4|CGA|GDA|AQP9|S100A8|RP2|PGD|S100A9|RNF217|GGT1|SGMS1|GPCPD1|C1QC|GLDC|ATP2B1|MAP3K6|MAP3K4|AGPS|PLOD2|COL4A3BP|NT5C3|NT5C2|PIK3CA|SDR9C7|GPT2|VNN2|ADAM9|RAB27A|PTPRJ|POLK|ROCK2|C1QA|PCF11|CD38|C1QB|GLUL|REC8|DCLRE1A|MGAM|HSD11B1|VSIG4|EIF2AK3|ERMP1|PFKFB4|PFKFB3|PFKFB2|STK17B|MYBL1|DUSP18|PPP1R3B|UBASH3B|ARG2|DNMT3L|DUSP16|CDA|LGSN|SLC28A1|MGAT4A|KLF7|PELI1|KLF9|TRPC7|HGF|DAGLB|S…
44712	0.002551	0.016343	12	359	457	35607	single-organism catabolic process	BCAT1|KYNU|GLUL|GK2|HAL|ABCD3|AASS|KMO|GK|GPT2|CPT1A|GLDC
44282	0.002551	0.016343	12	359	457	35607	small molecule catabolic process	BCAT1|KYNU|GLUL|GK2|HAL|ABCD3|AASS|KMO|GK|GPT2|CPT1A|GLDC
43434	0.0026119	0.016707	17	611	457	35607	response to peptide hormone stimulus	DLC1|ADCY4|IRS2|SOCS3|FGF9|PIK3C2A|IL18|PDK4|TIMP1|ATP6V1A|RETN|HIF1A|PIK3CA|SORT1|PRKAA1|GNB4|TEC
9064	0.0026279	0.016734	6	107	457	35607	glutamine family amino acid metabolic process	GLUL|SLC1A3|ARG2|HAL|LGSN|GCLM
3018	0.0026279	0.016734	6	107	457	35607	vascular process in circulatory system	PTPRJ|RGS2|PIK3C2A|IL18|GCLM|SOD2
2275	0.0026327	0.016734	4	45	457	35607	myeloid cell activation involved in immune response	ADORA3|VAMP7|TLR1|TLR7
6691	0.0026327	0.016734	4	45	457	35607	leukotriene metabolic process	PRG3|ALOX5AP|GGT1|ALOX5
14070	0.0026488	0.016795	26	1111	457	35607	response to organic cyclic compound	ALPL|KYNU|AQP9|IL18|SLC9A3|NR2E1|VDR|IRAK3|HRH1|ACSL1|PTK2B|ARG2|PRKAA1|TEC|ADAM9|SELP|PELI1|SOCS3|STRN3|AK4|CPT1A|AHR|CD38|C1QB|PLA2G4A|DUSP1
43542	0.002655	0.016795	5	74	457	35607	endothelial cell migration	NRP1|S100P|ID1|PTK2B|PIK3CA
2755	0.002655	0.016795	5	74	457	35607	MyD88-dependent toll-like receptor signaling pathway	IRAK2|IRAK3|PELI1|MAPK14|TLR2
43281	0.0026591	0.016795	9	225	457	35607	regulation of cysteine-type endopeptidase activity involved in apoptotic process	DLC1|NLRC4|S100A8|S100A9|EGLN3|NAIP|APAF1|HGF|EIF2AK3
30182	0.0026669	0.016818	29	1287	457	35607	neuron differentiation	NRP1|PLXNA1|CLU|NR2E1|BLOC1S4|SLC1A3|CXCR4|PTK2B|SOS2|SEMA3E|RHOB|ETV1|ACSL4|TEC|KLF7|COL4A1|ROCK2|TRPC7|GAS7|FZD4|DDIT4|THY1|SOD2|HIF1A|HIPK2|SDCBP|RIT1|SCN8A|OMG
50832	0.0026977	0.016986	3	22	457	35607	defense response to fungus	S100A8|S100A9|S100A12
33559	0.0027529	0.017239	6	108	457	35607	unsaturated fatty acid metabolic process	PLA2G4A|ACSL1|PRG3|ALOX5AP|GGT1|ALOX5
50818	0.0027529	0.017239	6	108	457	35607	regulation of coagulation	SELP|PLEK|SERPINE2|NFE2L2|ANXA5|TEC
51254	0.0027551	0.017239	34	1590	457	35607	positive regulation of RNA metabolic process	CGA|E2F3|TLR2|MYBL1|ZBTB16|NR2E1|VDR|NPAS2|MAP3K2|PPP1R12A|ETV1|TEC|TBL1XR1|KLF7|STRN3|MLXIPL|HGF|CAPN3|FZD4|AHR|CAPRIN2|RLF|JHDM1D|CD38|HIF1A|ETS2|MAPK14|HIPK2|PYGO1|RIT1|NFE2L2|RBPJ|EIF2AK3|TP53INP2
72330	0.0027552	0.017239	10	270	457	35607	monocarboxylic acid biosynthetic process	SLC1A3|PRG3|FA2H|ALOX5AP|TMLHE|DHRS9|PRKAA1|GGT1|ELOVL7|ALOX5
3008	0.0027834	0.017389	49	2532	457	35607	system process	ADCY4|CGA|KCNJ15|AQP9|WFS1|IL18|RP2|RCVRN|NR2E1|CAMKK1|SLC1A2|SLC1A3|SERPINE2|LTB4R|NMUR1|CXCR4|COL4A3BP|PIK3CA|PTPRJ|RPGR|NRXN2|ROCK2|PIK3C2A|FA2H|BBS10|PJA2|PROK2|GLUL|HIF1A|SDCBP|STBD1|C3AR1|KCNJ2|GCLM|VDR|HRH1|BLOC1S4|ARG2|TEC|MOGAT2|ERG|OLR1|APPL2|FZD4|SOD2|ABCC9|RGS2|SCN8A|ALOX5
6807	0.0028131	0.017503	138	8704	457	35607	nitrogen compound metabolic process	DLC1|XRCC4|ADCY4|CGA|GDA|ZNF821|RP2|PGD|SLC7A8|PGLYRP1|GGT1|SGMS1|NR2E1|GLDC|ATP2B1|COL4A3BP|NT5C3|MIER3|NT5C2|PHOSPHO1|GPT2|VNN2|RAB27A|POLK|SPTLC3|FA2H|MLXIPL|HAL|FOXN2|TCN1|AHR|ELL2|PCF11|GLUL|REC8|DCLRE1A|HIF1A|ZNF197|NFE2L2|ME1|MAMDC2|KMO|MYBL1|GCLM|CHIT1|VDR|ITGB8|TFEC|ARG2|DNMT3L|CDA|LGSN|SLC28A1|TEC|MAFG|KLF7|RAB8B|KLF9|AK4|PLA2G4A|NADKD1|TMLHE|RIT1|RBPJ|E2F3|KYNU|WBP4|TMF1|SLC1A3|P4HA1|Z…
51173	0.0028132	0.017503	37	1776	457	35607	positive regulation of nitrogen compound metabolic process	CGA|E2F3|ADORA3|TLR2|MYBL1|ZBTB16|NR2E1|VDR|NPAS2|HRH1|MAP3K2|PPP1R12A|ETV1|TEC|TBL1XR1|KLF7|STRN3|MLXIPL|HGF|CAPN3|FZD4|AHR|CAPRIN2|SOD2|RLF|JHDM1D|CD38|HIF1A|MAPK14|ETS2|HIPK2|PYGO1|RIT1|NFE2L2|RBPJ|EIF2AK3|TP53INP2
50795	0.0028148	0.017503	8	185	457	35607	regulation of behavior	C3AR1|NRP1|IL8|CXCR4|PTK2B|CCR2|PLA2G7|PGLYRP1
30890	0.0028546	0.017723	4	46	457	35607	positive regulation of B cell proliferation	CD38|PELI1|IRS2|BCL6
71214	0.0029091	0.018034	8	186	457	35607	cellular response to abiotic stimulus	MAP3K2|MAPK14|IL18|RHOB|TLR7|GADD45A|CAPN3|TLR8
43271	0.0029822	0.018459	5	76	457	35607	negative regulation of ion transport	IRS2|SERPINE2|SLC30A1|PTK2B|ACSL4
34612	0.0030164	0.018641	6	110	457	35607	response to tumor necrosis factor	LCN2|IL8|PTK2B|IL18|SGMS1|ADAM9
272	0.0030731	0.018933	3	23	457	35607	polysaccharide catabolic process	MGAM|GYG1|CHIT1
30574	0.0030731	0.018933	3	23	457	35607	collagen catabolic process	MMP8|MMP27|MMP1
80135	0.003115	0.019162	12	368	457	35607	regulation of cellular response to stress	MAP4K4|MAP3K6|MAP3K4|MAP3K2|PTK2B|HIPK3|HIPK2|SDCBP|NFE2L2|OMG|FZD4|FGD4
6733	0.003155	0.019328	6	111	457	35607	oxidoreduction coenzyme metabolic process	ME1|KYNU|NADKD1|PGD|KMO|NADK
1676	0.0031563	0.019328	5	77	457	35607	long-chain fatty acid metabolic process	PLA2G4A|ACSL1|ALOX5|ACSL4|CPT1A
48477	0.0031563	0.019328	5	77	457	35607	oogenesis	RLF|REC8|PTK2B|HORMAD1|PAQR5
51384	0.0031662	0.019359	9	231	457	35607	response to glucocorticoid stimulus	ALPL|C1QB|PLA2G4A|DUSP1|SOCS3|ARG2|SLC9A3|AHR|ADAM9
51641	0.0031954	0.019508	49	2550	457	35607	cellular localization	CYB5R4|CGA|ADORA3|LTBP2|FGF9|WFS1|SRP19|KLHL2|NLRC4|SLC1A3|SERPINE2|COL4A3BP|KIAA1033|RHOB|SERPINA1|RAB27A|SH3PXD2B|RPGR|STX2|NRXN2|PIK3C2A|HIF1A|VAMP7|PYGO1|SORT1|AKAP6|SDCBP|EIF2AK3|SNX13|RAB3D|CLU|TIMP1|BLOC1S4|DUSP16|BCL6|RANBP3L|SELP|RAB8B|PLEK|HGF|WIPI1|CAPN3|FZD4|CPT1A|S100A12|PPIF|RAB31|ID1|MERTK
45595	0.0032508	0.019816	33	1546	457	35607	regulation of cell differentiation	XRCC4|MSR1|NRP1|PDLIM7|FGF9|SSH2|CLU|PGLYRP1|ZBTB16|NR2E1|C1QC|VDR|SERPINE2|CXCR4|TIAM1|PTK2B|BCL6|FNDC3B|MAFG|SH3PXD2B|TNFSF4|SOCS3|ROCK2|HGF|CAPN3|THY1|SOD2|CAPRIN2|HIF1A|ID1|MAPK14|SIPA1L1|OMG
35728	0.0033075	0.01983	2	7	457	35607	response to hepatocyte growth factor stimulus	NRP1|HGF
35729	0.0033075	0.01983	2	7	457	35607	cellular response to hepatocyte growth factor stimulus	NRP1|HGF
43380	0.0033075	0.01983	2	7	457	35607	regulation of memory T cell differentiation	TNFSF4|BCL6
60666	0.0033075	0.01983	2	7	457	35607	dichotomous subdivision of terminal units involved in salivary gland branching	NRP1|PLXNA1
71361	0.0033075	0.01983	2	7	457	35607	cellular response to ethanol	PRKAA1|SOD2
2523	0.0033075	0.01983	2	7	457	35607	leukocyte migration involved in inflammatory response	S100A8|S100A9
33623	0.0033075	0.01983	2	7	457	35607	regulation of integrin activation	SELP|PLEK
34766	0.0033075	0.01983	2	7	457	35607	negative regulation of ion transmembrane transport	IRS2|SLC30A1
42092	0.0033075	0.01983	2	7	457	35607	type 2 immune response	IL18|BCL6
32623	0.0033075	0.01983	2	7	457	35607	interleukin-2 production	IL18|IL1RAP
32364	0.0033075	0.01983	2	7	457	35607	oxygen homeostasis	HIF1A|SOD2
36294	0.0033376	0.019921	5	78	457	35607	cellular response to decreased oxygen levels	HIF1A|HIPK2|EGLN3|PRKAA1|MDM4
71456	0.0033376	0.019921	5	78	457	35607	cellular response to hypoxia	HIF1A|HIPK2|EGLN3|PRKAA1|MDM4
6970	0.0033376	0.019921	5	78	457	35607	response to osmotic stress	TSC22D3|AQP9|PTK2B|KMO|CAPN3
6805	0.0033503	0.019968	7	150	457	35607	xenobiotic metabolic process	ACSL1|GGT1|TPMT|GCLM|MGST1|AHR|S100A12
16054	0.0033902	0.020146	10	278	457	35607	organic acid catabolic process	BCAT1|KYNU|GLUL|HAL|ABCD3|AASS|KMO|GPT2|CPT1A|GLDC
46395	0.0033902	0.020146	10	278	457	35607	carboxylic acid catabolic process	BCAT1|KYNU|GLUL|HAL|ABCD3|AASS|KMO|GPT2|CPT1A|GLDC
71466	0.0034753	0.020621	7	151	457	35607	cellular response to xenobiotic stimulus	ACSL1|GGT1|TPMT|GCLM|MGST1|AHR|S100A12
19722	0.0035263	0.020862	5	79	457	35607	calcium-mediated signaling	MCTP2|IL8|CXCR4|NMUR1|EIF2AK3
90277	0.0035263	0.020862	5	79	457	35607	positive regulation of peptide hormone secretion	CD38|IRS2|RAB8B|HIF1A|PFKFB2
34654	0.0035733	0.021108	65	3621	457	35607	nucleobase-containing compound biosynthetic process	DLC1|ADCY4|E2F3|KYNU|ZNF821|RP2|NR2E1|TMF1|ATP2B1|ZNF404|MIER3|LTF|TBL1XR1|REV1|MLXIPL|FOXN2|MXD1|AHR|ELL2|PCF11|HIF1A|ZNF197|HIPK3|JMJD1C|NFE2L2|LCOR|REV3L|ME1|LCORL|UPP1|KMO|MYBL1|ZNF655|ZBTB16|IVNS1ABP|VDR|NPAS2|TFEC|RB1CC1|PER1|CDA|ETV1|HSF2BP|PRKAA1|BCL6|BAZ2B|TEC|GTF3C3|MAFG|ERG|KLF7|CEBPE|KLF9|NADK|MLF1IP|RLF|JHDM1D|ID1|NADKD1|MAPK14|DENND4A|RIT1|DPYD|RBPJ|TP53INP2
55088	0.0035992	0.021231	6	114	457	35607	lipid homeostasis	IRS2|DGAT2|COL4A3BP|MLXIPL|PRKAA1|ANGPTL4
7155	0.0036312	0.021388	28	1256	457	35607	cell adhesion	DLC1|OLFM4|NRP1|S100A8|S100A9|SIRPB2|FPR2|ITGAM|PTK2B|ITGB8|RHOB|CSF3R|EMB|ADAM9|SELP|NRXN2|OLR1|PLEK|BMX|ECM2|FZD4|THY1|SIGLEC1|TNFAIP6|EMR1|STAB1|MERTK|OMG
22610	0.0037105	0.021823	28	1258	457	35607	biological adhesion	DLC1|OLFM4|NRP1|S100A8|S100A9|SIRPB2|FPR2|ITGAM|PTK2B|ITGB8|RHOB|CSF3R|EMB|ADAM9|SELP|NRXN2|OLR1|PLEK|BMX|ECM2|FZD4|THY1|SIGLEC1|TNFAIP6|EMR1|STAB1|MERTK|OMG
2793	0.0037225	0.021861	5	80	457	35607	positive regulation of peptide secretion	CD38|IRS2|RAB8B|HIF1A|PFKFB2
51188	0.0037465	0.02197	9	237	457	35607	cofactor biosynthetic process	ME1|KYNU|GDA|ACSL1|NADKD1|KMO|ELOVL7|NADK|ACSL4
18209	0.0037571	0.022001	6	115	457	35607	peptidyl-serine modification	GALNT3|MAMDC2|HIPK3|MAPK14|HIPK2|PRKAA1
48666	0.0038214	0.022345	25	1084	457	35607	neuron development	NRP1|PLXNA1|CLU|NR2E1|BLOC1S4|SLC1A3|PTK2B|CXCR4|SOS2|SEMA3E|RHOB|ETV1|ACSL4|TEC|KLF7|COL4A1|ROCK2|TRPC7|GAS7|THY1|SOD2|SDCBP|RIT1|SCN8A|OMG
9410	0.0038717	0.022573	7	154	457	35607	response to xenobiotic stimulus	ACSL1|GGT1|TPMT|GCLM|MGST1|AHR|S100A12
48565	0.0038717	0.022573	7	154	457	35607	digestive tract development	HIF1A|IL8|STX2|FGF9|IL18|ARG2|NCKAP1
6796	0.0038836	0.022609	89	5279	457	35607	phosphate-containing compound metabolic process	ADCY4|GDA|KYNU|NRP1|NUAK2|RP2|PGD|TLR2|SGMS1|GPCPD1|TLR7|CAMKK1|ATP2B1|MAP3K6|MAP3K4|CXCR4|COL4A3BP|NT5C3|AGPAT9|NT5C2|PHOSPHO1|PIK3CA|RHOB|TUBB1|USP15|IPMK|ATP8B4|ADAM9|RAB27A|IRAK2|PTPRJ|LIMK2|PIK3C2A|ROCK2|SPTLC3|MAP4K4|PROK2|ATP6V1A|DGAT2|HIPK3|HIPK2|TGDS|EIF2AK3|PTAFR|ALPL|ME1|RAB3D|PFKFB4|PFKFB3|GK2|PFKFB2|SSH2|STK17B|FPR1|UPP1|KMO|IRAK3|DUSP18|MAP3K2|PTK2B|UBASH3B|DUSP16|PPP1R12A|TGM3|ABCD…
71526	0.003916	0.022765	3	25	457	35607	semaphorin-plexin signaling pathway	NRP1|PLXNA1|SEMA3E
46879	0.0039264	0.022792	5	81	457	35607	hormone secretion	CGA|CYB5R4|ADORA3|FZD4|EIF2AK3
3012	0.0039388	0.022831	10	284	457	35607	muscle system process	ERG|RGS2|PIK3C2A|NMUR1|ROCK2|LTB4R|COL4A3BP|ARG2|PIK3CA|STBD1
7229	0.0040112	0.023218	7	155	457	35607	integrin-mediated signaling pathway	ADAM28|PLEK|ITGB8|PTK2B|ITGAM|TEC|ADAM9
48534	0.0040284	0.023284	17	638	457	35607	hematopoietic or lymphoid organ development	XRCC4|CEBPE|PLEK|ZBTB16|TET2|TPD52|TIMP1|SOD2|HIF1A|PTK2B|MAPK14|HIPK2|RTKN2|RIT1|BCL6|MERTK|SLC40A1
31960	0.0040663	0.023469	9	240	457	35607	response to corticosteroid stimulus	ALPL|C1QB|PLA2G4A|DUSP1|SOCS3|ARG2|SLC9A3|AHR|ADAM9
30097	0.0041889	0.024142	16	587	457	35607	hemopoiesis	XRCC4|CEBPE|PLEK|ZBTB16|TET2|TPD52|TIMP1|SOD2|HIF1A|PTK2B|MAPK14|HIPK2|RTKN2|RIT1|BCL6|MERTK
16310	0.0042683	0.024564	50	2654	457	35607	phosphorylation	NRP1|NUAK2|RP2|TLR2|SGMS1|TLR7|CAMKK1|MAP3K6|MAP3K4|CXCR4|COL4A3BP|NT5C2|PIK3CA|IPMK|USP15|ADAM9|IRAK2|LIMK2|ROCK2|PIK3C2A|PROK2|MAP4K4|HIPK3|HIPK2|EIF2AK3|PFKFB4|GK2|PFKFB3|PFKFB2|FPR1|STK17B|IRAK3|PTK2B|MAP3K2|PRKAA1|STK38L|TEC|FGD4|ERG|PDK4|BMX|DGKH|NADK|HGF|AK4|NADKD1|MAPK14|CPNE3|GK|MERTK
51403	0.0043016	0.02465	7	157	457	35607	stress-activated MAPK cascade	IRAK2|MAP3K6|MAP3K4|MAP3K2|MAPK14|RB1CC1|FGD4
44106	0.0043016	0.02465	7	157	457	35607	cellular amine metabolic process	PLA2G4A|KYNU|PRG3|PHOSPHO1|KMO|AZIN1|SGMS1
6576	0.0043016	0.02465	7	157	457	35607	cellular biogenic amine metabolic process	PLA2G4A|KYNU|PRG3|PHOSPHO1|KMO|AZIN1|SGMS1
50863	0.0043256	0.024679	11	335	457	35607	regulation of T cell activation	BTLA|HSPH1|PELI1|TNFSF4|IL18|CCR2|SIRPB2|PIK3CA|BCL6|VSIG4|THY1
70486	0.0043727	0.024679	2	8	457	35607	leukocyte aggregation	S100A8|S100A9
36003	0.0043727	0.024679	2	8	457	35607	positive regulation of transcription from RNA polymerase II promoter in response to stress	HIF1A|NFE2L2
51938	0.0043727	0.024679	2	8	457	35607	L-glutamate import	SLC1A2|SLC1A3
2282	0.0043727	0.024679	2	8	457	35607	microglial cell activation involved in immune response	TLR1|TLR7
32958	0.0043727	0.024679	2	8	457	35607	inositol phosphate biosynthetic process	IPMK|PTAFR
6089	0.0043727	0.024679	2	8	457	35607	lactate metabolic process	HIF1A|PFKFB2
32490	0.0043727	0.024679	2	8	457	35607	detection of molecule of bacterial origin	TLR1|TLR2
32000	0.0043727	0.024679	2	8	457	35607	positive regulation of fatty acid beta-oxidation	IRS2|CPT1A
6863	0.0043727	0.024679	2	8	457	35607	purine nucleobase transport	AQP9|SLC28A1
6633	0.0043745	0.024679	8	199	457	35607	fatty acid biosynthetic process	SLC1A3|PRG3|FA2H|ALOX5AP|PRKAA1|GGT1|ELOVL7|ALOX5
48041	0.0043851	0.024679	3	26	457	35607	focal adhesion assembly	DLC1|PTK2B|THY1
51128	0.0043866	0.024679	36	1763	457	35607	regulation of cellular component organization	DLC1|NRP1|S100A8|SSH2|CLU|S100A9|NR2E1|IRAK3|SERPINE2|TIAM1|PTK2B|SEMA3E|CDA|BCL6|ACSL4|STK38L|ADAM9|FGD4|PTPRJ|SELP|RAB8B|PLEK|ROCK2|HGF|GAS7|AHR|CAPRIN2|THY1|TMEM67|LCN2|CD38|PLA2G4A|SIPA1L1|ARAP3|MERTK|OMG
7254	0.0044406	0.024948	6	119	457	35607	JNK cascade	IRAK2|MAP3K6|MAP3K4|MAP3K2|RB1CC1|FGD4
32868	0.0044542	0.02499	12	385	457	35607	response to insulin stimulus	DLC1|ATP6V1A|RETN|IRS2|HIF1A|SOCS3|PIK3C2A|FGF9|PDK4|SORT1|PIK3CA|PRKAA1
9308	0.0045071	0.025251	8	200	457	35607	amine metabolic process	PLA2G4A|KYNU|SLC1A3|PRG3|PHOSPHO1|KMO|AZIN1|SGMS1
43604	0.0045859	0.025585	5	84	457	35607	amide biosynthetic process	ALOX5AP|ARG2|GGT1|SGMS1|GCLM
71453	0.0045859	0.025585	5	84	457	35607	cellular response to oxygen levels	HIF1A|HIPK2|EGLN3|PRKAA1|MDM4
6749	0.0045859	0.025585	5	84	457	35607	glutathione metabolic process	ALOX5AP|GGT1|GCLM|MGST1|SOD2
45834	0.0046249	0.025732	6	120	457	35607	positive regulation of lipid metabolic process	PLA2G4A|IRS2|PTK2B|MLXIPL|PRKAA1|CPT1A
6766	0.0046249	0.025732	6	120	457	35607	vitamin metabolic process	GDA|CUBN|SLC2A3|NADK|TCN1|VNN2
6936	0.0046463	0.025815	9	245	457	35607	muscle contraction	ERG|PIK3C2A|NMUR1|ROCK2|LTB4R|COL4A3BP|ARG2|PIK3CA|STBD1
60041	0.0047665	0.026446	7	160	457	35607	retina development in camera-type eye	HIF1A|HIPK2|MERTK|FZD4|NR2E1|MDM1|THY1
48511	0.0047768	0.026467	10	292	457	35607	rhythmic process	PROK2|ERMP1|NPAS2|PLA2G4A|SLC9A3|PGLYRP1|PER1|PRKAA1|FZD4|AHR
61041	0.0048148	0.026572	6	121	457	35607	regulation of wound healing	SELP|PLEK|SERPINE2|NFE2L2|CAPN3|TEC
32851	0.0048148	0.026572	6	121	457	35607	positive regulation of Rab GTPase activity	TBC1D15|TBC1D23|EVI5|TBC1D9|TBC1D19|TBC1D2
71356	0.0048222	0.026572	5	85	457	35607	cellular response to tumor necrosis factor	LCN2|IL8|PTK2B|IL18|SGMS1
50871	0.0048222	0.026572	5	85	457	35607	positive regulation of B cell activation	CD38|PELI1|IRS2|TNFSF4|BCL6
51046	0.0048339	0.0266	16	596	457	35607	regulation of secretion	IRS2|RAB8B|TNFSF4|ADORA3|RAB3D|PFKFB2|TLR2|CPT1A|CD38|HIF1A|CLEC4E|SLC30A1|CCR2|ACSL4|ADAM9|RAB27A
9056	0.0048785	0.026808	61	3402	457	35607	catabolic process	KYNU|GDA|S100A8|WFS1|PGD|S100A9|PGLYRP1|RNF217|GLDC|ATP2B1|NT5C3|NT5C2|RHOB|YOD1|TUBB1|USP15|GPT2|ATP8B4|RAB27A|TBL1XR1|HAL|UBE2H|TMEM67|ATP6V1A|GLUL|MGAM|PLA2G7|BCAT1|PFKFB4|RAB3D|GK2|PFKFB3|PFKFB2|UPP1|AASS|KMO|CHIT1|ACSL1|RB1CC1|HECTD2|TGM3|CDA|ABCD3|PRKAA1|RNF144B|RAB8B|GYG1|WIPI1|DAGLB|CPT1A|RAB31|ABCC9|PLA2G4A|BNIP3L|RIT1|GK|DPYD|APAF1|TP53INP2|USP45|BCO2
165	0.0050067	0.02742	10	294	457	35607	MAPK cascade	IRAK2|MAP3K6|MAP3K4|MAP3K2|PTK2B|MAPK14|RB1CC1|IL18|RAPGEF2|FGD4
32313	0.0050103	0.02742	6	122	457	35607	regulation of Rab GTPase activity	TBC1D15|TBC1D23|EVI5|TBC1D9|TBC1D19|TBC1D2
32483	0.0050103	0.02742	6	122	457	35607	regulation of Rab protein signal transduction	TBC1D15|TBC1D23|EVI5|TBC1D9|TBC1D19|TBC1D2
30500	0.005067	0.027693	5	86	457	35607	regulation of bone mineralization	PLA2G4A|NRP1|HIF1A|PTK2B|PHOSPHO1
31175	0.0051378	0.028041	22	935	457	35607	neuron projection development	KLF7|NRP1|COL4A1|PLXNA1|ROCK2|CLU|TRPC7|GAS7|NR2E1|BLOC1S4|CXCR4|PTK2B|SEMA3E|SOS2|SDCBP|ETV1|RHOB|RIT1|SCN8A|ACSL4|OMG|TEC
31098	0.0052683	0.028715	7	163	457	35607	stress-activated protein kinase signaling cascade	IRAK2|MAP3K6|MAP3K4|MAP3K2|MAPK14|RB1CC1|FGD4
71398	0.0054216	0.02947	3	28	457	35607	cellular response to fatty acid	TNFSF4|DGAT2|PDK4
48010	0.0054216	0.02947	3	28	457	35607	vascular endothelial growth factor receptor signaling pathway	NRP1|PTK2B|MAPK14
19438	0.005434	0.029498	66	3757	457	35607	aromatic compound biosynthetic process	DLC1|ADCY4|E2F3|KYNU|ZNF821|RP2|NR2E1|TMF1|ATP2B1|ZNF404|MIER3|LTF|TBL1XR1|REV1|PRG3|MLXIPL|FOXN2|MXD1|AHR|ELL2|PCF11|HIF1A|ZNF197|HIPK3|JMJD1C|NFE2L2|LCOR|REV3L|ME1|LCORL|UPP1|KMO|MYBL1|ZNF655|ZBTB16|IVNS1ABP|VDR|NPAS2|TFEC|RB1CC1|PER1|CDA|ETV1|HSF2BP|PRKAA1|BCL6|BAZ2B|TEC|GTF3C3|MAFG|ERG|KLF7|CEBPE|KLF9|NADK|MLF1IP|RLF|JHDM1D|ID1|NADKD1|MAPK14|DENND4A|RIT1|DPYD|RBPJ|TP53INP2
46649	0.0054731	0.02967	13	446	457	35607	lymphocyte activation	XRCC4|TNFSF4|SKAP2|TPD52|NCR1|ITGAM|IFNAR1|PTK2B|CXCR4|RIT1|BCL6|MERTK|RAB27A
60986	0.0055744	0.029936	2	9	457	35607	endocrine hormone secretion	CGA|FZD4
43097	0.0055744	0.029936	2	9	457	35607	pyrimidine nucleoside salvage	UPP1|CDA
43092	0.0055744	0.029936	2	9	457	35607	L-amino acid import	SLC1A2|SLC1A3
10758	0.0055744	0.029936	2	9	457	35607	regulation of macrophage chemotaxis	C3AR1|PTK2B
19985	0.0055744	0.029936	2	9	457	35607	translesion synthesis	REV1|REV3L
2903	0.0055744	0.029936	2	9	457	35607	negative regulation of B cell apoptotic process	IRS2|BCL6
2000505	0.0055744	0.029936	2	9	457	35607	regulation of energy homeostasis	MLXIPL|PRKAA1
34440	0.0055829	0.029942	5	88	457	35607	lipid oxidation	MAPK14|PLA2G7|ABCD3|PRKAA1|CPT1A
55123	0.0056242	0.030123	7	165	457	35607	digestive system development	HIF1A|IL8|STX2|FGF9|IL18|ARG2|NCKAP1
45137	0.0057176	0.030583	11	348	457	35607	development of primary sexual characteristics	RLF|ERMP1|CGA|PLA2G4A|FGF9|BASP1|MERTK|SYCP2|FZD4|MGST1|AHR
42035	0.0058511	0.031189	6	126	457	35607	regulation of cytokine biosynthetic process	PRG3|TLR1|CCR2|TLR2|TLR7|TLR8
9914	0.0058543	0.031189	5	89	457	35607	hormone transport	CGA|CYB5R4|ADORA3|FZD4|EIF2AK3
6767	0.0058543	0.031189	5	89	457	35607	water-soluble vitamin metabolic process	GDA|SLC2A3|NADK|TCN1|VNN2
46636	0.0059903	0.031871	3	29	457	35607	negative regulation of alpha-beta T cell activation	BTLA|TNFSF4|BCL6
44723	0.0060771	0.032291	22	949	457	35607	single-organism carbohydrate metabolic process	GALNT3|MGAT4A|IRS2|PFKFB4|PFKFB3|GK2|PFKFB2|PGD|PDK4|GYG1|CHIT1|CPT1A|PPP1R3B|SLC2A3|MAPK14|CHST11|MGAM|PIK3CA|PRKAA1|CHST15|GK|PC
31589	0.0061482	0.032625	9	256	457	35607	cell-substrate adhesion	DLC1|SIGLEC1|ITGB8|PTK2B|ECM2|MERTK|FZD4|THY1|ADAM9
19674	0.0061886	0.032753	4	57	457	35607	NAD metabolic process	KYNU|NADKD1|KMO|NADK
45428	0.0061886	0.032753	4	57	457	35607	regulation of nitric oxide biosynthetic process	HRH1|ARG2|TLR2|SOD2
10876	0.0062103	0.032825	11	352	457	35607	lipid localization	PLA2G4A|STARD4|ACSL1|MSR1|DGAT2|COL4A3BP|VAMP7|CLU|FZD4|CPT1A|ATP8B4
45935	0.0062438	0.032958	35	1741	457	35607	positive regulation of nucleobase-containing compound metabolic process	CGA|E2F3|ADORA3|TLR2|MYBL1|ZBTB16|NR2E1|VDR|NPAS2|MAP3K2|PPP1R12A|ETV1|TEC|TBL1XR1|KLF7|STRN3|MLXIPL|HGF|CAPN3|FZD4|AHR|CAPRIN2|RLF|JHDM1D|CD38|HIF1A|ETS2|MAPK14|HIPK2|PYGO1|RIT1|NFE2L2|RBPJ|EIF2AK3|TP53INP2
10959	0.0063508	0.033436	8	212	457	35607	regulation of metal ion transport	SERPINE2|SLC30A1|WFS1|PTK2B|SLC9A3|RCVRN|CAPN3|THY1
45927	0.0063508	0.033436	8	212	457	35607	positive regulation of growth	CD38|S100A8|WFS1|PTK2B|S100A9|BASP1|ACSL4|CAPN3
10605	0.006482	0.034081	39	1999	457	35607	negative regulation of macromolecule metabolic process	NRP1|ZBTB16|NR2E1|TIMP1|IRAK3|DUSP18|VDR|TSC22D3|SERPINE2|DUSP16|DNMT3L|PER1|BCL6|PTPRJ|TBL1XR1|TNFSF4|PRG3|SOCS3|STRN3|MLXIPL|BASP1|SAMSN1|CAPN3|AHR|CAPRIN2|THY1|DDIT4|CD38|DUSP1|RGS2|ID1|HIPK3|HIPK2|DEPTOR|MDM4|LCOR|RBPJ|GADD45A|EIF2AK3
6874	0.0065745	0.034441	10	306	457	35607	cellular calcium ion homeostasis	PROK2|CD38|VDR|C3AR1|CCL14|CXCR4|SLC30A1|WFS1|PTK2B|CCR2
70328	0.0065933	0.034441	3	30	457	35607	triglyceride homeostasis	DGAT2|MLXIPL|ANGPTL4
8333	0.0065933	0.034441	3	30	457	35607	endosome to lysosome transport	VAMP7|RHOB|SORT1
2532	0.0065933	0.034441	3	30	457	35607	production of molecular mediator involved in inflammatory response	ADORA3|ALOX5AP|ALOX5
30947	0.0065933	0.034441	3	30	457	35607	regulation of vascular endothelial growth factor receptor signaling pathway	HIF1A|FGF9|FZD4
48699	0.006683	0.034864	35	1749	457	35607	generation of neurons	XRCC4|NRP1|PLXNA1|SSH2|CLU|NR2E1|BLOC1S4|SLC1A3|SERPINE2|CXCR4|TIAM1|PTK2B|SOS2|SEMA3E|RHOB|ETV1|ACSL4|TEC|KLF7|COL4A1|ROCK2|TRPC7|GAS7|FZD4|CAPRIN2|DDIT4|THY1|SOD2|HIF1A|SIPA1L1|HIPK2|SDCBP|RIT1|SCN8A|OMG
6879	0.0067239	0.035032	5	92	457	35607	cellular iron ion homeostasis	LCN2|ATP6V1A|HIF1A|LTF|SLC40A1
48812	0.006821	0.035265	19	786	457	35607	neuron projection morphogenesis	KLF7|COL4A1|NRP1|PLXNA1|ROCK2|CLU|TRPC7|GAS7|NR2E1|CXCR4|SOS2|SEMA3E|SDCBP|ETV1|RHOB|RIT1|SCN8A|OMG|TEC
48608	0.0068325	0.035265	12	407	457	35607	reproductive structure development	RLF|ERMP1|CGA|PLA2G4A|SERPINE2|FGF9|BASP1|MERTK|SYCP2|FZD4|MGST1|AHR
61458	0.0068325	0.035265	12	407	457	35607	reproductive system development	RLF|ERMP1|CGA|PLA2G4A|SERPINE2|FGF9|BASP1|MERTK|SYCP2|FZD4|MGST1|AHR
90066	0.0068724	0.035265	11	357	457	35607	regulation of anatomical structure size	NRP1|PLEK|RGS2|PTK2B|PIK3C2A|RB1CC1|SSH2|DEPTOR|OMG|GCLM|SOD2
51186	0.006896	0.035265	13	459	457	35607	cofactor metabolic process	ME1|GDA|KYNU|PGD|AASS|NADK|KMO|ACSL1|DGAT2|NADKD1|ELOVL7|ACSL4|VNN2
43371	0.0069091	0.035265	2	10	457	35607	negative regulation of CD4-positive, alpha-beta T cell differentiation	TNFSF4|BCL6
52803	0.0069091	0.035265	2	10	457	35607	imidazole-containing compound metabolic process	PRG3|HAL
90026	0.0069091	0.035265	2	10	457	35607	positive regulation of monocyte chemotaxis	CCR2|PLA2G7
10738	0.0069091	0.035265	2	10	457	35607	regulation of protein kinase A signaling cascade	PJA2|AKAP6
6534	0.0069091	0.035265	2	10	457	35607	cysteine metabolic process	GGT1|GCLM
45623	0.0069091	0.035265	2	10	457	35607	negative regulation of T-helper cell differentiation	TNFSF4|BCL6
32700	0.0069091	0.035265	2	10	457	35607	negative regulation of interleukin-17 production	TNFSF4|TLR2
32743	0.0069091	0.035265	2	10	457	35607	positive regulation of interleukin-2 production	TNFSF4|CCR2
45359	0.0069091	0.035265	2	10	457	35607	positive regulation of interferon-beta biosynthetic process	TLR7|TLR8
6895	0.0069091	0.035265	2	10	457	35607	Golgi to endosome transport	SORT1|WIPI1
15851	0.0069091	0.035265	2	10	457	35607	nucleobase transport	AQP9|SLC28A1
18130	0.0069389	0.035372	66	3799	457	35607	heterocycle biosynthetic process	DLC1|ADCY4|E2F3|KYNU|ZNF821|RP2|NR2E1|TMF1|ATP2B1|ZNF404|MIER3|LTF|TBL1XR1|REV1|PRG3|MLXIPL|FOXN2|MXD1|AHR|ELL2|PCF11|HIF1A|ZNF197|HIPK3|JMJD1C|NFE2L2|LCOR|REV3L|ME1|LCORL|UPP1|KMO|MYBL1|ZNF655|ZBTB16|IVNS1ABP|VDR|NPAS2|TFEC|RB1CC1|PER1|CDA|ETV1|HSF2BP|PRKAA1|BCL6|BAZ2B|TEC|GTF3C3|MAFG|ERG|KLF7|CEBPE|KLF9|NADK|MLF1IP|RLF|JHDM1D|ID1|NADKD1|MAPK14|DENND4A|RIT1|DPYD|RBPJ|TP53INP2
32024	0.0069893	0.035534	4	59	457	35607	positive regulation of insulin secretion	CD38|IRS2|HIF1A|PFKFB2
7259	0.0069893	0.035534	4	59	457	35607	JAK-STAT cascade	IRS2|SOCS3|CCR2|IFNAR1
10810	0.0070127	0.035534	7	172	457	35607	regulation of cell-substrate adhesion	PTPRJ|PTK2B|ROCK2|SEMA3E|BCL6|ECM2|FZD4
70167	0.0070328	0.035534	5	93	457	35607	regulation of biomineral tissue development	PLA2G4A|NRP1|HIF1A|PTK2B|PHOSPHO1
1900046	0.0070328	0.035534	5	93	457	35607	regulation of hemostasis	SELP|PLEK|SERPINE2|NFE2L2|TEC
30193	0.0070328	0.035534	5	93	457	35607	regulation of blood coagulation	SELP|PLEK|SERPINE2|NFE2L2|TEC
6213	0.0070328	0.035534	5	93	457	35607	pyrimidine nucleoside metabolic process	NT5C3|RP2|UPP1|CDA|DPYD
46165	0.0070413	0.035534	6	131	457	35607	alcohol biosynthetic process	PLA2G4A|PHOSPHO1|PRKAA1|SGMS1|IPMK|PTAFR
31344	0.0070906	0.035737	12	409	457	35607	regulation of cell projection organization	LCN2|NRP1|RAB8B|SERPINE2|TIAM1|PTK2B|SIPA1L1|SSH2|OMG|NR2E1|CAPRIN2|THY1
45	0.0072311	0.036264	3	31	457	35607	autophagic vacuole assembly	RB1CC1|WIPI1|TP53INP2
43299	0.0072311	0.036264	3	31	457	35607	leukocyte degranulation	ADORA3|VAMP7|RAB27A
44243	0.0072311	0.036264	3	31	457	35607	multicellular organismal catabolic process	MMP8|MMP27|MMP1
55090	0.0072311	0.036264	3	31	457	35607	acylglycerol homeostasis	DGAT2|MLXIPL|ANGPTL4
44419	0.0072934	0.036467	14	515	457	35607	interspecies interaction between organisms	DLC1|TLR1|PGLYRP1|TLR2|IVNS1ABP|MLF1IP|TLR7|MMP1|ATP6V1A|CXCR4|BNIP3L|CCR2|HIPK2|LTF
44403	0.0072934	0.036467	14	515	457	35607	symbiosis, encompassing mutualism through parasitism	DLC1|TLR1|PGLYRP1|TLR2|IVNS1ABP|MLF1IP|TLR7|MMP1|ATP6V1A|CXCR4|BNIP3L|CCR2|HIPK2|LTF
32319	0.0072989	0.036467	6	132	457	35607	regulation of Rho GTPase activity	DLC1|PTK2B|BCL6|ARAP3|FGD4|THY1
9888	0.0074058	0.03686	39	2016	457	35607	tissue development	ALPL|DLC1|NRP1|PLXNA1|FGF9|ZBTB16|VDR|SERPINE2|CXCR4|SEMA3E|CHST11|TGM3|IPMK|ADAM9|TEC|SH3PXD2B|COL4A1|STX2|SOCS3|ROCK2|FA2H|BMX|FOXN2|DHRS9|BASP1|HGF|NCKAP1|PLA2G4A|HIF1A|DGAT2|DUSP1|ID1|MAPK14|SORT1|RIT1|APAF1|RBPJ|EIF2AK3|SLC40A1
70542	0.0074141	0.03686	4	60	457	35607	response to fatty acid	TNFSF4|ACSL1|DGAT2|PDK4
2718	0.0074141	0.03686	4	60	457	35607	regulation of cytokine production involved in immune response	IRAK3|TNFSF4|TLR2|BCL6
46835	0.0074141	0.03686	4	60	457	35607	carbohydrate phosphorylation	PFKFB4|PFKFB3|GK2|PFKFB2
30031	0.0074568	0.037026	9	264	457	35607	cell projection assembly	TMEM67|RPGR|KIF27|STX2|TTC26|SDCBP|BBS10|NCKAP1|FGD4
1558	0.007492	0.037155	12	412	457	35607	regulation of cell growth	PTPRJ|CD38|NRP1|S100A8|SERPINE2|PTK2B|S100A9|CDA|BCL6|ACSL4|OMG|CAPRIN2
1901568	0.0076801	0.037994	5	95	457	35607	fatty acid derivative metabolic process	PLA2G4A|PRG3|ALOX5AP|GGT1|ALOX5
6690	0.0076801	0.037994	5	95	457	35607	icosanoid metabolic process	PLA2G4A|PRG3|ALOX5AP|GGT1|ALOX5
22008	0.0077599	0.038341	37	1894	457	35607	neurogenesis	XRCC4|NRP1|PLXNA1|SSH2|CLU|NR2E1|ITGAM|BLOC1S4|SLC1A3|SERPINE2|CXCR4|TIAM1|PTK2B|SOS2|SEMA3E|RHOB|ETV1|ACSL4|TEC|KLF7|COL4A1|ROCK2|FA2H|TRPC7|GAS7|FZD4|CAPRIN2|DDIT4|THY1|SOD2|HIF1A|SIPA1L1|HIPK2|SDCBP|RIT1|SCN8A|OMG
43433	0.0078344	0.038662	6	134	457	35607	negative regulation of sequence-specific DNA binding transcription factor activity	IRAK2|IRAK3|PELI1|TNFSF4|WFS1|ID1
8637	0.0078556	0.038707	4	61	457	35607	apoptotic mitochondrial changes	PPIF|PRG3|CLU|SOD2
44057	0.0078628	0.038707	17	684	457	35607	regulation of system process	TG|ERG|RAB8B|ADORA3|NR2E1|CD38|PROK2|HRH1|SLC1A3|SERPINE2|RGS2|SLC30A1|SIPA1L1|ARG2|ALOX5|RAPGEF2|EIF2AK3
60674	0.0079042	0.038863	3	32	457	35607	placenta blood vessel development	ITGB8|SOCS3|RBPJ
7249	0.008314	0.040491	4	62	457	35607	I-kappaB kinase/NF-kappaB cascade	IRAK2|TLR2|TLR7|TLR8
19098	0.0083677	0.040491	5	97	457	35607	reproductive behavior	SLC1A2|HIF1A|SERPINE2|IL18|APPL2
8655	0.0083731	0.040491	2	11	457	35607	pyrimidine-containing compound salvage	UPP1|CDA
51238	0.0083731	0.040491	2	11	457	35607	sequestering of metal ion	S100A8|S100A9
72531	0.0083731	0.040491	2	11	457	35607	pyrimidine-containing compound transmembrane transport	AQP9|SLC28A1
34123	0.0083731	0.040491	2	11	457	35607	positive regulation of toll-like receptor signaling pathway	PELI1|TLR2
2000192	0.0083731	0.040491	2	11	457	35607	negative regulation of fatty acid transport	IRS2|ACSL4
2000515	0.0083731	0.040491	2	11	457	35607	negative regulation of CD4-positive, alpha-beta T cell activation	TNFSF4|BCL6
32317	0.0083731	0.040491	2	11	457	35607	regulation of Rap GTPase activity	SIPA1L1|RAPGEF2
32487	0.0083731	0.040491	2	11	457	35607	regulation of Rap protein signal transduction	SIPA1L1|RAPGEF2
6983	0.0083731	0.040491	2	11	457	35607	ER overload response	WFS1|EIF2AK3
45357	0.0083731	0.040491	2	11	457	35607	regulation of interferon-beta biosynthetic process	TLR7|TLR8
1819	0.0083765	0.040491	9	269	457	35607	positive regulation of cytokine production	C3AR1|PELI1|TNFSF4|HIF1A|IL18|CCR2|TLR2|TLR7|IFNAR1
32869	0.0083765	0.040491	9	269	457	35607	cellular response to insulin stimulus	DLC1|ATP6V1A|IRS2|HIF1A|PIK3C2A|FGF9|PDK4|PIK3CA|PRKAA1
55074	0.0084993	0.041036	10	318	457	35607	calcium ion homeostasis	PROK2|CD38|VDR|C3AR1|CCL14|CXCR4|SLC30A1|WFS1|PTK2B|CCR2
35384	0.008613	0.041435	3	33	457	35607	thioester biosynthetic process	ACSL1|ELOVL7|ACSL4
71616	0.008613	0.041435	3	33	457	35607	acyl-CoA biosynthetic process	ACSL1|ELOVL7|ACSL4
34109	0.008613	0.041435	3	33	457	35607	homotypic cell-cell adhesion	PLEK|S100A8|S100A9
2449	0.0087675	0.042128	9	271	457	35607	lymphocyte mediated immunity	C1QA|C1QB|XRCC4|TNFSF4|CLU|C1RL|C1QC|TLR8|RAB27A
46635	0.0087896	0.042184	4	63	457	35607	positive regulation of alpha-beta T cell activation	HSPH1|TNFSF4|IL18|CCR2
50921	0.0090967	0.043606	5	99	457	35607	positive regulation of chemotaxis	C3AR1|IL8|PTK2B|CCR2|PLA2G7
6987	0.0092826	0.044444	4	64	457	35607	activation of signaling protein activity involved in unfolded protein response	IL8|WFS1|WIPI1|EIF2AK3
188	0.0093579	0.044698	3	34	457	35607	inactivation of MAPK activity	DUSP18|DUSP1|DUSP16
7129	0.0093579	0.044698	3	34	457	35607	synapsis	REC8|HORMAD1|SYCP2
1901607	0.0096101	0.045848	6	140	457	35607	alpha-amino acid biosynthetic process	BCAT1|GLUL|SLC1A3|PADI3|LGSN|GGT1
2768	0.0096867	0.046158	7	183	457	35607	immune response-regulating cell surface receptor signaling pathway	BTLA|CD38|C3AR1|TLR2|PIK3CA|TEC|THY1
2062	0.0097932	0.046597	4	65	457	35607	chondrocyte differentiation	FGF9|MAPK14|CHST11|EIF2AK3
19637	0.0098019	0.046597	46	2511	457	35607	organophosphate metabolic process	ME1|ADCY4|GDA|KYNU|RAB3D|PFKFB4|PFKFB3|GK2|PFKFB2|RP2|PGD|UPP1|KMO|SGMS1|GPCPD1|ATP2B1|COL4A3BP|NT5C3|AGPAT9|NT5C2|TGM3|PHOSPHO1|ABCD3|PIK3CA|RHOB|TUBB1|IPMK|ATP8B4|RAB27A|RAB8B|PLEK|SPTLC3|PIK3C2A|NADK|AK4|ATP6V1A|RAB31|ABCC9|PLA2G4A|DGAT2|NADKD1|TGDS|RIT1|DPYD|GK|PTAFR
7623	0.0098685	0.046645	5	101	457	35607	circadian rhythm	PROK2|NPAS2|SLC9A3|PGLYRP1|PER1
50870	0.0098766	0.046645	8	229	457	35607	positive regulation of T cell activation	BTLA|HSPH1|TNFSF4|IL18|CCR2|SIRPB2|PIK3CA|THY1
8360	0.0099317	0.046645	6	141	457	35607	regulation of cell shape	DLC1|PTK2B|SEMA3E|ARAP3|GAS7|FGD4
8286	0.0099621	0.046645	7	184	457	35607	insulin receptor signaling pathway	ATP6V1A|IRS2|PIK3C2A|FGF9|PDK4|PIK3CA|PRKAA1
70339	0.0099629	0.046645	2	12	457	35607	response to bacterial lipopeptide	TLR1|TLR2
71221	0.0099629	0.046645	2	12	457	35607	cellular response to bacterial lipopeptide	TLR1|TLR2
71220	0.0099629	0.046645	2	12	457	35607	cellular response to bacterial lipoprotein	TLR1|TLR2
33483	0.0099629	0.046645	2	12	457	35607	gas homeostasis	HIF1A|SOD2
34201	0.0099629	0.046645	2	12	457	35607	response to oleic acid	ACSL1|DGAT2
32493	0.0099629	0.046645	2	12	457	35607	response to bacterial lipoprotein	TLR1|TLR2
45078	0.0099629	0.046645	2	12	457	35607	positive regulation of interferon-gamma biosynthetic process	TLR7|TLR8
7638	0.0099629	0.046645	2	12	457	35607	mechanosensory behavior	SLC1A3|ETV1
15939	0.0099629	0.046645	2	12	457	35607	pantothenate metabolic process	GDA|VNN2
50869	0.010139	0.04736	3	35	457	35607	negative regulation of B cell activation	BTLA|BCL6|SAMSN1
30101	0.010139	0.04736	3	35	457	35607	natural killer cell activation	MERTK|NCR1|RAB27A
6869	0.010207	0.047619	10	327	457	35607	lipid transport	PLA2G4A|STARD4|ACSL1|MSR1|COL4A3BP|VAMP7|CLU|FZD4|CPT1A|ATP8B4
1901362	0.010246	0.047747	67	3938	457	35607	organic cyclic compound biosynthetic process	DLC1|ADCY4|E2F3|KYNU|ZNF821|RP2|NR2E1|TMF1|ATP2B1|ZNF404|MIER3|LTF|TBL1XR1|REV1|PRG3|MLXIPL|FOXN2|MXD1|AHR|ELL2|PCF11|HIF1A|ZNF197|HIPK3|HSD11B1|JMJD1C|NFE2L2|LCOR|REV3L|ME1|LCORL|UPP1|KMO|MYBL1|ZNF655|ZBTB16|IVNS1ABP|VDR|NPAS2|TFEC|RB1CC1|PER1|CDA|ETV1|HSF2BP|PRKAA1|BCL6|BAZ2B|TEC|GTF3C3|MAFG|ERG|KLF7|CEBPE|KLF9|NADK|MLF1IP|RLF|JHDM1D|ID1|NADKD1|MAPK14|DENND4A|RIT1|DPYD|RBPJ|TP53INP2
51924	0.010261	0.047762	6	142	457	35607	regulation of calcium ion transport	SLC30A1|WFS1|PTK2B|RCVRN|CAPN3|THY1
7010	0.010304	0.047878	24	1116	457	35607	cytoskeleton organization	DLC1|PLEK|NUAK2|PDLIM7|CEP135|ROCK2|SSH2|S100A9|CORO6|GAS7|CAPN3|THY1|NCKAP1|CORO2A|PTK2B|SIPA1L1|MGSA|PPP1R12A|SDCBP|BCL6|ARAP3|TUBB1|GADD45A|FGD4
9306	0.010322	0.047878	4	66	457	35607	protein secretion	NLRC4|PLEK|LTBP2|S100A12
32075	0.010322	0.047878	4	66	457	35607	positive regulation of nuclease activity	IL8|WFS1|WIPI1|EIF2AK3
9889	0.010704	0.049431	98	6126	457	35607	regulation of biosynthetic process	DLC1|CGA|ADORA3|S100A8|WFS1|IL18|ZNF821|S100A9|TLR1|TLR2|RCVRN|NR2E1|TLR7|TLR8|NLRC4|MIER3|IRS2|STRN3|MLXIPL|FOXN2|BASP1|AHR|ELL2|CD38|HIF1A|ZNF197|CCR2|PYGO1|NFE2L2|EIF2AK3|CLU|AHCTF1|MYBL1|VDR|IRAK3|TFEC|ARG2|DNMT3L|TEC|MAFG|KLF7|PELI1|KLF9|HGF|GAS7|S100A12|PLA2G4A|RGS2|ETS2|RIT1|RBPJ|E2F3|TMF1|HSPH1|ZNF404|LTF|USP15|IRAK2|TBL1XR1|PRG3|MXD1|HIPK3|HIPK2|JMJD1C|MDM4|LCOR|LCORL|EGLN3|ZNF655|ZBTB16…
10812	0.010957	0.049431	3	36	457	35607	negative regulation of cell-substrate adhesion	SEMA3E|BCL6|FZD4
51004	0.010957	0.049431	3	36	457	35607	regulation of lipoprotein lipase activity	AKAP6|SORT1|ANGPTL4
30279	0.010957	0.049431	3	36	457	35607	negative regulation of ossification	HIF1A|PTK2B|RBPJ
45604	0.010957	0.049431	3	36	457	35607	regulation of epidermal cell differentiation	MAFG|VDR|ROCK2
45620	0.010957	0.049431	3	36	457	35607	negative regulation of lymphocyte differentiation	TNFSF4|PGLYRP1|BCL6
7098	0.010957	0.049431	3	36	457	35607	centrosome cycle	CEP135|ROCK2|GADD45A
8015	0.011044	0.049431	10	331	457	35607	blood circulation	PTPRJ|C3AR1|ERG|OLR1|RGS2|PIK3C2A|IL18|PIK3CA|GCLM|SOD2
3013	0.011262	0.049431	10	332	457	35607	circulatory system process	PTPRJ|C3AR1|ERG|OLR1|RGS2|PIK3C2A|IL18|PIK3CA|GCLM|SOD2
6914	0.011295	0.049431	6	145	457	35607	autophagy	S100A8|RB1CC1|S100A9|PRKAA1|WIPI1|TP53INP2
97190	0.011425	0.049431	7	189	457	35607	apoptotic signaling pathway	CD38|HIPK2|CLU|SORT1|APAF1|SOD2|DDIT4
44704	0.011433	0.049431	4	68	457	35607	single-organism reproductive behavior	SLC1A2|HIF1A|SERPINE2|IL18
34130	0.011433	0.049431	4	68	457	35607	toll-like receptor 1 signaling pathway	IRAK2|PELI1|MAPK14|TLR2
6636	0.011433	0.049431	4	68	457	35607	unsaturated fatty acid biosynthetic process	PRG3|ALOX5AP|GGT1|ALOX5
51701	0.01148	0.049431	13	490	457	35607	interaction with host	DLC1|TLR1|TLR2|IVNS1ABP|TLR7|MLF1IP|MMP1|ATP6V1A|CXCR4|BNIP3L|CCR2|HIPK2|LTF
5975	0.011535	0.049431	29	1436	457	35607	carbohydrate metabolic process	ME1|GALNT3|PFKFB4|GK2|PFKFB3|PFKFB2|PGD|ATHL1|GPCPD1|CHIT1|SLC2A5|PPP1R3B|SLC2A3|CHST11|PIK3CA|PRKAA1|CHST15|MGAT4A|MOGAT2|IRS2|MOGAT1|PDK4|GYG1|CPT1A|DGAT2|MAPK14|MGAM|GK|PC
1952	0.011544	0.049431	5	105	457	35607	regulation of cell-matrix adhesion	PTPRJ|PTK2B|ROCK2|SEMA3E|BCL6
46887	0.011544	0.049431	5	105	457	35607	positive regulation of hormone secretion	CD38|IRS2|RAB8B|HIF1A|PFKFB2
10837	0.011675	0.049431	2	13	457	35607	regulation of keratinocyte proliferation	VDR|RIT1
2719	0.011675	0.049431	2	13	457	35607	negative regulation of cytokine production involved in immune response	IRAK3|BCL6
2701	0.011675	0.049431	2	13	457	35607	negative regulation of production of molecular mediator of immune response	IRAK3|BCL6
1901623	0.011675	0.049431	2	13	457	35607	regulation of lymphocyte chemotaxis	PTK2B|CCR2
2000114	0.011675	0.049431	2	13	457	35607	regulation of establishment of cell polarity	PTK2B|ROCK2
32494	0.011675	0.049431	2	13	457	35607	response to peptidoglycan	IRAK3|TLR2
46113	0.011675	0.049431	2	13	457	35607	nucleobase catabolic process	GDA|DPYD
1900117	0.011736	0.049431	7	190	457	35607	regulation of execution phase of apoptosis	CD38|HIPK2|CLU|SORT1|APAF1|SOD2|DDIT4
36296	0.011813	0.049431	3	37	457	35607	response to increased oxygen levels	IL18|ALOX5|SOD2
42304	0.011813	0.049431	3	37	457	35607	regulation of fatty acid biosynthetic process	PLA2G4A|PDK4|MLXIPL
32648	0.011813	0.049431	3	37	457	35607	regulation of interferon-beta production	TLR2|TLR7|TLR8
55093	0.011813	0.049431	3	37	457	35607	response to hyperoxia	IL18|ALOX5|SOD2
16236	0.011813	0.049431	3	37	457	35607	macroautophagy	RB1CC1|WIPI1|TP53INP2
45926	0.011905	0.049431	9	285	457	35607	negative regulation of growth	PTPRJ|CGA|NRP1|HIF1A|SERPINE2|TLR2|CDA|BCL6|CAPRIN2
34134	0.012017	0.049431	4	69	457	35607	toll-like receptor 2 signaling pathway	IRAK2|PELI1|MAPK14|TLR2
35383	0.012024	0.049431	6	147	457	35607	thioester metabolic process	KYNU|ACSL1|DGAT2|AASS|ELOVL7|ACSL4
6637	0.012024	0.049431	6	147	457	35607	acyl-CoA metabolic process	KYNU|ACSL1|DGAT2|AASS|ELOVL7|ACSL4
42594	0.012401	0.049431	6	148	457	35607	response to starvation	NUAK2|RB1CC1|PDK4|PRKAA1|WIPI1|TP53INP2
16064	0.012534	0.049431	8	239	457	35607	immunoglobulin mediated immune response	C1QA|C1QB|XRCC4|TNFSF4|CLU|C1RL|C1QC|TLR8
32092	0.012619	0.049431	4	70	457	35607	positive regulation of protein binding	NRP1|HIPK2|EIF2AK3|CAPRIN2
30433	0.012705	0.049431	3	38	457	35607	ER-associated protein catabolic process	TMEM67|WFS1|YOD1
6750	0.012705	0.049431	3	38	457	35607	glutathione biosynthetic process	ALOX5AP|GGT1|GCLM
55081	0.012705	0.049431	3	38	457	35607	anion homeostasis	DGAT2|MLXIPL|PRKAA1
1841	0.012785	0.049431	6	149	457	35607	neural tube formation	DLC1|HIF1A|ROCK2|APAF1|IPMK|NCKAP1
33273	0.012785	0.049431	6	149	457	35607	response to vitamin	ALPL|VDR|PLA2G4A|KYNU|ARG2|SOD2
52558	0.012835	0.049431	1	1	457	35607	induction by organism of immune response of other organism involved in symbiotic interaction	TLR2
52559	0.012835	0.049431	1	1	457	35607	induction by symbiont of host immune response	TLR2
35227	0.012835	0.049431	1	1	457	35607	regulation of glutamate-cysteine ligase activity	GCLM
35229	0.012835	0.049431	1	1	457	35607	positive regulation of glutamate-cysteine ligase activity	GCLM
61301	0.012835	0.049431	1	1	457	35607	cerebellum vasculature morphogenesis	FZD4
61300	0.012835	0.049431	1	1	457	35607	cerebellum vasculature development	FZD4
70560	0.012835	0.049431	1	1	457	35607	protein secretion by platelet	PLEK
52302	0.012835	0.049431	1	1	457	35607	modulation by organism of defense-related nitric oxide production in other organism involved in symbiotic interaction	TLR2
52347	0.012835	0.049431	1	1	457	35607	positive regulation by symbiont of defense-related host nitric oxide production	TLR2
52345	0.012835	0.049431	1	1	457	35607	positive regulation by organism of defense-related nitric oxide production in other organism involved in symbiotic interaction	TLR2
52263	0.012835	0.049431	1	1	457	35607	induction by organism of defense-related nitric oxide production in other organism involved in symbiotic interaction	TLR2
61107	0.012835	0.049431	1	1	457	35607	seminal vesicle development	SERPINE2
61108	0.012835	0.049431	1	1	457	35607	seminal vesicle epithelium development	SERPINE2
61110	0.012835	0.049431	1	1	457	35607	dense core granule biogenesis	SERPINE2
70315	0.012835	0.049431	1	1	457	35607	G1 to G0 transition involved in cell differentiation	CAPN3
9097	0.012835	0.049431	1	1	457	35607	isoleucine biosynthetic process	BCAT1
9099	0.012835	0.049431	1	1	457	35607	valine biosynthetic process	BCAT1
35712	0.012835	0.049431	1	1	457	35607	T-helper 2 cell activation	TNFSF4
43420	0.012835	0.049431	1	1	457	35607	anthranilate metabolic process	KYNU
60846	0.012835	0.049431	1	1	457	35607	blood vessel endothelial cell fate commitment	RBPJ
35705	0.012835	0.049431	1	1	457	35607	T-helper 17 cell chemotaxis	CCR2
35704	0.012835	0.049431	1	1	457	35607	helper T cell chemotaxis	CCR2
35709	0.012835	0.049431	1	1	457	35607	memory T cell activation	TNFSF4
35708	0.012835	0.049431	1	1	457	35607	interleukin-4-dependent isotype switching to IgE isotypes	TNFSF4
43310	0.012835	0.049431	1	1	457	35607	negative regulation of eosinophil degranulation	CCR2
43316	0.012835	0.049431	1	1	457	35607	cytotoxic T cell degranulation	RAB27A
43207	0.012835	0.049431	1	1	457	35607	response to external biotic stimulus	CDA
60629	0.012835	0.049431	1	1	457	35607	regulation of homologous chromosome segregation	HORMAD1
71529	0.012835	0.049431	1	1	457	35607	cementum mineralization	ALPL
9757	0.012835	0.049431	1	1	457	35607	hexose mediated signaling	MLXIPL
71449	0.012835	0.049431	1	1	457	35607	cellular response to lipid hydroperoxide	MGST1
51598	0.012835	0.049431	1	1	457	35607	meiotic recombination checkpoint	HORMAD1
71640	0.012835	0.049431	1	1	457	35607	regulation of macrophage inflammatory protein 1 alpha production	MEFV
71641	0.012835	0.049431	1	1	457	35607	negative regulation of macrophage inflammatory protein 1 alpha production	MEFV
71582	0.012835	0.049431	1	1	457	35607	negative regulation of zinc ion transport	SLC30A1
71583	0.012835	0.049431	1	1	457	35607	negative regulation of zinc ion transmembrane transport	SLC30A1
71580	0.012835	0.049431	1	1	457	35607	regulation of zinc ion transmembrane transport	SLC30A1
71581	0.012835	0.049431	1	1	457	35607	regulation of zinc ion transmembrane import	SLC30A1
60345	0.012835	0.049431	1	1	457	35607	spleen trabecula formation	SLC40A1
71579	0.012835	0.049431	1	1	457	35607	regulation of zinc ion transport	SLC30A1
71584	0.012835	0.049431	1	1	457	35607	negative regulation of zinc ion transmembrane import	SLC30A1
60301	0.012835	0.049431	1	1	457	35607	positive regulation of cytokine activity	NRP1
60305	0.012835	0.049431	1	1	457	35607	regulation of cell diameter	PLEK
60005	0.012835	0.049431	1	1	457	35607	vestibular reflex	TEC
71217	0.012835	0.049431	1	1	457	35607	cellular response to external biotic stimulus	CDA
1315	0.012835	0.049431	1	1	457	35607	age-dependent response to reactive oxygen species	SOD2
10182	0.012835	0.049431	1	1	457	35607	sugar mediated signaling pathway	MLXIPL
52063	0.012835	0.049431	1	1	457	35607	induction by symbiont of defense-related host nitric oxide production	TLR2
52163	0.012835	0.049431	1	1	457	35607	modulation by symbiont of defense-related host nitric oxide production	TLR2
9449	0.012835	0.049431	1	1	457	35607	gamma-aminobutyric acid biosynthetic process	SLC1A3
1896	0.012835	0.049431	1	1	457	35607	autolysis	CAPN3
1949	0.012835	0.049431	1	1	457	35607	sebaceous gland cell differentiation	FA2H
33037	0.012835	0.049431	1	1	457	35607	polysaccharide localization	CHST11
2215	0.012835	0.049431	1	1	457	35607	defense response to nematode	TNFSF4
10932	0.012835	0.049431	1	1	457	35607	regulation of macrophage tolerance induction	IRAK3
10933	0.012835	0.049431	1	1	457	35607	positive regulation of macrophage tolerance induction	IRAK3
10925	0.012835	0.049431	1	1	457	35607	positive regulation of inositol-polyphosphate 5-phosphatase activity	PLEK
10924	0.012835	0.049431	1	1	457	35607	regulation of inositol-polyphosphate 5-phosphatase activity	PLEK
1901475	0.012835	0.049431	1	1	457	35607	pyruvate transmembrane transport	SLC16A7
10920	0.012835	0.049431	1	1	457	35607	negative regulation of inositol phosphate biosynthetic process	PLEK
10825	0.012835	0.049431	1	1	457	35607	positive regulation of centrosome duplication	ROCK2
33234	0.012835	0.049431	1	1	457	35607	negative regulation of protein sumoylation	CAPN3
2462	0.012835	0.049431	1	1	457	35607	tolerance induction to nonself antigen	C3AR1
2461	0.012835	0.049431	1	1	457	35607	tolerance induction dependent upon immune response	C3AR1
1900279	0.012835	0.049431	1	1	457	35607	regulation of CD4-positive, alpha beta T cell costimulation	TNFSF4
1900281	0.012835	0.049431	1	1	457	35607	positive regulation of CD4-positive, alpha beta T cell costimulation	TNFSF4
1901187	0.012835	0.049431	1	1	457	35607	regulation of ephrin receptor signaling pathway	RBPJ
1901189	0.012835	0.049431	1	1	457	35607	positive regulation of ephrin receptor signaling pathway	RBPJ
1900122	0.012835	0.049431	1	1	457	35607	positive regulation of receptor binding	NRP1
1900060	0.012835	0.049431	1	1	457	35607	negative regulation of ceramide biosynthetic process	PRKAA1
71954	0.012835	0.049431	1	1	457	35607	chemokine (C-C motif) ligand 11 production	TNFSF4
10255	0.012835	0.049431	1	1	457	35607	glucose mediated signaling pathway	MLXIPL
3068	0.012835	0.049431	1	1	457	35607	regulation of systemic arterial blood pressure by acetylcholine	SOD2
3069	0.012835	0.049431	1	1	457	35607	vasodilation by acetylcholine involved in regulation of systemic arterial blood pressure	SOD2
3070	0.012835	0.049431	1	1	457	35607	regulation of systemic arterial blood pressure by neurotransmitter	SOD2
10573	0.012835	0.049431	1	1	457	35607	vascular endothelial growth factor production	HIF1A
71800	0.012835	0.049431	1	1	457	35607	podosome assembly	SH3PXD2B
42892	0.012835	0.049431	1	1	457	35607	chloramphenicol transport	TLR2
34021	0.012835	0.049431	1	1	457	35607	response to silicon dioxide	SOD2
42628	0.012835	0.049431	1	1	457	35607	mating plug formation	SERPINE2
97101	0.012835	0.049431	1	1	457	35607	blood vessel endothelial cell fate specification	RBPJ
42253	0.012835	0.049431	1	1	457	35607	granulocyte macrophage colony-stimulating factor biosynthetic process	IL18
42276	0.012835	0.049431	1	1	457	35607	error-prone translesion synthesis	REV1
97264	0.012835	0.049431	1	1	457	35607	self proteolysis	CAPN3
42033	0.012835	0.049431	1	1	457	35607	chemokine biosynthetic process	IL18
42160	0.012835	0.049431	1	1	457	35607	lipoprotein modification	PLA2G7
42161	0.012835	0.049431	1	1	457	35607	lipoprotein oxidation	PLA2G7
34516	0.012835	0.049431	1	1	457	35607	response to vitamin B6	KYNU
34441	0.012835	0.049431	1	1	457	35607	plasma lipoprotein particle oxidation	PLA2G7
42231	0.012835	0.049431	1	1	457	35607	interleukin-13 biosynthetic process	IL18
21764	0.012835	0.049431	1	1	457	35607	amygdala development	NR2E1
2000256	0.012835	0.049431	1	1	457	35607	positive regulation of male germ cell proliferation	IL18
2000254	0.012835	0.049431	1	1	457	35607	regulation of male germ cell proliferation	IL18
2000409	0.012835	0.049431	1	1	457	35607	positive regulation of T cell extravasation	CCR2
2000407	0.012835	0.049431	1	1	457	35607	regulation of T cell extravasation	CCR2
2000439	0.012835	0.049431	1	1	457	35607	positive regulation of monocyte extravasation	CCR2
2000464	0.012835	0.049431	1	1	457	35607	positive regulation of astrocyte chemotaxis	CCR2
2000458	0.012835	0.049431	1	1	457	35607	regulation of astrocyte chemotaxis	CCR2
2000449	0.012835	0.049431	1	1	457	35607	regulation of CD8-positive, alpha-beta T cell extravasation	CCR2
2000451	0.012835	0.049431	1	1	457	35607	positive regulation of CD8-positive, alpha-beta T cell extravasation	CCR2
2000674	0.012835	0.049431	1	1	457	35607	regulation of type B pancreatic cell apoptotic process	WFS1
2000675	0.012835	0.049431	1	1	457	35607	negative regulation of type B pancreatic cell apoptotic process	WFS1
90324	0.012835	0.049431	1	1	457	35607	negative regulation of oxidative phosphorylation	MLXIPL
48773	0.012835	0.049431	1	1	457	35607	erythrophore differentiation	SOD2
90155	0.012835	0.049431	1	1	457	35607	negative regulation of sphingolipid biosynthetic process	PRKAA1
14005	0.012835	0.049431	1	1	457	35607	microglia development	ITGAM
14004	0.012835	0.049431	1	1	457	35607	microglia differentiation	ITGAM
5982	0.012835	0.049431	1	1	457	35607	starch metabolic process	MGAM
5983	0.012835	0.049431	1	1	457	35607	starch catabolic process	MGAM
48289	0.012835	0.049431	1	1	457	35607	isotype switching to IgE isotypes	TNFSF4
21502	0.012835	0.049431	1	1	457	35607	neural fold elevation formation	HIF1A
48203	0.012835	0.049431	1	1	457	35607	vesicle targeting, trans-Golgi to endosome	WIPI1
32514	0.012835	0.049431	1	1	457	35607	positive regulation of protein phosphatase type 2B activity	AKAP6
32604	0.012835	0.049431	1	1	457	35607	granulocyte macrophage colony-stimulating factor production	IL18
32616	0.012835	0.049431	1	1	457	35607	interleukin-13 production	IL18
32307	0.012835	0.049431	1	1	457	35607	negative regulation of prostaglandin secretion	ACSL4
6147	0.012835	0.049431	1	1	457	35607	guanine catabolic process	GDA
6214	0.012835	0.049431	1	1	457	35607	thymidine catabolic process	DPYD
45297	0.012835	0.049431	1	1	457	35607	post-mating behavior	SERPINE2
45204	0.012835	0.049431	1	1	457	35607	MAPK export from nucleus	DUSP16
45209	0.012835	0.049431	1	1	457	35607	MAPK phosphatase export from nucleus, leptomycin B sensitive	DUSP16
45208	0.012835	0.049431	1	1	457	35607	MAPK phosphatase export from nucleus	DUSP16
6848	0.012835	0.049431	1	1	457	35607	pyruvate transport	SLC16A7
7527	0.012835	0.049431	1	1	457	35607	adult somatic muscle development	IFRD1
16116	0.012835	0.049431	1	1	457	35607	carotenoid metabolic process	BCO2
16119	0.012835	0.049431	1	1	457	35607	carotene metabolic process	BCO2
16121	0.012835	0.049431	1	1	457	35607	carotene catabolic process	BCO2
16108	0.012835	0.049431	1	1	457	35607	tetraterpenoid metabolic process	BCO2
46127	0.012835	0.049431	1	1	457	35607	pyrimidine deoxyribonucleoside catabolic process	DPYD
46167	0.012835	0.049431	1	1	457	35607	glycerol-3-phosphate biosynthetic process	GK
46247	0.012835	0.049431	1	1	457	35607	terpene catabolic process	BCO2
46317	0.012835	0.049431	1	1	457	35607	regulation of glucosylceramide biosynthetic process	PRKAA1
46318	0.012835	0.049431	1	1	457	35607	negative regulation of glucosylceramide biosynthetic process	PRKAA1
30845	0.012835	0.049431	1	1	457	35607	phospholipase C-inhibiting G-protein coupled receptor signaling pathway	PLEK
50868	0.012922	0.049719	5	108	457	35607	negative regulation of T cell activation	BTLA|PELI1|TNFSF4|BCL6|VSIG4

## Sheet: UP_MF
GO-ID	p-value	corr p-value	x	n	X	N	Description	Genes in test set
5515	5.4276e-25	4.8848e-22	228	10197	436	35314	protein binding	DLC1|XRCC4|ADCY4|CGA|LTBP2|PDLIM7|S100A8|RP2|SLC9A3|S100A9|GGT1|TPD52|ATP2B1|MAP3K4|SERPINE2|COL4A3BP|NT5C2|PIK3CA|ADAM9|RAB27A|PTPRJ|ROCK2|STRN3|THY1|C1QA|RETN|C1QB|GLUL|SIPA1L1|CCR2|VSIG4|EIF2AK3|PNMA1|IL1R2|IL1R1|PFKFB4|LMNB1|PFKFB2|KCNJ2|ARG2|DNMT3L|KBTBD7|CDA|TRPC7|HGF|ECM2|GAS7|FNIP1|NCKAP1|S100A12|ADAP2|RGS2|ETS2|MGSA|DEPTOR|RIT1|GK|RBPJ|ATAD2B|MSR1|NRP1|NUAK2|FGF9|SIRPB2|WBP4|CAMKK1|HSPH1…
5488	1.5446e-11	6.9505e-09	368	24972	436	35314	binding	DLC1|XRCC4|ADCY4|CGA|GDA|LTBP2|PDLIM7|S100A8|RP2|SLC9A3|PGD|S100A9|RNF217|GGT1|GPCPD1|TPD52|GLDC|ATP2B1|MAP3K6|MAP3K4|CLEC4E|AGPS|SERPINE2|PLOD2|LTB4R|NT5C3|COL4A3BP|NT5C2|PIK3CA|ARHGEF40|RAPGEF2|GPT2|SDR9C7|RAB27A|ADAM9|NWD1|PTPRJ|POLK|ROCK2|STRN3|THY1|C1QA|C1QB|CD38|RETN|GLUL|SIPA1L1|CCR2|MGAM|HSD11B1|VSIG4|EIF2AK3|PNMA1|ERMP1|IL1R2|IL1R1|LMNB1|PFKFB4|PFKFB3|PFKFB2|STK17B|AHCTF1|MYBL1|KCNJ2|CD6…
4871	2.8602e-08	6.4354e-06	65	2568	436	35314	signal transducer activity	GPR84|ADORA3|NRP1|PLXNA1|S100A9|TLR1|PGLYRP1|TLR2|CXCR1|NR2E1|MARCO|MAP3K6|MAP3K4|TIAM2|CXCR4|EVI2A|LTB4R|NMUR1|TIAM1|IL1RAP|CSF3R|RAPGEF2|IFNGR2|GPR97|IRS2|IL18RAP|NCR1|AHR|IFNAR1|CLEC1A|HIF1A|CCR2|SORT1|GNB4|PTAFR|CLEC1B|C3AR1|IL1R2|IL1R1|FPR1|FPR2|GPRC5B|VDR|NPAS2|HRH1|MAP3K2|PTK2B|CD69|PPP1R12A|PER1|TEC|IL18R1|ERG|BMX|GPR77|CAPN3|FZD4|P2RY13|GPR35|ABCC9|EMR1|P2RY14|MAPK14|MERTK|IL22RA2
60089	2.8602e-08	6.4354e-06	65	2568	436	35314	molecular transducer activity	GPR84|ADORA3|NRP1|PLXNA1|S100A9|TLR1|PGLYRP1|TLR2|CXCR1|NR2E1|MARCO|MAP3K6|MAP3K4|TIAM2|CXCR4|EVI2A|LTB4R|NMUR1|TIAM1|IL1RAP|CSF3R|RAPGEF2|IFNGR2|GPR97|IRS2|IL18RAP|NCR1|AHR|IFNAR1|CLEC1A|HIF1A|CCR2|SORT1|GNB4|PTAFR|CLEC1B|C3AR1|IL1R2|IL1R1|FPR1|FPR2|GPRC5B|VDR|NPAS2|HRH1|MAP3K2|PTK2B|CD69|PPP1R12A|PER1|TEC|IL18R1|ERG|BMX|GPR77|CAPN3|FZD4|P2RY13|GPR35|ABCC9|EMR1|P2RY14|MAPK14|MERTK|IL22RA2
8289	4.0367e-08	7.266e-06	44	1441	436	35314	lipid binding	SNX18|S100A8|TLR1|S100A9|TLR2|SKAP2|PAQR5|VDR|STARD4|TIAM2|TIAM1|COL4A3BP|ALOX5AP|SOS2|RTKN2|ARHGEF40|SNX24|RAPGEF2|TBC1D2|RASA2|FGD4|TEC|SH3PXD2B|WDFY3|SELP|IRS2|PLEK|PIK3C2A|ROCK2|BMX|DGKH|ANXA5|APPL2|WIPI1|THY1|BPI|PLA2G4A|ADAP2|PLA2G7|CPNE3|ARAP3|SNX13|SNX10|PTAFR
5539	6.9529e-08	1.0429e-05	16	242	436	35314	glycosaminoglycan binding	SELP|NRP1|LTBP2|MAMDC2|FGF9|TLR2|PGLYRP1|ECM2|APPL2|ITGAM|TNFAIP6|SERPINE2|CRISPLD2|STAB1|SERPINC1|LTF
97367	9.3401e-08	1.2009e-05	17	280	436	35314	carbohydrate derivative binding	SELP|NRP1|LTBP2|MAMDC2|FGF9|TLR2|PGLYRP1|ECM2|APPL2|CHIT1|ITGAM|TNFAIP6|SERPINE2|CRISPLD2|STAB1|SERPINC1|LTF
8047	2.6349e-07	2.9642e-05	26	659	436	35314	enzyme activator activity	DLC1|TBC1D9|RP2|AZIN1|RCVRN|TBC1D19|FAM13A|TBC1D15|EVI5|TIAM2|ALOX5AP|PITRM1|DNMT3L|PIK3CA|RAPGEF2|RASA2|TBC1D2|RGS18|THY1|TBC1D23|ADAP2|RGS2|SIPA1L1|MGSA|APAF1|ARAP3
4896	4.3423e-07	4.3423e-05	11	124	436	35314	cytokine receptor activity	IL18R1|IL1R2|IL1R1|CXCR4|CCR2|IL1RAP|CXCR1|CSF3R|IFNGR2|IFNAR1|IL22RA2
4872	8.9632e-07	8.0669e-05	58	2409	436	35314	receptor activity	GPR84|MSR1|ADORA3|NRP1|PLXNA1|TLR1|PGLYRP1|TLR2|CXCR1|NR2E1|TLR8|MARCO|CLEC4E|CXCR4|EVI2A|LTB4R|NMUR1|IL1RAP|SEMA3E|CSF3R|IFNGR2|GPR97|IL18RAP|AHR|IFNAR1|CD163|CLEC1A|CCR2|SORT1|TREM1|PTAFR|CLEC1B|C3AR1|IL1R2|IL1R1|FPR1|FPR2|GPRC5B|VDR|HRH1|CD69|ITGB8|TEC|IL18R1|ERG|CUBN|OLR1|GPR77|FZD4|BTLA|P2RY13|GPR35|ABCC9|EMR1|STAB1|P2RY14|MERTK|IL22RA2
30234	1.071e-06	8.7628e-05	48	1846	436	35314	enzyme regulator activity	DLC1|TBC1D9|RP2|AZIN1|RCVRN|TBC1D19|FAM13A|RGL1|TIMP1|TBC1D15|TIAM2|EVI5|SERPINE2|TIAM1|ALOX5AP|DNMT3L|PITRM1|SOS2|PPP1R12A|SERPINC1|ARHGEF40|PIK3CA|SERPINA1|RAPGEF2|ANGPTL4|FGD4|RASA2|TBC1D2|PHACTR2|RPGR|SOCS3|RGS18|ANXA5|CAPN3|APPL2|FNIP1|THY1|MAP4K4|TBC1D23|ADAP2|RGS2|SIPA1L1|MGSA|SLPI|NAIP|DENND4A|APAF1|ARAP3
1901681	1.5874e-06	0.00011906	14	235	436	35314	sulfur compound binding	SELP|NRP1|LTBP2|FGF9|ECM2|APPL2|ITGAM|SERPINE2|CRISPLD2|SERPINC1|LTF|CHST15|MGST1|PC
5543	1.818e-06	0.00012151	33	1072	436	35314	phospholipid binding	SNX18|SKAP2|TIAM2|TIAM1|COL4A3BP|SOS2|RTKN2|ARHGEF40|SNX24|FGD4|TBC1D2|RASA2|TEC|SH3PXD2B|WDFY3|IRS2|PLEK|PIK3C2A|ROCK2|BMX|DGKH|ANXA5|APPL2|WIPI1|THY1|PLA2G4A|ADAP2|PLA2G7|CPNE3|ARAP3|SNX13|SNX10|PTAFR
16702	1.8901e-06	0.00012151	10	116	436	35314	oxidoreductase activity, acting on single donors with incorporation of molecular oxygen, incorporation of two atoms of oxygen	JHDM1D|PLOD2|P4HA1|ALOX5AP|TMLHE|EGLN3|ALOX5|JMJD1C|TET2|BCO2
16701	2.3857e-06	0.00014314	10	119	436	35314	oxidoreductase activity, acting on single donors with incorporation of molecular oxygen	JHDM1D|PLOD2|P4HA1|ALOX5AP|TMLHE|EGLN3|ALOX5|JMJD1C|TET2|BCO2
42802	4.021e-06	0.00022618	33	1113	436	35314	identical protein binding	BCAT1|KYNU|PFKFB4|ZBTB16|KCNJ2|TPD52|IRAK3|NLRC4|ALOX5AP|CDA|ABCD3|IRAK2|CUBN|CEBPE|PLEK|HGF|FZD4|APPL2|CPT1A|SOD2|LCN2|C1QB|GLUL|DGAT2|BNIP3L|CCR2|SDCBP|DPYD|APAF1|OMG|EIF2AK3|MGST1|GCA
4908	4.5379e-06	0.00023735	4	10	436	35314	interleukin-1 receptor activity	IL18R1|IL1R2|IL1R1|IL1RAP
8201	4.7469e-06	0.00023735	11	158	436	35314	heparin binding	SELP|NRP1|SERPINE2|LTBP2|CRISPLD2|FGF9|SERPINC1|LTF|ECM2|APPL2|ITGAM
46983	7.9363e-06	0.00037593	37	1365	436	35314	protein dimerization activity	KYNU|TLR1|TLR2|ZBTB16|SYCP2|TPD52|GCLM|IRAK3|NPAS2|NLRC4|TFEC|ALOX5AP|SOS2|CDA|ABCD3|IRAK2|CUBN|LIMK2|CEBPE|PLEK|MLXIPL|HGF|MXD1|FZD4|AHR|LCN2|C1QB|HIF1A|DGAT2|HIST2H2BE|ID1|BNIP3L|CCR2|SDCBP|DPYD|MGST1|GCA
51213	1.5679e-05	0.00070558	10	147	436	35314	dioxygenase activity	JHDM1D|PLOD2|P4HA1|ALOX5AP|TMLHE|EGLN3|ALOX5|JMJD1C|TET2|BCO2
3846	1.835e-05	0.00078643	3	5	436	35314	2-acylglycerol O-acyltransferase activity	MOGAT2|MOGAT1|DGAT2
5096	2.1692e-05	0.0008874	18	462	436	35314	GTPase activator activity	DLC1|TBC1D9|RP2|RGS18|TBC1D19|FAM13A|THY1|TBC1D15|TBC1D23|ADAP2|TIAM2|RGS2|EVI5|SIPA1L1|ARAP3|RAPGEF2|RASA2|TBC1D2
38023	2.4952e-05	0.00097639	47	2019	436	35314	signaling receptor activity	GPR84|IL1R2|C3AR1|IL1R1|NRP1|ADORA3|PLXNA1|TLR1|TLR2|FPR1|PGLYRP1|CXCR1|FPR2|GPRC5B|NR2E1|MARCO|VDR|HRH1|CXCR4|EVI2A|CD69|NMUR1|LTB4R|IL1RAP|CSF3R|IFNGR2|TEC|IL18R1|GPR97|ERG|IL18RAP|GPR77|FZD4|AHR|IFNAR1|CLEC1A|P2RY13|ABCC9|GPR35|EMR1|P2RY14|CCR2|SORT1|MERTK|PTAFR|IL22RA2|CLEC1B
3873	3.6363e-05	0.0013336	3	6	436	35314	6-phosphofructo-2-kinase activity	PFKFB4|PFKFB3|PFKFB2
19899	3.8382e-05	0.0013336	38	1526	436	35314	enzyme binding	DLC1|IL1R1|NRP1|RAB3D|LMNB1|WFS1|ADAMTSL4|PFKFB2|CLU|GCLM|NR2E1|MAP3K2|CXCR4|PTK2B|RB1CC1|ALOX5AP|ARG2|DNMT3L|PPP1R12A|SERPINC1|SERPINA1|ADAM9|FGD4|PTPRJ|IRS2|PLEK|STRN3|FZD4|THY1|PJA2|RLF|LCN2|HIF1A|SLPI|AKAP6|SORT1|MDM4|EIF2AK3
46982	3.8527e-05	0.0013336	20	575	436	35314	protein heterodimerization activity	IRAK2|LIMK2|CEBPE|TLR1|MLXIPL|TLR2|HGF|SYCP2|TPD52|GCLM|FZD4|AHR|IRAK3|HIF1A|HIST2H2BE|ALOX5AP|SOS2|BNIP3L|SDCBP|GCA
5099	4.1259e-05	0.0013753	11	199	436	35314	Ras GTPase activator activity	DLC1|TBC1D15|TBC1D23|EVI5|TBC1D9|ARAP3|TBC1D19|RAPGEF2|TBC1D2|RASA2|THY1
35091	4.5086e-05	0.0014492	13	276	436	35314	phosphatidylinositol binding	SH3PXD2B|WDFY3|SNX18|PLEK|PIK3C2A|WIPI1|THY1|ADAP2|COL4A3BP|SNX24|ARAP3|SNX13|SNX10
30695	6.7054e-05	0.0020295	27	954	436	35314	GTPase regulator activity	DLC1|TBC1D9|RP2|TBC1D19|FAM13A|RGL1|TBC1D15|EVI5|TIAM2|TIAM1|SOS2|ARHGEF40|RAPGEF2|TBC1D2|RASA2|FGD4|RPGR|RGS18|FNIP1|THY1|MAP4K4|TBC1D23|ADAP2|RGS2|SIPA1L1|DENND4A|ARAP3
30246	6.7649e-05	0.0020295	16	414	436	35314	carbohydrate binding	SELP|OLR1|PRG3|EGLN3|GYG1|GPCPD1|CLEC1A|SIGLEC1|CLEC4E|P4HA1|PLOD2|CD69|TMLHE|MGAM|STBD1|CLEC1B
43168	8.6101e-05	0.0024997	101	5708	436	35314	anion binding	ADCY4|LTBP2|S100A8|RP2|S100A9|GLDC|ATP2B1|MAP3K6|NLRC4|MAP3K4|SERPINE2|AGPS|PLOD2|PIK3CA|GPT2|RAB27A|NWD1|SPTLC3|ROCK2|MAP4K4|GLUL|EIF2AK3|ME1|PFKFB4|PFKFB3|PFKFB2|STK17B|KMO|ITGAM|IRAK3|ENTPD3|STK38L|TEC|RAB8B|BMX|AK4|ECM2|WIPI1|ADAP2|TMLHE|RIT1|SCN8A|GK|MERTK|PC|ATAD2B|KYNU|NRP1|KIF27|NUAK2|FGF9|CAMKK1|HSPH1|SLC1A3|P4HA1|RHOB|LTF|CHST15|TUBB1|IPMK|KIAA0232|ATP8B4|SH3PXD2B|IRAK2|LIMK2|PRG3|PIK3C…
60589	9.1279e-05	0.0025062	27	972	436	35314	nucleoside-triphosphatase regulator activity	DLC1|TBC1D9|RP2|TBC1D19|FAM13A|RGL1|TBC1D15|EVI5|TIAM2|TIAM1|SOS2|ARHGEF40|RAPGEF2|TBC1D2|RASA2|FGD4|RPGR|RGS18|FNIP1|THY1|MAP4K4|TBC1D23|ADAP2|RGS2|SIPA1L1|DENND4A|ARAP3
42803	9.1895e-05	0.0025062	22	712	436	35314	protein homodimerization activity	IRAK2|KYNU|CUBN|PLEK|CEBPE|ZBTB16|TPD52|FZD4|LCN2|IRAK3|C1QB|NLRC4|DGAT2|ALOX5AP|BNIP3L|CCR2|SDCBP|ABCD3|CDA|DPYD|MGST1|GCA
50544	9.9956e-05	0.0025703	3	8	436	35314	arachidonic acid binding	S100A8|ALOX5AP|S100A9
4331	9.9956e-05	0.0025703	3	8	436	35314	fructose-2,6-bisphosphate 2-phosphatase activity	PFKFB4|PFKFB3|PFKFB2
4888	0.00012334	0.0029123	41	1793	436	35314	transmembrane signaling receptor activity	GPR84|IL1R2|C3AR1|IL1R1|ADORA3|NRP1|PLXNA1|TLR1|TLR2|FPR1|CXCR1|FPR2|GPRC5B|MARCO|HRH1|CXCR4|EVI2A|NMUR1|LTB4R|CD69|IL1RAP|CSF3R|IFNGR2|IL18R1|GPR97|IL18RAP|GPR77|FZD4|IFNAR1|CLEC1A|P2RY13|ABCC9|GPR35|EMR1|P2RY14|CCR2|SORT1|MERTK|PTAFR|IL22RA2|CLEC1B
5083	0.00013023	0.0029123	20	629	436	35314	small GTPase regulator activity	DLC1|TBC1D9|TBC1D19|RGL1|THY1|MAP4K4|TBC1D15|TBC1D23|ADAP2|TIAM2|EVI5|TIAM1|SOS2|ARHGEF40|DENND4A|ARAP3|RAPGEF2|RASA2|TBC1D2|FGD4
1901567	0.00014856	0.0029123	3	9	436	35314	fatty acid derivative binding	S100A8|ALOX5AP|S100A9
50542	0.00014856	0.0029123	3	9	436	35314	icosanoid binding	S100A8|ALOX5AP|S100A9
50543	0.00014856	0.0029123	3	9	436	35314	icosatetraenoic acid binding	S100A8|ALOX5AP|S100A9
50786	0.00014856	0.0029123	3	9	436	35314	RAGE receptor binding	S100A8|S100A9|S100A12
4356	0.00015209	0.0029123	2	2	436	35314	glutamate-ammonia ligase activity	GLUL|LGSN
50659	0.00015209	0.0029123	2	2	436	35314	N-acetylgalactosamine 4-sulfate 6-O-sulfotransferase activity	CHST11|CHST15
16211	0.00015209	0.0029123	2	2	436	35314	ammonia ligase activity	GLUL|LGSN
16880	0.00015209	0.0029123	2	2	436	35314	acid-ammonia (or amide) ligase activity	GLUL|LGSN
5314	0.00015209	0.0029123	2	2	436	35314	high-affinity glutamate transmembrane transporter activity	SLC1A2|SLC1A3
4051	0.00015209	0.0029123	2	2	436	35314	arachidonate 5-lipoxygenase activity	ALOX5AP|ALOX5
2020	0.00019627	0.0036774	6	68	436	35314	protease binding	LCN2|RLF|IL1R1|ADAMTSL4|SERPINC1|SERPINA1
8329	0.00020022	0.0036774	4	24	436	35314	pattern recognition receptor activity	MARCO|TLR2|PGLYRP1|PTAFR
43498	0.00024897	0.0044814	6	71	436	35314	cell surface binding	SELP|BPI|STAB1|TLR2|PGLYRP1|ANXA5
19842	0.00036609	0.0064603	8	140	436	35314	vitamin binding	VDR|CUBN|PLOD2|P4HA1|TMLHE|EGLN3|TCN1|PC
5102	0.00040249	0.0069663	39	1776	436	35314	receptor binding	TG|CGA|IL1R1|S100A8|FGF9|IL18|CXCL2|S100A9|VDR|SERPINE2|ITGB8|TIAM1|USP15|ADAM9|ANGPTL4|PTPRJ|IRS2|RAB8B|TNFSF4|IL8|HGF|ARRDC3|ECM2|ANXA5|WIPI1|CAPRIN2|S100A12|THY1|RLF|PROK2|RETN|CCL14|ETS2|SIPA1L1|MGSA|CCR2|SDCBP|AKAP6|JMJD1C
4942	0.00045252	0.007405	2	3	436	35314	anaphylatoxin receptor activity	C3AR1|GPR77
35662	0.00045252	0.007405	2	3	436	35314	Toll-like receptor 4 binding	S100A8|S100A9
2001070	0.00045252	0.007405	2	3	436	35314	starch binding	GPCPD1|STBD1
31418	0.00048703	0.0074371	4	30	436	35314	L-ascorbic acid binding	PLOD2|P4HA1|TMLHE|EGLN3
50308	0.00048754	0.0074371	3	13	436	35314	sugar-phosphatase activity	PFKFB4|PFKFB3|PFKFB2
36041	0.00048754	0.0074371	3	13	436	35314	long-chain fatty acid binding	S100A8|ALOX5AP|S100A9
19203	0.00048754	0.0074371	3	13	436	35314	carbohydrate phosphatase activity	PFKFB4|PFKFB3|PFKFB2
31406	0.00062403	0.0092472	11	272	436	35314	carboxylic acid binding	SELP|SLC1A3|S100A8|PLOD2|P4HA1|ALOX5AP|TMLHE|S100A9|EGLN3|MGST1|PC
51635	0.00062675	0.0092472	4	32	436	35314	bacterial cell surface binding	BPI|STAB1|TLR2|PGLYRP1
46872	0.00068397	0.0097453	125	7790	436	35314	metal ion binding	ADCY4|GDA|LTBP2|PDLIM7|S100A8|ZNF821|S100A9|MMP8|PGLYRP1|RNF217|RCVRN|TPD52|NR2E1|MMP1|ATP2B1|MAP3K6|NLRC4|MAP3K4|PLOD2|NT5C3|NT5C2|PHOSPHO1|RAPGEF2|ADAM9|POLK|ROCK2|FA2H|CA12|ZNF197|PYGO1|RNF24|ME1|ERMP1|ITGAM|TIMP1|IRAK3|VDR|ARG2|DNMT3L|CDA|STK38L|TEC|FGD4|ADAM28|MGAT4A|KLF7|S100P|CUBN|KLF9|BMX|ANKMY1|TET2|DAGLB|S100A12|LCN2|PLA2G4A|ADAP2|EMR1|TMLHE|FBXO30|RIT1|TLL2|BCO2|PC|CYB5R4|STEAP4|NRP1|N…
43167	0.00068464	0.0097453	191	12814	436	35314	ion binding	ADCY4|GDA|S100A8|PDLIM7|LTBP2|ZNF821|RP2|MMP8|S100A9|PGLYRP1|RNF217|RCVRN|TPD52|NR2E1|MMP1|GLDC|ATP2B1|MAP3K6|NLRC4|MAP3K4|AGPS|SERPINE2|PLOD2|NT5C3|NT5C2|PHOSPHO1|PIK3CA|RAPGEF2|GPT2|RAB27A|ADAM9|NWD1|POLK|ROCK2|SPTLC3|FA2H|CA12|MAP4K4|GLUL|ZNF197|PYGO1|RNF24|EIF2AK3|ME1|ERMP1|PFKFB4|PFKFB3|PFKFB2|STK17B|KMO|CHIT1|ITGAM|TIMP1|IRAK3|VDR|ARG2|DNMT3L|CDA|ENTPD3|STK38L|FGD4|TEC|ADAM28|MGAT4A|KLF7|CU…
4222	0.000693	0.0097453	10	233	436	35314	metalloendopeptidase activity	ADAM28|ADAMTSL4|MMP8|PITRM1|MMP27|ADAM19|TLL2|MMP1|MMP25|ADAM9
16706	0.0007441	0.010229	6	87	436	35314	oxidoreductase activity, acting on paired donors, with incorporation or reduction of molecular oxygen, 2-oxoglutarate as one donor, and incorporation of one atom each of oxygen into both donors	JHDM1D|PLOD2|P4HA1|TMLHE|EGLN3|TET2
43325	0.00076152	0.010229	3	15	436	35314	phosphatidylinositol-3,4-bisphosphate binding	ADAP2|PLEK|ARAP3
1530	0.00076152	0.010229	3	15	436	35314	lipopolysaccharide binding	SELP|BPI|PTAFR
4370	0.00089764	0.011379	2	4	436	35314	glycerol kinase activity	GK2|GK
35325	0.00089764	0.011379	2	4	436	35314	Toll-like receptor binding	S100A8|S100A9
4144	0.00089764	0.011379	2	4	436	35314	diacylglycerol O-acyltransferase activity	MOGAT1|DGAT2
5350	0.00089764	0.011379	2	4	436	35314	pyrimidine nucleobase transmembrane transporter activity	AQP9|SLC28A1
16411	0.0009287	0.01145	3	16	436	35314	acylglycerol O-acyltransferase activity	MOGAT2|MOGAT1|DGAT2
17017	0.0009287	0.01145	3	16	436	35314	MAP kinase tyrosine/serine/threonine phosphatase activity	DUSP18|DUSP1|DUSP16
8528	0.00095786	0.01165	8	162	436	35314	G-protein coupled peptide receptor activity	C3AR1|CXCR4|NMUR1|CCR2|FPR1|CXCR1|GPR77|FPR2
43169	0.00097262	0.011671	127	8008	436	35314	cation binding	ADCY4|GDA|LTBP2|PDLIM7|S100A8|ZNF821|MMP8|S100A9|PGLYRP1|RNF217|RCVRN|TPD52|NR2E1|MMP1|ATP2B1|MAP3K6|NLRC4|MAP3K4|PLOD2|NT5C3|NT5C2|PHOSPHO1|RAPGEF2|ADAM9|POLK|ROCK2|FA2H|CA12|ZNF197|PYGO1|RNF24|ME1|ERMP1|CHIT1|ITGAM|TIMP1|IRAK3|VDR|ARG2|DNMT3L|CDA|STK38L|TEC|FGD4|ADAM28|MGAT4A|KLF7|S100P|CUBN|KLF9|BMX|ANKMY1|TET2|DAGLB|S100A12|LCN2|PLA2G4A|ADAP2|EMR1|TMLHE|FBXO30|RIT1|TLL2|BCO2|PC|CYB5R4|STEAP4|…
1653	0.00099667	0.011803	8	163	436	35314	peptide receptor activity	C3AR1|CXCR4|NMUR1|CCR2|FPR1|CXCR1|GPR77|FPR2
33549	0.0011174	0.012893	3	17	436	35314	MAP kinase phosphatase activity	DUSP18|DUSP1|DUSP16
4745	0.0011174	0.012893	3	17	436	35314	retinol dehydrogenase activity	DHRS9|RDH16|SDR9C7
48029	0.0013136	0.014965	6	97	436	35314	monosaccharide binding	SELP|PLOD2|P4HA1|TMLHE|EGLN3|GYG1
16174	0.0014838	0.016286	2	5	436	35314	NAD(P)H oxidase activity	CYB5R4|KMO
1875	0.0014838	0.016286	2	5	436	35314	lipopolysaccharide receptor activity	TLR2|PTAFR
3951	0.0014838	0.016286	2	5	436	35314	NAD+ kinase activity	NADKD1|NADK
42379	0.0017568	0.01905	5	70	436	35314	chemokine receptor binding	CCL14|IL8|CXCL2|MGSA|CCR2
8374	0.0019906	0.021328	5	72	436	35314	O-acyltransferase activity	MOGAT2|MOGAT1|DGAT2|AGPAT9|CPT1A
51879	0.002107	0.022309	3	21	436	35314	Hsp90 protein binding	NPAS2|HIF1A|AHR
4904	0.0022076	0.022577	2	6	436	35314	interferon receptor activity	IFNGR2|IFNAR1
71723	0.0022076	0.022577	2	6	436	35314	lipopeptide binding	TLR1|TLR2
5345	0.0022076	0.022577	2	6	436	35314	purine nucleobase transmembrane transporter activity	AQP9|SLC28A1
16773	0.0025374	0.025659	38	1900	436	35314	phosphotransferase activity, alcohol group as acceptor	NRP1|NUAK2|PFKFB4|GK2|PFKFB3|PFKFB2|STK17B|CAMKK1|IRAK3|MAP3K6|MAP3K4|MAP3K2|PTK2B|COL4A3BP|NT5C2|PIK3CA|PRKAA1|STK38L|IPMK|TEC|IRAK2|ERG|LIMK2|PIK3C2A|ROCK2|PDK4|BMX|DGKH|NADK|MAP4K4|NADKD1|HIPK3|MAPK14|HIPK2|CPNE3|GK|MERTK|EIF2AK3
70273	0.0030654	0.030654	2	7	436	35314	phosphatidylinositol-4-phosphate binding	SH3PXD2B|COL4A3BP
1664	0.0036157	0.03576	9	245	436	35314	G-protein coupled receptor binding	RLF|PROK2|CCL14|IL8|CXCL2|MGSA|CCR2|SDCBP|ARRDC3
16301	0.0039491	0.038005	41	2148	436	35314	kinase activity	NRP1|NUAK2|PFKFB4|GK2|PFKFB3|RP2|PFKFB2|STK17B|SGMS1|CAMKK1|IRAK3|MAP3K6|MAP3K4|MAP3K2|PTK2B|COL4A3BP|NT5C2|PIK3CA|PRKAA1|STK38L|IPMK|TEC|IRAK2|ERG|LIMK2|PIK3C2A|ROCK2|PDK4|BMX|NADK|DGKH|AK4|MAP4K4|NADKD1|HIPK3|MAPK14|HIPK2|CPNE3|GK|MERTK|EIF2AK3
5097	0.0039942	0.038005	6	121	436	35314	Rab GTPase activator activity	TBC1D15|TBC1D23|EVI5|TBC1D9|TBC1D19|TBC1D2
15205	0.0040539	0.038005	2	8	436	35314	nucleobase transmembrane transporter activity	AQP9|SLC28A1
4982	0.0040539	0.038005	2	8	436	35314	N-formyl peptide receptor activity	FPR1|FPR2
42834	0.0040539	0.038005	2	8	436	35314	peptidoglycan binding	TLR2|PGLYRP1
16409	0.0043869	0.040703	3	27	436	35314	palmitoyltransferase activity	ZDHHC2|SPTLC3|CPT1A
5242	0.0053814	0.049142	3	29	436	35314	inward rectifier potassium channel activity	KCNJ15|ERG|KCNJ2
19200	0.0054056	0.049142	4	57	436	35314	carbohydrate kinase activity	PFKFB4|PFKFB3|GK2|PFKFB2

## Sheet: UP_CC
GO-ID	p-value	corr p-value	x	n	X	N	Description	Genes in test set
5829	1.0194e-17	4.0572e-15	99	2817	467	33271	cytosol	DLC1|XRCC4|GDA|S100A8|IL18|PGD|S100A9|SRP19|GPCPD1|RGL1|NLRC4|SERPINE2|TIAM2|UBXN2B|TIAM1|COL4A3BP|NT5C3|NT5C2|PIK3CA|PHOSPHO1|IRS2|BCL2L15|ROCK2|SOCS3|HAL|MLXIPL|AHR|DDIT4|THY1|GLUL|HIF1A|CCR2|SDCBP|NFE2L2|ME1|PFKFB4|PFKFB3|PFKFB2|CLU|AHCTF1|KMO|GCLM|VDR|BLOC1S4|DNMT3L|CDA|TEC|FGD4|PELI1|CUBN|BMX|WIPI1|S100A12|LCN2|PLA2G4A|RGS2|CPNE3|GK|IL22RA2|KYNU|MSR1|NRP1|SKAP2|CAMKK1|RHOB|IRAK2|PRG3|PIK3C2A…
5886	5.3781e-14	1.0702e-11	159	6469	467	33271	plasma membrane	DLC1|ADCY4|ADORA3|PLXNA1|AQP9|S100A8|SLC9A3|RP2|IL18|TLR1|S100A9|TLR2|SLC7A8|GGT1|SGMS1|TLR7|MARCO|ATP2B1|SLC2A5|SERPINE2|TIAM1|LTB4R|SLC2A3|CSF3R|RAPGEF2|VNN2|RAB27A|ADAM9|PTPRJ|IRS2|ROCK2|CA12|STRN3|BASP1|TMEM25|THY1|CD38|RELT|SIPA1L1|VAMP7|MGAM|CCR2|SDCBP|NFE2L2|CD300LB|SLC40A1|IL1R2|C3AR1|IL1R1|STK17B|KCNJ2|ITGAM|VDR|ITGB8|SLC30A1|CD69|RTKN2|STK38L|SLC28A1|TEC|ADAM28|CUBN|RAB8B|CKAP4|TRPC7|BM…
71944	6.8003e-13	9.0217e-11	159	6663	467	33271	cell periphery	DLC1|ADCY4|ADORA3|PLXNA1|AQP9|S100A8|SLC9A3|RP2|IL18|TLR1|S100A9|TLR2|SLC7A8|GGT1|SGMS1|TLR7|MARCO|ATP2B1|SLC2A5|SERPINE2|TIAM1|LTB4R|SLC2A3|CSF3R|RAPGEF2|VNN2|RAB27A|ADAM9|PTPRJ|IRS2|ROCK2|CA12|STRN3|BASP1|TMEM25|THY1|CD38|RELT|SIPA1L1|VAMP7|MGAM|CCR2|SDCBP|NFE2L2|CD300LB|SLC40A1|IL1R2|C3AR1|IL1R1|STK17B|KCNJ2|ITGAM|VDR|ITGB8|SLC30A1|CD69|RTKN2|STK38L|SLC28A1|TEC|ADAM28|CUBN|RAB8B|CKAP4|TRPC7|BM…
31226	6.6284e-12	6.5952e-10	58	1524	467	33271	intrinsic to plasma membrane	KCNJ15|MSR1|ADORA3|AQP9|TLR1|SLC7A8|TLR2|GGT1|SLC26A2|MARCO|ATP2B1|LTB4R|NMUR1|IL1RAP|CSF3R|EVI2B|RAPGEF2|IFNGR2|ADAM9|PTPRJ|NCR1|IFNAR1|THY1|CD163|CLEC1A|ATP6V1A|BPI|CCR2|SDCBP|STBD1|SLC40A1|PTAFR|CLEC1B|C3AR1|IL1R1|KCNJ2|ITGAM|HRH1|ITGB8|CD69|SLC28A1|RASA2|SELP|ERG|TNFSF4|OLR1|TRPC7|GPR137B|FZD4|BTLA|GPR35|ABCC9|EMR1|FCAR|SLC16A7|STAB1|SCN8A|MERTK
5887	4.6595e-11	3.7089e-09	55	1470	467	33271	integral to plasma membrane	KCNJ15|MSR1|ADORA3|AQP9|TLR1|SLC7A8|TLR2|SLC26A2|MARCO|ATP2B1|LTB4R|NMUR1|IL1RAP|CSF3R|EVI2B|RAPGEF2|IFNGR2|PTPRJ|NCR1|IFNAR1|THY1|CD163|CLEC1A|ATP6V1A|BPI|CCR2|SDCBP|STBD1|SLC40A1|PTAFR|CLEC1B|C3AR1|IL1R1|KCNJ2|ITGAM|HRH1|CD69|ITGB8|SLC28A1|SELP|ERG|TNFSF4|OLR1|TRPC7|GPR137B|FZD4|BTLA|GPR35|ABCC9|SLC16A7|FCAR|EMR1|STAB1|SCN8A|MERTK
44444	6.6398e-11	4.4044e-09	215	10574	467	33271	cytoplasmic part	DLC1|XRCC4|GDA|S100A8|PGD|S100A9|SGMS1|TPD52|GPCPD1|GLDC|MAP3K4|SERPINE2|AGPS|PLOD2|COL4A3BP|NT5C3|NT5C2|PIK3CA|GPT2|RAB27A|BCL2L15|ROCK2|STRN3|THY1|GLUL|CCR2|HSD11B1|EIF2AK3|ERMP1|OLFM4|PFKFB4|PFKFB3|PFKFB2|STK17B|AHCTF1|LETM2|ARG2|DUSP16|DNMT3L|CDA|MGAT4A|PELI1|HGF|S100A12|PLA2G4A|ADAP2|RGS2|NADKD1|GK|BCO2|STEAP4|MSR1|NRP1|CAMKK1|EVI5|P4HA1|CHST11|AGPAT9|KIAA1033|SERPINA1|CHST15|RPGR|STX2|PRG3|…
5737	2.6144e-10	1.4865e-08	277	14962	467	33271	cytoplasm	DLC1|XRCC4|ADCY4|GDA|PDLIM7|AQP9|S100A8|RP2|PGD|S100A9|SGMS1|TPD52|GPCPD1|GLDC|MAP3K4|SERPINE2|AGPS|PLOD2|COL4A3BP|NT5C3|NT5C2|PIK3CA|ARHGEF40|SDR9C7|GPT2|ADAM9|RAB27A|BCL2L15|ROCK2|STRN3|THY1|GLUL|SPAG6|SIPA1L1|CCR2|HSD11B1|EIF2AK3|PNMA1|ERMP1|OLFM4|PFKFB4|PFKFB3|PFKFB2|STK17B|AHCTF1|LETM2|DUSP18|UBASH3B|ARG2|DNMT3L|DUSP16|CDA|MGAT4A|PELI1|HGF|GAS7|FNIP1|S100A12|PLA2G4A|ADAP2|RGS2|NADKD1|GK|RBPJ…
5576	3.8064e-09	1.8937e-07	83	3054	467	33271	extracellular region	CGA|NRP1|MSR1|LTBP2|S100A8|FGF9|FAM20A|IL18|MMP8|S100A9|MMP27|PGLYRP1|CDCP1|C1QC|MMP1|MMP25|MARCO|TBC1D15|HSPH1|SLC1A3|SERPINE2|SCRG1|PLOD2|SEMA3E|IL1RAP|LTF|CSF3R|VWA7|SERPINA1|ADAM9|TCN1|TMEM25|CD163|C1QA|PROK2|C1QB|RETN|SIGLEC1|BPI|PLA2G7|SLPI|SDCBP|TREM1|TG|ALPL|IL1R2|OLFM4|IL1R1|MAMDC2|ADAMTSL4|CLU|PAMR1|CXCL2|GPRC5B|CHIT1|TIMP1|CRISPLD2|SERPINC1|CDA|ANGPTL4|ADAM28|SELP|MGAT4A|COL4A1|TNFSF4|…
44459	1.0688e-08	4.7267e-07	82	3071	467	33271	plasma membrane part	DLC1|KCNJ15|MSR1|ADORA3|AQP9|IL18|SLC9A3|TLR1|TLR2|SLC7A8|GGT1|SLC26A2|MARCO|ATP2B1|SLC1A2|SLC1A3|SERPINE2|CXCR4|NMUR1|LTB4R|IL1RAP|CSF3R|EVI2B|RAPGEF2|IFNGR2|ADAM9|RAB27A|PTPRJ|STX2|NCR1|IFNAR1|CD163|THY1|TMEM67|CLEC1A|ATP6V1A|BPI|MGAM|CCR2|SDCBP|NAIP|STBD1|SLC40A1|PTAFR|CLEC1B|C3AR1|SNX18|IL1R1|KCNJ2|ITGAM|VDR|HRH1|ITGB8|SLC30A1|CD69|TGM3|PRKAA1|SLC28A1|RASA2|SELP|ERG|CUBN|TNFSF4|PLEK|OLR1|TRPC…
44421	3.0995e-08	1.2336e-06	51	1576	467	33271	extracellular region part	MSR1|LTBP2|S100A8|FGF9|IL18|S100A9|MMP8|MMP27|C1QC|MMP25|MMP1|MARCO|SLC1A3|SERPINE2|SCRG1|PLOD2|SEMA3E|SERPINA1|ADAM9|C1QA|RETN|C1QB|PLA2G7|SDCBP|ALPL|TG|OLFM4|MAMDC2|ADAMTSL4|CXCL2|CLU|GPRC5B|CHIT1|TIMP1|SERPINC1|ANGPTL4|SELP|COL4A1|TNFSF4|IL8|HGF|ANXA5|ECM2|LCN2|RLF|CCL14|MGSA|C1RL|MERTK|ORM2|IL22RA2
31224	3.8179e-07	1.3814e-05	171	8711	467	33271	intrinsic to membrane	ADCY4|GDA|ADORA3|PLXNA1|AQP9|WFS1|SLC9A3|TLR1|TLR2|SLC7A8|RNF217|GGT1|SGMS1|TLR7|TLR8|MARCO|ATP2B1|SLC2A5|CLEC4E|LTB4R|SLC2A3|CSF3R|ELOVL7|RAPGEF2|VNN2|FNDC3B|ADAM9|PTPRJ|MS4A3|SPTLC3|FA2H|CA12|TMEM26|TMEM25|THY1|CD38|RELT|SLC25A33|VAMP7|MGAM|CCR2|HSD11B1|RNF24|SDCBP|AKAP6|VSIG4|CD300LB|EIF2AK3|SLC40A1|IL1R2|C3AR1|ERMP1|IL1R1|KMO|LETM2|KCNJ2|TMEM229B|ITGAM|PAQR5|TCP11|ITGB8|SLC30A1|CD69|ENTPD3|EM…
5615	4.6529e-07	1.4545e-05	37	1061	467	33271	extracellular space	TG|ALPL|OLFM4|MSR1|LTBP2|S100A8|FGF9|IL18|CLU|MMP8|CXCL2|S100A9|CHIT1|SERPINE2|SCRG1|SEMA3E|SERPINC1|SERPINA1|ADAM9|ANGPTL4|SELP|TNFSF4|IL8|HGF|ANXA5|RLF|LCN2|C1QA|C1QB|RETN|CCL14|MGSA|C1RL|PLA2G7|MERTK|ORM2|IL22RA2
16020	4.7509e-07	1.4545e-05	249	13978	467	33271	membrane	DLC1|ADCY4|GDA|ADORA3|AQP9|S100A8|RP2|SLC9A3|S100A9|RNF217|GGT1|SGMS1|ATP2B1|SERPINE2|AGPS|CLEC4E|LTB4R|PLOD2|COL4A3BP|RAPGEF2|VNN2|ADAM9|RAB27A|PTPRJ|ROCK2|STRN3|TMEM26|TMEM25|THY1|CD38|SIPA1L1|MGAM|CCR2|HSD11B1|VSIG4|EIF2AK3|IL1R2|ERMP1|IL1R1|LMNB1|BROX|STK17B|AHCTF1|LETM2|KCNJ2|TMEM229B|CD69|EMB|SLC28A1|MGAT4A|TRPC7|DAGLB|NCKAP1|S100A12|BTLA|PLA2G4A|ADAP2|RGS2|RIT1|GK|GPR84|KCNJ15|STEAP4|MSR1|…
16021	8.2534e-07	2.3463e-05	167	8552	467	33271	integral to membrane	ADCY4|GDA|ADORA3|PLXNA1|AQP9|WFS1|SLC9A3|TLR1|TLR2|SLC7A8|RNF217|GGT1|SGMS1|TLR7|TLR8|MARCO|ATP2B1|SLC2A5|CLEC4E|SLC2A3|LTB4R|CSF3R|ELOVL7|RAPGEF2|FNDC3B|ADAM9|PTPRJ|MS4A3|SPTLC3|FA2H|CA12|TMEM26|TMEM25|THY1|CD38|RELT|SLC25A33|VAMP7|MGAM|CCR2|HSD11B1|RNF24|SDCBP|AKAP6|VSIG4|CD300LB|EIF2AK3|SLC40A1|IL1R2|C3AR1|ERMP1|IL1R1|KMO|LETM2|KCNJ2|TMEM229B|ITGAM|PAQR5|TCP11|ITGB8|SLC30A1|CD69|ENTPD3|EMB|SLC…
31090	1.2954e-06	3.4371e-05	78	3218	467	33271	organelle membrane	STEAP4|GDA|WFS1|TLR1|MFSD2A|SGMS1|TLR7|TLR8|TMF1|SLC1A3|AGPS|PLOD2|COL4A3BP|AGPAT9|CHST11|RHOB|ELOVL7|CHST15|RAB27A|IRAK2|PRG3|SPTLC3|FA2H|DHRS9|TMEM67|PJA2|DGAT2|SLC25A33|VAMP7|HIPK2|HSD11B1|RNF24|SDCBP|AKAP6|SORT1|EIF2AK3|SNX13|SNX10|GALNT3|SNX18|ERMP1|LMNB1|GK2|CLU|AHCTF1|KMO|LETM2|GPRC5B|ACSL1|ALOX5AP|ABCD3|SNX24|ACSL4|MOGAT2|SELP|MGAT4A|RNF144B|MOGAT1|CUBN|RAB8B|CKAP4|PDK4|DGKH|GPR137B|APPL2…
44425	1.5489e-06	3.8529e-05	193	10337	467	33271	membrane part	DLC1|ADCY4|GDA|ADORA3|AQP9|SLC9A3|RNF217|GGT1|SGMS1|ATP2B1|SERPINE2|CLEC4E|LTB4R|PLOD2|COL4A3BP|RAPGEF2|VNN2|ADAM9|RAB27A|PTPRJ|TMEM26|TMEM25|THY1|CD38|MGAM|CCR2|HSD11B1|VSIG4|EIF2AK3|IL1R2|ERMP1|IL1R1|LETM2|KCNJ2|TMEM229B|CD69|EMB|SLC28A1|MGAT4A|TRPC7|DAGLB|NCKAP1|BTLA|PLA2G4A|RGS2|GPR84|KCNJ15|STEAP4|MSR1|NRP1|UNC93A|SIRPB2|CDCP1|SLC26A2|MMP25|NMUR1|IL1RAP|CHST11|AGPAT9|CHST15|ZDHHC2|GPR97|STX2…
9986	1.138e-05	0.00026643	25	670	467	33271	cell surface	IL1R1|NRP1|SLC9A3|TLR2|GGT1|MMP25|ITGAM|SLC1A3|SERPINE2|CD69|CXCR4|ADAM9|PTPRJ|IRAK2|SELP|TNFSF4|CUBN|STX2|ANXA5|FZD4|THY1|BTLA|CD38|EMR1|SORT1
5783	2.1348e-05	0.00047203	47	1763	467	33271	endoplasmic reticulum	TG|ERMP1|CYB5R4|MAMDC2|WFS1|CLU|MFSD2A|SGMS1|TPD52|TLR7|TLR8|ACSL1|PLOD2|P4HA1|UBXN2B|NT5C3|COL4A3BP|ALOX5AP|AGPAT9|ELOVL7|ACSL4|IFNGR2|FNDC3B|MOGAT2|CES3|MOGAT1|CUBN|COL4A1|SPTLC3|CKAP4|FA2H|DHRS9|THY1|TMEM67|PJA2|P2RY13|PLA2G4A|DGAT2|VAMP7|BNIP3L|HSD11B1|SDCBP|AKAP6|SORT1|RDH16|EIF2AK3|MGST1
12505	6.4273e-05	0.0013464	58	2445	467	33271	endomembrane system	STEAP4|NRP1|WFS1|TLR1|MFSD2A|SGMS1|TLR7|TLR8|TMF1|PLOD2|COL4A3BP|CHST11|AGPAT9|ELOVL7|CHST15|RAB27A|SPTLC3|MS4A3|FA2H|DHRS9|TMEM67|PJA2|DGAT2|VAMP7|HIPK2|HSD11B1|RNF24|SORT1|AKAP6|SDCBP|EIF2AK3|GALNT3|SNX18|ERMP1|LMNB1|AHCTF1|GPRC5B|ACSL1|ALOX5AP|SNX24|ACSL4|WDFY3|MGAT4A|SELP|MOGAT2|ERG|MOGAT1|CUBN|CKAP4|TRPC7|DGKH|WIPI1|MARCH3|PLA2G4A|BNIP3L|ALOX5|RDH16|MGST1
42995	0.00010432	0.0020759	48	1937	467	33271	cell projection	ADCY4|NRP1|AQP9|PDLIM7|KIF27|WFS1|TTC26|SLC9A3|RP2|CLU|KCNJ2|SLC1A2|CCDC40|SLC1A3|TIAM2|CXCR4|PTK2B|PIK3CA|RAB27A|FGD4|SH3PXD2B|PTPRJ|RPGR|CUBN|PLEK|STRN3|BMX|BASP1|ANXA5|SAMSN1|FZD4|BBS10|GAS7|NCKAP1|THY1|TMEM67|PJA2|ATP6V1A|HIF1A|SPAG6|SIPA1L1|VAMP7|CCR2|SORT1|ALOX5|SCN8A|ARAP3|MERTK
42175	0.00011001	0.002085	30	1009	467	33271	nuclear outer membrane-endoplasmic reticulum membrane network	ERMP1|WFS1|MFSD2A|TLR7|TLR8|ACSL1|PLOD2|ALOX5AP|COL4A3BP|AGPAT9|ELOVL7|ACSL4|MOGAT2|MOGAT1|SPTLC3|CKAP4|FA2H|DHRS9|TMEM67|PJA2|PLA2G4A|DGAT2|VAMP7|HSD11B1|SDCBP|SORT1|AKAP6|RDH16|EIF2AK3|MGST1
31967	0.00011741	0.0021241	35	1262	467	33271	organelle envelope	GDA|NRP1|LMNB1|GK2|CLU|AHCTF1|KMO|LETM2|ACSL1|SLC1A3|ALOX5AP|ABCD3|ACSL4|WDFY3|RNF144B|ERG|PRG3|PDK4|TRPC7|DGKH|CPT1A|SOD2|PPIF|PLA2G4A|ADAP2|L2HGDH|SLC25A33|HIPK2|BNIP3L|AKAP6|SORT1|ALOX5|GK|MGST1|PC
5789	0.00016286	0.0028181	29	983	467	33271	endoplasmic reticulum membrane	ERMP1|WFS1|MFSD2A|TLR7|TLR8|ACSL1|PLOD2|ALOX5AP|COL4A3BP|AGPAT9|ELOVL7|ACSL4|MOGAT2|MOGAT1|SPTLC3|CKAP4|FA2H|DHRS9|TMEM67|PJA2|PLA2G4A|DGAT2|VAMP7|HSD11B1|SORT1|SDCBP|RDH16|EIF2AK3|MGST1
31091	0.00017787	0.0028475	6	59	467	33271	platelet alpha granule	SELP|SERPINE2|CLU|SERPINA1|HGF|TIMP1
31975	0.00019441	0.0028475	35	1296	467	33271	envelope	GDA|NRP1|LMNB1|GK2|CLU|AHCTF1|KMO|LETM2|ACSL1|SLC1A3|ALOX5AP|ABCD3|ACSL4|WDFY3|RNF144B|ERG|PRG3|PDK4|TRPC7|DGKH|CPT1A|SOD2|PPIF|PLA2G4A|ADAP2|L2HGDH|SLC25A33|HIPK2|BNIP3L|AKAP6|SORT1|ALOX5|GK|MGST1|PC
5602	0.0001966	0.0028475	2	2	467	33271	complement component C1 complex	C1QA|C1QB
35354	0.0001966	0.0028475	2	2	467	33271	Toll-like receptor 1-Toll-like receptor 2 protein complex	TLR1|TLR2
44432	0.00020032	0.0028475	32	1145	467	33271	endoplasmic reticulum part	ERMP1|WFS1|MFSD2A|TLR7|TLR8|ACSL1|P4HA1|PLOD2|ALOX5AP|COL4A3BP|AGPAT9|ELOVL7|ACSL4|CES3|MOGAT2|MOGAT1|COL4A1|SPTLC3|CKAP4|FA2H|DHRS9|TMEM67|PJA2|PLA2G4A|DGAT2|VAMP7|HSD11B1|SDCBP|SORT1|RDH16|EIF2AK3|MGST1
31012	0.00021773	0.0029882	22	666	467	33271	extracellular matrix	COL4A1|MSR1|LTBP2|MAMDC2|FGF9|ADAMTSL4|MMP8|MMP27|ECM2|C1QC|MMP1|MMP25|TIMP1|C1QA|MARCO|C1QB|SLC1A3|SERPINE2|PLOD2|CRISPLD2|SERPINA1|ANGPTL4
43227	0.0002517	0.0033393	266	16259	467	33271	membrane-bounded organelle	DLC1|XRCC4|GDA|LTBP2|AQP9|RP2|S100A9|SGMS1|TPD52|GLDC|SERPINE2|AGPS|PLOD2|COL4A3BP|NT5C3|SDR9C7|GPT2|RAB27A|POLK|BCL2L15|ROCK2|STRN3|THY1|RETN|PCF11|CD38|GLUL|REC8|DCLRE1A|SPAG6|HSD11B1|EIF2AK3|PNMA1|ERMP1|OLFM4|LMNB1|STK17B|AHCTF1|LETM2|MYBL1|DUSP18|UBASH3B|ARG2|DUSP16|DNMT3L|MGAT4A|KLF7|PELI1|KLF9|TRPC7|HGF|S100A12|PLA2G4A|ADAP2|RGS2|NADKD1|ETS2|RIT1|GK|RBPJ|BCO2|STEAP4|NRP1|TTC26|WBP4|CAMKK1|H…
44429	0.00029977	0.0038486	29	1020	467	33271	mitochondrial part	GDA|GK2|CLU|AASS|LETM2|KMO|SLC1A3|ACSL1|ARG2|PITRM1|ABCD3|ACSL4|GPT2|RNF144B|PRG3|PDK4|AK4|CPT1A|SOD2|PPIF|PLA2G4A|ADAP2|L2HGDH|SLC25A33|TMLHE|BNIP3L|GK|MGST1|PC
9897	0.00032779	0.0040769	13	297	467	33271	external side of plasma membrane	SELP|CUBN|TLR2|GGT1|ANXA5|ITGAM|THY1|BTLA|SERPINE2|EMR1|CD69|CXCR4|ADAM9
5578	0.00034811	0.0041984	20	597	467	33271	proteinaceous extracellular matrix	MSR1|COL4A1|LTBP2|MAMDC2|FGF9|ADAMTSL4|MMP8|MMP27|ECM2|C1QC|MMP1|MMP25|TIMP1|C1QA|MARCO|C1QB|SLC1A3|PLOD2|SERPINA1|ANGPTL4
31968	0.00037982	0.0044461	10	190	467	33271	organelle outer membrane	ACSL1|PRG3|GK2|BNIP3L|AKAP6|KMO|GK|ACSL4|MGST1|CPT1A
43231	0.00039361	0.0044759	264	16209	467	33271	intracellular membrane-bounded organelle	DLC1|XRCC4|GDA|AQP9|RP2|S100A9|SGMS1|TPD52|GLDC|SERPINE2|AGPS|PLOD2|COL4A3BP|NT5C3|SDR9C7|GPT2|RAB27A|POLK|BCL2L15|ROCK2|STRN3|THY1|RETN|PCF11|CD38|GLUL|REC8|DCLRE1A|SPAG6|HSD11B1|EIF2AK3|PNMA1|ERMP1|OLFM4|LMNB1|STK17B|AHCTF1|LETM2|MYBL1|DUSP18|UBASH3B|ARG2|DUSP16|DNMT3L|MGAT4A|KLF7|PELI1|KLF9|TRPC7|HGF|S100A12|PLA2G4A|ADAP2|RGS2|NADKD1|ETS2|RIT1|GK|RBPJ|BCO2|STEAP4|NRP1|TTC26|WBP4|CAMKK1|HSPH1|E…
44424	0.00042543	0.0047033	338	21654	467	33271	intracellular part	DLC1|XRCC4|ADCY4|GDA|PDLIM7|AQP9|S100A8|RP2|PGD|S100A9|SGMS1|TPD52|GPCPD1|GLDC|MAP3K4|SERPINE2|AGPS|PLOD2|COL4A3BP|NT5C3|NT5C2|PIK3CA|ARHGEF40|SDR9C7|GPT2|ADAM9|RAB27A|POLK|BCL2L15|ROCK2|STRN3|THY1|RETN|PCF11|CD38|GLUL|REC8|DCLRE1A|SPAG6|SIPA1L1|CCR2|HSD11B1|EIF2AK3|PNMA1|ERMP1|OLFM4|LMNB1|PFKFB4|PFKFB3|PFKFB2|STK17B|AHCTF1|LETM2|MYBL1|DUSP18|UBASH3B|ARG2|DNMT3L|DUSP16|CDA|MGAT4A|PELI1|KLF7|KLF9|…
44422	0.00044572	0.0047945	164	9321	467	33271	organelle part	DLC1|XRCC4|GDA|PDLIM7|WFS1|TLR1|SGMS1|SRP19|TLR7|NR2E1|TLR8|AGPS|PLOD2|COL4A3BP|ELOVL7|SDR9C7|GPT2|RAB27A|SPTLC3|ROCK2|FA2H|STRN3|ENC1|MLXIPL|FOXN2|BASP1|AHR|ELL2|PCF11|REC8|DCLRE1A|HIF1A|SPAG6|SLC25A33|SIPA1L1|VAMP7|HSD11B1|RNF24|SDCBP|AKAP6|NFE2L2|EIF2AK3|FILIP1L|PNMA1|CGNL1|ERMP1|LMNB1|CLU|AHCTF1|KMO|LETM2|SYCP2|TIMP1|CORO2A|VDR|ARG2|DNMT3L|TEC|MAFG|MGAT4A|CUBN|RAB8B|CKAP4|TRPC7|GPR137B|AK4|HG…
5741	0.00049919	0.0051371	9	162	467	33271	mitochondrial outer membrane	ACSL1|PRG3|GK2|BNIP3L|KMO|GK|ACSL4|MGST1|CPT1A
44446	0.00052309	0.0051371	161	9151	467	33271	intracellular organelle part	DLC1|XRCC4|GDA|PDLIM7|WFS1|TLR1|SGMS1|SRP19|TLR7|NR2E1|TLR8|AGPS|PLOD2|COL4A3BP|ELOVL7|SDR9C7|GPT2|RAB27A|SPTLC3|ROCK2|FA2H|STRN3|ENC1|MLXIPL|FOXN2|BASP1|AHR|ELL2|PCF11|REC8|DCLRE1A|HIF1A|SPAG6|SLC25A33|SIPA1L1|VAMP7|HSD11B1|RNF24|SDCBP|AKAP6|NFE2L2|EIF2AK3|FILIP1L|PNMA1|CGNL1|ERMP1|LMNB1|CLU|AHCTF1|KMO|LETM2|SYCP2|TIMP1|CORO2A|VDR|ARG2|DNMT3L|TEC|MAFG|MGAT4A|CUBN|RAB8B|CKAP4|TRPC7|GPR137B|AK4|HG…
31903	0.0005292	0.0051371	6	72	467	33271	microbody membrane	RAB8B|ACSL1|AGPS|ABCD3|ACSL4|MGST1
5778	0.0005292	0.0051371	6	72	467	33271	peroxisomal membrane	RAB8B|ACSL1|AGPS|ABCD3|ACSL4|MGST1
5740	0.0006311	0.0057833	23	769	467	33271	mitochondrial envelope	RNF144B|GDA|PRG3|GK2|CLU|PDK4|KMO|LETM2|CPT1A|SOD2|PPIF|PLA2G4A|ADAP2|ACSL1|SLC1A3|L2HGDH|SLC25A33|BNIP3L|ABCD3|GK|ACSL4|MGST1|PC
44464	0.0006357	0.0057833	411	27450	467	33271	cell part	DLC1|XRCC4|GDA|SLC9A3|RP2|PGD|SGMS1|MAP3K4|SERPINE2|LTB4R|ARHGEF40|PIK3CA|SDR9C7|VNN2|ADAM9|RAB27A|PTPRJ|BCL2L15|ROCK2|THY1|RETN|GLUL|SPAG6|SIPA1L1|MGAM|HSD11B1|EIF2AK3|IL1R2|IL1R1|AHCTF1|MYBL1|KCNJ2|DUSP18|UBASH3B|ARG2|DUSP16|DNMT3L|SLC28A1|MGAT4A|HGF|GAS7|FNIP1|DAGLB|ADAP2|RGS2|DEPTOR|GK|GPR84|MSR1|TTC26|FGF9|UNC93A|SIRPB2|MMP25|EVI5|P4HA1|NMUR1|IL1RAP|KIAA1033|SERPINA1|USP15|SH3PXD2B|GPR97|STX…
5623	0.00063936	0.0057833	411	27451	467	33271	cell	DLC1|XRCC4|GDA|SLC9A3|RP2|PGD|SGMS1|MAP3K4|SERPINE2|LTB4R|ARHGEF40|PIK3CA|SDR9C7|VNN2|ADAM9|RAB27A|PTPRJ|BCL2L15|ROCK2|THY1|RETN|GLUL|SPAG6|SIPA1L1|MGAM|HSD11B1|EIF2AK3|IL1R2|IL1R1|AHCTF1|MYBL1|KCNJ2|DUSP18|UBASH3B|ARG2|DUSP16|DNMT3L|SLC28A1|MGAT4A|HGF|GAS7|FNIP1|DAGLB|ADAP2|RGS2|DEPTOR|GK|GPR84|MSR1|TTC26|FGF9|UNC93A|SIRPB2|MMP25|EVI5|P4HA1|NMUR1|IL1RAP|KIAA1033|SERPINA1|USP15|SH3PXD2B|GPR97|STX…
19867	0.00066166	0.005852	10	204	467	33271	outer membrane	ACSL1|PRG3|GK2|BNIP3L|AKAP6|KMO|GK|ACSL4|MGST1|CPT1A
31966	0.00077195	0.006679	22	732	467	33271	mitochondrial membrane	RNF144B|GDA|PRG3|GK2|CLU|PDK4|KMO|LETM2|CPT1A|SOD2|PPIF|PLA2G4A|ACSL1|SLC1A3|L2HGDH|SLC25A33|BNIP3L|ABCD3|GK|ACSL4|MGST1|PC
60205	0.00095784	0.0079925	5	54	467	33271	cytoplasmic membrane-bounded vesicle lumen	CLU|LTF|SERPINA1|HGF|TIMP1
31410	0.00096392	0.0079925	34	1363	467	33271	cytoplasmic vesicle	MSR1|NRP1|RAB3D|CLU|TLR1|GPRC5B|TLR7|TIMP1|SERPINE2|CXCR4|CRISPLD2|DUSP16|LTF|SERPINA1|SNX24|TBC1D2|RAB27A|SELP|CUBN|RAB8B|STX2|PIK3C2A|HGF|WIPI1|MARCH3|TMEM67|PLA2G4A|VAMP7|C12ORF39|SDCBP|SORT1|SCN8A|SLC40A1|TP53INP2
31982	0.0010343	0.0084007	36	1477	467	33271	vesicle	MSR1|NRP1|RAB3D|LTBP2|CLU|TLR1|GPRC5B|TLR7|TIMP1|SERPINE2|CXCR4|CRISPLD2|DUSP16|LTF|SERPINA1|SNX24|TBC1D2|RAB27A|SELP|CUBN|RAB8B|STX2|PIK3C2A|HGF|ANXA5|WIPI1|MARCH3|TMEM67|PLA2G4A|C12ORF39|VAMP7|SDCBP|SORT1|SCN8A|SLC40A1|TP53INP2
1726	0.0011574	0.0090349	8	147	467	33271	ruffle	PTPRJ|PLEK|PDLIM7|BMX|ARAP3|SAMSN1|GAS7|FGD4
36020	0.0011577	0.0090349	2	4	467	33271	endolysosome membrane	TLR7|TLR8
31983	0.0013257	0.010147	5	58	467	33271	vesicle lumen	CLU|LTF|SERPINA1|HGF|TIMP1
5614	0.0016138	0.012119	3	17	467	33271	interstitial matrix	MAMDC2|ADAMTSL4|ECM2
31252	0.0021726	0.015978	14	410	467	33271	cell leading edge	PTPRJ|PDLIM7|PLEK|BMX|SAMSN1|GAS7|NCKAP1|SLC1A2|TIAM2|PTK2B|CXCR4|PIK3CA|ARAP3|FGD4
44438	0.0022482	0.015978	6	95	467	33271	microbody part	RAB8B|ACSL1|AGPS|ABCD3|ACSL4|MGST1
44439	0.0022482	0.015978	6	95	467	33271	peroxisomal part	RAB8B|ACSL1|AGPS|ABCD3|ACSL4|MGST1
10008	0.0023211	0.016207	14	413	467	33271	endosome membrane	IRAK2|SNX18|CUBN|APPL2|WIPI1|TLR7|TLR8|MARCH3|VAMP7|SORT1|RHOB|SNX13|SNX10|RAB27A
44440	0.0028179	0.019336	14	422	467	33271	endosomal part	IRAK2|SNX18|CUBN|APPL2|WIPI1|TLR7|TLR8|MARCH3|VAMP7|SORT1|RHOB|SNX13|SNX10|RAB27A
31988	0.003068	0.020696	32	1353	467	33271	membrane-bounded vesicle	LTBP2|RAB3D|CLU|TLR1|GPRC5B|TLR7|TIMP1|SERPINE2|CXCR4|CRISPLD2|DUSP16|LTF|SERPINA1|SNX24|TBC1D2|RAB27A|SELP|CUBN|STX2|PIK3C2A|HGF|ANXA5|WIPI1|MARCH3|TMEM67|PLA2G4A|VAMP7|C12ORF39|SDCBP|SORT1|SCN8A|SLC40A1
48471	0.0033544	0.022251	18	622	467	33271	perinuclear region of cytoplasm	GALNT3|TG|CYB5R4|RAB8B|NRP1|MS4A3|CKAP4|CLU|TPD52|RLF|PLA2G4A|MAP3K4|DGAT2|PTK2B|CCR2|AKAP6|SORT1|RASA2
16023	0.0038883	0.024892	30	1264	467	33271	cytoplasmic membrane-bounded vesicle	RAB3D|CLU|TLR1|GPRC5B|TLR7|TIMP1|SERPINE2|CXCR4|CRISPLD2|DUSP16|LTF|SERPINA1|SNX24|TBC1D2|RAB27A|SELP|CUBN|STX2|PIK3C2A|HGF|WIPI1|MARCH3|TMEM67|PLA2G4A|VAMP7|C12ORF39|SORT1|SDCBP|SCN8A|SLC40A1
2116	0.0039402	0.024892	2	7	467	33271	semaphorin receptor complex	NRP1|PLXNA1
31232	0.0039402	0.024892	2	7	467	33271	extrinsic to external side of plasma membrane	CUBN|SERPINE2
31093	0.0042436	0.02639	4	47	467	33271	platelet alpha granule lumen	CLU|SERPINA1|HGF|TIMP1
36019	0.005205	0.031388	2	8	467	33271	endolysosome	TLR7|TLR8
800	0.005205	0.031388	2	8	467	33271	lateral element	REC8|SYCP2
34774	0.005302	0.031495	4	50	467	33271	secretory granule lumen	CLU|SERPINA1|HGF|TIMP1
31233	0.0062574	0.036624	3	27	467	33271	intrinsic to external side of plasma membrane	GGT1|THY1|ADAM9
5739	0.0065029	0.037509	53	2663	467	33271	mitochondrion	DLC1|KYNU|GDA|SRP19|GLDC|TBC1D15|SLC1A3|AGPS|P4HA1|COL4A3BP|NT5C3|GPT2|PRG3|MXD1|DDIT4|ATP6V1A|GLUL|SLC25A33|G0S2|ME1|BCAT1|OLFM4|RAB3D|GK2|CLU|AASS|LETM2|KMO|ACSL1|ARG2|PITRM1|ABCD3|ACSL4|RNF144B|RAB8B|PDK4|AK4|CPT1A|SOD2|CAPRIN2|PPIF|PLA2G4A|ADAP2|RGS2|L2HGDH|NADKD1|MAPK14|TMLHE|BNIP3L|GK|MGST1|BCO2|PC
30426	0.0069129	0.039305	7	157	467	33271	growth cone	NRP1|TIAM2|CXCR4|PTK2B|CLU|BASP1|THY1
31253	0.0071587	0.040129	9	240	467	33271	cell projection membrane	TMEM67|PTPRJ|SLC1A2|CUBN|PLEK|AQP9|SLC9A3|BMX|NCKAP1
30427	0.0073901	0.040851	7	159	467	33271	site of polarized growth	NRP1|TIAM2|CXCR4|PTK2B|CLU|BASP1|THY1
5581	0.0078912	0.043023	7	161	467	33271	collagen	C1QA|MARCO|C1QB|COL4A1|MSR1|PLOD2|C1QC
43233	0.0081861	0.044028	68	3625	467	33271	organelle lumen	XRCC4|E2F3|SRP19|NR2E1|WBP4|AGPS|P4HA1|LTF|SERPINA1|SDR9C7|GPT2|TBL1XR1|REV1|STRN3|ENC1|MLXIPL|FOXN2|BASP1|AHR|ELL2|PCF11|REC8|DCLRE1A|HIF1A|HIPK3|HIPK2|JMJD1C|PNMA1|LMNB1|CLU|ABTB1|EGLN3|AHCTF1|AASS|ZNF655|ZBTB16|GPRC5B|SYCP2|IVNS1ABP|TIMP1|CORO2A|VDR|NPAS2|ARG2|DNMT3L|PITRM1|ABCD3|TEC|GTF3C3|MAFG|CES3|CUBN|COL4A1|PDK4|AK4|HGF|MLF1IP|SOD2|PPIF|JHDM1D|DUSP1|RGS2|MAPK14|TMLHE|ALOX5|RBPJ|TP53INP2|PC

## Sheet: DOWN_BP
GO-ID	p-value	corr p-value	x	n	X	N	Description	Genes in test set
48518	1.8506e-21	5.4259e-18	93	5151	212	35997	positive regulation of biological process	ADCY3|CD8A|MARCKSL1|RBM3|ITPKB|CBFA2T3|SKAP1|HLA-DMA|AQP3|FLT3LG|GATA2|TMEM173|TRAC|TICAM1|RAPGEF3|NQO1|MX1|LTB|SPN|LAG3|CD3G|BST2|CD3E|GZMA|CHP2|PRKCH|ZHX3|SERPING1|WNK2|UBE2C|DAPK2|NCR3|JUP|CD34|CD40LG|LCK|CX3CR1|GIPR|UBD|PEBP1|ROR2|STMN1|GADD45B|MAP3K12|CAMK1D|CLN6|NKD1|CALY|IFITM1|HLA-DRB1|USP2|CSF1|CD247|KLRK1|CNTFR|CCL5|CCL4|ITM2C|CD74|ALDH3A1|CDC42EP2|PTK6|BCL11B|CD4|GFI1|HLA-DPB1|CD5|RUNX…
2682	9.8297e-19	1.441e-15	46	1315	212	35997	regulation of immune system process	CD8A|RBP1|HLA-DRB1|IFITM1|CD8B|CSF1|CD247|KLRK1|ITPKB|CCL5|SKAP1|HLA-DMA|CCL4|CD74|AQP3|GATA2|TMEM173|TRAC|CNR2|TICAM1|CD4|UBASH3A|GFI1|HLA-DPB1|CD5|LAG3|CD27|SPN|FCER1A|SIT1|CD3G|BST2|CD3E|PRKCH|SERPING1|IGF2|IDO1|NCR3|TIGIT|KCNN4|CD40LG|CD34|FYN|LCK|IRF1|CAMK1D
48522	1.5809e-18	1.5451e-15	83	4551	212	35997	positive regulation of cellular process	ADCY3|CD8A|MARCKSL1|RBM3|ITPKB|CBFA2T3|SKAP1|HLA-DMA|FLT3LG|GATA2|TMEM173|TRAC|TICAM1|NQO1|MX1|LTB|SPN|CD3G|BST2|GZMA|CD3E|CHP2|PRKCH|ZHX3|UBE2C|DAPK2|JUP|CD34|CD40LG|LCK|GIPR|UBD|PEBP1|ROR2|STMN1|GADD45B|MAP3K12|CAMK1D|CLN6|NKD1|CALY|HLA-DRB1|IFITM1|USP2|CSF1|CD247|KLRK1|CNTFR|CCL5|CCL4|ITM2C|CD74|ALDH3A1|CDC42EP2|PTK6|BCL11B|CD4|GFI1|HLA-DPB1|CD5|RUNX3|CD27|SYNPO|SREBF1|FCER1A|BMP2|FLT4|LGALS1|…
44699	2.3559e-18	1.7269e-15	148	13307	212	35997	single-organism process	ADCY3|GFER|LPAR2|ITPKB|SLC7A5|AQP3|GATA2|TRAC|ISG15|GALR2|RAPGEF3|NQO1|MX1|MX2|SPN|CD3G|BST2|CD3E|PSD3|TMEM132A|SERPING1|WNK2|PTPRO|VASH1|JUP|CD34|CD40LG|CX3CR1|GPR56|ROR2|STMN1|GBP2|CALY|HLA-DRB1|IFITM1|ALDOC|OAS3|KLRK1|CNTFR|OAS2|CCL5|CCL4|CD74|LGALS3BP|EPHB6|PPP1R16B|MYO15A|PTK6|RASAL3|CNR2|HEG1|HLA-DPB1|PLXND1|MN1|RUNX3|SREBF1|FCER1A|UNC119|BMP2|LGALS1|MET|FSCN1|NR4A1|CELSR2|DOCK5|ANKH|PSMB8|…
50896	4.4841e-15	2.6295e-12	132	11679	212	35997	response to stimulus	ADCY3|RBM3|LPAR2|ITPKB|SLC7A5|AQP3|GATA2|TRAC|ISG15|GALR2|RAPGEF3|NQO1|MX1|MX2|SPN|CD3G|BST2|CD3E|CHP2|SERPING1|WNK2|PTPRO|JUP|CD40LG|CD34|CX3CR1|GPR56|ROR2|STMN1|GBP2|CALY|HLA-DRB1|RBP1|IFITM1|ALDOC|OAS3|KLRK1|FCGRT|CNTFR|OAS2|PTPRCAP|CCL5|CCL4|CD74|EPHB6|LGALS3BP|PPP1R16B|MYO15A|PTK6|RASAL3|CNR2|HLA-DPB1|IFITM10|PLXND1|RUNX3|FCER1A|SREBF1|UNC119|BMP2|LGALS1|EEF1A2|MET|NR4A1|CELSR2|DOCK5|ANKH|PS…
2694	1.0075e-14	4.9232e-12	27	476	212	35997	regulation of leukocyte activation	HLA-DRB1|CD247|KLRK1|ITPKB|CCL5|HLA-DMA|CD74|TRAC|TICAM1|CNR2|CD4|HLA-DPB1|CD5|CD27|LAG3|SPN|FCER1A|CD3G|SIT1|CD3E|IGF2|IDO1|TIGIT|FYN|CD40LG|LCK|IRF1
2376	1.4811e-14	6.2038e-12	57	2592	212	35997	immune system process	CD8A|CD8B|ITPKB|CBFA2T3|SLC7A5|HLA-DMA|SKAP1|FLT3LG|GATA2|TMEM173|TRAC|ISG15|TICAM1|MX1|MX2|LTB|SPN|CD3G|BST2|GZMA|CD3E|SERPING1|PTPRO|CTSW|NCR3|CD34|CD40LG|LCK|CX3CR1|UBD|GBP2|PRF1|HLA-DRB1|IFITM1|CSF1|CD247|OAS3|KLRK1|FCGRT|OAS2|CCL5|CCL4|CD74|BCL11B|CNR2|CD4|HLA-DPB1|CD5|CD27|CD7|CD1C|CD1B|PSMB8|OASL|FYN|IRF1|MPO
51249	3.7963e-14	1.3913e-11	25	410	212	35997	regulation of lymphocyte activation	HLA-DRB1|CD247|KLRK1|ITPKB|CCL5|HLA-DMA|CD74|TRAC|TICAM1|CD4|HLA-DPB1|CD5|CD27|LAG3|SPN|CD3G|SIT1|CD3E|IGF2|IDO1|TIGIT|FYN|CD40LG|LCK|IRF1
50865	5.7582e-14	1.8759e-11	27	510	212	35997	regulation of cell activation	HLA-DRB1|CD247|KLRK1|ITPKB|CCL5|HLA-DMA|CD74|TRAC|TICAM1|CNR2|CD4|HLA-DPB1|CD5|CD27|LAG3|SPN|FCER1A|CD3G|SIT1|CD3E|IGF2|IDO1|TIGIT|FYN|CD40LG|LCK|IRF1
50863	2.0243e-13	5.8334e-11	22	312	212	35997	regulation of T cell activation	SIT1|CD3G|HLA-DRB1|CD3E|CD247|KLRK1|IGF2|ITPKB|IDO1|CCL5|HLA-DMA|CD74|TIGIT|TRAC|FYN|LCK|IRF1|CD4|HLA-DPB1|CD5|LAG3|SPN
48584	2.3167e-13	5.8334e-11	43	1565	212	35997	positive regulation of response to stimulus	NKD1|CD8A|HLA-DRB1|CSF1|CD247|KLRK1|ITPKB|CCL5|SKAP1|HLA-DMA|CCL4|CD74|TMEM173|TRAC|TICAM1|CD4|GFI1|HLA-DPB1|LAG3|CD27|FCER1A|BMP2|CD3G|BST2|CD3E|FLT4|LGALS1|CHP2|PRKCH|SERPING1|IGF2|IDO1|NCR3|JUP|KCNN4|NPY|CD40LG|FYN|LCK|UBD|PEBP1|ROR2|CAMK1D
2684	2.3875e-13	5.8334e-11	32	815	212	35997	positive regulation of immune system process	HLA-DRB1|CD247|KLRK1|ITPKB|CCL5|CCL4|HLA-DMA|SKAP1|CD74|AQP3|TMEM173|TRAC|TICAM1|CD4|HLA-DPB1|CD5|CD27|LAG3|SPN|FCER1A|CD3G|CD3E|PRKCH|IGF2|SERPING1|IDO1|NCR3|KCNN4|CD40LG|FYN|LCK|CAMK1D
6952	2.8113e-13	6.3405e-11	40	1350	212	35997	defense response	PRF1|CD8A|HLA-DRB1|IFITM1|CSF1|OAS3|KLRK1|OAS2|CCL5|PTPRCAP|CCL4|CD74|TMEM173|LGALS3BP|TRAC|ISG15|CNR2|TICAM1|CD4|HLA-DPB1|MX1|MX2|SPN|BMP2|BST2|SERPING1|IDO1|PSMB8|NCR3|KCNN4|OASL|P2RY11|CD40LG|CX3CR1|PTGDR|IRF1|MPO|UBD|GBP2|CAMK1D
2696	1.481e-12	3.1017e-10	21	302	212	35997	positive regulation of leukocyte activation	FCER1A|CD3G|HLA-DRB1|CD3E|CD247|KLRK1|IGF2|ITPKB|CCL5|HLA-DMA|CD74|TRAC|CD40LG|FYN|LCK|TICAM1|CD4|HLA-DPB1|CD5|SPN|CD27
32501	3.5387e-12	6.3442e-10	104	8437	212	35997	multicellular organismal process	ADCY3|GFER|ITPKB|SLC7A5|AQP3|GATA2|GALR2|RAPGEF3|NQO1|SPN|BST2|CD3E|PSD3|TMEM132A|SERPING1|PTPRO|VASH1|JUP|CD40LG|CD34|CX3CR1|GPR56|ROR2|STMN1|HLA-DRB1|IFITM1|ALDOC|FCGRT|CNTFR|CCL5|CD74|EPHB6|MYO15A|PTK6|CNR2|HEG1|HLA-DPB1|PLXND1|MN1|RUNX3|SREBF1|UNC119|BMP2|LGALS1|MET|NR4A1|CELSR2|ANKH|ABCG1|PSMB8|NREP|NPY|CSRNP1|HOPX|CD8A|CBFA2T3|HLA-DMA|RAI2|FLT3LG|ASGR2|TMEM173|LTB|PHC1|DHCR24|PRKCH|SIGMAR1|…
48583	3.6576e-12	6.3442e-10	66	3837	212	35997	regulation of response to stimulus	CD8A|CD8B|ITPKB|SKAP1|HLA-DMA|KANK2|GATA2|TMEM173|TRAC|TICAM1|RAPGEF3|LAG3|SPN|CD3G|BST2|CD3E|CHP2|PSD3|PRKCH|SERPING1|WNK2|PTPRO|NCR3|JUP|CD34|CD40LG|LCK|UBD|PEBP1|ROR2|GADD45B|SRGAP1|MAP3K12|CAMK1D|NKD1|HLA-DRB1|IFITM1|AGFG2|CSF1|CD247|KLRK1|CCL5|CCL4|CD74|PLEKHG3|CDC42EP2|RASAL3|CNR2|CD4|UBASH3A|GFI1|HLA-DPB1|CD27|FCER1A|BMP2|FLT4|LGALS1|MET|IGF2|IDO1|KCNN4|NREP|NPY|FYN|IRF1|HOPX
50867	3.6883e-12	6.3442e-10	21	316	212	35997	positive regulation of cell activation	FCER1A|CD3G|HLA-DRB1|CD3E|CD247|KLRK1|IGF2|ITPKB|CCL5|HLA-DMA|CD74|TRAC|CD40LG|FYN|LCK|TICAM1|CD4|HLA-DPB1|CD5|SPN|CD27
51251	3.8948e-12	6.3442e-10	20	277	212	35997	positive regulation of lymphocyte activation	CD3G|HLA-DRB1|CD3E|CD247|KLRK1|IGF2|ITPKB|CCL5|HLA-DMA|CD74|TRAC|CD40LG|FYN|LCK|TICAM1|CD4|HLA-DPB1|CD5|CD27|SPN
51239	4.7698e-12	7.3606e-10	55	2756	212	35997	regulation of multicellular organismal process	ITPKB|HLA-DMA|AQP3|GATA2|ISG15|TICAM1|RAPGEF3|LTB|LAG3|SPN|BST2|CD3E|ZHX3|PRKCH|SERPING1|PTPRO|VASH1|JUP|CD34|CD40LG|CX3CR1|LCK|ROR2|PEBP1|CAMK1D|NKD1|RBP1|HLA-DRB1|IFITM1|USP2|CSF1|KLRK1|CCL5|ITM2C|CD74|PTK6|CNR2|CD4|UBASH3A|GFI1|PLXND1|CD27|FCER1A|SREBF1|BMP2|FLT4|LGALS1|MET|IDO1|ANKH|TIGIT|NREP|IRF1|HOPX|ID3
44707	8.2838e-12	1.2144e-09	103	8401	212	35997	single-multicellular organism process	ADCY3|GFER|ITPKB|SLC7A5|AQP3|GATA2|GALR2|RAPGEF3|NQO1|SPN|BST2|CD3E|PSD3|TMEM132A|SERPING1|PTPRO|VASH1|JUP|CD40LG|CD34|CX3CR1|GPR56|ROR2|STMN1|HLA-DRB1|IFITM1|ALDOC|CNTFR|CCL5|CD74|EPHB6|MYO15A|PTK6|CNR2|HEG1|HLA-DPB1|PLXND1|MN1|RUNX3|SREBF1|UNC119|BMP2|LGALS1|MET|NR4A1|CELSR2|ANKH|ABCG1|PSMB8|NREP|NPY|CSRNP1|HOPX|CD8A|CBFA2T3|HLA-DMA|RAI2|FLT3LG|ASGR2|TMEM173|LTB|PHC1|DHCR24|PRKCH|SIGMAR1|NCR3|F…
44700	3.9665e-11	5.2863e-09	97	7778	212	35997	single organism signaling	ADCY3|LPAR2|ITPKB|TRAC|ISG15|GALR2|RAPGEF3|NQO1|MX1|MX2|SPN|CD3G|BST2|CD3E|WNK2|PTPRO|JUP|CD34|CX3CR1|GPR56|ROR2|STMN1|GBP2|CALY|HLA-DRB1|IFITM1|OAS3|KLRK1|CNTFR|OAS2|CCL5|CCL4|CD74|EPHB6|LGALS3BP|PPP1R16B|PTK6|RASAL3|CNR2|HLA-DPB1|PLXND1|FCER1A|SREBF1|UNC119|BMP2|LGALS1|MET|NR4A1|CELSR2|DOCK5|PSMB8|OASL|NPY|CSRNP1|CD8A|CD8B|SKAP1|FLT3LG|ASGR2|TICAM1|LTB|LAG3|DHCR24|SIT1|PRKCH|SIGMAR1|DAPK2|UBE2C…
23052	3.9665e-11	5.2863e-09	97	7778	212	35997	signaling	ADCY3|LPAR2|ITPKB|TRAC|ISG15|GALR2|RAPGEF3|NQO1|MX1|MX2|SPN|CD3G|BST2|CD3E|WNK2|PTPRO|JUP|CD34|CX3CR1|GPR56|ROR2|STMN1|GBP2|CALY|HLA-DRB1|IFITM1|OAS3|KLRK1|CNTFR|OAS2|CCL5|CCL4|CD74|EPHB6|LGALS3BP|PPP1R16B|PTK6|RASAL3|CNR2|HLA-DPB1|PLXND1|FCER1A|SREBF1|UNC119|BMP2|LGALS1|MET|NR4A1|CELSR2|DOCK5|PSMB8|OASL|NPY|CSRNP1|CD8A|CD8B|SKAP1|FLT3LG|ASGR2|TICAM1|LTB|LAG3|DHCR24|SIT1|PRKCH|SIGMAR1|DAPK2|UBE2C…
7165	4.7764e-11	6.0889e-09	92	7143	212	35997	signal transduction	ADCY3|CD8A|CD8B|LPAR2|ITPKB|SKAP1|FLT3LG|ASGR2|TRAC|ISG15|GALR2|TICAM1|RAPGEF3|MX1|LTB|MX2|SPN|LAG3|DHCR24|SIT1|CD3G|BST2|CD3E|PRKCH|WNK2|UBE2C|DAPK2|SIGMAR1|PTPRO|JUP|HUNK|CD34|LCK|GPR56|CX3CR1|GIPR|PTGDR|PEBP1|ROR2|STMN1|GBP2|MAP3K12|SRGAP1|NKD1|CALY|IFITM1|HLA-DRB1|CD247|KLRK1|OAS3|CNTFR|OAS2|CCL5|CCL4|CD74|GPR3|PPP1R16B|LGALS3BP|EPHB6|LY6E|PTK6|CNR2|RASAL3|CD4|HLA-DPB1|PLXND1|CD5|FEN1|CD27|CD…
50870	8.8074e-11	1.076e-08	17	208	212	35997	positive regulation of T cell activation	CD3G|HLA-DRB1|CD3E|CD247|KLRK1|IGF2|ITPKB|CCL5|HLA-DMA|CD74|TRAC|FYN|LCK|CD4|HLA-DPB1|CD5|SPN
31295	1.7067e-10	2.0016e-08	12	73	212	35997	T cell costimulation	TRAC|CD3G|HLA-DRB1|FYN|CD3E|CD247|LCK|KLRK1|CD4|HLA-DPB1|CD5|SPN
7166	1.8689e-10	2.1076e-08	63	3834	212	35997	cell surface receptor signaling pathway	ADCY3|CD8A|CD8B|LPAR2|ITPKB|SKAP1|ASGR2|TRAC|ISG15|TICAM1|GALR2|MX1|MX2|LAG3|SPN|CD3G|CD3E|SIGMAR1|PTPRO|JUP|LCK|CX3CR1|GIPR|PTGDR|GPR56|ROR2|GBP2|NKD1|CALY|HLA-DRB1|IFITM1|CD247|OAS3|KLRK1|CNTFR|OAS2|CCL5|CD74|GPR3|EPHB6|LY6E|CNR2|CD4|HLA-DPB1|PLXND1|CD27|CD7|FCER1A|SREBF1|IL2RB|BMP2|FLT4|MET|NR4A1|CELSR2|IGF2|PSMB8|OASL|P2RY11|NPY|FYN|CSRNP1|IRF1
31294	2.0265e-10	2.2007e-08	12	74	212	35997	lymphocyte costimulation	TRAC|CD3G|HLA-DRB1|FYN|CD3E|CD247|LCK|KLRK1|CD4|HLA-DPB1|CD5|SPN
6955	2.4937e-10	2.6113e-08	39	1574	212	35997	immune response	PRF1|CD8A|HLA-DRB1|IFITM1|CD8B|CSF1|OAS3|FCGRT|OAS2|CCL5|HLA-DMA|CCL4|CD74|TMEM173|ISG15|CNR2|TICAM1|CD4|HLA-DPB1|MX1|LTB|MX2|CD27|SPN|CD7|BST2|GZMA|CD1C|CD1B|SERPING1|PSMB8|NCR3|CTSW|OASL|CD40LG|CX3CR1|IRF1|UBD|GBP2
7154	3.3928e-10	3.4303e-08	97	8036	212	35997	cell communication	ADCY3|LPAR2|ITPKB|TRAC|ISG15|GALR2|RAPGEF3|NQO1|MX1|MX2|SPN|CD3G|BST2|CD3E|WNK2|PTPRO|JUP|CD34|CX3CR1|GPR56|ROR2|STMN1|GBP2|CALY|HLA-DRB1|IFITM1|OAS3|KLRK1|CNTFR|OAS2|CCL5|CCL4|CD74|EPHB6|LGALS3BP|PPP1R16B|PTK6|RASAL3|CNR2|HLA-DPB1|PLXND1|FCER1A|SREBF1|UNC119|BMP2|LGALS1|MET|NR4A1|CELSR2|DOCK5|PSMB8|OASL|NPY|CSRNP1|CD8A|CD8B|SKAP1|FLT3LG|ASGR2|TICAM1|LTB|LAG3|DHCR24|SIT1|PRKCH|SIGMAR1|DAPK2|UBE2C…
50794	4.6415e-10	4.5288e-08	145	15424	212	35997	regulation of cellular process	ADCY3|RBM3|LPAR2|ITPKB|AQP3|KANK2|GATA2|TRAC|ISG15|GALR2|RAPGEF3|NQO1|MX1|MX2|SPN|CD3G|BST2|CD3E|C11ORF31|CHP2|PSD3|ZHX3|TMEM132A|WNK2|PTPRO|VASH1|JUP|CD34|CD40LG|CX3CR1|GPR56|ROR2|STMN1|GBP2|CALY|HLA-DRB1|RBP1|IFITM1|AGFG2|OAS3|KLRK1|CNTFR|OAS2|CCL5|CCL4|CD74|LGALS3BP|EPHB6|CDC42EP2|PPP1R16B|PTK6|CNR2|RASAL3|UBASH3A|HLA-DPB1|PLXND1|RUNX3|SREBF1|FCER1A|UNC119|BMP2|LGALS1|MET|NR4A1|CELSR2|DOCK5|PS…
50776	4.7883e-10	4.5288e-08	29	865	212	35997	regulation of immune response	HLA-DRB1|IFITM1|CD8A|CD8B|CD247|KLRK1|CCL5|HLA-DMA|SKAP1|CD74|TMEM173|TRAC|TICAM1|CD4|HLA-DPB1|LAG3|SPN|FCER1A|CD3G|BST2|CD3E|SERPING1|IDO1|NCR3|FYN|CD40LG|CD34|LCK|IRF1
50789	7.4616e-10	6.8367e-08	151	16550	212	35997	regulation of biological process	ADCY3|RBM3|LPAR2|ITPKB|AQP3|KANK2|GATA2|TRAC|ISG15|GALR2|RAPGEF3|NQO1|MX1|MX2|SPN|CD3G|BST2|CD3E|C11ORF31|CHP2|PSD3|ZHX3|TMEM132A|SERPING1|WNK2|PTPRO|VASH1|JUP|CD34|CD40LG|CX3CR1|GPR56|ROR2|STMN1|GBP2|CALY|HLA-DRB1|RBP1|IFITM1|AGFG2|OAS3|KLRK1|CNTFR|OAS2|CCL5|CCL4|CD74|PPP1R16B|LGALS3BP|EPHB6|CDC42EP2|PTK6|CNR2|RASAL3|UBASH3A|HLA-DPB1|PLXND1|RUNX3|SREBF1|FCER1A|UNC119|BMP2|LGALS1|MET|NR4A1|CELSR2…
45321	9.0936e-10	8.0795e-08	23	522	212	35997	leukocyte activation	CD3G|CD8A|BST2|CD8B|CD3E|CSF1|KLRK1|CD1C|ITPKB|CCL5|HLA-DMA|CD74|CD40LG|FYN|BCL11B|LCK|CX3CR1|TICAM1|IRF1|UBD|CD4|SPN|CD7
6950	1.082e-09	9.3308e-08	65	4205	212	35997	response to stress	CD8A|RBM3|SLC7A5|GATA2|TMEM173|TRAC|ISG15|TICAM1|RAPGEF3|NQO1|MX1|MX2|SPN|DHCR24|BST2|PRKCH|SERPING1|NCR3|CD34|CD40LG|LCK|PTGDR|CX3CR1|UBD|PEBP1|ROR2|GADD45B|MAP3K12|GBP2|CAMK1D|PRF1|C17ORF70|HLA-DRB1|IFITM1|CSF1|ALDOC|OAS3|KLRK1|OAS2|PTPRCAP|CCL5|CCL4|CD74|ALDH3A1|IGSF10|LGALS3BP|CNR2|CD4|HLA-DPB1|FEN1|FCER1A|SREBF1|BMP2|LGALS1|MET|IDO1|PSMB8|KCNN4|OASL|NREP|P2RY11|FYN|IRF1|MPO|ID3
51716	3.6777e-09	3.0809e-07	100	8755	212	35997	cellular response to stimulus	ADCY3|RBM3|LPAR2|ITPKB|TRAC|ISG15|GALR2|RAPGEF3|NQO1|MX1|MX2|SPN|CD3G|BST2|CD3E|CHP2|WNK2|PTPRO|JUP|CD34|CX3CR1|GPR56|ROR2|STMN1|GBP2|CALY|HLA-DRB1|IFITM1|OAS3|KLRK1|CNTFR|OAS2|CCL5|CCL4|CD74|EPHB6|LGALS3BP|PPP1R16B|PTK6|RASAL3|CNR2|HLA-DPB1|PLXND1|FCER1A|SREBF1|UNC119|BMP2|LGALS1|MET|NR4A1|CELSR2|DOCK5|PSMB8|OASL|NREP|NPY|CSRNP1|CD8A|CD8B|SKAP1|FLT3LG|ASGR2|TMEM173|TICAM1|LTB|LAG3|DHCR24|SIT1|PR…
7275	4.6729e-09	3.8058e-07	80	6133	212	35997	multicellular organismal development	CD8A|ITPKB|CBFA2T3|RAI2|HLA-DMA|SLC7A5|AQP3|FLT3LG|ASGR2|GATA2|GALR2|RAPGEF3|LTB|PHC1|SPN|DHCR24|BST2|CD3E|PSD3|PRKCH|TMEM132A|SIGMAR1|PTPRO|VASH1|JUP|HUNK|CD34|CD40LG|LCK|CX3CR1|PTGDR|GPR56|UBD|PEBP1|ROR2|STMN1|GADD45B|SRGAP1|CAMK1D|NKD1|HLA-DRB1|USP2|ALDOC|CSF1|CNTFR|CCL5|ITM2C|CD74|IGSF10|LY6E|PTK6|MYO15A|BCL11B|PAFAH1B3|HEG1|ETNK2|CD4|GFI1|HLA-DPB1|PLXND1|RUNX3|APBA1|SREBF1|BMP2|FLT4|LGALS1|M…
32502	6.0318e-09	4.7798e-07	85	6800	212	35997	developmental process	CD8A|ITPKB|CBFA2T3|RAI2|HLA-DMA|SLC7A5|AQP3|FLT3LG|ASGR2|GATA2|GALR2|RAPGEF3|LTB|PHC1|SPN|DHCR24|BST2|CD3E|PSD3|PRKCH|TMEM132A|ZHX3|SIGMAR1|PTPRO|VASH1|JUP|HUNK|CD34|CD40LG|LCK|GPR56|CX3CR1|PTGDR|UBD|PEBP1|ROR2|FCRLA|STMN1|GADD45B|SRGAP1|CAMK1D|NKD1|HLA-DRB1|USP2|ALDOC|CSF1|CNTFR|CCL5|ITM2C|CD74|ALDH3A1|IGSF10|LY6E|PTK6|MYO15A|BCL11B|PAFAH1B3|HEG1|ETNK2|CD4|GFI1|HLA-DPB1|PLXND1|RUNX3|APBA1|SREBF1…
1775	6.2784e-09	4.8443e-07	26	757	212	35997	cell activation	CD8A|CD8B|CSF1|KLRK1|ITPKB|CCL5|HLA-DMA|CD74|BCL11B|TICAM1|CD4|RAPGEF3|SPN|CD7|CD3G|BST2|CD3E|CD1C|PRKCH|SERPING1|FYN|CD40LG|CX3CR1|LCK|IRF1|UBD
65007	7.9278e-09	5.9601e-07	153	17307	212	35997	biological regulation	ADCY3|RBM3|LPAR2|ITPKB|SLC7A5|AQP3|KANK2|GATA2|TRAC|ISG15|GALR2|RAPGEF3|NQO1|MX1|MX2|SPN|CD3G|BST2|CD3E|C11ORF31|CHP2|PSD3|ZHX3|TMEM132A|SERPING1|WNK2|PTPRO|VASH1|JUP|CD34|CD40LG|CX3CR1|GPR56|ROR2|STMN1|GBP2|CALY|HLA-DRB1|RBP1|IFITM1|AGFG2|OAS3|KLRK1|CNTFR|OAS2|CCL5|CCL4|CD74|PPP1R16B|LGALS3BP|EPHB6|CDC42EP2|PTK6|CNR2|RASAL3|HEG1|UBASH3A|HLA-DPB1|PLXND1|RUNX3|SREBF1|FCER1A|UNC119|BMP2|LGALS1|MET|…
48731	1.1565e-08	8.4773e-07	72	5250	212	35997	system development	CD8A|ITPKB|CBFA2T3|HLA-DMA|SLC7A5|AQP3|FLT3LG|ASGR2|GATA2|GALR2|RAPGEF3|LTB|SPN|DHCR24|CD3E|PSD3|PRKCH|TMEM132A|SIGMAR1|PTPRO|VASH1|JUP|CD34|CD40LG|LCK|CX3CR1|GPR56|UBD|PEBP1|ROR2|STMN1|SRGAP1|CAMK1D|NKD1|HLA-DRB1|USP2|ALDOC|CSF1|CNTFR|CCL5|ITM2C|CD74|LY6E|MYO15A|BCL11B|PTK6|PAFAH1B3|HEG1|ETNK2|CD4|GFI1|HLA-DPB1|PLXND1|RUNX3|APBA1|SREBF1|BMP2|FLT4|LGALS1|MET|NR4A1|CELSR2|IGF2|ANKH|PSMB8|NREP|NPY|…
50793	2.737e-08	1.9573e-06	43	2195	212	35997	regulation of developmental process	NKD1|IFITM1|RBP1|USP2|CSF1|ITPKB|CCL5|HLA-DMA|ITM2C|CD74|AQP3|GATA2|CDC42EP2|PTK6|GFI1|RAPGEF3|PLXND1|SPN|CD27|BMP2|FMNL3|CD3E|FLT4|LGALS1|MET|PRKCH|ZHX3|IDO1|ANKH|PTPRO|VASH1|ABCG1|JUP|NREP|CD34|FYN|LCK|CX3CR1|IRF1|HOPX|ROR2|ID3|CAMK1D
50778	3.8376e-08	2.679e-06	22	566	212	35997	positive regulation of immune response	FCER1A|CD3G|HLA-DRB1|CD3E|CD247|KLRK1|SERPING1|IDO1|CCL5|SKAP1|HLA-DMA|CD74|NCR3|TMEM173|TRAC|CD40LG|FYN|LCK|TICAM1|CD4|HLA-DPB1|LAG3
48519	8.8771e-08	6.0529e-06	64	4517	212	35997	negative regulation of biological process	RBM3|KANK2|GATA2|ISG15|MX1|LAG3|SPN|DHCR24|BST2|CD3E|PRKCH|TMEM132A|ZHX3|SERPING1|WNK2|UBE2C|PTPRO|VASH1|JUP|CD34|CD40LG|LCK|CX3CR1|UBD|PEBP1|ROR2|STMN1|GADD45B|NKD1|RBP1|HLA-DRB1|IFITM1|USP2|OAS3|CNTFR|CCL5|ITM2C|CCL4|CD74|BCL11B|PTK6|RASAL3|CNR2|UBASH3A|GFI1|CD27|RUNX3|SREBF1|SERGEF|IL2RB|BMP2|FLT4|LGALS1|MET|IDO1|PSMB8|ABCG1|TIGIT|OASL|FYN|IRF1|HOPX|MPO|ID3
9607	1.0527e-07	7.0146e-06	25	790	212	35997	response to biotic stimulus	PRF1|IFITM1|HLA-DRB1|CD8A|OAS3|KLRK1|OAS2|CCL5|CCL4|TMEM173|ISG15|TICAM1|CNR2|CD4|IFITM10|GFI1|MX1|SPN|BST2|IDO1|OASL|CX3CR1|IRF1|MPO|STMN1
51707	2.1709e-07	1.4106e-05	24	749	212	35997	response to other organism	PRF1|CD8A|HLA-DRB1|BST2|IFITM1|KLRK1|OAS3|IDO1|OAS2|CCL5|CCL4|TMEM173|OASL|ISG15|CNR2|CX3CR1|TICAM1|IRF1|MPO|CD4|GFI1|STMN1|MX1|SPN
2252	2.2131e-07	1.4106e-05	21	558	212	35997	immune effector process	PRF1|CD8A|IFITM1|BST2|HLA-DRB1|OAS3|CD1C|SERPING1|OAS2|HLA-DMA|CD74|TMEM173|OASL|ISG15|CD40LG|CX3CR1|TICAM1|IRF1|MPO|MX1|CD27
48856	2.4962e-07	1.5572e-05	75	5972	212	35997	anatomical structure development	CD8A|ITPKB|CBFA2T3|RAI2|HLA-DMA|SLC7A5|AQP3|FLT3LG|ASGR2|GATA2|GALR2|RAPGEF3|LTB|SPN|DHCR24|CD3E|PSD3|PRKCH|TMEM132A|SIGMAR1|PTPRO|VASH1|JUP|CD34|CD40LG|LCK|CX3CR1|GPR56|UBD|PEBP1|ROR2|STMN1|SRGAP1|CAMK1D|NKD1|HLA-DRB1|USP2|ALDOC|CSF1|CNTFR|CCL5|ITM2C|CD74|IGSF10|LY6E|MYO15A|BCL11B|PTK6|PAFAH1B3|HEG1|ETNK2|CD4|GFI1|HLA-DPB1|PLXND1|RUNX3|APBA1|SREBF1|BMP2|FLT4|LGALS1|MET|NR4A1|CELSR2|IGF2|ANKH|PSM…
9967	3.0705e-07	1.8756e-05	27	975	212	35997	positive regulation of signal transduction	NKD1|CD8A|CSF1|ITPKB|CCL5|CCL4|SKAP1|CD74|TICAM1|CD4|GFI1|CD27|FCER1A|BMP2|BST2|CD3E|FLT4|LGALS1|CHP2|PRKCH|IGF2|JUP|KCNN4|LCK|ROR2|PEBP1|UBD
10941	6.0939e-07	3.6464e-05	36	1754	212	35997	regulation of cell death	CNTFR|CCL5|ITM2C|CD74|KANK2|BCL11B|NQO1|MX1|CD27|RUNX3|DHCR24|IL2RB|BMP2|CD3G|GZMA|CD3E|FLT4|LGALS1|MET|PRKCH|TMEM132A|NR4A1|IDO1|DAPK2|SIGMAR1|PSMB8|JUP|CD40LG|CD34|LCK|CX3CR1|IRF1|MPO|UBD|ID3|CAMK1D
9615	6.7602e-07	3.9052e-05	15	265	212	35997	response to virus	PRF1|BST2|IFITM1|CD8A|OAS3|OAS2|CCL5|CCL4|TMEM173|OASL|ISG15|TICAM1|IRF1|STMN1|MX1
10033	6.7928e-07	3.9052e-05	48	2936	212	35997	response to organic substance	ADCY3|PRF1|IFITM1|RBP1|HLA-DRB1|ALDOC|RBM3|KLRK1|OAS3|CNTFR|OAS2|CCL5|CD74|AQP3|ALDH3A1|TMEM173|ISG15|PTK6|CNR2|TICAM1|GFI1|HLA-DPB1|MX1|MX2|CD27|SREBF1|IL2RB|BMP2|BST2|FLT4|LGALS1|MET|NR4A1|IGF2|IDO1|PSMB8|ABCG1|JUP|OASL|P2RY11|FYN|CX3CR1|PTGDR|IRF1|MPO|UBD|PEBP1|GBP2
43067	9.9366e-07	5.5797e-05	35	1695	212	35997	regulation of programmed cell death	CNTFR|CCL5|ITM2C|CD74|KANK2|BCL11B|NQO1|MX1|CD27|RUNX3|DHCR24|IL2RB|BMP2|CD3G|GZMA|CD3E|FLT4|LGALS1|MET|TMEM132A|NR4A1|PRKCH|IDO1|DAPK2|SIGMAR1|PSMB8|JUP|CD40LG|LCK|CX3CR1|IRF1|MPO|UBD|ID3|CAMK1D
51704	1.0086e-06	5.5797e-05	80	6798	212	35997	multi-organism process	CD8A|CD8B|GFER|RPS2|HLA-DMA|FAM83D|TMEM173|ISG15|TICAM1|GALR2|MX1|SPN|DHCR24|FMNL3|CD3G|BST2|CD3E|GZMA|GZMB|PALLD|UBE2C|PTPRO|JUP|EPB41L1|CD34|LCK|CX3CR1|UBD|PTGFRN|STMN1|MAP3K12|SRGAP1|CLN6|SEPT9|PRF1|CALY|HLA-DRB1|IFITM1|ALDOC|CD247|OAS3|KLRK1|FCGRT|CNTFR|OAS2|CCL5|CCL4|CD74|CDC42EP2|BCL11B|CNR2|HEG1|CD4|GFI1|PLXND1|NEFL|RUNX3|FEN1|APBA1|IL2RB|BMP2|MET|FSCN1|SUN2|CELSR2|IDO1|PSMB8|ABCG1|CDC25B|…
46649	1.1966e-06	6.4567e-05	18	431	212	35997	lymphocyte activation	CD3G|BST2|CD8A|CD3E|CD8B|CD1C|KLRK1|ITPKB|HLA-DMA|CD74|CD40LG|FYN|BCL11B|LCK|IRF1|CD4|SPN|CD7
10647	1.2112e-06	6.4567e-05	27	1037	212	35997	positive regulation of cell communication	NKD1|CD8A|CSF1|ITPKB|CCL5|CCL4|SKAP1|CD74|TICAM1|CD4|GFI1|CD27|FCER1A|BMP2|BST2|CD3E|FLT4|LGALS1|CHP2|PRKCH|IGF2|JUP|KCNN4|LCK|ROR2|PEBP1|UBD
23056	1.2638e-06	6.617e-05	27	1039	212	35997	positive regulation of signaling	NKD1|CD8A|CSF1|ITPKB|CCL5|CCL4|SKAP1|CD74|TICAM1|CD4|GFI1|CD27|FCER1A|BMP2|BST2|CD3E|FLT4|LGALS1|CHP2|PRKCH|IGF2|JUP|KCNN4|LCK|ROR2|PEBP1|UBD
2000026	1.9747e-06	0.00010157	35	1739	212	35997	regulation of multicellular organismal development	NKD1|RBP1|USP2|CSF1|ITPKB|CCL5|HLA-DMA|ITM2C|CD74|AQP3|GATA2|PTK6|GFI1|RAPGEF3|PLXND1|CD27|SPN|BMP2|CD3E|LGALS1|MET|PRKCH|IDO1|ANKH|PTPRO|VASH1|JUP|NREP|CD34|LCK|CX3CR1|IRF1|HOPX|ROR2|CAMK1D
2697	2.4971e-06	0.00012409	15	291	212	35997	regulation of immune effector process	FCER1A|BST2|CD8B|CD247|KLRK1|SERPING1|CD74|NCR3|TMEM173|CD40LG|FYN|LCK|CD4|LAG3|SPN
42110	2.4971e-06	0.00012409	15	291	212	35997	T cell activation	CD3G|CD8A|CD3E|CD8B|CD1C|ITPKB|HLA-DMA|CD74|FYN|BCL11B|LCK|IRF1|CD4|SPN|CD7
43900	2.8702e-06	0.00014026	37	1950	212	35997	regulation of multi-organism process	CALY|IFITM1|CD8B|CD247|OAS3|CCL5|ITM2C|CCL4|GATA2|CDC42EP2|PPP1R16B|TMEM173|PTK6|CD4|GFI1|MX1|SPN|SYNPO|SREBF1|FMNL3|BMP2|BST2|FLT4|LGALS1|MET|PRKCH|IGF2|UBE2C|PTPRO|OASL|FYN|LCK|MPO|UBD|PEBP1|STMN1|CAMK1D
1817	2.9908e-06	0.00014375	19	516	212	35997	regulation of cytokine production	FCER1A|HLA-DRB1|BST2|CD3E|FLT4|KLRK1|IDO1|CD74|TIGIT|ISG15|CD34|CD40LG|TICAM1|IRF1|CD4|UBASH3A|LTB|LAG3|SPN
51607	3.5013e-06	0.00016558	12	166	212	35997	defense response to virus	PRF1|TMEM173|OASL|CD8A|IFITM1|BST2|ISG15|TICAM1|IRF1|OAS3|OAS2|MX1
42221	4.4956e-06	0.00020923	61	4590	212	35997	response to chemical stimulus	ADCY3|RBM3|AQP3|TMEM173|ISG15|TICAM1|NQO1|MX1|MX2|SPN|BST2|CD3E|CHP2|PTPRO|JUP|LCK|PTGDR|GIPR|CX3CR1|UBD|PEBP1|SRGAP1|GBP2|PRF1|HLA-DRB1|RBP1|IFITM1|ALDOC|OAS3|KLRK1|CNTFR|OAS2|CCL5|CCL4|CD74|ALDH3A1|PTK6|CNR2|GFI1|HLA-DPB1|PLXND1|CD27|RUNX3|SREBF1|IL2RB|BMP2|FLT4|LGALS1|EEF1A2|MET|NR4A1|IGF2|IDO1|PSMB8|ABCG1|OASL|P2RY11|FYN|IRF1|MPO|BCAR3
2768	4.9319e-06	0.00022594	12	171	212	35997	immune response-regulating cell surface receptor signaling pathway	FCER1A|TRAC|CD3G|HLA-DRB1|FYN|CD3E|CD247|LCK|KLRK1|CD4|HLA-DPB1|SKAP1
45058	6.6093e-06	0.00029813	7	32	212	35997	T cell selection	CD3E|BCL11B|CD4|ITPKB|HLA-DMA|SPN|CD74
50852	1.1398e-05	0.00050633	10	110	212	35997	T cell receptor signaling pathway	TRAC|CD3G|HLA-DRB1|FYN|CD3E|CD247|LCK|CD4|HLA-DPB1|SKAP1
9611	1.18e-05	0.00051637	29	1319	212	35997	response to wounding	HLA-DRB1|CSF1|CCL5|SLC7A5|CCL4|IGSF10|GATA2|TICAM1|CNR2|RAPGEF3|SPN|BMP2|LGALS1|MET|PRKCH|SERPING1|IDO1|NCR3|NREP|FYN|CD40LG|CD34|PTGDR|CX3CR1|LCK|IRF1|PEBP1|ID3|CAMK1D
48523	1.3461e-05	0.00058039	56	4121	212	35997	negative regulation of cellular process	KANK2|GATA2|LAG3|SPN|DHCR24|BST2|CD3E|TMEM132A|ZHX3|PRKCH|WNK2|UBE2C|PTPRO|VASH1|JUP|CD34|CD40LG|CX3CR1|ROR2|PEBP1|UBD|STMN1|GADD45B|NKD1|HLA-DRB1|RBP1|IFITM1|USP2|CNTFR|CCL5|ITM2C|CCL4|CD74|BCL11B|PTK6|RASAL3|CNR2|UBASH3A|GFI1|CD27|RUNX3|SREBF1|SERGEF|IL2RB|BMP2|FLT4|LGALS1|MET|IDO1|ABCG1|PSMB8|TIGIT|IRF1|HOPX|MPO|ID3
65009	1.4809e-05	0.00062243	52	3668	212	35997	regulation of molecular function	ADCY3|LPAR2|TMEM173|TICAM1|RAPGEF3|ITIH3|NQO1|DHCR24|PARM1|BST2|GZMA|CHP2|PSD3|PRKCH|SERPING1|WNK2|UBE2C|JUP|GIPR|LCK|PEBP1|GADD45B|SRGAP1|MAP3K12|CAMK1D|CKS1B|AGFG2|CSF1|OAS3|CCL5|CD74|PLEKHG3|CDC42EP2|PTK6|RASAL3|CNR2|CD4|GFI1|CD27|FCER1A|SERGEF|BMP2|MET|NR4A1|IGF2|DOCK5|PSMB8|CDC25B|FBLN1|P2RY11|ID3|BCAR3
60337	1.486e-05	0.00062243	10	113	212	35997	type I interferon-mediated signaling pathway	OASL|IFITM1|ISG15|IRF1|OAS3|OAS2|MX1|MX2|PSMB8|GBP2
71357	1.6206e-05	0.00066925	10	114	212	35997	cellular response to type I interferon	OASL|IFITM1|ISG15|IRF1|OAS3|OAS2|MX1|MX2|PSMB8|GBP2
2521	1.659e-05	0.00067558	15	334	212	35997	leukocyte differentiation	CD8A|CD3E|CSF1|ITPKB|CBFA2T3|HLA-DMA|CD74|GATA2|CD40LG|BCL11B|LCK|IRF1|UBD|CD4|SPN
34340	1.7659e-05	0.00070927	10	115	212	35997	response to type I interferon	OASL|IFITM1|ISG15|IRF1|OAS3|OAS2|MX1|MX2|PSMB8|GBP2
48513	2.1557e-05	0.00085411	52	3708	212	35997	organ development	CD8A|ITPKB|CBFA2T3|HLA-DMA|AQP3|FLT3LG|ASGR2|GATA2|LTB|SPN|DHCR24|CD3E|TMEM132A|PTPRO|JUP|CD34|CD40LG|CX3CR1|GPR56|LCK|ROR2|PEBP1|UBD|NKD1|HLA-DRB1|USP2|CSF1|ALDOC|CNTFR|CD74|LY6E|MYO15A|BCL11B|PAFAH1B3|HEG1|CD4|ETNK2|GFI1|HLA-DPB1|PLXND1|RUNX3|SREBF1|BMP2|MET|IGF2|PSMB8|NPY|FYN|CSRNP1|IRF1|HOPX|ID3
71310	2.5054e-05	0.00097945	35	1916	212	35997	cellular response to organic substance	ADCY3|HLA-DRB1|IFITM1|RBM3|OAS3|KLRK1|CNTFR|OAS2|CCL5|CD74|TMEM173|ISG15|PTK6|TICAM1|GFI1|HLA-DPB1|MX1|MX2|SREBF1|IL2RB|BMP2|FLT4|LGALS1|MET|NR4A1|IGF2|PSMB8|JUP|OASL|P2RY11|FYN|CX3CR1|PTGDR|IRF1|GBP2
71345	2.6478e-05	0.0010215	19	589	212	35997	cellular response to cytokine stimulus	IL2RB|HLA-DRB1|IFITM1|MET|OAS3|CNTFR|OAS2|CCL5|PSMB8|CD74|TMEM173|OASL|ISG15|CX3CR1|IRF1|HLA-DPB1|MX1|MX2|GBP2
2429	2.6899e-05	0.0010243	11	157	212	35997	immune response-activating cell surface receptor signaling pathway	TRAC|CD3G|HLA-DRB1|FYN|CD3E|CD247|LCK|KLRK1|CD4|HLA-DPB1|SKAP1
42127	3.7722e-05	0.0014179	33	1755	212	35997	regulation of cell proliferation	HLA-DRB1|IFITM1|MARCKSL1|CSF1|CNTFR|CCL5|CD74|ALDH3A1|FLT3LG|KANK2|GATA2|BCL11B|TICAM1|SPN|RUNX3|DHCR24|BMP2|CD3E|FLT4|CHP2|PRKCH|NR4A1|IGF2|IDO1|WNK2|PTPRO|VASH1|CDC25B|JUP|DBP|CD40LG|IRF1|ROR2
70887	3.9842e-05	0.0014787	39	2351	212	35997	cellular response to chemical stimulus	ADCY3|HLA-DRB1|IFITM1|RBM3|KLRK1|OAS3|CNTFR|OAS2|CCL5|CD74|TMEM173|ISG15|PTK6|TICAM1|GFI1|HLA-DPB1|NQO1|MX1|MX2|SREBF1|IL2RB|BMP2|FLT4|LGALS1|MET|CHP2|NR4A1|IGF2|PTPRO|PSMB8|JUP|OASL|P2RY11|FYN|CX3CR1|PTGDR|IRF1|MPO|GBP2
34341	4.5402e-05	0.001664	11	165	212	35997	response to interferon-gamma	OASL|IFITM1|BST2|HLA-DRB1|IRF1|OAS3|UBD|HLA-DPB1|OAS2|CCL5|GBP2
34097	4.6485e-05	0.0016827	21	751	212	35997	response to cytokine stimulus	IL2RB|HLA-DRB1|BST2|IFITM1|MET|OAS3|CNTFR|OAS2|CCL5|PSMB8|CD74|TMEM173|OASL|ISG15|CX3CR1|IRF1|UBD|HLA-DPB1|MX1|MX2|GBP2
45087	5.1102e-05	0.0018272	20	683	212	35997	innate immune response	IFITM1|HLA-DRB1|BST2|CSF1|OAS3|SERPING1|OAS2|CCL5|PSMB8|TMEM173|OASL|ISG15|TICAM1|IRF1|UBD|CD4|HLA-DPB1|MX1|MX2|GBP2
31347	5.3415e-05	0.0018869	18	548	212	35997	regulation of defense response	FCER1A|HLA-DRB1|CD8B|CD247|KLRK1|SERPING1|IDO1|CCL5|NCR3|TMEM173|FYN|LCK|TICAM1|CNR2|IRF1|CD4|LAG3|SPN
19221	6.0875e-05	0.0021248	17	488	212	35997	cytokine-mediated signaling pathway	IL2RB|HLA-DRB1|IFITM1|OAS3|CNTFR|OAS2|CCL5|PSMB8|CD74|OASL|ISG15|CX3CR1|IRF1|HLA-DPB1|MX1|MX2|GBP2
9966	6.3619e-05	0.0021945	44	2923	212	35997	regulation of signal transduction	NKD1|CD8A|AGFG2|CSF1|ITPKB|CCL5|SKAP1|CCL4|CD74|KANK2|PLEKHG3|GATA2|CDC42EP2|RASAL3|TICAM1|CD4|UBASH3A|GFI1|RAPGEF3|CD27|FCER1A|BMP2|BST2|CD3E|FLT4|LGALS1|MET|PSD3|CHP2|PRKCH|IGF2|WNK2|PTPRO|JUP|KCNN4|NREP|LCK|IRF1|UBD|PEBP1|ROR2|GADD45B|MAP3K12|SRGAP1
10646	9.3435e-05	0.0031855	47	3295	212	35997	regulation of cell communication	NKD1|CD8A|HLA-DRB1|AGFG2|CSF1|ITPKB|CCL5|SKAP1|CCL4|CD74|KANK2|PLEKHG3|GATA2|CDC42EP2|CNR2|RASAL3|TICAM1|CD4|UBASH3A|GFI1|RAPGEF3|CD27|SREBF1|FCER1A|BMP2|BST2|CD3E|FLT4|LGALS1|MET|PSD3|CHP2|PRKCH|IGF2|WNK2|PTPRO|JUP|KCNN4|NREP|LCK|IRF1|UBD|PEBP1|ROR2|GADD45B|MAP3K12|SRGAP1
23051	9.5222e-05	0.0032091	47	3297	212	35997	regulation of signaling	NKD1|CD8A|HLA-DRB1|AGFG2|CSF1|ITPKB|CCL5|SKAP1|CCL4|CD74|KANK2|PLEKHG3|GATA2|CDC42EP2|CNR2|RASAL3|TICAM1|CD4|UBASH3A|GFI1|RAPGEF3|CD27|SREBF1|FCER1A|BMP2|BST2|CD3E|FLT4|LGALS1|MET|PSD3|CHP2|PRKCH|IGF2|WNK2|PTPRO|JUP|KCNN4|NREP|LCK|IRF1|UBD|PEBP1|ROR2|GADD45B|MAP3K12|SRGAP1
9893	9.8807e-05	0.0032921	43	2857	212	35997	positive regulation of metabolic process	ADCY3|NKD1|CSF1|RBM3|KLRK1|CBFA2T3|CCL5|SKAP1|CD74|GATA2|TMEM173|BCL11B|TICAM1|CD4|LTB|SPN|SREBF1|FCER1A|BMP2|CD3E|FLT4|MET|CHP2|NR4A1|IGF2|UBE2C|PSMB8|ABCG1|CDC25B|P2RY11|DBP|CD40LG|CD34|CSRNP1|LCK|GIPR|IRF1|PEBP1|ROR2|GADD45B|MAP3K12|CAMK1D|CLN6
30154	0.00011635	0.0038331	51	3779	212	35997	cell differentiation	CD8A|ITPKB|CBFA2T3|SLC7A5|HLA-DMA|GATA2|GALR2|SPN|CD3E|PSD3|ZHX3|PRKCH|PTPRO|JUP|CD34|CD40LG|LCK|ROR2|PEBP1|UBD|FCRLA|STMN1|GADD45B|SRGAP1|CAMK1D|NKD1|CSF1|CCL5|ITM2C|CD74|IGSF10|BCL11B|PTK6|HEG1|CD4|GFI1|PLXND1|RUNX3|BMP2|LGALS1|MET|IGF2|CELSR2|PSMB8|CDC25B|NREP|NPY|FYN|IRF1|HOPX|ID3
32879	0.0001411	0.0045967	36	2152	212	35997	regulation of localization	NKD1|CALY|HLA-DRB1|IFITM1|CSF1|CCL5|CCL4|CD74|GATA2|TMEM173|RAPGEF3|PLXND1|MX2|CD27|SREBF1|FCER1A|SERGEF|BMP2|BST2|FLT4|MET|SUN2|CHP2|WNK2|PTPRO|VASH1|ABCG1|JUP|KCNN4|CD40LG|CD34|LCK|CX3CR1|ROR2|STMN1|CAMK1D
50851	0.00017897	0.0056891	10	146	212	35997	antigen receptor-mediated signaling pathway	TRAC|CD3G|HLA-DRB1|FYN|CD3E|CD247|LCK|CD4|HLA-DPB1|SKAP1
80134	0.00017937	0.0056891	23	970	212	35997	regulation of response to stress	FCER1A|HLA-DRB1|CD8B|FLT4|CD247|KLRK1|SERPING1|IDO1|CCL5|CD74|NCR3|TMEM173|CD34|FYN|LCK|CNR2|TICAM1|IRF1|HOPX|CD4|LAG3|CD27|SPN
42981	0.00018045	0.0056891	31	1679	212	35997	regulation of apoptotic process	CNTFR|CCL5|CD74|BCL11B|NQO1|MX1|CD27|RUNX3|DHCR24|IL2RB|BMP2|CD3G|GZMA|CD3E|FLT4|LGALS1|NR4A1|PRKCH|IDO1|SIGMAR1|DAPK2|PSMB8|JUP|CD40LG|CX3CR1|LCK|IRF1|MPO|UBD|ID3|CAMK1D
45071	0.00020512	0.006398	6	30	212	35997	negative regulation of viral genome replication	OASL|IFITM1|BST2|OAS3|CCL5|MX1
2764	0.00021283	0.0065686	13	290	212	35997	immune response-regulating signaling pathway	FCER1A|CD3G|HLA-DRB1|CD3E|CD247|KLRK1|SKAP1|TRAC|FYN|TICAM1|LCK|CD4|HLA-DPB1
48525	0.0002531	0.0077302	6	31	212	35997	negative regulation of viral reproduction	OASL|IFITM1|BST2|OAS3|CCL5|MX1
51247	0.00027223	0.0082286	25	1161	212	35997	positive regulation of protein metabolic process	ADCY3|NKD1|RBM3|CSF1|CCL5|CD74|TICAM1|CD4|LTB|SPN|FCER1A|SREBF1|BMP2|CD3E|FLT4|MET|IGF2|UBE2C|PSMB8|CDC25B|LCK|IRF1|GADD45B|MAP3K12|CLN6
50790	0.00027764	0.0083065	45	3185	212	35997	regulation of catalytic activity	ADCY3|CKS1B|AGFG2|CSF1|OAS3|LPAR2|CCL5|CD74|PLEKHG3|CDC42EP2|PTK6|CNR2|RASAL3|CD4|GFI1|ITIH3|RAPGEF3|NQO1|CD27|DHCR24|FCER1A|SERGEF|PARM1|BMP2|BST2|GZMA|MET|PSD3|CHP2|NR4A1|SERPING1|IGF2|UBE2C|DOCK5|PSMB8|CDC25B|FBLN1|P2RY11|LCK|GIPR|PEBP1|GADD45B|MAP3K12|SRGAP1|BCAR3
50850	0.00037702	0.011166	6	33	212	35997	positive regulation of calcium-mediated signaling	FCER1A|CD8A|CD3E|CHP2|CD4|CCL4
32944	0.00043097	0.012636	11	205	212	35997	regulation of mononuclear cell proliferation	HLA-DRB1|CD40LG|CD3E|CSF1|TICAM1|IRF1|IGF2|IDO1|CCL5|SPN|CD74
48869	0.00047975	0.013927	51	3947	212	35997	cellular developmental process	CD8A|ITPKB|CBFA2T3|SLC7A5|HLA-DMA|GATA2|GALR2|SPN|CD3E|PSD3|ZHX3|PRKCH|PTPRO|JUP|CD34|CD40LG|LCK|ROR2|PEBP1|UBD|FCRLA|STMN1|GADD45B|SRGAP1|CAMK1D|NKD1|CSF1|CCL5|ITM2C|CD74|IGSF10|BCL11B|PTK6|HEG1|CD4|GFI1|PLXND1|RUNX3|BMP2|LGALS1|MET|IGF2|CELSR2|PSMB8|CDC25B|NREP|NPY|FYN|IRF1|HOPX|ID3
51270	0.0005034	0.01447	18	635	212	35997	regulation of cellular component movement	BMP2|NKD1|BST2|IFITM1|FLT4|CSF1|SUN2|CCL5|CCL4|PTPRO|VASH1|CD74|JUP|CX3CR1|ROR2|STMN1|PLXND1|CAMK1D
48534	0.0005402	0.015377	18	638	212	35997	hematopoietic or lymphoid organ development	CD8A|CD3E|CSF1|ITPKB|CBFA2T3|HLA-DMA|CD74|FLT3LG|GATA2|CD34|CD40LG|BCL11B|LCK|IRF1|UBD|CD4|LTB|SPN
70663	0.00055122	0.01554	11	210	212	35997	regulation of leukocyte proliferation	HLA-DRB1|CD40LG|CD3E|CSF1|TICAM1|IRF1|IGF2|IDO1|CCL5|SPN|CD74
30217	0.00064185	0.017923	10	167	212	35997	T cell differentiation	CD8A|CD3E|BCL11B|LCK|IRF1|CD4|ITPKB|HLA-DMA|SPN|CD74
30097	0.0008238	0.022787	17	584	212	35997	hemopoiesis	CD8A|CD3E|CSF1|ITPKB|CBFA2T3|HLA-DMA|CD74|FLT3LG|GATA2|CD34|CD40LG|BCL11B|LCK|IRF1|UBD|CD4|SPN
2757	0.00096772	0.026517	12	274	212	35997	immune response-activating signal transduction	TRAC|CD3G|HLA-DRB1|FYN|CD3E|CD247|LCK|TICAM1|KLRK1|CD4|HLA-DPB1|SKAP1
2831	0.00099329	0.026966	8	95	212	35997	regulation of response to biotic stimulus	TMEM173|CD8B|FYN|CD40LG|CD247|LCK|CD4|SPN
44093	0.0011544	0.031051	31	1824	212	35997	positive regulation of molecular function	ADCY3|AGFG2|CSF1|LPAR2|CCL5|CD74|CDC42EP2|TMEM173|TICAM1|RASAL3|CD4|FCER1A|BMP2|PARM1|MET|CHP2|PRKCH|IGF2|WNK2|UBE2C|PSMB8|CDC25B|JUP|FBLN1|P2RY11|LCK|GIPR|GADD45B|SRGAP1|MAP3K12|CAMK1D
51246	0.0012543	0.033432	33	2034	212	35997	regulation of protein metabolic process	ADCY3|CKS1B|NKD1|CSF1|RBM3|CCL5|CD74|GATA2|PTK6|TICAM1|CD4|RAPGEF3|LTB|LAG3|SPN|FCER1A|SREBF1|BMP2|CD3E|FLT4|MET|SERPING1|IGF2|UBE2C|PSMB8|CDC25B|FYN|LCK|IRF1|PEBP1|GADD45B|MAP3K12|CLN6
45595	0.0016083	0.042352	28	1556	212	35997	regulation of cell differentiation	RBP1|IFITM1|CSF1|ITPKB|CCL5|ITM2C|HLA-DMA|CD74|AQP3|GATA2|PTK6|GFI1|CD27|BMP2|LGALS1|MET|ZHX3|PRKCH|PTPRO|ABCG1|JUP|NREP|CD34|LCK|IRF1|HOPX|ID3|CAMK1D
2520	0.0016178	0.042352	18	687	212	35997	immune system development	CD8A|CD3E|CSF1|ITPKB|CBFA2T3|HLA-DMA|CD74|FLT3LG|GATA2|CD34|CD40LG|BCL11B|LCK|IRF1|UBD|CD4|LTB|SPN
50688	0.0017618	0.045713	7	69	212	35997	regulation of defense response to virus	TMEM173|CD8B|FYN|CD247|LCK|CD4|SPN
30098	0.0017951	0.046169	11	236	212	35997	lymphocyte differentiation	CD8A|CD40LG|CD3E|BCL11B|LCK|IRF1|CD4|ITPKB|HLA-DMA|SPN|CD74
45069	0.0019759	0.050377	6	43	212	35997	regulation of viral genome replication	OASL|IFITM1|BST2|OAS3|CCL5|MX1
9605	0.0020891	0.052804	27	1480	212	35997	response to external stimulus	RBP1|HLA-DRB1|CCL5|CCL4|AQP3|ALDH3A1|GFI1|PLXND1|SPN|RUNX3|SREBF1|UNC119|BMP2|CD3E|MET|NR4A1|IGF2|PTPRO|JUP|NPY|FYN|GIPR|CX3CR1|LCK|IRF1|MPO|SRGAP1
50848	0.0026141	0.065155	6	45	212	35997	regulation of calcium-mediated signaling	FCER1A|CD8A|CD3E|CHP2|CD4|CCL4
45061	0.0026222	0.065155	5	24	212	35997	thymic T cell selection	CD3E|ITPKB|HLA-DMA|SPN|CD74
50670	0.0041366	0.10192	10	204	212	35997	regulation of lymphocyte proliferation	HLA-DRB1|CD40LG|CD3E|TICAM1|IRF1|IGF2|IDO1|CCL5|SPN|CD74
31325	0.0046519	0.11366	38	2702	212	35997	positive regulation of cellular metabolic process	ADCY3|CSF1|RBM3|KLRK1|CBFA2T3|CCL5|SKAP1|CD74|GATA2|TMEM173|BCL11B|TICAM1|CD4|LTB|SPN|FCER1A|SREBF1|BMP2|CD3E|FLT4|MET|CHP2|NR4A1|IGF2|UBE2C|PSMB8|CDC25B|P2RY11|DBP|CSRNP1|LCK|GIPR|IRF1|PEBP1|ROR2|GADD45B|MAP3K12|CLN6
2000145	0.0051384	0.12451	16	590	212	35997	regulation of cell motility	BMP2|NKD1|BST2|IFITM1|FLT4|CSF1|SUN2|CCL5|PTPRO|CCL4|VASH1|CD74|CX3CR1|ROR2|PLXND1|CAMK1D
42108	0.0053489	0.12855	7	81	212	35997	positive regulation of cytokine biosynthetic process	FCER1A|CD3E|TICAM1|IRF1|CD4|LTB|SPN
2683	0.0056849	0.13551	11	265	212	35997	negative regulation of immune system process	TIGIT|BST2|HLA-DRB1|CNR2|IRF1|UBASH3A|SERPING1|IDO1|SPN|LAG3|CD74
50690	0.005948	0.14064	5	28	212	35997	regulation of defense response to virus by virus	CD8B|FYN|CD247|LCK|CD4
43068	0.0065495	0.15362	16	601	212	35997	positive regulation of programmed cell death	BMP2|GZMA|NR4A1|IDO1|CCL5|DAPK2|ITM2C|CD40LG|LCK|IRF1|UBD|ID3|NQO1|MX1|CD27|RUNX3
32946	0.0068692	0.15985	8	122	212	35997	positive regulation of mononuclear cell proliferation	CD40LG|CD3E|CSF1|TICAM1|IGF2|CCL5|SPN|CD74
70665	0.0082652	0.19082	8	125	212	35997	positive regulation of leukocyte proliferation	CD40LG|CD3E|CSF1|TICAM1|IGF2|CCL5|SPN|CD74
2253	0.0092616	0.21215	14	471	212	35997	activation of immune response	CD3G|HLA-DRB1|CD3E|CD247|KLRK1|SERPING1|SKAP1|TMEM173|TRAC|FYN|TICAM1|LCK|CD4|HLA-DPB1
42035	0.0098965	0.22493	8	128	212	35997	regulation of cytokine biosynthetic process	FCER1A|CD3E|TICAM1|IRF1|CD4|LTB|SPN|LAG3
10942	0.01004	0.22645	16	621	212	35997	positive regulation of cell death	BMP2|GZMA|NR4A1|IDO1|CCL5|DAPK2|ITM2C|CD40LG|LCK|IRF1|UBD|ID3|NQO1|MX1|CD27|RUNX3
10604	0.010713	0.23978	37	2682	212	35997	positive regulation of macromolecule metabolic process	ADCY3|NKD1|CSF1|RBM3|CBFA2T3|CCL5|SKAP1|CD74|GATA2|TMEM173|BCL11B|TICAM1|CD4|LTB|SPN|FCER1A|SREBF1|BMP2|CD3E|FLT4|MET|CHP2|NR4A1|IGF2|UBE2C|PSMB8|CDC25B|DBP|CD40LG|CD34|CSRNP1|LCK|IRF1|ROR2|GADD45B|MAP3K12|CLN6
40012	0.013133	0.29171	16	634	212	35997	regulation of locomotion	BMP2|NKD1|BST2|IFITM1|FLT4|CSF1|SUN2|CCL5|PTPRO|CCL4|VASH1|CD74|CX3CR1|ROR2|PLXND1|CAMK1D
32270	0.014764	0.32548	21	1062	212	35997	positive regulation of cellular protein metabolic process	SREBF1|ADCY3|FCER1A|BMP2|CD3E|FLT4|CSF1|RBM3|MET|IGF2|UBE2C|CCL5|PSMB8|CD74|CDC25B|LCK|TICAM1|CD4|GADD45B|MAP3K12|CLN6
30334	0.015298	0.33473	15	565	212	35997	regulation of cell migration	BMP2|BST2|IFITM1|FLT4|CSF1|SUN2|CCL5|PTPRO|CCL4|VASH1|CD74|CX3CR1|ROR2|PLXND1|CAMK1D
51050	0.015752	0.34211	16	643	212	35997	positive regulation of transport	FCER1A|CALY|HLA-DRB1|MET|CHP2|WNK2|CCL5|CCL4|ABCG1|JUP|KCNN4|GATA2|TMEM173|CD34|CD27|CAMK1D
19222	0.01718	0.37038	87	9428	212	35997	regulation of metabolic process	ADCY3|RBM3|LPAR2|CBFA2T3|SKAP1|KANK2|ASGR2|GATA2|TMEM173|ZNF683|TICAM1|ITIH3|RAPGEF3|NQO1|LTB|SPN|LAG3|DHCR24|PARM1|BST2|CD3E|GZMA|PSD3|CHP2|PRKCH|ZHX3|SERPING1|UBE2C|DAPK2|JUP|CD34|CD40LG|LCK|GIPR|PEBP1|ROR2|GADD45B|MAP3K12|SRGAP1|CAMK1D|CLN6|CKS1B|NKD1|RBP1|AGFG2|USP2|CSF1|KLRK1|OAS3|CCL5|CCL4|CD74|PLEKHG3|CDC42EP2|PTK6|BCL11B|CNR2|RASAL3|CD4|GFI1|RUNX3|CD27|SREBF1|FCER1A|SERGEF|BMP2|FLT4|MET|N…
71346	0.017465	0.37377	8	138	212	35997	cellular response to interferon-gamma	OASL|HLA-DRB1|IRF1|OAS3|HLA-DPB1|OAS2|CCL5|GBP2
31399	0.018199	0.38667	25	1456	212	35997	regulation of protein modification process	ADCY3|CKS1B|CSF1|CCL5|CD74|GATA2|PTK6|TICAM1|CD4|RAPGEF3|FCER1A|SREBF1|BMP2|CD3E|FLT4|MET|IGF2|UBE2C|PSMB8|CDC25B|LCK|IRF1|PEBP1|GADD45B|MAP3K12
65008	0.019858	0.41887	43	3461	212	35997	regulation of biological quality	RBP1|USP2|CSF1|LPAR2|CCL5|CCL4|SLC7A5|AQP3|GATA2|ASGR2|EPHB6|CDC42EP2|LY6E|CNR2|GALR2|HEG1|CD4|RAPGEF3|SPN|FEN1|CD7|SREBF1|BMP2|FMNL3|C11ORF31|LGALS1|MET|SUN2|PRKCH|SERPING1|PTPRO|ABCG1|JUP|KCNN4|NPY|CD40LG|CD34|FYN|LCK|IRF1|PEBP1|SH3BGRL3|CLN6
43368	0.020134	0.42167	4	16	212	35997	positive T cell selection	BCL11B|ITPKB|HLA-DMA|CD74
7267	0.022883	0.47584	22	1185	212	35997	cell-cell signaling	ADCY3|FCER1A|UNC119|BMP2|BST2|MET|CCL5|CCL4|KCNN4|EPHB6|EPB41L1|P2RY11|ISG15|NPY|CD34|GPR56|GALR2|PEBP1|NQO1|NEFL|LTB|APBA1
50868	0.023953	0.49458	7	101	212	35997	negative regulation of T cell activation	TIGIT|HLA-DRB1|IRF1|IDO1|SPN|LAG3|CD74
2000242	0.025591	0.5247	7	102	212	35997	negative regulation of reproductive process	OASL|IFITM1|BST2|OAS3|CCL5|MX1|CCL4
43065	0.029345	0.59733	15	596	212	35997	positive regulation of apoptotic process	BMP2|GZMA|NR4A1|IDO1|CCL5|DAPK2|CD40LG|LCK|IRF1|UBD|ID3|NQO1|MX1|CD27|RUNX3
22603	0.02954	0.59733	18	842	212	35997	regulation of anatomical structure morphogenesis	BMP2|FMNL3|NKD1|FLT4|CSF1|MET|CCL5|PTPRO|VASH1|GATA2|CDC42EP2|CD34|FYN|CX3CR1|HOPX|ROR2|RAPGEF3|PLXND1
35456	0.033541	0.67357	4	18	212	35997	response to interferon-beta	TMEM173|IFITM1|BST2|IRF1
33077	0.034207	0.68091	6	69	212	35997	T cell differentiation in thymus	CD3E|BCL11B|ITPKB|HLA-DMA|SPN|CD74
51726	0.034371	0.68091	20	1029	212	35997	regulation of cell cycle	CKS1B|BMP2|USP2|MET|IGF2|MCM3|UBE2C|VASH1|PSMB8|CDC25B|GPR3|KANK2|IRF1|UBD|PEBP1|ID3|GADD45B|MX2|RUNX3|DHCR24
50792	0.03988	0.78475	7	109	212	35997	regulation of viral reproduction	OASL|IFITM1|BST2|OAS3|CCL5|MX1|CCL4
31401	0.041236	0.80602	19	951	212	35997	positive regulation of protein modification process	ADCY3|FCER1A|SREBF1|BMP2|CD3E|FLT4|CSF1|MET|IGF2|UBE2C|CCL5|PSMB8|CD74|CDC25B|LCK|TICAM1|CD4|GADD45B|MAP3K12
1819	0.04519	0.87746	10	266	212	35997	positive regulation of cytokine production	TIGIT|CD40LG|CD34|CD3E|FLT4|TICAM1|IRF1|KLRK1|IDO1|CD74
32101	0.047088	0.9083	14	542	212	35997	regulation of response to external stimulus	FCER1A|HLA-DRB1|SERPING1|IDO1|CCL5|PTPRO|CCL4|CD74|NPY|CD34|CNR2|HOPX|SPN|CAMK1D
32653	0.048146	0.92264	5	42	212	35997	regulation of interleukin-10 production	TIGIT|HLA-DRB1|CD40LG|CD34|IDO1
33993	0.052595	1.0014	20	1059	212	35997	response to lipid	SREBF1|BMP2|RBP1|KLRK1|NR4A1|IGF2|IDO1|CCL5|AQP3|ABCG1|ALDH3A1|PTK6|CX3CR1|TICAM1|PTGDR|CNR2|IRF1|MPO|PEBP1|GFI1
60333	0.05372	1.0162	7	114	212	35997	interferon-gamma-mediated signaling pathway	OASL|HLA-DRB1|IRF1|OAS3|HLA-DPB1|OAS2|GBP2
43085	0.058087	1.0917	25	1556	212	35997	positive regulation of catalytic activity	ADCY3|AGFG2|CSF1|LPAR2|CCL5|CD74|CDC42EP2|RASAL3|CD4|FCER1A|BMP2|PARM1|MET|CHP2|IGF2|UBE2C|PSMB8|CDC25B|FBLN1|P2RY11|GIPR|LCK|GADD45B|SRGAP1|MAP3K12
2695	0.063044	1.1774	8	164	212	35997	negative regulation of leukocyte activation	TIGIT|HLA-DRB1|CNR2|IRF1|IDO1|SPN|LAG3|CD74
9891	0.071957	1.3353	28	1892	212	35997	positive regulation of biosynthetic process	RBM3|KLRK1|CCL5|CBFA2T3|SKAP1|GATA2|TMEM173|BCL11B|TICAM1|CD4|LTB|SPN|FCER1A|SREBF1|BMP2|CD3E|MET|CHP2|NR4A1|IGF2|ABCG1|P2RY11|DBP|CD40LG|CSRNP1|GIPR|IRF1|ROR2
8283	0.078585	1.4491	17	816	212	35997	cell proliferation	CKS1B|BMP2|BST2|CSF1|FSCN1|MET|GFER|CBFA2T3|CD74|LAMP3|NPY|CD34|CD40LG|FYN|TCF19|RAPGEF3|CD5
50671	0.079619	1.459	7	121	212	35997	positive regulation of lymphocyte proliferation	CD40LG|CD3E|TICAM1|IGF2|CCL5|SPN|CD74
50730	0.080233	1.4611	9	224	212	35997	regulation of peptidyl-tyrosine phosphorylation	FCER1A|CD3E|PTK6|LCK|IRF1|CD4|IGF2|CCL5|CD74
32268	0.0933	1.6886	27	1811	212	35997	regulation of cellular protein metabolic process	ADCY3|CKS1B|RBM3|CSF1|CCL5|CD74|GATA2|PTK6|TICAM1|CD4|RAPGEF3|FCER1A|SREBF1|BMP2|CD3E|FLT4|MET|IGF2|UBE2C|PSMB8|CDC25B|LCK|IRF1|PEBP1|GADD45B|MAP3K12|CLN6
8284	0.10179	1.8311	18	922	212	35997	positive regulation of cell proliferation	BMP2|CD3E|MARCKSL1|FLT4|CSF1|CHP2|PRKCH|NR4A1|IGF2|CNTFR|CCL5|CD74|CDC25B|ALDH3A1|FLT3LG|CD40LG|TICAM1|SPN
50866	0.1057	1.8897	8	176	212	35997	negative regulation of cell activation	TIGIT|HLA-DRB1|CNR2|IRF1|IDO1|SPN|LAG3|CD74
43901	0.13466	2.3686	13	516	212	35997	negative regulation of multi-organism process	BST2|IFITM1|LGALS1|OAS3|CCL5|UBE2C|PTPRO|ITM2C|OASL|MPO|STMN1|GFI1|MX1
45937	0.13491	2.3686	17	851	212	35997	positive regulation of phosphate metabolic process	ADCY3|FCER1A|BMP2|CD3E|FLT4|CSF1|MET|IGF2|CCL5|CD74|CDC25B|P2RY11|LCK|GIPR|CD4|GADD45B|MAP3K12
10562	0.13491	2.3686	17	851	212	35997	positive regulation of phosphorus metabolic process	ADCY3|FCER1A|BMP2|CD3E|FLT4|CSF1|MET|IGF2|CCL5|CD74|CDC25B|P2RY11|LCK|GIPR|CD4|GADD45B|MAP3K12
16477	0.14538	2.5373	17	856	212	35997	cell migration	FMNL3|MET|FSCN1|NR4A1|CELSR2|CCL5|PTPRO|SLC7A5|JUP|CD34|FYN|PTK6|LCK|CX3CR1|PLXND1|SRGAP1|SPN
10627	0.14753	2.5595	18	948	212	35997	regulation of intracellular protein kinase cascade	FCER1A|BMP2|BST2|FLT4|LGALS1|MET|IGF2|WNK2|CCL5|CD74|LCK|TICAM1|IRF1|UBD|PEBP1|GADD45B|MAP3K12|CD27
7399	0.14985	2.5844	35	2771	212	35997	nervous system development	NKD1|CNTFR|CCL5|ITM2C|SLC7A5|GATA2|BCL11B|PTK6|GALR2|PAFAH1B3|GFI1|PLXND1|RUNX3|APBA1|SPN|BMP2|LGALS1|MET|PSD3|PRKCH|TMEM132A|CELSR2|SIGMAR1|PTPRO|JUP|NREP|NPY|FYN|CX3CR1|GPR56|PEBP1|ID3|STMN1|SRGAP1|CAMK1D
42482	0.16481	2.8259	3	9	212	35997	positive regulation of odontogenesis	BMP2|CD34|CSF1
51250	0.17084	2.9122	7	136	212	35997	negative regulation of lymphocyte activation	TIGIT|HLA-DRB1|IRF1|IDO1|SPN|LAG3|CD74
50878	0.18124	3.0717	15	695	212	35997	regulation of body fluid levels	MET|PRKCH|SERPING1|PTPRO|SLC7A5|AQP3|KCNN4|GATA2|CD40LG|FYN|LCK|IRF1|HEG1|RAPGEF3|SPN
51094	0.19564	3.2966	19	1063	212	35997	positive regulation of developmental process	BMP2|IFITM1|USP2|CSF1|MET|PRKCH|ZHX3|ITPKB|CCL5|HLA-DMA|CD74|GATA2|CD34|LCK|CX3CR1|HOPX|GFI1|RAPGEF3|CD27
45597	0.19692	3.2992	16	787	212	35997	positive regulation of cell differentiation	BMP2|IFITM1|CSF1|MET|PRKCH|ZHX3|ITPKB|CCL5|HLA-DMA|CD74|GATA2|CD34|LCK|HOPX|GFI1|CD27
48585	0.19869	3.31	20	1161	212	35997	negative regulation of response to stimulus	BMP2|NKD1|HLA-DRB1|CD3E|SERPING1|WNK2|CCL5|PTPRO|CD74|KANK2|JUP|GATA2|CD34|CNR2|RASAL3|IRF1|PEBP1|ROR2|UBASH3A|SPN
6954	0.21098	3.4949	12	461	212	35997	inflammatory response	BMP2|HLA-DRB1|CD40LG|CSF1|CNR2|PTGDR|TICAM1|IDO1|CCL5|CCL4|CAMK1D|NCR3
60548	0.23802	3.9207	17	890	212	35997	negative regulation of cell death	IL2RB|FLT4|MET|TMEM132A|PRKCH|CNTFR|IDO1|CCL5|CD74|KANK2|CD34|CD40LG|BCL11B|CX3CR1|MPO|CD27|DHCR24
9987	0.25662	4.2034	183	26899	212	35997	cellular process	ADCY3|QPCTL|B3GALT6|RBM3|GFER|LPAR2|ITPKB|SLC7A5|AQP3|KANK2|GATA2|TRAC|ISG15|GALR2|RAPGEF3|MX1|NQO1|MX2|FLVCR2|SPN|NMNAT3|GBP6|CD3G|BST2|CD3E|C11ORF31|PSD3|CHP2|ZHX3|SERPING1|WNK2|PTPRO|VASH1|JUP|CD34|CD40LG|GPR56|CX3CR1|ROR2|STMN1|PTGFRN|GBP2|SEPT9|CALY|IFITM1|HLA-DRB1|RBP1|ALDOC|KLRK1|OAS3|CNTFR|OAS2|CCL5|FXYD6|CCL4|CD74|PPP1R16B|LGALS3BP|EPHB6|CDC42EP2|PTK6|CNR2|RASAL3|HEG1|HLA-DPB1|PLXND1|RUN…
6928	0.25974	4.2309	22	1385	212	35997	cellular component movement	FMNL3|MET|FSCN1|SUN2|NR4A1|CELSR2|CCL5|CCL4|PTPRO|SLC7A5|JUP|NPY|CD34|FYN|PTK6|LCK|CX3CR1|PLXND1|NEFL|SRGAP1|APBA1|SPN
6968	0.26124	4.2318	5	59	212	35997	cellular defense response	PRF1|LGALS3BP|TRAC|CX3CR1|SPN
1932	0.26837	4.3234	20	1186	212	35997	regulation of protein phosphorylation	ADCY3|FCER1A|CKS1B|BMP2|CD3E|FLT4|CSF1|MET|IGF2|CCL5|CD74|CDC25B|PTK6|LCK|IRF1|PEBP1|CD4|RAPGEF3|GADD45B|MAP3K12
42129	0.29473	4.7221	7	148	212	35997	regulation of T cell proliferation	HLA-DRB1|CD3E|IRF1|IGF2|IDO1|CCL5|SPN
7243	0.30935	4.9295	13	559	212	35997	intracellular protein kinase cascade	FCER1A|ITPKB|WNK2|CCL5|DAPK2|FYN|PTK6|TICAM1|IRF1|ROR2|PEBP1|MAP3K12|CD27
51272	0.34805	5.5162	10	337	212	35997	positive regulation of cellular component movement	BMP2|FLT4|CSF1|SUN2|ROR2|STMN1|CCL5|CCL4|CD74|CAMK1D
48870	0.40621	6.369	17	929	212	35997	cell motility	FMNL3|MET|FSCN1|NR4A1|CELSR2|CCL5|PTPRO|SLC7A5|JUP|CD34|FYN|PTK6|LCK|CX3CR1|PLXND1|SRGAP1|SPN
51674	0.40621	6.369	17	929	212	35997	localization of cell	FMNL3|MET|FSCN1|NR4A1|CELSR2|CCL5|PTPRO|SLC7A5|JUP|CD34|FYN|PTK6|LCK|CX3CR1|PLXND1|SRGAP1|SPN
45059	0.42605	6.631	3	12	212	35997	positive thymic T cell selection	ITPKB|HLA-DMA|CD74
22414	0.42744	6.631	28	2089	212	35997	reproductive process	ADCY3|CSF1|CD247|GFER|FCGRT|CNTFR|RPS2|ISG15|PAFAH1B3|CD4|SPN|DHCR24|BMP2|IL2RB|MET|CELSR2|IDO1|PSMB8|CDC25B|JUP|FBLN1|FYN|PTGDR|CX3CR1|LCK|IRF1|ROR2|PEBP1
31328	0.44645	6.8894	26	1869	212	35997	positive regulation of cellular biosynthetic process	RBM3|KLRK1|CCL5|CBFA2T3|SKAP1|GATA2|TMEM173|BCL11B|TICAM1|CD4|LTB|SPN|FCER1A|SREBF1|BMP2|CD3E|MET|CHP2|NR4A1|IGF2|P2RY11|DBP|CSRNP1|GIPR|IRF1|ROR2
1934	0.45276	6.9194	15	753	212	35997	positive regulation of protein phosphorylation	ADCY3|FCER1A|BMP2|CD3E|FLT4|CSF1|MET|IGF2|CCL5|CD74|CDC25B|LCK|CD4|GADD45B|MAP3K12
3	0.45311	6.9194	28	2096	212	35997	reproduction	ADCY3|CSF1|CD247|GFER|FCGRT|CNTFR|RPS2|ISG15|PAFAH1B3|CD4|SPN|DHCR24|BMP2|IL2RB|MET|CELSR2|IDO1|PSMB8|CDC25B|JUP|FBLN1|FYN|PTGDR|CX3CR1|LCK|IRF1|ROR2|PEBP1
43069	0.47349	7.1931	16	847	212	35997	negative regulation of programmed cell death	IL2RB|FLT4|MET|TMEM132A|PRKCH|CNTFR|IDO1|CCL5|CD74|KANK2|CD40LG|BCL11B|CX3CR1|MPO|CD27|DHCR24
32655	0.48508	7.3311	5	67	212	35997	regulation of interleukin-12 production	TIGIT|CD40LG|IRF1|IDO1|LTB
50857	0.55145	8.2916	3	13	212	35997	positive regulation of antigen receptor-mediated signaling pathway	KCNN4|LCK|PRKCH
50731	0.5666	8.4759	7	164	212	35997	positive regulation of peptidyl-tyrosine phosphorylation	FCER1A|CD3E|LCK|CD4|IGF2|CCL5|CD74
16043	0.57829	8.6069	55	5577	212	35997	cellular component organization	GFER|RPS2|HLA-DMA|FAM83D|GALR2|DHCR24|FMNL3|CD3G|GZMA|CD3E|GZMB|UBE2C|PALLD|PTPRO|JUP|EPB41L1|CD34|UBD|PTGFRN|STMN1|SRGAP1|MAP3K12|CLN6|SEPT9|PRF1|CALY|HLA-DRB1|ALDOC|CCL5|CD74|CDC42EP2|BCL11B|HEG1|PLXND1|NEFL|FEN1|APBA1|RUNX3|IL2RB|BMP2|FSCN1|MET|SUN2|CELSR2|ABCG1|CDC25B|KCNN4|FBLN1|POC1A|NREP|NPY|FYN|HOPX|MPO|PARD6G
50900	0.59257	8.7748	8	224	212	35997	leukocyte migration	FYN|CD34|LCK|CX3CR1|CCL5|SLC7A5|PTPRO|SPN
42327	0.63429	9.3454	15	776	212	35997	positive regulation of phosphorylation	ADCY3|FCER1A|BMP2|CD3E|FLT4|CSF1|MET|IGF2|CCL5|CD74|CDC25B|LCK|CD4|GADD45B|MAP3K12
50854	0.66314	9.7216	4	37	212	35997	regulation of antigen receptor-mediated signaling pathway	KCNN4|LCK|PRKCH|UBASH3A
46777	0.67068	9.7833	8	228	212	35997	protein autophosphorylation	FYN|FLT4|PTK6|LCK|MET|WNK2|DAPK2|MAP3K12
40011	0.67711	9.8282	21	1372	212	35997	locomotion	FMNL3|MET|FSCN1|NR4A1|CELSR2|CCL5|PTPRO|SLC7A5|CCL4|JUP|CD34|FYN|PTK6|LCK|CX3CR1|CD4|PLXND1|RUNX3|SRGAP1|SPN|CLN6
50810	0.6862	9.911	5	72	212	35997	regulation of steroid biosynthetic process	SREBF1|BMP2|IGF2|GFI1|ABCG1
42325	0.69111	9.933	20	1270	212	35997	regulation of phosphorylation	ADCY3|FCER1A|CKS1B|BMP2|CD3E|FLT4|CSF1|MET|IGF2|CCL5|CD74|CDC25B|PTK6|LCK|IRF1|PEBP1|CD4|RAPGEF3|GADD45B|MAP3K12
51240	0.76857	10.992	14	699	212	35997	positive regulation of multicellular organismal process	BMP2|CD3E|CSF1|FLT4|KLRK1|IDO1|CCL5|CD74|TIGIT|CD34|CD40LG|TICAM1|LCK|IRF1
19220	0.7943	11.305	27	2050	212	35997	regulation of phosphate metabolic process	ADCY3|CKS1B|AGFG2|CSF1|CCL5|CD74|CDC42EP2|PTK6|RASAL3|CD4|RAPGEF3|FCER1A|BMP2|CD3E|FLT4|MET|CHP2|IGF2|CDC25B|P2RY11|GIPR|LCK|IRF1|PEBP1|GADD45B|SRGAP1|MAP3K12
7169	0.84092	11.911	14	705	212	35997	transmembrane receptor protein tyrosine kinase signaling pathway	ADCY3|SREBF1|CD8A|CD3E|CD8B|FLT4|MET|NR4A1|IGF2|EPHB6|CSRNP1|ROR2|CD4|CD7
45060	0.86971	12.26	3	15	212	35997	negative thymic T cell selection	CD3E|SPN|CD74
51174	0.87506	12.276	27	2062	212	35997	regulation of phosphorus metabolic process	ADCY3|CKS1B|AGFG2|CSF1|CCL5|CD74|CDC42EP2|PTK6|RASAL3|CD4|RAPGEF3|FCER1A|BMP2|CD3E|FLT4|MET|CHP2|IGF2|CDC25B|P2RY11|GIPR|LCK|IRF1|PEBP1|GADD45B|SRGAP1|MAP3K12
7610	1.0015	13.983	13	628	212	35997	behavior	MET|CNTFR|IDO1|ANKH|NPY|FYN|MYO15A|PTGDR|GALR2|CNR2|PEBP1|GFI1|CLN6
10740	1.0102	14.037	11	461	212	35997	positive regulation of intracellular protein kinase cascade	BMP2|BST2|FLT4|LGALS1|LCK|TICAM1|UBD|IGF2|CCL5|CD27|CD74
6922	1.0316	14.201	2	3	212	35997	cleavage of lamin involved in execution phase of apoptosis	GZMA|GZMB
55099	1.0316	14.201	2	3	212	35997	response to high density lipoprotein particle stimulus	CCL5|ABCG1
2000241	1.044	14.303	8	243	212	35997	regulation of reproductive process	OASL|IFITM1|BST2|OAS3|CCL5|MX1|CCL4|GPR3
8285	1.1196	15.268	15	817	212	35997	negative regulation of cell proliferation	BMP2|HLA-DRB1|IFITM1|IDO1|WNK2|PTPRO|VASH1|KANK2|GATA2|BCL11B|IRF1|ROR2|SPN|RUNX3|DHCR24
51049	1.2152	16.495	23	1649	212	35997	regulation of transport	SREBF1|FCER1A|SERGEF|CALY|BST2|HLA-DRB1|MET|CHP2|WNK2|CCL5|CCL4|CD74|ABCG1|JUP|KCNN4|GATA2|TMEM173|CD34|CD40LG|RAPGEF3|MX2|CD27|CAMK1D
30335	1.2868	17.251	9	320	212	35997	positive regulation of cell migration	BMP2|FLT4|CSF1|SUN2|ROR2|CCL5|CCL4|CD74|CAMK1D
70229	1.2885	17.251	3	17	212	35997	negative regulation of lymphocyte apoptotic process	IDO1|CCL5|CD74
43383	1.2885	17.251	3	17	212	35997	negative T cell selection	CD3E|SPN|CD74
48699	1.3292	17.635	24	1771	212	35997	generation of neurons	BMP2|NKD1|LGALS1|MET|PSD3|PRKCH|CELSR2|CCL5|PTPRO|ITM2C|GATA2|NREP|NPY|FYN|PTK6|BCL11B|GALR2|ID3|GFI1|STMN1|PLXND1|RUNX3|SRGAP1|CAMK1D
51128	1.3292	17.635	24	1771	212	35997	regulation of cellular component organization	SREBF1|BMP2|FMNL3|CALY|BST2|FLT4|LGALS1|MET|PRKCH|IGF2|UBE2C|PTPRO|ITM2C|GATA2|CDC42EP2|PPP1R16B|FYN|PTK6|UBD|PEBP1|GFI1|STMN1|SYNPO|CAMK1D
10557	1.3405	17.705	24	1772	212	35997	positive regulation of macromolecule biosynthetic process	SREBF1|FCER1A|BMP2|CD3E|RBM3|MET|CHP2|NR4A1|IGF2|CBFA2T3|CCL5|SKAP1|GATA2|TMEM173|DBP|CD40LG|CSRNP1|BCL11B|TICAM1|IRF1|ROR2|CD4|LTB|SPN
71840	1.3592	17.87	55	5756	212	35997	cellular component organization or biogenesis	GFER|RPS2|HLA-DMA|FAM83D|GALR2|DHCR24|FMNL3|CD3G|GZMA|CD3E|GZMB|UBE2C|PALLD|PTPRO|JUP|EPB41L1|CD34|UBD|PTGFRN|STMN1|SRGAP1|MAP3K12|CLN6|SEPT9|PRF1|CALY|HLA-DRB1|ALDOC|CCL5|CD74|CDC42EP2|BCL11B|HEG1|PLXND1|NEFL|FEN1|APBA1|RUNX3|IL2RB|BMP2|FSCN1|MET|SUN2|CELSR2|ABCG1|CDC25B|KCNN4|FBLN1|POC1A|NREP|NPY|FYN|HOPX|MPO|PARD6G
2000147	1.4788	19.356	9	326	212	35997	positive regulation of cell motility	BMP2|FLT4|CSF1|SUN2|ROR2|CCL5|CCL4|CD74|CAMK1D
51347	1.5109	19.688	12	567	212	35997	positive regulation of transferase activity	FCER1A|ADCY3|PARM1|CSF1|MET|CD4|IGF2|CCL5|GADD45B|MAP3K12|CD74|CDC25B
45088	1.5336	19.885	8	257	212	35997	regulation of innate immune response	TMEM173|TICAM1|IRF1|KLRK1|SERPING1|CCL5|LAG3|NCR3
10893	1.5395	19.885	3	18	212	35997	positive regulation of steroid biosynthetic process	SREBF1|IGF2|ABCG1
32103	1.5652	20.128	7	193	212	35997	positive regulation of response to external stimulus	FCER1A|NPY|IDO1|CCL5|CCL4|CD74|CAMK1D
12502	1.7039	21.815	8	261	212	35997	induction of programmed cell death	LCK|IRF1|NR4A1|DAPK2|MX1|ITM2C|RUNX3|CD27
45765	1.7756	22.635	7	197	212	35997	regulation of angiogenesis	GATA2|CD34|CX3CR1|RAPGEF3|PLXND1|CCL5|VASH1
32733	1.8203	23.004	3	19	212	35997	positive regulation of interleukin-10 production	TIGIT|CD40LG|CD34
45954	1.8203	23.004	3	19	212	35997	positive regulation of natural killer cell mediated cytotoxicity	KLRK1|LAG3|NCR3
40017	1.8518	23.303	9	336	212	35997	positive regulation of locomotion	BMP2|FLT4|CSF1|SUN2|ROR2|CCL5|CCL4|CD74|CAMK1D
31349	1.8894	23.674	8	265	212	35997	positive regulation of defense response	FCER1A|TMEM173|TICAM1|KLRK1|IDO1|CCL5|LAG3|NCR3
9617	1.9068	23.791	11	496	212	35997	response to bacterium	HLA-DRB1|CNR2|TICAM1|CX3CR1|KLRK1|MPO|CD4|IDO1|GFI1|CCL5|SPN
6923	2.0553	25.534	2	4	212	35997	cleavage of cytoskeletal proteins involved in execution phase of apoptosis	GZMA|GZMB
2717	2.1322	26.378	3	20	212	35997	positive regulation of natural killer cell mediated immunity	KLRK1|LAG3|NCR3
45621	2.1928	27.014	5	92	212	35997	positive regulation of lymphocyte differentiation	LCK|ITPKB|HLA-DMA|CD27|CD74
7167	2.2922	28.12	16	972	212	35997	enzyme linked receptor protein signaling pathway	ADCY3|SREBF1|BMP2|CD8A|CD3E|CD8B|FLT4|MET|NR4A1|IGF2|PTPRO|EPHB6|CSRNP1|ROR2|CD4|CD7
80090	2.4688	30.161	69	7919	212	35997	regulation of primary metabolic process	ADCY3|RBM3|CBFA2T3|SKAP1|KANK2|GATA2|TMEM173|ZNF683|TICAM1|RAPGEF3|NQO1|LTB|LAG3|SPN|GZMA|CD3E|CHP2|PRKCH|ZHX3|SERPING1|UBE2C|JUP|LCK|GIPR|PEBP1|ROR2|GADD45B|MAP3K12|SRGAP1|CAMK1D|CLN6|CKS1B|NKD1|RBP1|USP2|AGFG2|CSF1|OAS3|CCL5|CCL4|CD74|CDC42EP2|BCL11B|PTK6|RASAL3|CD4|GFI1|RUNX3|FCER1A|SREBF1|BMP2|FLT4|MET|NR4A1|CELSR2|IGF2|PSMB8|ABCG1|CDC25B|P2RY11|DBP|FYN|ZNF362|CSRNP1|IRF1|HOPX|TCF19|ID3|ZNF38…
32663	2.537	30.864	4	52	212	35997	regulation of interleukin-2 production	CD34|CD3E|CD4|LAG3
1901342	2.5474	30.864	7	209	212	35997	regulation of vasculature development	GATA2|CD34|CX3CR1|RAPGEF3|PLXND1|CCL5|VASH1
9653	2.6584	32.076	33	2946	212	35997	anatomical structure morphogenesis	NKD1|ALDOC|CSF1|AQP3|IGSF10|GATA2|LY6E|MYO15A|BCL11B|HEG1|GFI1|RAPGEF3|PLXND1|RUNX3|SPN|BMP2|FLT4|MET|NR4A1|CELSR2|IGF2|PTPRO|VASH1|JUP|NREP|CD34|FYN|CSRNP1|HOPX|ROR2|ID3|STMN1|SRGAP1
44419	2.8068	33.59	11	519	212	35997	interspecies interaction between organisms	IL2RB|FBLN1|ISG15|FYN|CD247|LCK|CX3CR1|CD4|CCL5|CCL4|PSMB8
44403	2.8068	33.59	11	519	212	35997	symbiosis, encompassing mutualism through parasitism	IL2RB|FBLN1|ISG15|FYN|CD247|LCK|CX3CR1|CD4|CCL5|CCL4|PSMB8
51354	2.8554	34.033	3	22	212	35997	negative regulation of oxidoreductase activity	GZMA|CNR2|GFI1
19218	2.943	34.935	5	98	212	35997	regulation of steroid metabolic process	SREBF1|BMP2|IGF2|GFI1|ABCG1
45619	3.0568	36.139	6	153	212	35997	regulation of lymphocyte differentiation	LCK|IRF1|ITPKB|HLA-DMA|CD27|CD74
23057	3.1369	36.938	16	1000	212	35997	negative regulation of signaling	BMP2|NKD1|CD3E|WNK2|CCL5|PTPRO|CD74|KANK2|JUP|GATA2|CNR2|RASAL3|IRF1|PEBP1|ROR2|UBASH3A
2690	3.1523	36.97	4	55	212	35997	positive regulation of leukocyte chemotaxis	CCL5|CCL4|CD74|CAMK1D
45766	3.2319	37.75	5	100	212	35997	positive regulation of angiogenesis	GATA2|CD34|CX3CR1|RAPGEF3|CCL5
45860	3.2454	37.75	11	528	212	35997	positive regulation of protein kinase activity	FCER1A|ADCY3|CSF1|MET|CD4|IGF2|CCL5|GADD45B|MAP3K12|CD74|CDC25B
31323	3.2574	37.75	69	7992	212	35997	regulation of cellular metabolic process	ADCY3|RBM3|CBFA2T3|SKAP1|KANK2|GATA2|TMEM173|ZNF683|TICAM1|RAPGEF3|NQO1|LTB|LAG3|SPN|GZMA|CD3E|CHP2|PRKCH|ZHX3|UBE2C|DAPK2|JUP|CD34|LCK|GIPR|PEBP1|ROR2|GADD45B|MAP3K12|SRGAP1|CAMK1D|CLN6|CKS1B|RBP1|USP2|AGFG2|CSF1|OAS3|KLRK1|CCL5|CCL4|CD74|CDC42EP2|BCL11B|PTK6|RASAL3|CD4|GFI1|RUNX3|FCER1A|SREBF1|BMP2|FLT4|MET|NR4A1|CELSR2|IGF2|PSMB8|ABCG1|CDC25B|P2RY11|DBP|ZNF362|CSRNP1|IRF1|HOPX|TCF19|ID3|ZNF385A
10648	3.3132	38.245	16	1005	212	35997	negative regulation of cell communication	BMP2|NKD1|CD3E|WNK2|CCL5|PTPRO|CD74|KANK2|JUP|GATA2|CNR2|RASAL3|IRF1|PEBP1|ROR2|UBASH3A
2000503	3.4121	38.927	2	5	212	35997	positive regulation of natural killer cell chemotaxis	CCL5|CCL4
2830	3.4121	38.927	2	5	212	35997	positive regulation of type 2 immune response	IDO1|CD74
34112	3.4121	38.927	2	5	212	35997	positive regulation of homotypic cell-cell adhesion	LGALS1|CCL5
9612	3.473	39.469	7	220	212	35997	response to mechanical stimulus	JUP|BMP2|FYN|LCK|IRF1|MPO|GFI1
10605	3.6586	41.417	25	2015	212	35997	negative regulation of macromolecule metabolic process	RBP1|USP2|RBM3|CCL5|CCL4|KANK2|GATA2|PTK6|GFI1|LAG3|RUNX3|SREBF1|BMP2|MET|ZHX3|SERPING1|UBE2C|PSMB8|FYN|CD34|HOPX|IRF1|PEBP1|ID3|GADD45B
60255	3.7008	41.734	65	7433	212	35997	regulation of macromolecule metabolic process	ADCY3|RBM3|CBFA2T3|SKAP1|KANK2|ASGR2|GATA2|TMEM173|ZNF683|TICAM1|RAPGEF3|LTB|LAG3|SPN|GZMA|CD3E|CHP2|PRKCH|ZHX3|SERPING1|UBE2C|JUP|CD34|CD40LG|LCK|PEBP1|ROR2|GADD45B|MAP3K12|CAMK1D|CLN6|CKS1B|NKD1|RBP1|USP2|CSF1|OAS3|CCL5|CCL4|CD74|BCL11B|PTK6|CD4|GFI1|RUNX3|FCER1A|SREBF1|BMP2|FLT4|MET|NR4A1|CELSR2|IGF2|ABCG1|PSMB8|CDC25B|DBP|FYN|ZNF362|CSRNP1|IRF1|HOPX|TCF19|ID3|ZNF385A
42269	3.7204	41.794	3	24	212	35997	regulation of natural killer cell mediated cytotoxicity	KLRK1|LAG3|NCR3
14070	3.8526	42.856	17	1123	212	35997	response to organic cyclic compound	SREBF1|BMP2|ALDOC|LGALS1|RBM3|MET|NR4A1|IGF2|CCL5|AQP3|ALDH3A1|JUP|TMEM173|P2RY11|TICAM1|IRF1|PEBP1
43331	3.8678	42.856	4	58	212	35997	response to dsRNA	TMEM173|RBM3|TICAM1|IRF1
10977	3.8678	42.856	4	58	212	35997	negative regulation of neuron projection development	LGALS1|GFI1|ITM2C|PTPRO
2274	3.8734	42.856	5	104	212	35997	myeloid leukocyte activation	CSF1|TICAM1|CX3CR1|UBD|CCL5
2715	4.2094	46.225	3	25	212	35997	regulation of natural killer cell mediated immunity	KLRK1|LAG3|NCR3
2861	4.2094	46.225	3	25	212	35997	regulation of inflammatory response to antigenic stimulus	FCER1A|HLA-DRB1|SPN
22008	4.2391	46.377	24	1917	212	35997	neurogenesis	BMP2|NKD1|LGALS1|MET|PSD3|PRKCH|CELSR2|CCL5|PTPRO|ITM2C|GATA2|NREP|NPY|FYN|PTK6|BCL11B|GALR2|ID3|GFI1|STMN1|PLXND1|RUNX3|SRGAP1|CAMK1D
2673	4.4048	48.011	4	60	212	35997	regulation of acute inflammatory response	FCER1A|SERPING1|CCL5|SPN
7346	4.9973	54.245	9	385	212	35997	regulation of mitotic cell cycle	USP2|MET|UBD|PEBP1|IGF2|UBE2C|PSMB8|CDC25B|KANK2
9968	5.0138	54.245	15	941	212	35997	negative regulation of signal transduction	BMP2|NKD1|CD3E|WNK2|CCL5|PTPRO|CD74|KANK2|JUP|GATA2|RASAL3|IRF1|PEBP1|ROR2|UBASH3A
33674	5.0711	54.555	11	557	212	35997	positive regulation of kinase activity	FCER1A|ADCY3|CSF1|MET|CD4|IGF2|CCL5|GADD45B|MAP3K12|CD74|CDC25B
48646	5.0891	54.555	27	2303	212	35997	anatomical structure formation involved in morphogenesis	NKD1|CSF1|GATA2|LY6E|MYO15A|BCL11B|HEG1|GFI1|RAPGEF3|PLXND1|SPN|RUNX3|BMP2|FLT4|MET|NR4A1|CELSR2|PTPRO|VASH1|NREP|CD34|FYN|CSRNP1|HOPX|ROR2|STMN1|SRGAP1
2000501	5.0983	54.555	2	6	212	35997	regulation of natural killer cell chemotaxis	CCL5|CCL4
71407	5.1861	55.094	9	387	212	35997	cellular response to organic cyclic compound	JUP|TMEM173|BMP2|P2RY11|RBM3|LGALS1|IRF1|NR4A1|CCL5
1818	5.1862	55.094	6	169	212	35997	negative regulation of cytokine production	TIGIT|BST2|HLA-DRB1|ISG15|CD34|IDO1
45940	5.307	55.972	3	27	212	35997	positive regulation of steroid metabolic process	SREBF1|IGF2|ABCG1
19835	5.307	55.972	3	27	212	35997	cytolysis	PRF1|GZMA|GZMB
51223	5.8936	61.282	9	394	212	35997	regulation of protein transport	JUP|KCNN4|SERGEF|TMEM173|HLA-DRB1|CD40LG|CD34|CHP2|CD27
2706	5.8968	61.282	5	114	212	35997	regulation of lymphocyte mediated immunity	FCER1A|KLRK1|SPN|LAG3|NCR3
45076	5.9182	61.282	3	28	212	35997	regulation of interleukin-2 biosynthetic process	CD3E|CD4|LAG3
50856	5.9182	61.282	3	28	212	35997	regulation of T cell receptor signaling pathway	KCNN4|LCK|UBASH3A
6915	5.9302	61.282	17	1167	212	35997	apoptotic process	PRF1|GZMA|ALDOC|LGALS1|MET|NR4A1|GZMB|DAPK2|PSMB8|KANK2|TMEM173|CSRNP1|LCK|TICAM1|GADD45B|CD27|DHCR24
8219	5.9359	61.282	19	1386	212	35997	cell death	PRF1|GZMA|ALDOC|LGALS1|MET|NR4A1|GZMB|DAPK2|SIGMAR1|PSMB8|KANK2|TMEM173|CSRNP1|LCK|TICAM1|GADD45B|CD27|DHCR24|CLN6
51336	6.1228	62.682	20	1502	212	35997	regulation of hydrolase activity	ADCY3|BMP2|BST2|AGFG2|GZMA|OAS3|CHP2|NR4A1|LPAR2|SERPING1|CCL5|CDC42EP2|FBLN1|LCK|RASAL3|PEBP1|ITIH3|SRGAP1|CD27|DHCR24
51783	6.1357	62.682	5	115	212	35997	regulation of nuclear division	MET|UBD|PEBP1|IGF2|UBE2C
7088	6.1357	62.682	5	115	212	35997	regulation of mitosis	MET|UBD|PEBP1|IGF2|UBE2C
16265	6.2506	63.634	19	1392	212	35997	death	PRF1|GZMA|ALDOC|LGALS1|MET|NR4A1|GZMB|DAPK2|SIGMAR1|PSMB8|KANK2|TMEM173|CSRNP1|LCK|TICAM1|GADD45B|CD27|DHCR24|CLN6
43902	6.2957	63.872	13	761	212	35997	positive regulation of multi-organism process	SREBF1|BMP2|CALY|MET|IGF2|CCL5|CCL4|GATA2|CDC42EP2|PTK6|PEBP1|CAMK1D|SYNPO
2000107	6.5725	66.222	3	29	212	35997	negative regulation of leukocyte apoptotic process	IDO1|CCL5|CD74
71359	6.5725	66.222	3	29	212	35997	cellular response to dsRNA	TMEM173|RBM3|IRF1
2708	6.705	67.095	4	67	212	35997	positive regulation of lymphocyte mediated immunity	FCER1A|KLRK1|LAG3|NCR3
2705	6.705	67.095	4	67	212	35997	positive regulation of leukocyte mediated immunity	FCER1A|KLRK1|LAG3|NCR3
31667	6.7441	67.154	10	487	212	35997	response to nutrient levels	SREBF1|NPY|RBP1|CD3E|GIPR|MPO|IGF2|CCL5|AQP3|ALDH3A1
51338	6.7629	67.154	15	969	212	35997	regulation of transferase activity	ADCY3|FCER1A|CKS1B|PARM1|CSF1|MET|IGF2|CCL5|CD74|CDC25B|PTK6|CD4|RAPGEF3|GADD45B|MAP3K12
35556	6.7796	67.154	27	2347	212	35997	intracellular signal transduction	ADCY3|ITPKB|CCL5|PTK6|TICAM1|RAPGEF3|CD27|FEN1|DHCR24|FCER1A|NR4A1|PRKCH|WNK2|DOCK5|DAPK2|UBE2C|PSMB8|P2RY11|RAB37|FYN|IRF1|PEBP1|ROR2|STMN1|SRGAP1|MAP3K12|BCAR3
7631	6.896	68.077	5	118	212	35997	feeding behavior	NPY|FYN|GALR2|PEBP1|CNTFR
2687	7.0915	69.027	4	68	212	35997	positive regulation of leukocyte migration	CCL5|CCL4|CD74|CAMK1D
50862	7.1099	69.027	2	7	212	35997	positive regulation of T cell receptor signaling pathway	KCNN4|LCK
45542	7.1099	69.027	2	7	212	35997	positive regulation of cholesterol biosynthetic process	SREBF1|ABCG1
2883	7.1099	69.027	2	7	212	35997	regulation of hypersensitivity	FCER1A|SPN
3308	7.1099	69.027	2	7	212	35997	negative regulation of Wnt receptor signaling pathway involved in heart development	JUP|BMP2
30182	7.3155	70.789	18	1299	212	35997	neuron differentiation	NKD1|MET|PSD3|CELSR2|PTPRO|ITM2C|GATA2|NREP|NPY|FYN|BCL11B|GALR2|ID3|GFI1|STMN1|PLXND1|RUNX3|SRGAP1
12501	7.4939	72.277	17	1192	212	35997	programmed cell death	PRF1|GZMA|ALDOC|LGALS1|MET|NR4A1|GZMB|DAPK2|PSMB8|KANK2|TMEM173|CSRNP1|LCK|TICAM1|GADD45B|CD27|DHCR24
44092	7.7034	74.054	17	1195	212	35997	negative regulation of molecular function	BST2|GZMA|NR4A1|SERPING1|UBE2C|CCL5|PSMB8|PTK6|CNR2|PEBP1|ID3|GFI1|ITIH3|GADD45B|NQO1|CD27|DHCR24
45089	7.8667	75.376	6	183	212	35997	positive regulation of innate immune response	TMEM173|TICAM1|KLRK1|CCL5|LAG3|NCR3
10743	8.0154	76.551	3	31	212	35997	regulation of macrophage derived foam cell differentiation	CSF1|PRKCH|ABCG1
9892	8.0504	76.636	25	2128	212	35997	negative regulation of metabolic process	RBP1|USP2|RBM3|CCL5|CCL4|KANK2|GATA2|PTK6|GFI1|LAG3|RUNX3|SREBF1|BMP2|MET|ZHX3|SERPING1|UBE2C|PSMB8|FYN|CD34|HOPX|IRF1|PEBP1|ID3|GADD45B
9888	8.3429	78.93	24	2012	212	35997	tissue development	BMP2|HLA-DRB1|CSF1|MET|HLA-DMA|PTPRO|PSMB8|CD74|JUP|IGSF10|ASGR2|LY6E|CD34|PTK6|BCL11B|HEG1|ROR2|ID3|HLA-DPB1|PLXND1|LTB|RUNX3|SPN|DHCR24
2688	8.3453	78.93	4	71	212	35997	regulation of leukocyte chemotaxis	CCL5|CCL4|CD74|CAMK1D
43086	8.4796	79.942	15	991	212	35997	negative regulation of catalytic activity	BST2|GZMA|NR4A1|SERPING1|UBE2C|PSMB8|PTK6|CNR2|PEBP1|GFI1|ITIH3|GADD45B|NQO1|CD27|DHCR24
32496	8.5574	80.417	8	333	212	35997	response to lipopolysaccharide	CNR2|TICAM1|CX3CR1|KLRK1|MPO|IDO1|GFI1|CCL5
42481	8.8064	82.493	3	32	212	35997	regulation of odontogenesis	BMP2|CD34|CSF1
45859	8.9217	83.235	14	892	212	35997	regulation of protein kinase activity	ADCY3|FCER1A|CKS1B|CSF1|MET|IGF2|CCL5|CD74|CDC25B|PTK6|CD4|RAPGEF3|GADD45B|MAP3K12
45580	8.9423	83.235	5	125	212	35997	regulation of T cell differentiation	LCK|IRF1|ITPKB|HLA-DMA|CD74
70201	9.0946	84.384	9	419	212	35997	regulation of establishment of protein localization	JUP|KCNN4|SERGEF|TMEM173|HLA-DRB1|CD40LG|CD34|CHP2|CD27
31344	9.2473	85.53	9	420	212	35997	regulation of cell projection organization	PPP1R16B|CDC42EP2|PTK6|LGALS1|MET|GFI1|ITM2C|PTPRO|CAMK1D
6917	9.3233	85.962	7	260	212	35997	induction of apoptosis	LCK|IRF1|NR4A1|DAPK2|MX1|RUNX3|CD27
90205	9.4431	86.482	2	8	212	35997	positive regulation of cholesterol metabolic process	SREBF1|ABCG1
3307	9.4431	86.482	2	8	212	35997	regulation of Wnt receptor signaling pathway involved in heart development	JUP|BMP2
71822	9.4682	86.482	15	1002	212	35997	protein complex subunit organization	PRF1|IL2RB|CD3G|CALY|HLA-DRB1|CD3E|ALDOC|UBE2C|CCL5|RPS2|HLA-DMA|CD74|STMN1|APBA1|SEPT9
90068	9.8173	89.393	6	191	212	35997	positive regulation of cell cycle process	MET|PEBP1|IGF2|UBE2C|PSMB8|CDC25B
2449	10.186	92.459	7	264	212	35997	lymphocyte mediated immunity	CD8A|HLA-DRB1|CD40LG|SERPING1|HLA-DMA|CD27|CD74
42307	10.25	92.756	4	75	212	35997	positive regulation of protein import into nucleus	JUP|TMEM173|CHP2|CD27
32526	10.298	92.899	5	129	212	35997	response to retinoic acid	SREBF1|BMP2|PTK6|IRF1|AQP3
70228	10.533	94.442	3	34	212	35997	regulation of lymphocyte apoptotic process	IDO1|CCL5|CD74
1912	10.533	94.442	3	34	212	35997	positive regulation of leukocyte mediated cytotoxicity	KLRK1|LAG3|NCR3
71222	11.03	98.593	5	131	212	35997	cellular response to lipopolysaccharide	TICAM1|CX3CR1|KLRK1|GFI1|CCL5
42592	11.153	99.392	21	1695	212	35997	homeostatic process	C11ORF31|LGALS1|CSF1|MET|LPAR2|CCL5|AQP3|ABCG1|JUP|KCNN4|ASGR2|GATA2|EPHB6|CD34|LCK|CNR2|GALR2|SH3BGRL3|FEN1|CD7|CLN6
71396	11.248	99.932	9	432	212	35997	cellular response to lipid	PTK6|PTGDR|TICAM1|CX3CR1|IRF1|KLRK1|NR4A1|GFI1|CCL5
1503	11.596	102.71	7	270	212	35997	ossification	IGSF10|ASGR2|BMP2|IFITM1|CSF1|IGF2|MN1
46890	11.799	104.2	5	133	212	35997	regulation of lipid biosynthetic process	SREBF1|BMP2|IGF2|GFI1|ABCG1
70233	12.094	106.17	2	9	212	35997	negative regulation of T cell apoptotic process	IDO1|CCL5
9996	12.094	106.17	2	9	212	35997	negative regulation of cell fate specification	JUP|GFI1
51093	12.252	107.23	13	819	212	35997	negative regulation of developmental process	BMP2|NKD1|USP2|VASH1|CD74|ABCG1|JUP|GATA2|CX3CR1|HOPX|IRF1|GFI1|ID3
50727	12.356	107.82	7	273	212	35997	regulation of inflammatory response	FCER1A|HLA-DRB1|CNR2|SERPING1|IDO1|CCL5|SPN
2237	12.415	107.92	8	353	212	35997	response to molecule of bacterial origin	CNR2|TICAM1|CX3CR1|KLRK1|MPO|IDO1|GFI1|CCL5
45582	12.441	107.92	4	79	212	35997	positive regulation of T cell differentiation	LCK|ITPKB|HLA-DMA|CD74
44703	13.074	113.08	13	825	212	35997	multi-organism reproductive process	IL2RB|CD247|FCGRT|IDO1|RPS2|PSMB8|FBLN1|ISG15|FYN|CX3CR1|LCK|IRF1|CD4
9991	13.293	114.63	10	533	212	35997	response to extracellular stimulus	SREBF1|NPY|RBP1|CD3E|GIPR|MPO|IGF2|CCL5|AQP3|ALDH3A1
71417	13.376	114.88	9	443	212	35997	cellular response to organic nitrogen	SREBF1|JUP|ADCY3|P2RY11|FYN|MET|IRF1|IGF2|CCL5
50920	13.458	114.88	5	137	212	35997	regulation of chemotaxis	CCL5|CCL4|PTPRO|CD74|CAMK1D
50817	13.479	114.88	10	534	212	35997	coagulation	GATA2|FYN|CD40LG|LCK|IRF1|PRKCH|SERPING1|RAPGEF3|SLC7A5|SPN
7596	13.479	114.88	10	534	212	35997	blood coagulation	GATA2|FYN|CD40LG|LCK|IRF1|PRKCH|SERPING1|RAPGEF3|SLC7A5|SPN
19048	13.584	115.45	9	444	212	35997	virus-host interaction	IL2RB|FBLN1|ISG15|FYN|CD247|LCK|CX3CR1|CD4|PSMB8
71219	13.898	117.77	5	138	212	35997	cellular response to molecule of bacterial origin	TICAM1|CX3CR1|KLRK1|GFI1|CCL5
16125	14.348	121.24	5	139	212	35997	sterol metabolic process	SREBF1|SIGMAR1|ABCG1|CLN6|DHCR24
22415	14.439	121.65	10	539	212	35997	viral reproductive process	IL2RB|FBLN1|ISG15|FYN|CD247|LCK|CX3CR1|CD4|RPS2|PSMB8
43066	14.547	121.92	13	835	212	35997	negative regulation of apoptotic process	IL2RB|FLT4|PRKCH|CNTFR|IDO1|CCL5|CD74|CD40LG|BCL11B|CX3CR1|MPO|CD27|DHCR24
31343	14.594	121.92	3	38	212	35997	positive regulation of cell killing	KLRK1|LAG3|NCR3
10243	14.61	121.92	14	940	212	35997	response to organic nitrogen	ADCY3|SREBF1|ALDOC|MET|IGF2|CCL5|ALDH3A1|JUP|P2RY11|FYN|CNR2|IRF1|PEBP1|UBD
7599	14.637	121.92	10	540	212	35997	hemostasis	GATA2|FYN|CD40LG|LCK|IRF1|PRKCH|SERPING1|RAPGEF3|SLC7A5|SPN
42102	14.94	124.02	4	83	212	35997	positive regulation of T cell proliferation	CD3E|IGF2|CCL5|SPN
43549	15.049	124.02	14	943	212	35997	regulation of kinase activity	ADCY3|FCER1A|CKS1B|CSF1|MET|IGF2|CCL5|CD74|CDC25B|PTK6|CD4|RAPGEF3|GADD45B|MAP3K12
2666	15.059	124.02	2	10	212	35997	positive regulation of T cell tolerance induction	CD3E|IDO1
2864	15.059	124.02	2	10	212	35997	regulation of acute inflammatory response to antigenic stimulus	FCER1A|SPN
60341	15.173	124.62	13	839	212	35997	regulation of cellular localization	FCER1A|SREBF1|SERGEF|HLA-DRB1|CHP2|JUP|KCNN4|TMEM173|CD34|CD40LG|RAPGEF3|MX2|CD27
48839	15.556	127.4	6	209	212	35997	inner ear development	GATA2|BMP2|MYO15A|ROR2|GFI1|HLA-DMA
34764	15.616	127.54	4	84	212	35997	positive regulation of transmembrane transport	JUP|TMEM173|CHP2|CD27
45787	15.765	128.4	5	142	212	35997	positive regulation of cell cycle	USP2|MET|PEBP1|IGF2|CDC25B
10564	16.306	132.44	10	548	212	35997	regulation of cell cycle process	MET|UBD|PEBP1|IGF2|UBE2C|MCM3|PSMB8|CDC25B|GPR3|KANK2
7568	16.968	137.43	8	371	212	35997	aging	SREBF1|ALDOC|LCK|MET|MPO|PEBP1|CCL5|ALDH3A1
1936	17.769	143.13	4	87	212	35997	regulation of endothelial cell proliferation	BMP2|FLT4|NR4A1|VASH1
50871	17.769	143.13	4	87	212	35997	positive regulation of B cell activation	CD40LG|TICAM1|CD27|CD74
43903	18.204	146.07	3	41	212	35997	regulation of symbiosis, encompassing mutualism through parasitism	IFITM1|BST2|MPO
71622	18.334	146.07	2	11	212	35997	regulation of granulocyte chemotaxis	CCL5|CAMK1D
45084	18.334	146.07	2	11	212	35997	positive regulation of interleukin-12 biosynthetic process	IRF1|LTB
2664	18.334	146.07	2	11	212	35997	regulation of T cell tolerance induction	CD3E|IDO1
32649	18.531	147.24	4	88	212	35997	regulation of interferon-gamma production	HLA-DRB1|CD40LG|CD3E|KLRK1
2703	18.903	149.79	5	148	212	35997	regulation of leukocyte mediated immunity	FCER1A|KLRK1|SPN|LAG3|NCR3
46824	19.314	152.64	4	89	212	35997	positive regulation of nucleocytoplasmic transport	JUP|TMEM173|CHP2|CD27
48873	19.52	153.85	3	42	212	35997	homeostasis of number of cells within a tissue	GATA2|CSF1|CD7
2460	19.937	156.71	7	297	212	35997	adaptive immune response based on somatic recombination of immune receptors built from immunoglobulin superfamily domains	CD8A|HLA-DRB1|CD40LG|SERPING1|HLA-DMA|CD27|CD74
42060	20.007	156.85	12	762	212	35997	wound healing	IGSF10|GATA2|FYN|CD40LG|CD34|LCK|IRF1|PRKCH|SERPING1|RAPGEF3|SLC7A5|SPN
51222	20.141	157.47	6	220	212	35997	positive regulation of protein transport	JUP|KCNN4|TMEM173|CD34|CHP2|CD27
71216	20.632	160.89	5	151	212	35997	cellular response to biotic stimulus	TICAM1|CX3CR1|KLRK1|GFI1|CCL5
1910	20.894	162.06	3	43	212	35997	regulation of leukocyte mediated cytotoxicity	KLRK1|LAG3|NCR3
32729	20.894	162.06	3	43	212	35997	positive regulation of interferon-gamma production	CD40LG|CD3E|KLRK1
30177	21.803	166.47	4	92	212	35997	positive regulation of Wnt receptor signaling pathway	JUP|NKD1|BMP2|ROR2
19886	21.803	166.47	4	92	212	35997	antigen processing and presentation of exogenous peptide antigen via MHC class II	HLA-DRB1|HLA-DPB1|HLA-DMA|CD74
2443	21.892	166.47	7	302	212	35997	leukocyte mediated immunity	CD8A|HLA-DRB1|CD40LG|SERPING1|HLA-DMA|CD27|CD74
43922	21.916	166.47	2	12	212	35997	negative regulation by host of viral transcription	CCL5|CCL4
35458	21.916	166.47	2	12	212	35997	cellular response to interferon-beta	TMEM173|IRF1
32769	21.916	166.47	2	12	212	35997	negative regulation of monooxygenase activity	CNR2|GFI1
10454	21.916	166.47	2	12	212	35997	negative regulation of cell fate commitment	JUP|GFI1
2645	21.916	166.47	2	12	212	35997	positive regulation of tolerance induction	CD3E|IDO1
30168	23.037	174.53	6	226	212	35997	platelet activation	FYN|CD40LG|LCK|PRKCH|SERPING1|RAPGEF3
2699	23.115	174.67	5	155	212	35997	positive regulation of immune effector process	FCER1A|KLRK1|LAG3|CD74|NCR3
16064	23.549	177.49	6	227	212	35997	immunoglobulin mediated immune response	HLA-DRB1|CD40LG|SERPING1|HLA-DMA|CD27|CD74
42476	23.768	178.68	5	156	212	35997	odontogenesis	BMP2|BCL11B|CSF1|ID3|AQP3
6461	23.902	179.23	13	884	212	35997	protein complex assembly	PRF1|IL2RB|CD3G|CALY|HLA-DRB1|CD3E|ALDOC|CCL5|UBE2C|HLA-DMA|CD74|APBA1|SEPT9
21700	24.004	179.54	9	483	212	35997	developmental maturation	GATA2|BMP2|HLA-DRB1|HLA-DPB1|HLA-DMA|PSMB8|RUNX3|CD74|CDC25B
6935	24.3	180.83	11	678	212	35997	chemotaxis	FYN|MET|CX3CR1|NR4A1|PLXND1|CCL5|CCL4|PTPRO|RUNX3|SPN|SRGAP1
42330	24.3	180.83	11	678	212	35997	taxis	FYN|MET|CX3CR1|NR4A1|PLXND1|CCL5|CCL4|PTPRO|RUNX3|SPN|SRGAP1
2495	24.504	181.73	4	95	212	35997	antigen processing and presentation of peptide antigen via MHC class II	HLA-DRB1|HLA-DPB1|HLA-DMA|CD74
19724	24.598	181.73	6	229	212	35997	B cell mediated immunity	HLA-DRB1|CD40LG|SERPING1|HLA-DMA|CD27|CD74
70271	24.606	181.73	13	887	212	35997	protein complex biogenesis	PRF1|IL2RB|CD3G|CALY|HLA-DRB1|CD3E|ALDOC|CCL5|UBE2C|HLA-DMA|CD74|APBA1|SEPT9
33043	25.135	185.16	11	681	212	35997	regulation of organelle organization	SREBF1|GATA2|CDC42EP2|BST2|MET|UBD|PEBP1|IGF2|STMN1|UBE2C|SYNPO
35455	25.8	186.79	2	13	212	35997	response to interferon-alpha	IFITM1|BST2
2643	25.8	186.79	2	13	212	35997	regulation of tolerance induction	CD3E|IDO1
3181	25.8	186.79	2	13	212	35997	atrioventricular valve morphogenesis	JUP|BMP2
34374	25.8	186.79	2	13	212	35997	low-density lipoprotein particle remodeling	MPO|ABCG1
1901623	25.8	186.79	2	13	212	35997	regulation of lymphocyte chemotaxis	CCL5|CCL4
30178	25.808	186.79	5	159	212	35997	negative regulation of Wnt receptor signaling pathway	JUP|NKD1|BMP2|ROR2|PTPRO
45664	25.835	186.79	10	584	212	35997	regulation of neuron differentiation	NREP|BMP2|PTK6|LGALS1|MET|GFI1|CCL5|ITM2C|PTPRO|CAMK1D
9887	25.937	186.79	16	1225	212	35997	organ morphogenesis	BMP2|NKD1|ALDOC|CSF1|IGF2|AQP3|GATA2|LY6E|MYO15A|CSRNP1|BCL11B|ROR2|HEG1|ID3|GFI1|RUNX3
43408	25.992	186.79	11	684	212	35997	regulation of MAPK cascade	FCER1A|BMP2|FLT4|MET|PEBP1|IGF2|WNK2|GADD45B|CD27|MAP3K12|CD74
51130	25.992	186.79	11	684	212	35997	positive regulation of cellular component organization	SREBF1|GATA2|BMP2|CDC42EP2|CALY|PTK6|MET|PEBP1|IGF2|SYNPO|CAMK1D
2685	26.427	189.45	4	97	212	35997	regulation of leukocyte migration	CCL5|CCL4|CD74|CAMK1D
2250	26.714	191.04	7	313	212	35997	adaptive immune response	CD8A|HLA-DRB1|CD40LG|SERPING1|HLA-DMA|CD27|CD74
31341	26.983	192.49	3	47	212	35997	regulation of cell killing	KLRK1|LAG3|NCR3
16032	27.395	194.96	12	792	212	35997	viral reproduction	IL2RB|FBLN1|ISG15|CD8B|FYN|CD247|LCK|CX3CR1|CD4|GFI1|RPS2|PSMB8
51241	27.502	195.24	9	493	212	35997	negative regulation of multicellular organismal process	TIGIT|BST2|HLA-DRB1|ISG15|CD34|CNR2|SERPING1|IDO1|PTPRO
51701	27.873	197.4	9	494	212	35997	interaction with host	IL2RB|FBLN1|ISG15|FYN|CD247|LCK|CX3CR1|CD4|PSMB8
30890	28.658	202.47	3	48	212	35997	positive regulation of B cell proliferation	CD40LG|TICAM1|CD74
30336	29.485	207.43	5	164	212	35997	negative regulation of cell migration	IFITM1|BST2|CX3CR1|PTPRO|VASH1
50921	29.502	207.43	4	100	212	35997	positive regulation of chemotaxis	CCL5|CCL4|CD74|CAMK1D
48246	29.983	209.31	2	14	212	35997	macrophage chemotaxis	CX3CR1|CCL5
2548	29.983	209.31	2	14	212	35997	monocyte chemotaxis	CCL5|PTPRO
2862	29.983	209.31	2	14	212	35997	negative regulation of inflammatory response to antigenic stimulus	HLA-DRB1|SPN
32880	30.182	210.2	9	500	212	35997	regulation of protein localization	JUP|KCNN4|SERGEF|TMEM173|HLA-DRB1|CD40LG|CD34|CHP2|CD27
2000146	31.057	215.78	5	166	212	35997	negative regulation of cell motility	IFITM1|BST2|CX3CR1|PTPRO|VASH1
8544	32.045	222.12	10	602	212	35997	epidermis development	JUP|HLA-DRB1|BCL11B|HLA-DPB1|LTB|HLA-DMA|PSMB8|RUNX3|CD74|DHCR24
30278	32.295	223.33	6	242	212	35997	regulation of ossification	BMP2|IFITM1|CSF1|ZHX3|ID3|ANKH
43588	33.97	234.36	4	104	212	35997	skin development	JUP|BCL11B|LTB|DHCR24
31324	34.102	234.71	22	1986	212	35997	negative regulation of cellular metabolic process	SREBF1|BMP2|RBP1|USP2|MET|ZHX3|UBE2C|CCL5|CCL4|PSMB8|KANK2|GATA2|CD34|PTK6|IRF1|HOPX|PEBP1|ID3|GFI1|GADD45B|RUNX3|LAG3
2000403	34.463	235.53	2	15	212	35997	positive regulation of lymphocyte migration	CCL5|CCL4
32897	34.463	235.53	2	15	212	35997	negative regulation of viral transcription	CCL5|CCL4
45075	34.463	235.53	2	15	212	35997	regulation of interleukin-12 biosynthetic process	IRF1|LTB
51271	35.25	240.36	5	171	212	35997	negative regulation of cellular component movement	IFITM1|BST2|CX3CR1|PTPRO|VASH1
51785	35.992	244.28	3	52	212	35997	positive regulation of nuclear division	MET|PEBP1|IGF2
45840	35.992	244.28	3	52	212	35997	positive regulation of mitosis	MET|PEBP1|IGF2
50708	37.036	250.78	5	173	212	35997	regulation of protein secretion	KCNN4|SERGEF|HLA-DRB1|CD40LG|CD34
50767	37.857	255.75	11	719	212	35997	regulation of neurogenesis	NREP|BMP2|PTK6|LGALS1|MET|PRKCH|GFI1|CCL5|ITM2C|PTPRO|CAMK1D
32844	38.768	260.25	7	335	212	35997	regulation of homeostatic process	GATA2|HLA-DRB1|LCK|WNK2|UBE2C|CCL5|CD74
2761	38.878	260.25	4	108	212	35997	regulation of myeloid leukocyte differentiation	GATA2|RBP1|CSF1|CCL5
1961	39.234	260.25	2	16	212	35997	positive regulation of cytokine-mediated signaling pathway	GFI1|CD74
45672	39.234	260.25	2	16	212	35997	positive regulation of osteoclast differentiation	CSF1|CCL5
2676	39.234	260.25	2	16	212	35997	regulation of chronic inflammatory response	IDO1|CCL5
3171	39.234	260.25	2	16	212	35997	atrioventricular valve development	JUP|BMP2
42987	39.234	260.25	2	16	212	35997	amyloid precursor protein catabolic process	ABCG1|DHCR24
42487	39.234	260.25	2	16	212	35997	regulation of odontogenesis of dentin-containing tooth	BMP2|CSF1
46889	40.049	265	3	54	212	35997	positive regulation of lipid biosynthetic process	SREBF1|IGF2|ABCG1
90316	40.176	265	4	109	212	35997	positive regulation of intracellular protein transport	JUP|TMEM173|CHP2|CD27
6357	40.219	265	22	2014	212	35997	regulation of transcription from RNA polymerase II promoter	SREBF1|BMP2|USP2|MET|CHP2|NR4A1|IGF2|CBFA2T3|SKAP1|KANK2|GATA2|TMEM173|DBP|CSRNP1|BCL11B|IRF1|HOPX|TCF19|ID3|GFI1|SPN|RUNX3
43933	41.994	276.07	17	1406	212	35997	macromolecular complex subunit organization	PRF1|IL2RB|CD3G|CALY|HLA-DRB1|CD3E|ALDOC|UBE2C|CCL5|RPS2|HLA-DMA|CD74|ABCG1|MPO|STMN1|APBA1|SEPT9
2000106	42.178	276.66	3	55	212	35997	regulation of leukocyte apoptotic process	IDO1|CCL5|CD74
45471	42.783	280	5	179	212	35997	response to ethanol	PRF1|FYN|PEBP1|CCL5|CD27
44708	43.027	280.97	9	528	212	35997	single-organism behavior	NPY|FYN|MYO15A|MET|GALR2|PTGDR|GFI1|ANKH|CLN6
51179	43.695	284.7	61	7554	212	35997	localization	ADCY3|MARCKSL1|GFER|SELENBP1|RPS2|HLA-DMA|SLC7A5|AQP3|ASGR2|GATA2|MX2|SPN|FLVCR2|DHCR24|FMNL3|SIT1|CD3G|CHP2|SERPING1|SIGMAR1|PTPRO|JUP|CD34|CD40LG|LCK|CX3CR1|SRGAP1|PRF1|CALY|RBP1|ATP5G1|CCL5|FXYD6|CD74|LGALS3BP|EPHB6|LY6E|TMED3|PTK6|CD4|CD6|PLXND1|CD5|NEFL|APBA1|FCER1A|UNC119|SPNS3|TMEM9|FSCN1|MET|SUN2|NR4A1|CELSR2|ANKH|ABCG1|SLC10A1|KCNN4|NPY|RAB37|FYN
60760	44.293	286.05	2	17	212	35997	positive regulation of response to cytokine stimulus	GFI1|CD74
45649	44.293	286.05	2	17	212	35997	regulation of macrophage differentiation	GATA2|CSF1
2281	44.293	286.05	2	17	212	35997	macrophage activation involved in immune response	TICAM1|CX3CR1
45086	44.293	286.05	2	17	212	35997	positive regulation of interleukin-2 biosynthetic process	CD3E|CD4
19882	45.166	291.05	9	532	212	35997	antigen processing and presentation	CD8A|HLA-DRB1|CD1C|CD1B|FCGRT|HLA-DPB1|HLA-DMA|PSMB8|CD74
2573	45.662	293.6	4	113	212	35997	myeloid leukocyte differentiation	GATA2|CSF1|UBD|CBFA2T3
97305	47.776	305.95	8	440	212	35997	response to alcohol	JUP|PRF1|FYN|PEBP1|IGF2|CCL5|CD27|AQP3
51173	47.792	305.95	20	1792	212	35997	positive regulation of nitrogen compound metabolic process	SREBF1|BMP2|MET|CHP2|KLRK1|NR4A1|IGF2|CBFA2T3|SKAP1|GATA2|TMEM173|P2RY11|DBP|CSRNP1|BCL11B|TICAM1|GIPR|IRF1|PEBP1|ROR2
7187	48.036	306.84	5	184	212	35997	G-protein coupled receptor signaling pathway, coupled to cyclic nucleotide second messenger	ADCY3|NPY|CNR2|GALR2|GPR3
45428	48.971	311.46	3	58	212	35997	regulation of nitric oxide biosynthetic process	CD34|TICAM1|KLRK1
42509	48.971	311.46	3	58	212	35997	regulation of tyrosine phosphorylation of STAT protein	LCK|IRF1|CCL5
6468	49.382	313.4	21	1923	212	35997	protein phosphorylation	FCER1A|BMP2|FLT4|MET|PRKCH|WNK2|DAPK2|CCL5|CD74|CDC25B|HUNK|EPHB6|FYN|PTK6|LCK|IRF1|ROR2|GADD45B|MAP3K12|RUNX3|CAMK1D
45616	49.637	313.65	2	18	212	35997	regulation of keratinocyte differentiation	PRKCH|AQP3
10744	49.637	313.65	2	18	212	35997	positive regulation of macrophage derived foam cell differentiation	CSF1|PRKCH
32388	50.091	315.84	4	116	212	35997	positive regulation of intracellular transport	JUP|TMEM173|CHP2|CD27
50795	50.26	316.23	5	186	212	35997	regulation of behavior	CCL5|CCL4|PTPRO|CD74|CAMK1D
10628	50.563	317.46	19	1677	212	35997	positive regulation of gene expression	SREBF1|BMP2|CSF1|MET|CHP2|NR4A1|IGF2|CBFA2T3|CCL5|SKAP1|GATA2|TMEM173|DBP|CD34|CSRNP1|BCL11B|LCK|IRF1|ROR2
9628	51.443	318	15	1198	212	35997	response to abiotic stimulus	UNC119|BMP2|ALDOC|RBM3|IGF2|CCL5|ALDH3A1|JUP|FYN|LCK|IRF1|MPO|PEBP1|GFI1|FEN1
18108	51.629	318	4	117	212	35997	peptidyl-tyrosine phosphorylation	FYN|FLT4|PTK6|LCK
51248	52.291	318	10	646	212	35997	negative regulation of protein metabolic process	FYN|PTK6|MET|IRF1|PEBP1|SERPING1|UBE2C|GADD45B|PSMB8|LAG3
48520	53.199	318	4	118	212	35997	positive regulation of behavior	CCL5|CCL4|CD74|CAMK1D
1938	53.845	318	3	60	212	35997	positive regulation of endothelial cell proliferation	BMP2|FLT4|NR4A1
42493	53.97	318	10	649	212	35997	response to drug	SREBF1|FYN|LGALS1|LCK|MET|PEBP1|IGF2|CCL5|ALDH3A1|BCAR3
60326	54.8	318	4	119	212	35997	cell chemotaxis	CX3CR1|NR4A1|CCL5|PTPRO
70232	55.262	318	2	19	212	35997	regulation of T cell apoptotic process	IDO1|CCL5
35924	55.262	318	2	19	212	35997	cellular response to vascular endothelial growth factor stimulus	FLT4|NR4A1
90023	55.262	318	2	19	212	35997	positive regulation of neutrophil chemotaxis	CD74|CAMK1D
32094	55.262	318	2	19	212	35997	response to food	SREBF1|MPO
42659	55.262	318	2	19	212	35997	regulation of cell fate specification	JUP|GFI1
40013	56.138	318	5	191	212	35997	negative regulation of locomotion	IFITM1|BST2|CX3CR1|PTPRO|VASH1
10975	56.211	318	7	359	212	35997	regulation of neuron projection development	PTK6|LGALS1|MET|GFI1|ITM2C|PTPRO|CAMK1D
904	56.363	318	12	868	212	35997	cell morphogenesis involved in differentiation	NREP|BMP2|FYN|BCL11B|MET|HEG1|CELSR2|STMN1|PLXND1|PTPRO|RUNX3|SRGAP1
7249	56.388	318	3	61	212	35997	I-kappaB kinase/NF-kappaB cascade	TICAM1|IRF1|CD27
52547	57.133	318	9	552	212	35997	regulation of peptidase activity	FBLN1|BST2|LCK|PEBP1|NR4A1|SERPING1|ITIH3|CD27|DHCR24
43583	57.764	318	6	273	212	35997	ear development	GATA2|BMP2|MYO15A|ROR2|GFI1|HLA-DMA
9581	58.099	318	4	121	212	35997	detection of external stimulus	JUP|UNC119|HLA-DRB1|FYN
42472	58.099	318	4	121	212	35997	inner ear morphogenesis	GATA2|MYO15A|ROR2|GFI1
70345	58.894	318	1	1	212	35997	negative regulation of fat cell proliferation	GATA2
30322	58.894	318	1	1	212	35997	stabilization of membrane potential	KCNN4
8204	58.894	318	1	1	212	35997	ergosterol metabolic process	SIGMAR1
60804	58.894	318	1	1	212	35997	positive regulation of Wnt receptor signaling pathway by BMP signaling pathway	BMP2
35691	58.894	318	1	1	212	35997	macrophage migration inhibitory factor signaling pathway	CD74
70105	58.894	318	1	1	212	35997	positive regulation of interleukin-6-mediated signaling pathway	GFI1
60611	58.894	318	1	1	212	35997	mammary gland fat development	CSF1
35417	58.894	318	1	1	212	35997	negative regulation of mitotic prometaphase	UBD
35415	58.894	318	1	1	212	35997	regulation of mitotic prometaphase	UBD
71448	58.894	318	1	1	212	35997	cellular response to alkyl hydroperoxide	CCL5
60408	58.894	318	1	1	212	35997	regulation of acetylcholine metabolic process	PEBP1
60409	58.894	318	1	1	212	35997	positive regulation of acetylcholine metabolic process	PEBP1
36060	58.894	318	1	1	212	35997	slit diaphragm assembly	PTPRO
36058	58.894	318	1	1	212	35997	filtration diaphragm assembly	PTPRO
71403	58.894	318	1	1	212	35997	cellular response to high density lipoprotein particle stimulus	CCL5
48242	58.894	318	1	1	212	35997	epinephrine secretion	LY6E
44108	58.894	318	1	1	212	35997	cellular alcohol biosynthetic process	SIGMAR1
44107	58.894	318	1	1	212	35997	cellular alcohol metabolic process	SIGMAR1
9720	58.894	318	1	1	212	35997	detection of hormone stimulus	ABCG1
1901491	58.894	318	1	1	212	35997	negative regulation of lymphangiogenesis	VASH1
1901490	58.894	318	1	1	212	35997	regulation of lymphangiogenesis	VASH1
33195	58.894	318	1	1	212	35997	response to alkyl hydroperoxide	CCL5
2148	58.894	318	1	1	212	35997	hypochlorous acid metabolic process	MPO
2149	58.894	318	1	1	212	35997	hypochlorous acid biosynthetic process	MPO
1901252	58.894	318	1	1	212	35997	regulation of egress of virus within host cell	BST2
1901253	58.894	318	1	1	212	35997	negative regulation of egress of virus within host cell	BST2
1900166	58.894	318	1	1	212	35997	regulation of glial cell line-derived neurotrophic factor secretion	CD34
1900168	58.894	318	1	1	212	35997	positive regulation of glial cell line-derived neurotrophic factor secretion	CD34
1901229	58.894	318	1	1	212	35997	regulation of non-canonical Wnt receptor signaling pathway via JNK cascade	NKD1
1901231	58.894	318	1	1	212	35997	positive regulation of non-canonical Wnt receptor signaling pathway via JNK cascade	NKD1
1901233	58.894	318	1	1	212	35997	negative regulation of convergent extension involved in axis elongation	NKD1
1901232	58.894	318	1	1	212	35997	regulation of convergent extension involved in axis elongation	NKD1
2534	58.894	318	1	1	212	35997	cytokine production involved in inflammatory response	IDO1
1900038	58.894	318	1	1	212	35997	negative regulation of cellular response to hypoxia	CD34
1900035	58.894	318	1	1	212	35997	negative regulation of cellular response to heat	CD34
1900034	58.894	318	1	1	212	35997	regulation of cellular response to heat	CD34
2736	58.894	318	1	1	212	35997	regulation of plasmacytoid dendritic cell cytokine production	BST2
2737	58.894	318	1	1	212	35997	negative regulation of plasmacytoid dendritic cell cytokine production	BST2
45065	58.894	318	1	1	212	35997	cytotoxic T cell differentiation	CD8A
32076	58.894	318	1	1	212	35997	negative regulation of deoxyribonuclease activity	GZMA
32078	58.894	318	1	1	212	35997	negative regulation of endodeoxyribonuclease activity	GZMA
71971	58.894	318	1	1	212	35997	extracellular vesicular exosome assembly	CD34
6948	58.894	318	1	1	212	35997	induction by virus of host cell-cell fusion	CD4
33693	58.894	318	1	1	212	35997	neurofilament bundle assembly	NEFL
45234	58.894	318	1	1	212	35997	protein palmitoleylation	CD4
3017	58.894	318	1	1	212	35997	lymph circulation	HEG1
6696	58.894	318	1	1	212	35997	ergosterol biosynthetic process	SIGMAR1
71799	58.894	318	1	1	212	35997	cellular response to prostaglandin D stimulus	PTGDR
71798	58.894	318	1	1	212	35997	response to prostaglandin D stimulus	PTGDR
34118	58.894	318	1	1	212	35997	regulation of erythrocyte aggregation	LGALS1
34120	58.894	318	1	1	212	35997	positive regulation of erythrocyte aggregation	LGALS1
16129	58.894	318	1	1	212	35997	phytosteroid biosynthetic process	SIGMAR1
16128	58.894	318	1	1	212	35997	phytosteroid metabolic process	SIGMAR1
34276	58.894	318	1	1	212	35997	kynurenic acid biosynthetic process	IDO1
34275	58.894	318	1	1	212	35997	kynurenic acid metabolic process	IDO1
42512	58.894	318	1	1	212	35997	negative regulation of tyrosine phosphorylation of Stat1 protein	IRF1
3006	61.116	327.86	10	661	212	35997	developmental process involved in reproduction	JUP|CSF1|MET|PTGDR|PEBP1|ROR2|CNTFR|SPN|CDC25B|DHCR24
43921	61.166	327.86	2	20	212	35997	modulation by host of viral transcription	CCL5|CCL4
52472	61.166	327.86	2	20	212	35997	modulation by host of symbiont transcription	CCL5|CCL4
34110	61.166	327.86	2	20	212	35997	regulation of homotypic cell-cell adhesion	LGALS1|CCL5
42130	61.686	330.04	3	63	212	35997	negative regulation of T cell proliferation	HLA-DRB1|IDO1|SPN
45944	62.337	332.92	14	1107	212	35997	positive regulation of transcription from RNA polymerase II promoter	SREBF1|BMP2|MET|CHP2|NR4A1|IGF2|CBFA2T3|SKAP1|GATA2|TMEM173|DBP|CSRNP1|BCL11B|IRF1
84	63.29	336.78	4	124	212	35997	S phase of mitotic cell cycle	CKS1B|MCM3|PSMB8|FEN1
50864	63.29	336.78	4	124	212	35997	regulation of B cell activation	CD40LG|TICAM1|CD27|CD74
8203	65.087	344.47	4	125	212	35997	cholesterol metabolic process	SREBF1|ABCG1|CLN6|DHCR24
18212	65.087	344.47	4	125	212	35997	peptidyl-tyrosine modification	FYN|FLT4|PTK6|LCK
1816	65.087	344.47	4	125	212	35997	cytokine production	TMEM173|CD4|IDO1|RUNX3
51320	66.917	352.59	4	126	212	35997	S phase	CKS1B|MCM3|PSMB8|FEN1
2000401	67.344	352.59	2	21	212	35997	regulation of lymphocyte migration	CCL5|CCL4
10894	67.344	352.59	2	21	212	35997	negative regulation of steroid biosynthetic process	BMP2|GFI1
90030	67.344	352.59	2	21	212	35997	regulation of steroid hormone biosynthetic process	BMP2|IGF2
7143	67.344	352.59	2	21	212	35997	female meiosis	ADCY3|CDC25B
45540	67.344	352.59	2	21	212	35997	regulation of cholesterol biosynthetic process	SREBF1|ABCG1
7268	68.575	358.4	11	780	212	35997	synaptic transmission	ADCY3|KCNN4|UNC119|P2RY11|EPB41L1|NPY|GALR2|PEBP1|NQO1|NEFL|APBA1
10638	69.605	363.13	6	284	212	35997	positive regulation of organelle organization	SREBF1|CDC42EP2|MET|PEBP1|IGF2|SYNPO
6066	70.736	368.38	7	375	212	35997	alcohol metabolic process	SREBF1|GALR2|CCL5|SIGMAR1|ABCG1|CLN6|DHCR24
1901615	70.993	369.06	8	471	212	35997	organic hydroxy compound metabolic process	SREBF1|LY6E|GALR2|CCL5|SIGMAR1|ABCG1|CLN6|DHCR24
51960	71.123	369.08	11	784	212	35997	regulation of nervous system development	NREP|BMP2|PTK6|LGALS1|MET|PRKCH|GFI1|CCL5|ITM2C|PTPRO|CAMK1D
52312	73.792	380.91	2	22	212	35997	modulation of transcription in other organism involved in symbiotic interaction	CCL5|CCL4
55094	73.792	380.91	2	22	212	35997	response to lipoprotein particle stimulus	CCL5|ABCG1
30851	73.792	380.91	2	22	212	35997	granulocyte differentiation	GATA2|CBFA2T3
22607	74.391	383.33	21	1996	212	35997	cellular component assembly	PRF1|IL2RB|CD3G|CALY|HLA-DRB1|CD3E|ALDOC|FSCN1|UBE2C|CCL5|HLA-DMA|PTPRO|CD74|JUP|CD34|UBD|PARD6G|PLXND1|NEFL|APBA1|SEPT9
6636	76.197	391.62	3	68	212	35997	unsaturated fatty acid biosynthetic process	FCER1A|FADS2|CD74
22402	76.267	391.62	14	1134	212	35997	cell cycle process	ADCY3|CKS1B|SUN2|MCM3|UBE2C|VASH1|PSMB8|CDC25B|FAM83D|IRF1|STMN1|GFI1|FEN1|DHCR24
45939	80.509	412.05	2	23	212	35997	negative regulation of steroid metabolic process	BMP2|GFI1
50678	80.527	412.05	6	293	212	35997	regulation of epithelial cell proliferation	BMP2|FLT4|NR4A1|RUNX3|SPN|VASH1
10951	81.127	414.4	7	385	212	35997	negative regulation of endopeptidase activity	BST2|PEBP1|NR4A1|SERPING1|ITIH3|CD27|DHCR24
2000027	81.32	414.66	5	209	212	35997	regulation of organ morphogenesis	BMP2|CD34|CSF1|MET|ROR2
9719	84.401	429.54	19	1763	212	35997	response to endogenous stimulus	ADCY3|SREBF1|BMP2|ALDOC|MET|NR4A1|IGF2|CCL5|ABCG1|ALDH3A1|JUP|P2RY11|FYN|CX3CR1|PTGDR|CNR2|IRF1|UBD|PEBP1
46822	84.531	429.54	5	211	212	35997	regulation of nucleocytoplasmic transport	JUP|TMEM173|CHP2|MX2|CD27
30888	85.79	435.18	3	71	212	35997	regulation of B cell proliferation	CD40LG|TICAM1|CD74
1894	87.117	441.15	4	136	212	35997	tissue homeostasis	GATA2|CD34|CSF1|CD7
15844	87.49	442.28	2	24	212	35997	monoamine transport	FCER1A|LY6E
45639	89.137	448.81	3	72	212	35997	positive regulation of myeloid cell differentiation	GATA2|CSF1|CCL5
2698	89.137	448.81	3	72	212	35997	negative regulation of immune effector process	BST2|SERPING1|SPN
71495	89.242	448.81	13	1038	212	35997	cellular response to endogenous stimulus	ADCY3|SREBF1|BMP2|MET|NR4A1|IGF2|CCL5|JUP|P2RY11|FYN|CX3CR1|PTGDR|IRF1
7155	89.413	448.9	15	1276	212	35997	cell adhesion	CPXM2|CELSR2|CCL5|PTPRO|CCL4|JUP|LGALS3BP|CD34|CD40LG|CX3CR1|GPR56|ROR2|CD4|CD6|APBA1
19216	89.836	450.25	6	300	212	35997	regulation of lipid metabolic process	SREBF1|BMP2|BCL11B|IGF2|GFI1|ABCG1
48878	89.997	450.29	14	1157	212	35997	chemical homeostasis	LGALS1|MET|LPAR2|CCL5|AQP3|ABCG1|JUP|KCNN4|ASGR2|EPHB6|GALR2|CNR2|LCK|CLN6
22610	90.62	452.64	15	1278	212	35997	biological adhesion	CPXM2|CELSR2|CCL5|PTPRO|CCL4|JUP|LGALS3BP|CD34|CD40LG|CX3CR1|GPR56|ROR2|CD4|CD6|APBA1
51046	92.002	458.76	9	596	212	35997	regulation of secretion	SREBF1|FCER1A|KCNN4|SERGEF|HLA-DRB1|CD40LG|CD34|RAPGEF3|CD74
7584	92.631	461.11	6	302	212	35997	response to nutrient	RBP1|CD3E|GIPR|CCL5|AQP3|ALDH3A1
2478	94.69	467.6	5	217	212	35997	antigen processing and presentation of exogenous peptide antigen	HLA-DRB1|HLA-DPB1|HLA-DMA|PSMB8|CD74
61311	94.731	467.6	2	25	212	35997	cell surface receptor signaling pathway involved in heart development	JUP|BMP2
1945	94.731	467.6	2	25	212	35997	lymph vessel development	FLT4|HEG1
46640	94.731	467.6	2	25	212	35997	regulation of alpha-beta T cell proliferation	CD3E|IRF1
42982	94.731	467.6	2	25	212	35997	amyloid precursor protein metabolic process	ABCG1|DHCR24
165	95.488	470.54	6	304	212	35997	MAPK cascade	FCER1A|PEBP1|ROR2|ITPKB|CCL5|MAP3K12
31345	96.198	472.25	4	140	212	35997	negative regulation of cell projection organization	LGALS1|GFI1|ITM2C|PTPRO
10466	96.266	472.25	7	398	212	35997	negative regulation of peptidase activity	BST2|PEBP1|NR4A1|SERPING1|ITIH3|CD27|DHCR24
71363	96.319	472.25	8	497	212	35997	cellular response to growth factor stimulus	ADCY3|BMP2|FYN|FLT4|MET|CX3CR1|NR4A1|CCL5
71695	96.94	474.51	6	305	212	35997	anatomical structure maturation	BMP2|HLA-DRB1|HLA-DPB1|HLA-DMA|PSMB8|CD74
7189	99.635	486.88	3	75	212	35997	adenylate cyclase-activating G-protein coupled receptor signaling pathway	ADCY3|GALR2|GPR3
7049	100.64	490.98	17	1541	212	35997	cell cycle	ADCY3|CKS1B|USP2|SUN2|MCM3|UBE2C|VASH1|PSMB8|CDC25B|FAM83D|IRF1|GFI1|STMN1|PARD6G|FEN1|DHCR24|SEPT9
19884	101.91	495.44	5	221	212	35997	antigen processing and presentation of exogenous antigen	HLA-DRB1|HLA-DPB1|HLA-DMA|PSMB8|CD74
51851	102.23	495.44	2	26	212	35997	modification by host of symbiont morphology or physiology	CCL5|CCL4
45604	102.23	495.44	2	26	212	35997	regulation of epidermal cell differentiation	PRKCH|AQP3
90022	102.23	495.44	2	26	212	35997	regulation of neutrophil chemotaxis	CD74|CAMK1D
32147	102.91	497.89	6	309	212	35997	activation of protein kinase activity	FCER1A|ADCY3|MET|GADD45B|MAP3K12|CD74
31348	103.4	499.44	4	143	212	35997	negative regulation of defense response	HLA-DRB1|CNR2|SERPING1|SPN

## Sheet: DOWN_MF
GO-ID	p-value	corr p-value	x	n	X	N	Description	Genes in test set
5515	1.0185e-21	5.7852e-19	120	10225	195	35731	protein binding	ADCY3|GFER|SELENBP1|LPAR2|ITPKB|KANK2|GATA2|TRAC|RAPGEF3|NQO1|MX1|SPN|CD3G|BST2|CD3E|CHP2|ZHX3|SERPING1|PTPRO|JUP|MYO18B|CD34|CD40LG|CX3CR1|ROR2|PTGFRN|STMN1|SEPT9|CALY|HLA-DRB1|RBP1|IFITM1|ALDOC|OAS3|KLRK1|FCGRT|CNTFR|CCL5|CCL4|CD74|CDC42EP2|PPP1R16B|MYO15A|PTK6|RUNX3|FCER1A|SREBF1|UNC119|BMP2|LGALS1|FSCN1|MET|NR4A1|ABCG1|TIGIT|OASL|NPY|PARD6G|CD8A|MYO7B|MARCKSL1|CD8B|RPS2|CBFA2T3|SKAP1|RAI2|FLT…
4872	8.577e-11	2.4359e-08	41	2439	195	35731	receptor activity	CD8A|HLA-DRB1|CD8B|CD247|KLRK1|CNTFR|FCGRT|LPAR2|CD74|GPR3|ASGR2|LGALS3BP|EPHB6|CNR2|GALR2|CD4|CD6|PLXND1|CD5|LAG3|CD27|SPN|CD7|FCER1A|IL2RB|CD3G|SLAMF9|CD3E|FLT4|MET|NR4A1|CELSR2|SIGMAR1|PTPRO|P2RY11|NPY|CX3CR1|GIPR|PTGDR|GPR56|ROR2
42287	2.3689e-10	4.4851e-08	7	30	195	35731	MHC protein binding	TRAC|CD8A|CD8B|KLRK1|CD4|LAG3|CD74
60089	6.4762e-10	7.357e-08	41	2609	195	35731	molecular transducer activity	CD8A|IFITM1|HLA-DRB1|CD8B|CD247|KLRK1|CNTFR|LPAR2|CD74|GPR3|EPHB6|CNR2|TICAM1|GALR2|CD4|PLXND1|CD5|LAG3|CD27|SPN|FCER1A|IL2RB|CD3G|BST2|CD3E|FLT4|LGALS1|MET|NR4A1|CELSR2|SIGMAR1|PTPRO|P2RY11|NPY|CX3CR1|GIPR|PTGDR|GPR56|ROR2|STMN1|MAP3K12
4871	6.4762e-10	7.357e-08	41	2609	195	35731	signal transducer activity	CD8A|IFITM1|HLA-DRB1|CD8B|CD247|KLRK1|CNTFR|LPAR2|CD74|GPR3|EPHB6|CNR2|TICAM1|GALR2|CD4|PLXND1|CD5|LAG3|CD27|SPN|FCER1A|IL2RB|CD3G|BST2|CD3E|FLT4|LGALS1|MET|NR4A1|CELSR2|SIGMAR1|PTPRO|P2RY11|NPY|CX3CR1|GIPR|PTGDR|GPR56|ROR2|STMN1|MAP3K12
38023	1.5576e-09	1.4745e-07	35	2040	195	35731	signaling receptor activity	CD8A|HLA-DRB1|CD8B|CD247|KLRK1|LPAR2|CNTFR|CD74|GPR3|EPHB6|GALR2|CNR2|CD4|PLXND1|CD5|LAG3|CD27|SPN|FCER1A|IL2RB|CD3G|CD3E|FLT4|MET|NR4A1|CELSR2|SIGMAR1|PTPRO|P2RY11|NPY|CX3CR1|GIPR|PTGDR|GPR56|ROR2
42802	2.7054e-09	2.1953e-07	25	1118	195	35731	identical protein binding	CD8A|USP2|CSF1|CD247|KLRK1|PLVAP|CCL5|CD74|TMEM173|CD4|NEFL|BMP2|BST2|GZMA|LGALS1|SUN2|ZHX3|NR4A1|DAPK2|PTPRO|ABCG1|JUP|FYN|MAP3K12|CLN6
4888	4.439e-09	3.1517e-07	32	1813	195	35731	transmembrane signaling receptor activity	HLA-DRB1|CD247|KLRK1|LPAR2|CNTFR|CD74|GPR3|EPHB6|GALR2|CNR2|CD4|PLXND1|CD5|LAG3|CD27|SPN|FCER1A|IL2RB|CD3G|CD3E|FLT4|MET|CELSR2|SIGMAR1|PTPRO|P2RY11|NPY|CX3CR1|GIPR|PTGDR|GPR56|ROR2
42803	1.547e-08	9.7632e-07	19	711	195	35731	protein homodimerization activity	BMP2|CD8A|BST2|GZMA|LGALS1|CSF1|CD247|KLRK1|NR4A1|ZHX3|PLVAP|CCL5|PTPRO|ABCG1|JUP|TMEM173|CD4|MAP3K12|CLN6
5102	1.2172e-07	6.9135e-06	29	1767	195	35731	receptor binding	CALY|RBP1|CD8A|CD8B|CSF1|KLRK1|GFER|CNTFR|CCL5|CCL4|CD74|FLT3LG|CDC42EP2|TRAC|CD4|LTB|LAG3|BMP2|CD3G|CD3E|IGF2|TIGIT|OASL|NPY|CD40LG|FYN|LCK|PEBP1|ROR2
46983	1.524e-07	7.8694e-06	25	1376	195	35731	protein dimerization activity	CD8A|CSF1|CD247|KLRK1|PLVAP|CCL5|TMEM173|PAFAH1B3|CD4|SREBF1|BMP2|CD3G|BST2|GZMA|CD3E|LGALS1|MET|ZHX3|NR4A1|PTPRO|ABCG1|JUP|ID3|MAP3K12|CLN6
42289	1.5878e-06	7.5154e-05	3	5	195	35731	MHC class II protein binding	CD4|LAG3|CD74
42608	3.1627e-06	0.00013742	3	6	195	35731	T cell receptor binding	CD3G|FYN|CD3E
19899	3.4449e-06	0.00013742	24	1526	195	35731	enzyme binding	SREBF1|FMNL3|SIT1|CD8A|CD3E|USP2|FLT4|MET|PRKCH|SKAP1|CD74|CDC25B|JUP|KCNN4|TMEM173|CDC42EP2|PPP1R16B|LCK|TICAM1|PEBP1|CD4|MAP3K12|SRGAP1|DHCR24
5488	3.6289e-06	0.00013742	165	25217	195	35731	binding	ADCY3|QPCTL|RBM3|GFER|SELENBP1|LPAR2|ITPKB|SLC7A5|KANK2|GATA2|TRAC|GALR2|RAPGEF3|NQO1|MX1|MX2|SPN|FLVCR2|NMNAT3|GBP6|CD3G|BST2|CD3E|C11ORF31|PSD3|CHP2|ZHX3|SERPING1|WNK2|PTPRO|JUP|MYO18B|PARP12|CD34|CD40LG|CX3CR1|ROR2|STMN1|PTGFRN|GBP2|SEPT9|CALY|IFITM1|HLA-DRB1|RBP1|AGFG2|ALDOC|KLRK1|OAS3|CNTFR|FCGRT|OAS2|CCL5|CCL4|CD74|PPP1R16B|EPHB6|CDC42EP2|PTK6|MYO15A|RASAL3|HEG1|RUNX3|SREBF1|FCER1A|UNC119|B…
42605	3.8916e-06	0.00013815	4	20	195	35731	peptide antigen binding	TRAC|HLA-DRB1|SLC7A5|DHCR24
42277	5.954e-06	0.00019894	9	233	195	35731	peptide binding	TRAC|HLA-DRB1|GALR2|CD1C|SLC7A5|ITM2C|APBA1|CD74|DHCR24
3823	8.0621e-06	0.00024958	8	183	195	35731	antigen binding	TRAC|HLA-DRB1|LCK|CD1C|SKAP1|SLC7A5|LAG3|DHCR24
33218	8.3487e-06	0.00024958	9	243	195	35731	amide binding	TRAC|HLA-DRB1|GALR2|CD1C|SLC7A5|ITM2C|APBA1|CD74|DHCR24
19900	2.9381e-05	0.00080147	13	601	195	35731	kinase binding	SREBF1|SIT1|CD8A|CD3E|SKAP1|CDC25B|JUP|TMEM173|TICAM1|LCK|PEBP1|CD4|MAP3K12
42610	2.9632e-05	0.00080147	2	2	195	35731	CD8 receptor binding	FYN|LCK
19901	5.0424e-05	0.0013019	12	545	195	35731	protein kinase binding	SREBF1|JUP|TMEM173|CD8A|CD3E|LCK|TICAM1|PEBP1|CD4|SKAP1|MAP3K12|CDC25B
42288	6.9389e-05	0.0017136	3	15	195	35731	MHC class I protein binding	CD8A|CD8B|KLRK1
1730	8.8575e-05	0.0020963	2	3	195	35731	2'-5'-oligoadenylate synthetase activity	OAS3|OAS2
32403	0.00013048	0.0028761	10	427	195	35731	protein complex binding	FCER1A|CD3G|FYN|CD3E|LCK|MET|UBD|IGF2|FCGRT|APBA1
1948	0.00013165	0.0028761	5	89	195	35731	glycoprotein binding	FYN|LGALS1|LCK|CD4|CD5
5516	0.00018478	0.0038873	7	214	195	35731	calmodulin binding	ADCY3|KCNN4|MARCKSL1|MYO15A|ITPKB|DAPK2|CAMK1D
42609	0.00029313	0.0059463	2	5	195	35731	CD4 receptor binding	FYN|LCK
15026	0.00033693	0.0065991	3	25	195	35731	coreceptor activity	CD8A|CD8B|CD4
31726	0.00043811	0.0080274	2	6	195	35731	CCR1 chemokine receptor binding	CCL5|CCL4
31730	0.00043811	0.0080274	2	6	195	35731	CCR5 chemokine receptor binding	CCL5|CCL4
5125	0.00050715	0.0090018	7	253	195	35731	cytokine activity	BMP2|CD40LG|CSF1|CCL5|LTB|CCL4|FLT3LG
70566	0.00052675	0.0090665	3	29	195	35731	adenylyltransferase activity	NMNAT3|OAS3|OAS2
43548	0.00070646	0.011465	3	32	195	35731	phosphatidylinositol 3-kinase binding	FYN|LCK|MET
1540	0.00070646	0.011465	3	32	195	35731	beta-amyloid binding	ITM2C|APBA1|CD74
977	0.0011263	0.017771	5	142	195	35731	RNA polymerase II regulatory region sequence-specific DNA binding	GATA2|DBP|BCL11B|IRF1|RUNX3
42169	0.0012657	0.019128	3	39	195	35731	SH2 domain binding	SIT1|LCK|SKAP1
4713	0.0012918	0.019128	7	297	195	35731	protein tyrosine kinase activity	EPHB6|FYN|FLT4|PTK6|LCK|MET|ROR2
1012	0.0013133	0.019128	5	147	195	35731	RNA polymerase II regulatory region DNA binding	GATA2|DBP|BCL11B|IRF1|RUNX3
1077	0.0019319	0.027433	4	96	195	35731	RNA polymerase II core promoter proximal region sequence-specific DNA binding transcription factor activity involved in positive regulation of transcription	GATA2|DBP|BCL11B|NR4A1
3725	0.0020831	0.028859	4	98	195	35731	double-stranded RNA binding	ADAD2|OASL|OAS3|OAS2
1228	0.0024096	0.031829	4	102	195	35731	RNA polymerase II transcription regulatory region sequence-specific DNA binding transcription factor activity involved in positive regulation of transcription	GATA2|DBP|BCL11B|NR4A1
19903	0.0024096	0.031829	4	102	195	35731	protein phosphatase binding	JUP|KCNN4|PPP1R16B|FLT4
4715	0.0027491	0.035488	3	51	195	35731	non-membrane spanning protein tyrosine kinase activity	FYN|PTK6|LCK
48020	0.0033812	0.042678	2	16	195	35731	CCR chemokine receptor binding	CCL5|CCL4
30234	0.0036233	0.044739	20	1889	195	35731	enzyme regulator activity	CKS1B|SERGEF|BMP2|BST2|AGFG2|PSD3|SERPING1|IGF2|DOCK5|CCL5|PLEKHG3|CDC42EP2|FBLN1|RASAL3|PEBP1|ITIH3|RAPGEF3|SRGAP1|CD27|BCAR3
15665	0.0038183	0.046144	2	17	195	35731	alcohol transmembrane transporter activity	ABCG1|AQP3
30159	0.0047666	0.046266	2	19	195	35731	receptor signaling complex scaffold activity	CD3G|CD3E
19865	0.0052773	0.046266	2	20	195	35731	immunoglobulin binding	FCER1A|FCGRT
4714	0.0054222	0.046266	4	128	195	35731	transmembrane receptor protein tyrosine kinase activity	EPHB6|FLT4|MET|ROR2
16519	0.0054574	0.046266	1	1	195	35731	gastric inhibitory peptide receptor activity	GIPR
50614	0.0054574	0.046266	1	1	195	35731	delta24-sterol reductase activity	DHCR24
30504	0.0054574	0.046266	1	1	195	35731	inorganic diphosphate transmembrane transporter activity	ANKH
31729	0.0054574	0.046266	1	1	195	35731	CCR4 chemokine receptor binding	CCL5
46817	0.0054574	0.046266	1	1	195	35731	chemokine receptor antagonist activity	CCL5
16495	0.0054574	0.046266	1	1	195	35731	C-X3-C chemokine receptor activity	CX3CR1
5199	0.0054574	0.046266	1	1	195	35731	structural constituent of cell wall	JUP
32394	0.0054574	0.046266	1	1	195	35731	MHC class Ib receptor activity	KLRK1
34041	0.0054574	0.046266	1	1	195	35731	sterol-transporting ATPase activity	ABCG1
30298	0.0054574	0.046266	1	1	195	35731	receptor signaling protein tyrosine kinase activator activity	CCL5
32051	0.0054574	0.046266	1	1	195	35731	clathrin light chain binding	CALY
35718	0.0054574	0.046266	1	1	195	35731	macrophage migration inhibitory factor binding	CD74
47220	0.0054574	0.046266	1	1	195	35731	galactosylxylosylprotein 3-beta-galactosyltransferase activity	B3GALT6
5008	0.0054574	0.046266	1	1	195	35731	hepatocyte growth factor-activated receptor activity	MET
47179	0.0054574	0.046266	1	1	195	35731	platelet-activating factor acetyltransferase activity	PAFAH1B3
31841	0.0054574	0.046266	1	1	195	35731	neuropeptide Y receptor binding	NPY
30883	0.0054574	0.046266	1	1	195	35731	endogenous lipid antigen binding	CD1C

## Sheet: DOWN_CC
GO-ID	p-value	corr p-value	x	n	X	N	Description	Genes in test set
5886	1.375e-13	4.5238e-11	96	6419	215	33418	plasma membrane	ADCY3|CD8A|CD8B|MARCKSL1|MYO7B|LPAR2|SKAP1|HLA-DMA|SLC7A5|AQP3|FLT3LG|TMEM173|TRAC|GALR2|RAPGEF3|FLVCR2|SPN|LAG3|PARM1|SIT1|CD3G|BST2|CD3E|GZMA|PSD3|CHP2|PRKCH|GZMB|WNK2|SIGMAR1|PTPRO|NCR3|JUP|EPB41L1|CD34|CD40LG|LCK|GPR56|CX3CR1|ST14|GIPR|PTGDR|ROR2|MAP3K12|PRF1|NKD1|CALY|IFITM1|HLA-DRB1|CSF1|CD247|KLRK1|PLVAP|CNTFR|FCGRT|PTPRCAP|FXYD6|ITM2C|CD74|GPR3|PPP1R16B|EPHB6|CDC42EP2|LY6E|PTK6|CNR2|RASAL…
71944	3.1928e-13	5.2521e-11	97	6615	215	33418	cell periphery	ADCY3|LPAR2|SLC7A5|AQP3|TRAC|GALR2|RAPGEF3|SPN|FLVCR2|CD3G|BST2|CD3E|CHP2|PSD3|WNK2|PTPRO|JUP|CD40LG|CD34|ST14|CX3CR1|GPR56|ROR2|CALY|HLA-DRB1|IFITM1|KLRK1|FCGRT|CNTFR|PTPRCAP|FXYD6|CD74|CDC42EP2|EPHB6|PPP1R16B|PTK6|RASAL3|CNR2|HEG1|HLA-DPB1|IFITM10|PLXND1|FCER1A|PTPN7|MET|CELSR2|ANKH|ABCG1|TIGIT|PARD6G|NKG7|CD8A|MYO7B|MARCKSL1|CD8B|HLA-DMA|SKAP1|FLT3LG|TMEM173|LAG3|PARM1|SIT1|GZMA|PRKCH|GZMB|SIG…
31226	2.1013e-12	2.3044e-10	43	1523	215	33418	intrinsic to plasma membrane	ADCY3|CALY|CD8A|HLA-DRB1|CD8B|KLRK1|LPAR2|GPR3|EPHB6|TRAC|LY6E|CNR2|RASAL3|CD6|PLXND1|CD5|CD27|SPN|FCER1A|IL2RB|SIT1|CD3G|BST2|CD3E|FLT4|MET|CD1C|FADS2|SIGMAR1|ANKH|PTPRO|ABCG1|SLC10A1|NCR3|KCNN4|P2RY11|CD40LG|CD34|ST14|CX3CR1|GPR56|ROR2|NKG7
5887	3.1426e-12	2.5848e-10	42	1468	215	33418	integral to plasma membrane	ADCY3|CALY|CD8A|HLA-DRB1|CD8B|KLRK1|LPAR2|GPR3|EPHB6|TRAC|LY6E|CNR2|CD6|PLXND1|CD5|CD27|SPN|FCER1A|IL2RB|SIT1|CD3G|BST2|CD3E|FLT4|MET|CD1C|FADS2|SIGMAR1|ANKH|PTPRO|ABCG1|SLC10A1|NCR3|KCNN4|P2RY11|CD40LG|CD34|ST14|CX3CR1|GPR56|ROR2|NKG7
44459	9.8819e-12	6.5023e-10	60	3012	215	33418	plasma membrane part	ADCY3|CD8A|MYO7B|CD8B|LPAR2|SLC7A5|HLA-DMA|AQP3|TRAC|LAG3|SPN|CD3G|SIT1|BST2|GZMA|CD3E|GZMB|SIGMAR1|PTPRO|NCR3|JUP|CD34|CD40LG|LCK|CX3CR1|ST14|GPR56|ROR2|CALY|HLA-DRB1|CD247|KLRK1|PLVAP|FCGRT|CD74|GPR3|EPHB6|LY6E|RASAL3|CNR2|HEG1|CD4|HLA-DPB1|CD6|PLXND1|CD5|CD27|FCER1A|PTPN7|IL2RB|FLT4|MET|CD1C|FADS2|ANKH|ABCG1|SLC10A1|KCNN4|P2RY11|NKG7
9897	7.9255e-08	4.3458e-06	17	290	215	33418	external side of plasma membrane	FCER1A|IL2RB|HLA-DRB1|CD8A|CD8B|CD3E|KLRK1|CD74|ABCG1|CD34|CD40LG|HEG1|CD4|CD5|LAG3|CD27|SPN
9986	1.3346e-07	6.2727e-06	24	670	215	33418	cell surface	FCER1A|IL2RB|BMP2|CD8A|BST2|HLA-DRB1|CD8B|CD3E|LGALS1|KLRK1|LPAR2|CD74|ABCG1|TIGIT|CD34|CD40LG|PEBP1|HEG1|CD4|CD6|CD5|LAG3|CD27|SPN
42101	5.9163e-07	2.4331e-05	6	12	215	33418	T cell receptor complex	CD3G|CD8A|CD8B|CD3E|CD247|CD4
31224	1.1507e-05	0.00042066	97	8706	215	33418	intrinsic to membrane	ADCY3|QPCTL|B3GALT6|LPAR2|SLC7A5|AQP3|TRAC|GALR2|MX2|SPN|FLVCR2|CD3G|BST2|CD3E|TMEM132A|PTPRO|CD40LG|CD34|ST14|CX3CR1|GPR56|ROR2|PTGFRN|CALY|HLA-DRB1|IFITM1|KLRK1|FCGRT|CNTFR|PTPRCAP|FXYD6|CD74|EPHB6|RASAL3|CNR2|HEG1|HLA-DPB1|IFITM10|PLXND1|FCER1A|SREBF1|SPNS3|SLAMF9|MET|CELSR2|ANKH|ABCG1|TIGIT|LAMP3|NKG7|CD8A|CD8B|HLA-DMA|FLT3LG|ASGR2|TMEM173|CCDC107|LTB|LAG3|DHCR24|PARM1|SIT1|FAM176B|SIGMAR1|TR…
16021	2.2674e-05	0.00074598	95	8545	215	33418	integral to membrane	ADCY3|CD8A|B3GALT6|QPCTL|CD8B|LPAR2|HLA-DMA|SLC7A5|AQP3|FLT3LG|ASGR2|TMEM173|TRAC|GALR2|CCDC107|LTB|MX2|FLVCR2|SPN|LAG3|DHCR24|PARM1|SIT1|CD3G|BST2|CD3E|FAM176B|TMEM132A|SIGMAR1|PTPRO|TRBC2|NCR3|FAM134B|CD34|CD40LG|GPR56|CX3CR1|ST14|GIPR|PTGDR|ROR2|PTGFRN|ORMDL3|CLN6|PRF1|CALY|IFITM1|HLA-DRB1|CSF1|CD247|KLRK1|PLVAP|FCGRT|ATP5G1|PTPRCAP|ESYT1|FXYD6|ITM2C|CD74|GPR3|EPHB6|LY6E|TMED3|CNR2|HEG1|CD4|IF…
44425	0.00030364	0.0090816	105	10344	215	33418	membrane part	ADCY3|QPCTL|B3GALT6|LPAR2|SLC7A5|AQP3|TRAC|GALR2|MX1|MX2|SPN|FLVCR2|CD3G|BST2|CD3E|TMEM132A|PTPRO|JUP|CD40LG|CD34|CX3CR1|ST14|GPR56|ROR2|PTGFRN|CALY|HLA-DRB1|IFITM1|KLRK1|FCGRT|CNTFR|PTPRCAP|FXYD6|CD74|EPHB6|RASAL3|CNR2|HEG1|HLA-DPB1|IFITM10|PLXND1|FCER1A|PTPN7|SREBF1|SPNS3|SLAMF9|MET|CELSR2|ANKH|ABCG1|TIGIT|LAMP3|NKG7|CD8A|MYO7B|CD8B|HLA-DMA|FLT3LG|ASGR2|TMEM173|CCDC107|LTB|LAG3|DHCR24|PARM1|SIT…
16020	0.0013837	0.037937	128	14009	215	33418	membrane	ADCY3|QPCTL|B3GALT6|SELENBP1|LPAR2|SLC7A5|AQP3|TRAC|GALR2|RAPGEF3|MX1|MX2|SPN|FLVCR2|CD3G|BST2|CD3E|CHP2|PSD3|TMEM132A|WNK2|PTPRO|JUP|CD34|CD40LG|CX3CR1|ST14|GPR56|ROR2|PTGFRN|GBP2|CALY|HLA-DRB1|IFITM1|KLRK1|FCGRT|CNTFR|OAS2|PTPRCAP|FXYD6|CD74|LGALS3BP|CDC42EP2|EPHB6|PPP1R16B|PTK6|RASAL3|CNR2|HEG1|HLA-DPB1|IFITM10|PLXND1|FCER1A|PTPN7|SREBF1|SPNS3|SLAMF9|MET|CELSR2|ANKH|ABCG1|TIGIT|LAMP3|PARD6G|NK…
5737	0.016205	0.41011	131	15012	215	33418	cytoplasm	ADCY3|QPCTL|B3GALT6|C19ORF70|RBM3|GFER|SELENBP1|SLC7A5|AQP3|KANK2|ISG15|NQO1|MX1|MX2|SPN|NMNAT3|BST2|CHP2|ZHX3|TMEM132A|SERPING1|WNK2|VASH1|JUP|MYO18B|CD34|CX3CR1|PTGFRN|STMN1|GBP2|SEPT9|CALY|HLA-DRB1|RBP1|ALDOC|OAS3|OAS2|CCL5|CD74|CDC42EP2|MYO15A|PTK6|RASAL3|UBASH3A|HLA-DPB1|RUNX3|PTPN7|SREBF1|UNC119|BMP2|LGALS1|EEF1A2|FSCN1|MET|CELSR2|DOCK5|ABCG1|PSMB8|RPS4XP21|OASL|POC1A|NREP|LAMP3|PARD6G|ZNF3…
5615	0.019177	0.45065	22	1073	215	33418	extracellular space	BMP2|LGALS1|CSF1|MET|CPXM2|CNTFR|SERPING1|IGF2|CCL5|CCL4|VASH1|FLT3LG|FBLN1|LGALS3BP|ISG15|NPY|CD40LG|ST14|MPO|PEBP1|LTB|SPN
42105	0.051778	1.1357	3	6	215	33418	alpha-beta T cell receptor complex	CD3G|CD3E|CD247
5829	0.09224	1.8967	38	2804	215	33418	cytosol	ALDOC|OAS3|SELENBP1|OAS2|RPS2|SLC7A5|ALDH3A1|ISG15|TICAM1|PAFAH1B3|ETNK2|UBASH3A|NQO1|MX1|NEFL|MX2|DHCR24|NMNAT3|PTPN7|UNC119|FSCN1|PRKCH|GZMB|IDO1|UBE2C|PSMB8|CDC25B|JUP|OASL|EPB41L1|FYN|LCK|IRF1|PARD6G|STMN1|MAP3K12|SRGAP1|GBP2
5765	0.14188	2.7459	8	168	215	33418	lysosomal membrane	LAMP3|HLA-DRB1|TMEM9|CD1B|HLA-DPB1|HLA-DMA|ITM2C|CD74
5768	0.25411	4.6446	16	736	215	33418	endosome	PRF1|PARM1|HLA-DRB1|BST2|CD8B|TMEM9|SUN2|CD1C|CD1B|HLA-DMA|CD74|ABCG1|FYN|TICAM1|CD4|HLA-DPB1
1772	0.74599	12.917	4	35	215	33418	immunological synapse	GZMA|CD3E|LCK|GZMB
44444	1.2907	21.083	94	10576	215	33418	cytoplasmic part	B3GALT6|QPCTL|CD8B|C19ORF70|GFER|SELENBP1|CBFA2T3|RPS2|HLA-DMA|SLC7A5|KANK2|TMEM173|ISG15|TICAM1|MX1|NQO1|MX2|DHCR24|NMNAT3|PARM1|BST2|PRKCH|TMEM132A|SERPING1|GZMB|PALLD|UBE2C|MCM3|DAPK2|SIGMAR1|VASH1|FAM134B|JUP|MYO18B|EPB41L1|CD34|LCK|CX3CR1|PEBP1|STMN1|PTGFRN|ORMDL3|GBP2|MAP3K12|SRGAP1|SEPT9|CLN6|PRF1|CALY|RBP1|HLA-DRB1|USP2|ALDOC|CSF1|OAS3|PLVAP|ATP5G1|OAS2|ITM2C|CD74|ALDH3A1|TMED3|PAFAH1B3|E…
5774	1.3457	21.083	8	231	215	33418	vacuolar membrane	LAMP3|HLA-DRB1|TMEM9|CD1B|HLA-DPB1|HLA-DMA|ITM2C|CD74
44437	1.5692	23.466	9	301	215	33418	vacuolar part	LAMP3|HLA-DRB1|TMEM9|CD1B|HLA-DPB1|DAPK2|HLA-DMA|ITM2C|CD74
5764	1.6929	24.215	11	448	215	33418	lysosome	PRF1|LAMP3|HLA-DRB1|CD34|TMEM9|MPO|CD1B|HLA-DPB1|HLA-DMA|ITM2C|CD74
323	1.8985	25.838	11	454	215	33418	lytic vacuole	PRF1|LAMP3|HLA-DRB1|CD34|TMEM9|MPO|CD1B|HLA-DPB1|HLA-DMA|ITM2C|CD74
5623	1.9634	25.838	196	27537	215	33418	cell	ADCY3|B3GALT6|QPCTL|GFER|LPAR2|SELENBP1|AQP3|ISG15|RAPGEF3|CD3G|CD3E|TMEM132A|ZHX3|SERPING1|WNK2|PTPRO|VASH1|JUP|MYO18B|PARP12|CD40LG|CD34|ST14|CX3CR1|ROR2|CALY|HLA-DRB1|RBP1|ALDOC|OAS3|FCGRT|OAS2|CD74|CDC42EP2|EPHB6|MYO15A|UBASH3A|HLA-DPB1|FCER1A|UNC119|BMP2|LGALS1|CELSR2|ABCG1|RPS4XP21|OASL|NPY|CSRNP1|HOPX|TCF19|ZNF385A|MYO7B|MARCKSL1|FLT3LG|ZNF683|TICAM1|LAG3|DHCR24|FMNL3|GZMA|GZMB|SIGMAR1|EPB…
5773	2.4339	30.798	12	547	215	33418	vacuole	PRF1|LAMP3|HLA-DRB1|CD34|TMEM9|MPO|CD1B|HLA-DPB1|DAPK2|HLA-DMA|ITM2C|CD74
44421	2.551	31.085	23	1589	215	33418	extracellular region part	BMP2|LGALS1|CSF1|MET|CPXM2|CNTFR|IGF2|SERPING1|CCL5|CCL4|VASH1|FLT3LG|FBLN1|LGALS3BP|ISG15|NPY|CD34|CD40LG|ST14|MPO|PEBP1|LTB|SPN
44440	3.0711	36.086	10	403	215	33418	endosomal part	PRF1|PARM1|HLA-DRB1|TMEM9|TICAM1|SUN2|CD1C|CD1B|HLA-DPB1|HLA-DMA
5576	3.2149	36.472	36	3076	215	33418	extracellular region	PRF1|CD8A|CD8B|CSF1|GFER|CNTFR|CCL5|CCL4|FAM19A3|FLT3LG|IGSF10|LGALS3BP|EPHB6|ISG15|HEG1|ITIH3|LTB|CD27|SPN|BMP2|GZMA|FLT4|LGALS1|MET|CPXM2|SERPING1|IGF2|VASH1|FBLN1|NPY|CD40LG|CD34|ST14|MPO|PEBP1|FCRLA
139	3.55	38.931	14	743	215	33418	Golgi membrane	SREBF1|PARM1|B3GALT6|QPCTL|HLA-DRB1|TMEM132A|CBFA2T3|CD74|ABCG1|TMED3|HLA-DPB1|GALNT12|GBP2|DHCR24
43235	3.6721	38.972	8	268	215	33418	receptor complex	CD3G|CD8A|CD8B|CD3E|CSF1|CD247|CD4|CD74
44464	4.2921	44.128	195	27536	215	33418	cell part	ADCY3|B3GALT6|QPCTL|GFER|LPAR2|SELENBP1|AQP3|ISG15|RAPGEF3|CD3G|CD3E|TMEM132A|ZHX3|SERPING1|WNK2|PTPRO|VASH1|JUP|MYO18B|PARP12|CD40LG|CD34|ST14|CX3CR1|ROR2|CALY|HLA-DRB1|RBP1|ALDOC|OAS3|FCGRT|OAS2|CD74|CDC42EP2|EPHB6|MYO15A|UBASH3A|HLA-DPB1|FCER1A|UNC119|BMP2|LGALS1|CELSR2|ABCG1|RPS4XP21|OASL|CSRNP1|HOPX|TCF19|ZNF385A|MYO7B|MARCKSL1|FLT3LG|ZNF683|TICAM1|LAG3|DHCR24|FMNL3|GZMA|GZMB|SIGMAR1|EPB41L1…
5789	6.0625	60.441	16	973	215	33418	endoplasmic reticulum membrane	SREBF1|HLA-DRB1|TMEM132A|FADS2|SIGMAR1|CD74|ABCG1|TMEM173|TMED3|CD4|HLA-DPB1|ORMDL3|PTGFRN|MX1|DHCR24|CLN6
42175	8.356	80.856	16	1003	215	33418	nuclear outer membrane-endoplasmic reticulum membrane network	SREBF1|HLA-DRB1|TMEM132A|FADS2|SIGMAR1|CD74|ABCG1|TMEM173|TMED3|CD4|HLA-DPB1|ORMDL3|PTGFRN|MX1|DHCR24|CLN6
30669	10.335	97.145	3	31	215	33418	clathrin-coated endocytic vesicle membrane	HLA-DRB1|HLA-DPB1|CD74
10008	10.933	99.918	9	394	215	33418	endosome membrane	PARM1|HLA-DRB1|TMEM9|TICAM1|SUN2|CD1C|CD1B|HLA-DPB1|HLA-DMA
32588	13.564	120.61	3	34	215	33418	trans-Golgi network membrane	HLA-DRB1|HLA-DPB1|CD74
45334	14.766	127.84	3	35	215	33418	clathrin-coated endocytic vesicle	HLA-DRB1|HLA-DPB1|CD74
12505	21.019	176.11	28	2440	215	33418	endomembrane system	CALY|HLA-DRB1|QPCTL|B3GALT6|CBFA2T3|CD74|CDC42EP2|TMEM173|TMED3|CD4|HLA-DPB1|RAPGEF3|MX1|GALNT12|MX2|DHCR24|SREBF1|PARM1|SUN2|TMEM132A|FADS2|SIGMAR1|ABCG1|LAMP3|ORMDL3|PTGFRN|GBP2|CLN6
5770	21.412	176.11	6	204	215	33418	late endosome	PARM1|BST2|HLA-DRB1|TMEM9|HLA-DMA|CD74
44431	25.59	205.34	14	915	215	33418	Golgi apparatus part	SREBF1|PARM1|B3GALT6|QPCTL|HLA-DRB1|TMEM132A|CBFA2T3|CD74|ABCG1|TMED3|HLA-DPB1|GALNT12|GBP2|DHCR24
48471	28.197	220.87	11	633	215	33418	perinuclear region of cytoplasm	TMEM173|USP2|CD34|CSF1|CX3CR1|PLVAP|OAS2|MCM3|MX1|ITM2C|SEPT9
44432	29.182	223.27	16	1135	215	33418	endoplasmic reticulum part	SREBF1|HLA-DRB1|TMEM132A|FADS2|SIGMAR1|CD74|ABCG1|TMEM173|TMED3|CD4|HLA-DPB1|ORMDL3|PTGFRN|MX1|DHCR24|CLN6
12507	44.834	328.25	4	103	215	33418	ER to Golgi transport vesicle membrane	SREBF1|HLA-DRB1|HLA-DPB1|CD74
44446	44.897	328.25	77	9181	215	33418	intracellular organelle part	B3GALT6|QPCTL|MYO7B|GFER|SELENBP1|CBFA2T3|RPS2|HLA-DMA|FAM83D|GATA2|TMEM173|TICAM1|MX1|MX2|PHC1|SPN|DHCR24|PARM1|SIT1|PSD3|TMEM132A|ZHX3|SERPING1|PALLD|UBE2C|MCM3|DAPK2|SIGMAR1|JUP|MYO18B|LCK|PEBP1|ORMDL3|PTGFRN|STMN1|GBP2|CLN6|SEPT9|CKS1B|PRF1|CALY|C17ORF70|HLA-DRB1|RBP1|USP2|ATP5G1|ITM2C|CD74|TMED3|MYO15A|CD4|GFI1|HLA-DPB1|NEFL|GALNT12|FEN1|RUNX3|SYNPO|SREBF1|UNC119|SERGEF|TMEM9|FSCN1|MET|SUN2|…
44422	47.208	337.64	78	9342	215	33418	organelle part	B3GALT6|QPCTL|MYO7B|GFER|SELENBP1|CBFA2T3|RPS2|HLA-DMA|FAM83D|GATA2|TMEM173|TICAM1|MX1|MX2|PHC1|SPN|DHCR24|PARM1|SIT1|PSD3|TMEM132A|ZHX3|SERPING1|PALLD|UBE2C|MCM3|DAPK2|SIGMAR1|JUP|MYO18B|LCK|PEBP1|ORMDL3|PTGFRN|STMN1|GBP2|CLN6|SEPT9|CKS1B|PRF1|CALY|C17ORF70|HLA-DRB1|RBP1|USP2|ATP5G1|ITM2C|CD74|TMED3|MYO15A|CD4|GFI1|HLA-DPB1|NEFL|GALNT12|FEN1|RUNX3|SYNPO|SREBF1|UNC119|SERGEF|TMEM9|FSCN1|MET|SUN2|…
31090	50.551	349.06	33	3221	215	33418	organelle membrane	CALY|HLA-DRB1|QPCTL|B3GALT6|ATP5G1|CBFA2T3|HLA-DMA|ITM2C|CD74|TMEM173|TMED3|TICAM1|CD4|HLA-DPB1|MX1|GALNT12|DHCR24|SREBF1|PARM1|TMEM9|SUN2|CD1C|TMEM132A|CD1B|FADS2|SIGMAR1|ABCG1|LAMP3|PEBP1|ORMDL3|PTGFRN|GBP2|CLN6
5783	50.927	349.06	21	1765	215	33418	endoplasmic reticulum	SREBF1|HLA-DRB1|TMEM132A|FADS2|OAS2|SIGMAR1|VASH1|CD74|ABCG1|ALDH3A1|FAM134B|TMEM173|TMED3|PEBP1|CD4|PTGFRN|HLA-DPB1|ORMDL3|MX1|DHCR24|CLN6
30134	54.759	367.67	4	109	215	33418	ER to Golgi transport vesicle	SREBF1|HLA-DRB1|HLA-DPB1|CD74
71665	64.337	384.85	1	1	215	33418	gamma-catenin-TCF7L2 complex	JUP
35692	64.337	384.85	1	1	215	33418	macrophage migration inhibitory factor receptor complex	CD74
35693	64.337	384.85	1	1	215	33418	NOS2-CD74 complex	CD74
36053	64.337	384.85	1	1	215	33418	glomerular endothelium fenestra	CD34
34423	64.337	384.85	1	1	215	33418	autophagic vacuole lumen	DAPK2
44214	64.337	384.85	1	1	215	33418	fully spanning plasma membrane	CD5
16323	67.016	393.72	6	258	215	33418	basolateral plasma membrane	JUP|CD34|MET|ST14|AQP3|SLC10A1
