# Supplementary material for: RNA Sequencing of the Exercise Transcriptome in Equine Athletes
Source: PLoS One. 2013 Dec 31;8(12):e83504. doi: 10.1371/journal.pone.0083504 (PMC3877044; doi:10.1371/journal.pone.0083504)
Supplement: File S1 — Figure S1. Canonical pathway enrichment from IPA analysis. Red and green are respectively up-regulated and down-regulated fraction of the genes of the dataset. Pathways are ordered in −log(p-value) –wise form. Figure S2. Scatterplot of the logarithmic reads count between the samples. Pearson correlation coefficient (r) is reported for each comparison. Labels A and B represent the samples (biological replicates), while labels 1 and 2 represent the time points (at rest and after the competition). Table S1. Similarities of new transcripts with known proteins. Table S2. Transcripts with significant similarities with known long non-coding RNA. Table S3. Complete list of significantly modulated transcripts. Table S4. BiNGO analysis results. Table S5. Network list in the IPA analysis. Table S6. Canonical pathway “communication between innate and adaptive immune cells”. Table S7. Canonical pathway “leukocyte extravasation signaling”. Table S8. Canonical pathway “mitogen activated protein kinase (MAPK)”. Table S9. Row counts and tag distribution statistics of the single samples. (ZIP) [file pone.0083504.s001.zip › Supp_Materials/Table_S6.xls]

## Sheet: Sheet0
© 2000-2013 Ingenuity Systems, Inc. All rights reserved.
Symbol	Entrez Gene Name	Gene symbol -- human (Hugo / HGNC, Entrez Gene)	Log Ratio	False Discovery Rate (q-value)	Networks	Location	Type(s)	Biomarker Application(s)	Drug(s)	Entrez Gene ID for Human	Entrez Gene ID for Mouse	Entrez Gene ID for Rat
CCL4	chemokine (C-C motif) ligand 4	CCL4	-1,220	0,001	1	Extracellular Space	cytokine	diagnosis,efficacy,prognosis,unspecified application		6351	20303	116637
CCL5	chemokine (C-C motif) ligand 5	CCL5	-2,217	0,000	1,2	Extracellular Space	cytokine	diagnosis,efficacy,unspecified application		6352	20304	81780
CD4	CD4 molecule	CD4	-1,087	0,003	1	Plasma Membrane	transmembrane receptor	diagnosis,efficacy		920	12504	24932
CD40LG	CD40 ligand	CD40LG	-1,048	0,031	1	Extracellular Space	cytokine	diagnosis,efficacy,safety,unspecified application		959	21947	84349
CD8A	CD8a molecule	CD8A	-1,677	0,000	6	Plasma Membrane	other	diagnosis,prognosis		925	12525	24930
CD8B	CD8b molecule	CD8B	-1,048	0,007	6	Plasma Membrane	other			926	12526	24931
HLA-DRB1	major histocompatibility complex, class II, DR beta 1	HLA-DRB1	-1,496	0,000	1,3	Plasma Membrane	transmembrane receptor		apolizumab	3123	14969	294270
IL8	interleukin 8	IL8	2,115	0,000	1,5,7	Extracellular Space	cytokine	diagnosis,disease progression,efficacy,prognosis,response to therapy,safety,unspecified application		3576
IL18	interleukin 18 (interferon-gamma-inducing factor)	IL18	1,460	0,000	1,5	Extracellular Space	cytokine	efficacy,unspecified application		3606	16173	29197
TLR1	toll-like receptor 1	TLR1	1,159	0,001	1,2	Plasma Membrane	transmembrane receptor			7096	21897	100363038|305354
TLR2	toll-like receptor 2	TLR2	1,211	0,000	1	Plasma Membrane	transmembrane receptor	diagnosis,unspecified application		7097	24088	310553
TLR7	toll-like receptor 7	TLR7	1,528	0,000	7	Plasma Membrane	transmembrane receptor		UC-1V150, resiquimod, imiquimod	51284	170743	317468
TLR8	toll-like receptor 8	TLR8	1,632	0,000	7	Plasma Membrane	transmembrane receptor		resiquimod	51311	170744
