# Supplementary material for: RNA Sequencing of the Exercise Transcriptome in Equine Athletes
Source: PLoS One. 2013 Dec 31;8(12):e83504. doi: 10.1371/journal.pone.0083504 (PMC3877044; doi:10.1371/journal.pone.0083504)
Supplement: File S1 — Figure S1. Canonical pathway enrichment from IPA analysis. Red and green are respectively up-regulated and down-regulated fraction of the genes of the dataset. Pathways are ordered in −log(p-value) –wise form. Figure S2. Scatterplot of the logarithmic reads count between the samples. Pearson correlation coefficient (r) is reported for each comparison. Labels A and B represent the samples (biological replicates), while labels 1 and 2 represent the time points (at rest and after the competition). Table S1. Similarities of new transcripts with known proteins. Table S2. Transcripts with significant similarities with known long non-coding RNA. Table S3. Complete list of significantly modulated transcripts. Table S4. BiNGO analysis results. Table S5. Network list in the IPA analysis. Table S6. Canonical pathway “communication between innate and adaptive immune cells”. Table S7. Canonical pathway “leukocyte extravasation signaling”. Table S8. Canonical pathway “mitogen activated protein kinase (MAPK)”. Table S9. Row counts and tag distribution statistics of the single samples. (ZIP) [file pone.0083504.s001.zip › Supp_Materials/Table_S7.xls]

## Sheet: Sheet0
© 2000-2013 Ingenuity Systems, Inc. All rights reserved.
Symbol	Entrez Gene Name	Gene symbol -- human (Hugo / HGNC, Entrez Gene)	Log Ratio	False Discovery Rate (q-value)	Networks	Location	Type(s)	Biomarker Application(s)	Drug(s)	Entrez Gene ID for Human	Entrez Gene ID for Mouse	Entrez Gene ID for Rat
BMX	BMX non-receptor tyrosine kinase	BMX	1,431	0,008		Cytoplasm	kinase			660	12169	367786
CXCR4	chemokine (C-X-C motif) receptor 4	CXCR4	1,067	0,007	1,8	Plasma Membrane	G-protein coupled receptor	diagnosis,disease progression,prognosis	plerixafor	7852	12767	60628
DLC1	deleted in liver cancer 1	DLC1	3,130	0,000		Cytoplasm	other	diagnosis,disease progression		10395
ITGAL	integrin, alpha L (antigen CD11A (p180), lymphocyte function-associated antigen 1; alpha polypeptide)	ITGAL	-1,000	0,005	2,6,8	Plasma Membrane	other		efalizumab	3683	16408	308995
ITGAM	integrin, alpha M (complement component 3 receptor 3 subunit)	ITGAM	1,071	0,003	1	Plasma Membrane	other	efficacy		3684	16409	25021
MAP3K4	mitogen-activated protein kinase kinase kinase 4	MAP3K4	1,105	0,006	1	Cytoplasm	kinase			4216	26407	308106
MAPK14	mitogen-activated protein kinase 14	MAPK14	1,285	0,000	1	Cytoplasm	kinase		SCIO-469, RO-3201195	1432	26416	81649
MMP1	matrix metallopeptidase 1 (interstitial collagenase)	MMP1	3,556	0,000	9	Extracellular Space	peptidase	diagnosis,efficacy,response to therapy,safety		4312	83995	300339
MMP8	matrix metallopeptidase 8 (neutrophil collagenase)	MMP8	5,026	0,000	3	Extracellular Space	peptidase	efficacy		4317	17394	63849
MMP25	matrix metallopeptidase 25	MMP25	1,621	0,000	1	Extracellular Space	peptidase			64386	240047	302963
MMP27	matrix metallopeptidase 27	MMP27	5,038	0,000		unknown	peptidase			64066	234911	300340
PIK3C2A	phosphatidylinositol-4-phosphate 3-kinase, catalytic subunit type 2 alpha	PIK3C2A	1,026	0,011		Cytoplasm	kinase			5286	18704	361632
PIK3CA	phosphatidylinositol-4,5-bisphosphate 3-kinase, catalytic subunit alpha	PIK3CA	1,011	0,020	1	Cytoplasm	kinase	efficacy,prognosis,response to therapy	SF 1126, PX-866, NVP-BEZ235, 2-(1H-indazol-4-yl)-6-(4-methanesulfonylpiperazin-1-ylmethyl)-4-morpholin-4-ylthieno(3,2-d)pyrimidine, BKM120, XL147	5290	18706	170911
PRKCH	protein kinase C, eta	PRKCH	-1,150	0,004	4	Cytoplasm	kinase	diagnosis	ingenol 3-angelate	5583	18755	81749
PTK2B	PTK2B protein tyrosine kinase 2 beta	PTK2B	1,549	0,000	1	Cytoplasm	kinase			2185	19229	50646
RAPGEF3	Rap guanine nucleotide exchange factor (GEF) 3	RAPGEF3	-1,188	0,018		Nucleus	other			10411	223864	59326
ROCK2	Rho-associated, coiled-coil containing protein kinase 2	ROCK2	1,399	0,000	4	Cytoplasm	kinase			9475	19878	25537
SPN	sialophorin	SPN	-1,278	0,000	1,9	Plasma Membrane	transmembrane receptor	prognosis		6693	20737	24796
TEC	tec protein tyrosine kinase	TEC	1,584	0,000	7	Cytoplasm	kinase			7006	21682	84492
THY1	Thy-1 cell surface antigen	THY1	2,178	0,000	3,9	Plasma Membrane	other	diagnosis,disease progression		7070	21838	24832
TIMP1	TIMP metallopeptidase inhibitor 1	TIMP1	2,134	0,000	4,5	Extracellular Space	other	diagnosis,disease progression,efficacy,prognosis,unspecified application		7076	21857	116510
