# Supplementary material for: RNA Sequencing of the Exercise Transcriptome in Equine Athletes
Source: PLoS One. 2013 Dec 31;8(12):e83504. doi: 10.1371/journal.pone.0083504 (PMC3877044; doi:10.1371/journal.pone.0083504)
Supplement: File S1 — Figure S1. Canonical pathway enrichment from IPA analysis. Red and green are respectively up-regulated and down-regulated fraction of the genes of the dataset. Pathways are ordered in −log(p-value) –wise form. Figure S2. Scatterplot of the logarithmic reads count between the samples. Pearson correlation coefficient (r) is reported for each comparison. Labels A and B represent the samples (biological replicates), while labels 1 and 2 represent the time points (at rest and after the competition). Table S1. Similarities of new transcripts with known proteins. Table S2. Transcripts with significant similarities with known long non-coding RNA. Table S3. Complete list of significantly modulated transcripts. Table S4. BiNGO analysis results. Table S5. Network list in the IPA analysis. Table S6. Canonical pathway “communication between innate and adaptive immune cells”. Table S7. Canonical pathway “leukocyte extravasation signaling”. Table S8. Canonical pathway “mitogen activated protein kinase (MAPK)”. Table S9. Row counts and tag distribution statistics of the single samples. (ZIP) [file pone.0083504.s001.zip › Supp_Materials/Table_S8.xls]

## Sheet: Sheet0
© 2000-2013 Ingenuity Systems, Inc. All rights reserved.
Symbol	Entrez Gene Name	Gene symbol -- human (Hugo / HGNC, Entrez Gene)	Log Ratio	False Discovery Rate (q-value)	Networks	Location	Type(s)	Biomarker Application(s)	Drug(s)	Entrez Gene ID for Human	Entrez Gene ID for Mouse	Entrez Gene ID for Rat
IL8	interleukin 8	IL8	2,115	0,000	1,5,7	Extracellular Space	cytokine	diagnosis,disease progression,efficacy,prognosis,response to therapy,safety,unspecified application		3576
IL18	interleukin 18 (interferon-gamma-inducing factor)	IL18	1,460	0,000	1,5	Extracellular Space	cytokine	efficacy,unspecified application		3606	16173	29197
IL18RAP	interleukin 18 receptor accessory protein	IL18RAP	1,875	0,000	5	Plasma Membrane	transmembrane receptor			8807	16174	373540
IL1R1	interleukin 1 receptor, type I	IL1R1	1,728	0,000	2,3,7,8	Plasma Membrane	transmembrane receptor	efficacy,prognosis	anakinra	3554	16177	25663
IL1R2	interleukin 1 receptor, type II	IL1R2	4,753	0,000	1,3,4	Plasma Membrane	transmembrane receptor			7850	16178	117022
IL1RAP	interleukin 1 receptor accessory protein	IL1RAP	2,758	0,000	1	Plasma Membrane	transmembrane receptor			3556	16180	25466
MAP4K4	mitogen-activated protein kinase kinase kinase kinase 4	MAP4K4	1,256	0,001	7	Cytoplasm	kinase			9448	26921	301363
MAPK14	mitogen-activated protein kinase 14	MAPK14	1,285	0,000	1	Cytoplasm	kinase		SCIO-469, RO-3201195	1432	26416	81649
PIK3C2A	phosphatidylinositol-4-phosphate 3-kinase, catalytic subunit type 2 alpha	PIK3C2A	1,026	0,011		Cytoplasm	kinase			5286	18704	361632
PIK3CA	phosphatidylinositol-4,5-bisphosphate 3-kinase, catalytic subunit alpha	PIK3CA	1,011	0,020	1	Cytoplasm	kinase	efficacy,prognosis,response to therapy	SF 1126, PX-866, NVP-BEZ235, 2-(1H-indazol-4-yl)-6-(4-methanesulfonylpiperazin-1-ylmethyl)-4-morpholin-4-ylthieno(3,2-d)pyrimidine, BKM120, XL147	5290	18706	170911
SOCS3	suppressor of cytokine signaling 3	SOCS3	2,475	0,000	1	Cytoplasm	other	diagnosis		9021	12702	89829
SOS2	son of sevenless homolog 2 (Drosophila)	SOS2	1,284	0,000	4	Cytoplasm	other			6655	20663	85384
TNFAIP6	tumor necrosis factor, alpha-induced protein 6	TNFAIP6	3,429	0,000	1	Extracellular Space	other	unspecified application		7130	21930	84397
