# Supplementary material for: RNA Sequencing of the Exercise Transcriptome in Equine Athletes
Source: PLoS One. 2013 Dec 31;8(12):e83504. doi: 10.1371/journal.pone.0083504 (PMC3877044; doi:10.1371/journal.pone.0083504)
Supplement: File S1 — Figure S1. Canonical pathway enrichment from IPA analysis. Red and green are respectively up-regulated and down-regulated fraction of the genes of the dataset. Pathways are ordered in −log(p-value) –wise form. Figure S2. Scatterplot of the logarithmic reads count between the samples. Pearson correlation coefficient (r) is reported for each comparison. Labels A and B represent the samples (biological replicates), while labels 1 and 2 represent the time points (at rest and after the competition). Table S1. Similarities of new transcripts with known proteins. Table S2. Transcripts with significant similarities with known long non-coding RNA. Table S3. Complete list of significantly modulated transcripts. Table S4. BiNGO analysis results. Table S5. Network list in the IPA analysis. Table S6. Canonical pathway “communication between innate and adaptive immune cells”. Table S7. Canonical pathway “leukocyte extravasation signaling”. Table S8. Canonical pathway “mitogen activated protein kinase (MAPK)”. Table S9. Row counts and tag distribution statistics of the single samples. (ZIP) [file pone.0083504.s001.zip › Supp_Materials/Tables_S9.xls]

## Sheet: Reads counts on samples
A1
Label	# sense reads	# antisense reads	sense coverage	antisense coverage
CDS	7543828	27237	13687321	514606
5UTR	268912	977	383797	19655
31kb	2460654	54133	5340200	533450
51kb	510490	16828	1499631	322845
3UTR	1216998	4130	1319914	64493
intergenic	1811316	1687214	19452393	18687032
Intron (repeat excluded)	2390597	309477	38521334	3144535
repeat intron	372951	639839	7228842	12881145
repeat intergenic	341607	465774	5213750	8038417
Tot	16917353	3205609	92647182	44206178
B1
Label	# sense reads	# antisense reads	sense coverage	antisense coverage
CDS	5820330	20207	13854339	470772
5UTR	216856	770	390339	18046
31kb	2011575	43998	5484121	545301
51kb	427113	13841	1501832	317581
3UTR	991029	3784	1367712	64618
intergenic	1527340	1415051	19913468	18993200
Intron (repeat excluded)	1949158	254597	39340497	3123407
repeat intron	310699	516007	7546540	12888725
repeat intergenic	290095	386320	5450828	8037457
Tot	13544195	2654575	94849676	44459107
A2
Label	# sense reads	# antisense reads	sense coverage	antisense coverage
CDS	6432739	34396	13924398	718272
5UTR	207691	1230	403639	29009
31kb	2005341	52108	5532359	725183
51kb	404697	20801	1855842	444266
3UTR	963633	5216	1346478	98304
intergenic	2230502	2013864	28001592	26646376
Intron (repeat excluded)	3455230	333819	54574707	4419404
repeat intron	606715	1017186	11083042	19107409
repeat intergenic	470571	648501	8052742	11882168
Tot	16777119	4127121	124774799	64070391
B2
Label	# sense reads	# antisense reads	sense coverage	antisense coverage
CDS	4854073	22910	13504469	543418
5UTR	167583	923	378204	24335
31kb	1676163	43505	5514224	625407
51kb	316230	15855	1648581	373879
3UTR	815204	3804	1348401	80498
intergenic	1731579	1557272	24021151	22778405
Intron (repeat excluded)	2508603	253082	47165908	3653017
repeat intron	423665	719310	9338149	16150127
repeat intergenic	353686	482723	6837916	10047528
Tot	12846786	3099384	109757003	54276614

## Sheet: Read_mapping_on_different_regions
Feaure	A1	B1	A2	B2	T1	T2
CDS	37.624	36.0554	30.937	30.584	36.9245	30.7842
5UTR	1.3412	1.34347	0.999419	1.05672	1.34221	1.02421
31kb	12.4971	12.6897	9.84226	10.7842	12.583	10.2499
51kb	2.62048	2.72214	2.03546	2.08254	2.66582	2.05583
3UTR	6.06833	6.14129	4.6347	5.13608	6.10087	4.85166
intergenic	17.3858	18.1643	20.3039	20.6247	17.733	20.4427
Intron (repeat excluded)	13.4179	13.6045	18.1257	17.3188	13.5011	17.7766
repeat intron	5.03301	5.10351	7.76829	7.16771	5.06445	7.5084
repeat intergenic	4.01224	4.17572	5.35333	5.2452	4.08515	5.30654
TOT	100	100	100	100	100	100
Feaure	Fold change sample 1	Fold change sample 2
CDS	1.0435	1.01154
5UTR	0.998308	1.05733
31kb	1.01541	1.0957
51kb	1.0388	1.02313
3UTR	1.01202	1.10818
intergenic	1.04478	1.0158
Intron (repeat excluded)	1.01391	1.04659
repeat intron	1.01401	1.08379
repeat intergenic	1.04075	1.02061
AVG fold change	1.02461	1.05141

## Sheet: Read_density
	A1	B1	A2	B2	T1	T2
CDS	14.4045	11.112	12.3042	9.27882	25.5166	21.583
5UTR	5.00249	4.03378	3.87243	3.12332	9.03627	6.99575
31kb	6.72863	5.49994	5.50496	4.60119	12.2286	10.1062
51kb	1.39654	1.16782	1.12688	0.879489	2.56436	2.00637
3UTR	15.2198	12.3991	12.0755	10.2079	27.6189	22.2834
intergenic	0.122724	0.103216	0.148888	0.115369	0.22594	0.264257
Intron (repeat excluded)	0.369	0.301172	0.517823	0.37742	0.670172	0.895242
repeat intron	0.234247	0.191208	0.37559	0.264357	0.425455	0.639948
repeat intergenic	0.0657267	0.0550651	0.0911006	0.0680898	0.120792	0.15919

## Sheet: Genome_coverage
	A1	B1	A2	B2	T1	T2
CDS	45.0337	45.4243	46.4313	44.5452	51.83	52.34
5UTR	12.4636	12.6159	13.3655	12.4353	15.18	15.87
31kb	26.1928	26.8875	27.9047	27.3789	32.31	33.97
51kb	8.04437	8.03085	10.1526	8.92709	11.88	14.05
3UTR	28.7582	29.7537	30.0123	29.6824	33.44	34.33
intergenic	2.22981	2.27467	3.19498	2.73613	3.48	4.54
Intron (repeat excluded)	9.4903	9.67207	13.4372	11.5751	14.82	18.78
repeat intron	7.75203	7.87742	11.6379	9.82526	12.55	16.61
repeat intergenic	1.79804	1.83007	2.70474	2.291	2.93	3.97

## Sheet: Sense_antisense_ratio
	A1		B1		A2		B2		T1		T2
	Sense	Antisense	Sense	Antisense	Sense	Antisense	Sense	Antisense	Sense	Antisense	Sense	Antisense
CDS	99.6402	0.359751	99.654	0.345978	99.4681	0.531858	99.5302	0.469758	99.6471	0.352865	99.4992	0.500808
5UTR	99.638	0.362001	99.6462	0.353818	99.4113	0.588739	99.4522	0.547755	99.6421	0.357909	99.4318	0.568247
31kb	97.8474	2.15259	97.8596	2.14043	97.4673	2.53265	97.4702	2.52985	97.8535	2.14651	97.4688	2.53125
51kb	96.8088	3.19124	96.8611	3.13888	95.1114	4.88862	95.2256	4.77438	96.8349	3.16506	95.1685	4.8315
3UTR	99.6618	0.338212	99.6196	0.380373	99.4616	0.538371	99.5355	0.464464	99.6407	0.359292	99.4986	0.501418
intergenic	51.7736	48.2264	51.9081	48.0919	52.5521	47.4479	52.65	47.35	51.8409	48.1591	52.601	47.399
Intron (repeat excluded)	88.5382	11.4618	88.4471	11.5529	91.1899	8.8101	90.836	9.16404	88.4927	11.5073	91.0129	8.98707
repeat intron	36.8241	63.1759	37.5828	62.4172	37.3616	62.6384	37.0669	62.9331	37.2034	62.7966	37.2142	62.7858
repeat intergenic	42.3105	57.6895	42.8871	57.1129	42.0501	57.9499	42.2862	57.7138	42.5988	57.4012	42.1682	57.8318

## Sheet: Repeat
Intron
	T1		T2		A1		B1		A2		B2
	S	A	S	A	S	A	S	A	S	A	S	A
L1	135125	479409	231154	741501	65418	268242	69707	211167	129222	431537	101932	309964
L2	185162	139869	265161	216748	108057	71557	77105	68312	163372	124795	101789	91953
Tot	683650	1155847	1030390	1736496	372951	639839	310699	516007	606715	1017186	423675	719310
Frequency
	T1	T2	A1	B1	A2	B2
L1	33.4077	35.1534	32.9446	33.9751	34.5316	36.0369
L2	17.6696	17.417	17.7346	17.5899	17.7454	16.9505
Intergenic
	T1		T2		A1		B1		A2		B2
	S	A	S	A	S	A	S	A	S	A	S	A
L1	117185	328947	184721	460577	54821	182101	62364	146846	99439	261386	85282	199191
L2	153974	85752	185133	121946	89792	42475	64182	43277	111758	68351	73375	53595
Tot	631702	852094	824257	1131224	341607	465774	290095	386320	470571	648501	353686	482723
Frequency
	T1	T2	A1	B1	A2	B2
L1	30.0669	32.9995	29.3445	30.9292	32.2432	34.0112
L2	16.1563	15.7035	16.3822	15.8865	16.0945	15.1804
S=sense
A=Antisense

## Sheet: PropTest
Label	Sample A	Sample B	Significance
CDS	0.000336273401671095	0.00114373474609086	1
five_pryime_utr	0.46171471960878	0.55904641958842	0
near_3	0.0273871578194743	0.104594928838087	0
near_5	0.344684353418433	0.28535542832861	0
three_prime_utr	0.0943681612359054	0.246667569797558	0
intergenic	0.00302735253802441	0.0854825797441778	0
intron_norepeat	3.40001477138958e-06	0.00417478447208857	1
repeat_intron	0.000122252706574038	0.0179692441382641	1
repeat_intergenic	0.0252351028705627	0.177562841623657	0
