# Supplementary material for: RNA Sequencing of the Exercise Transcriptome in Equine Athletes
Source: PLoS One. 2013 Dec 31;8(12):e83504. doi: 10.1371/journal.pone.0083504 (PMC3877044; doi:10.1371/journal.pone.0083504)
Supplement: File S2 — Sequences_S1.fasta. Fasta file containing non coding sequences falling in intergenic regions. (ZIP) [file pone.0083504.s002.zip]

Archive with 1 entries (1 files):
- Sequences_S1.fasta
