# Supplementary material for: RNA Sequencing of the Exercise Transcriptome in Equine Athletes
Source: PLoS One. 2013 Dec 31;8(12):e83504. doi: 10.1371/journal.pone.0083504 (PMC3877044; doi:10.1371/journal.pone.0083504)
Supplement: File S2 — Sequences_S1.fasta. Fasta file containing non coding sequences falling in intergenic regions. (ZIP) [file pone.0083504.s002.zip › Sequences_S1.fasta]

>CUFF.105366.1 gene=CUFF.105366
CATATCCCTGGCCAGAGGCCTCCCCCGAGCGTTTTGTTACCAGAGAGGCAGGGCCACATTCCCGGGGCCA
CCGT
>CUFF.105400.1 gene=CUFF.105400
ACAGAAGCCTCTTTAGAATTTTGAGTTAATTCTTACCGTTAACTGTGGATAAATCAGTAAGAAATATGTG
TTTTCATTAACTTAAGGATAAATTCTGTGTCTCAGTTCTTCAAAGTAAGGGTATATGGGTAACTCCTTCG
ACAGGGTCTTCCCTGCCCCTTCTCAAGGTATAAAGTACTATTGTCCCACGCAAGGTTCTCTCTCTCTCTT
TTTTTTTTTGTCTTCTCTAGCTAACGTGTGGAGAACTTTGGACAGGAGAATCTGGGATGTAGGAGCAACC
CAGGCCAGTCCTTTCATGACTC
>CUFF.105401.1 gene=CUFF.105401
ACAGTCGTTTGTCTGATTCGCATGATCTTAGTTCCAGCAACTTCTCTGAGGTCCATCCAGTGCACATTCG
GAAGCTTTTCGAAAGTTCTGCATGTGGTTGTGAAGTTCTGCTGATTGTATTTGGCATGTAATTCAAGACT
TCCTCCCCCGTGTGACTTTGTTAAAAACATCCTGAGTTTGGGAGTTTAGAtgtgtcact
>CUFF.105402.1 gene=CUFF.105402
CCCTCATTCTTTTGTTATCTGCGCTCTCTCAAACCCGTTGTGTCATCAGATCTGATACCTCGAGACCGGG
GGATGCTCCCTCTGTCCTGAGTGTTCTTCCTCGTGGTTGAGGGAGGGTTTGTCAGGGTATTTCTGCCTCA
TGAGAAAGATGAAAAGGTTTCATTTGAGAACAGAAGTGATTTGCCGGGCTCGTATTTGTGTACAGCAGGC
ATCCTGGCTTTTGTTTAATACCATCCACTTTGCCGAAGTTAAGCCAAACCACTCATCTGCTTTTGACATC
ATTTTTAGGAACTGCAGCCAACTTAGAGCAAACATCGTTTTAGAAGAACTTGCTTGAAACATGCCTGTCC
TTTTTTCCCCATTGCTTTCTGGGGGTTATTTGCGCTCAAAGGGTTAATAATGCAAGTGTTTCCCGTGTGA
TGTCAGTGATCTTTTCTTGAAAATCATAAATTCTATAGCACAATAACAGGAGCC
>CUFF.105403.1 gene=CUFF.105403
TGAAACGTCCTGTATGGGGGTATATAACCACTCTGTACACCTCACTTCCTTGGTGC
>CUFF.105414.1 gene=CUFF.105414
TGCTCACACACCAGAGACAGAGTCACTCTAAGCTCTGGGAAGTCCCTCACTGTTCCCATTGATCCGGCTC
CTGCTTCTGT
>CUFF.105433.1 gene=CUFF.105433
AGAGTGAGGTCACAGGTATGGGCTCAACACGCTCCACCGGGGTCCAGGGTCAAGGACACCCAGGGAGACC
CTCTGCCAACTCCAGCCCACCCCCGCCCACCCCTCCCAGGCCCTCTGGGTTCTGGCTGGAGGCCTCGTGA
TTTCTGGGGACACCAGGGAAGATGGTTGGGGCTACACCTGCACCCCCCACCCTGGCTGGTGGCCTGAGGA
AGGGGAGCTGCTTCCTCCGAGCCCAGCCCTCCTTGTGGGGCAGTTGGGGACAGGGGTGCAAATGAAACCA
GTGACCGCAGTGGAGCATCAGCGCCTGGCAGCTGTGGGGCAGCTGTGCCTGTCCTCCTGTGCCTCTGGCC
AGGAAAGGGCGGGCCTCCCTGTTCCCCTGGTCACTCCCAGGTGTGCAGGGCTGAGTGGCCTTGTCCCAGG
GTTGGGGGAGGACACAGCTCCACGCACAGTCCTGGCCCCGGACACCAGTAATCTGCAAGAAGAGCAGCTG
AGGGGCCTGCACGAGGAGGTGCCCAGGCTTCACGGCACAAGTGAGCACCATCAAGGCCCCTCCATCTGCA
GCCACCTGGTGTCATCGAGGCTGGCCCACCAGGCTGCACAGAGGGGCCCGCTCCTCCCATCCTGAGGGTT
CCCCCCACGCCCACAGCATCCCCTGGTGCACAGGGACCTGCAGTCACGTTGGTGCCCCGTCTTCTCTGTC
CTATTCCAGCTTGTTccaccacccccccagcccccccccagccccccccccccccgccTGCTGGCTGGGT
CAACAGGGAGAGCCATGGTGGGGCCCGGGTGGAGTAGCCCATACATACCTGGGATACTGAGGCCGTGCCT
GCCTCCTGCAGCAGCACAGCCACCAGGATGGTGACCAGGAGGAGCCTGGGGGGGCGGGGGGGGGGAGCGA
GAGGAGAGTGAGAGGCAGGTACCTCCAGACAGGACGCCGGATGTGCAGCCTGGTGCAGCCAGAGACCTGG
GTCCCAGCAGGGAGGcctgggaccgggtccgcaggtcattttatcttctcctcatctcacagaccaggac
acacagccacagagaggtgggactgccacaggcccacacCTGCTCCCGGGCCCTCAGACCAGGGGCTGCT
CCCCACCCTCAGCCACTGCACCCCACGTTCTGGTCAGATCCCACGCTGCAGGCACCAGCCGCCCACGTGG
ATCTTCCAGCTTCTGGCGTCTGTCCTGGCTGCTGCACAGGGACACACATGCACCTCTCAGGGGGGCAGAG
CAGCTGTGCACATGGCTCCCTCAGGGCC
>CUFF.105436.1 gene=CUFF.105436
CTGGGGGAGGCAGGGGAGCGCAGGGGTCCACAGGGGCCTCGGATCAAGGCTTCCTACACGCTGGCCCGTG
GCCCTGGATTCCAGCCACACAGAGACCTTCACTCCTTCTCTGGTGACTCAGTACTTTGGAGTGGGGGTTC
CATGCACACCACAAGAGCCAAAGGGCAGAGGCTGAACTGGGAACCTGTGCACATGTGTCTGGATACCACA
CCCACCGCCACACTGCCCAGCCA
>CUFF.105437.1 gene=CUFF.105437
TCCCCCCAATCCATCCATCCGCACAGCCTCGCTGCTCATCCTGTGTCCCCTCCCCAAGCCTCGGAGAGGA
GACTTGCACCGCCTCCCGACCCCAGCAGTTGAACGGGTCCTGGGGAGTGGGTGACC
>CUFF.105438.1 gene=CUFF.105438
AGCATTCTGCCTGGAGCCAGACGCAGAGGATCCAGAGGGCCCCAAAAGGCTCCTTTTCTTCGTGGAAACG
TGTCATCTCCGGCCCATCTCCGTTGCCATGGAAACCCGCGATGATGTCACACGGACGTCACGTCGTGTCA
GAGGACTTGGAGCTTACGTTTGGCTCAAAGGGGACCCCAGAGGTGGAGCT
>CUFF.105446.1 gene=CUFF.105446
TGGTCCTAGCAGTCAGCACCCTGTGCTGGTTCAGAAGGTTTTCTAAGAGGAAGATGCGGGAGGTGGTCCT
CAGAGTCGGGGAAGCCAACCTCCTGCTGGCGGGCCACTCGGTGCTGATGGGCTGTGAGACCCTCAACAAG
CTGCACTTTGTGTACGTGCTGCTGGGGGACTGCAGGCGGGTCTTCCTGCAGGCCTCCGATGGCGAGGCCC
TGTTCCGGGAGGCCCTCTTGCAGTTCTCCTGCAGCTATGCCTGCTGCCTTGCCCACGCACACTTCCCCCT
GTGCAAGGACGTCGCGGGAGCACGGGGCCACCAGGAACTGGGCCTGTGCTTCTGCCAGTTCGTCTCTCTG
CAGTTGAAGAGACGTGGGGGGCTC
>CUFF.105457.1 gene=CUFF.105457
AGTCTGTCTGTGGTGGGAAATGTGATTCCCATGCTTAGGTTTACGTGAAAGAGCATTTTGTTATCTGGGG
GACCAGAACCTGTTGGGTGAGCCTGTTTTTTCTAACTGGTAGGTGAAGTGCTCGGTCACCTGAGGAGCTG
GCAGAATGTCGTGTTTGCTTCCACAGCACGAAACACCCTGTCCCGTCAGCTTGGGCCGAGCTCCTCAGGG
TCCCATCCAGACCCGTGAGTGCCGCTGCAATGCACTGTCCAAAATCTGCGGTGTGAAATGTTTCCACCTG
CTCCTTGTGTCTCCTTCCCCAGCTGCCTTTTCTCCCTTTTTGTGCCCTGTTTTGCATGGAGTGAGCTGCt
tttctcatgctgttatttggaaagttaggcacactgtacttagtattttagtagttaccccccagtttta
gtataaa
>CUFF.105459.1 gene=CUFF.105459
GCCCAGCTCCTGCTGAGTCACACCCAAAGCTTTCGGGACACCTGGAGCAGATGGGGTCTCCAGGAGAGCG
TCGCATCACGCCAGCAGCTCCATGCACTAAAAACCCTGAAAGCAGGTGACCTGGTGTGCAAGGAAAAGAG
TAAAACCTGAAGTACAGGCCTAGTGTATCGATGAGAGACCTGATGTACACTTCTGGGTGGGCGGTGACCA
GCCTTGGCTGAGGGGCTATGGCAGGGCTGCCCAGGGTCCCACTTTGGTTCTTGAAAAACATAACAGAGAA
AAACACTAACATGCAAAGATGCTCTTCTTTCTGCTCGTCTCCCCTCGGGGACCTCGCCCCTTCCCTAACT
CCTGTGCGTCCTCTCTGTAACCCCACCCTTCCACACGAACACGTGGGCCTTTTTCGTAACAGCACATCTG
AGATTCACTTGCCCACAGCGTTAGCCAGCACACAGGCATGTGTTTcatagtctttggggactgccagtcc
tgggctccaatcctagcttcgcccctacctagAAAGCTACTTGTTGAA
>CUFF.105460.1 gene=CUFF.105460
GCAGGATGTCTCGCTTGTCTGAGTCCTCAGTAGTTCATGACTCTGTGAGAGATGCCCGGTCAGGAAGCAG
ACCTGACTGGGGGGACATGGAAACTAGAAAGGATTCCCAGGAGCCCGGGGCAGGGCAGTCGGCACTGGGA
AAGAGGCGTGCCAGCCGGGCGGCATCCCGGAGGAGGAACGGTGATGAAGGACAGTGATGGGCAGAGGGAT
GGGCATTGCAGCGAGGGAGGGGCTGCACCAGAACCCAAGTGTCTGGCTGGTGTCTTCCGGGTGGAACTGA
TCAGAGTCATGCAGTTCTCATCGGCGGTCGACAACGATAACGTGGCTAGAGAGGGCACCCAG
>CUFF.105463.1 gene=CUFF.105463
CAGGGCCACCGTGCAAGTGTCGGCAGAAGCCCTGGGGGCTGAAGGGGAGCAGGTGGAAGGGGACGCCATG
GAAGTCTGCTCTGAACCTGCGGGTGAGAGGCACACGGCTGGCCGCAGAATACCTCCTACCATCTGTTTTG
GTCAAGGGGCATCACGAGGATTTAAAAGCACCAAGAAAAGAAATAAACACCAGTGACGACTGAGACGAAG
AGAAAGAGCCACAGGCCTCTGAGCAGCCCCTGAGGCAGGAGACAGTTGCCTTTTGCAGGACGTGGTGTCA
ACGATGGGCTTTTTCTCTGGCCTTCTGCTGCGGTCCCTAGGACCCAGGCCTTTGCTGCCCTCGATGTCTG
GGTTCCTTGGCAAATGACTGAATGACATCAGTAGCCGTTATCAGAAGGAGTGAGAGACCCACAGATTCCA
GAAATGATCCTGGCGGGTGCTCTGATGACTTGGAGACGGGCCCACCTCCTTCTGCAGGGGCCATCCCCAG
AGTGTCCTTTTTAAGCACAAAAAGTAAATGTTCTTCATCAGTGGGCTTTTAGTCGTCCTTCCCATATTGT
TGAATCAGACTGGGAAACG
>CUFF.105466.1 gene=CUFF.105466
AGATAGACTCGTGTCCCTCAGCTGCCTTTGAGCGTTTGCCTAGACTTTGGCCTACGAGTGAGTCCCGGGA
GCCGTTGGGCTGTTAGGGTTTCATCCGACGG
>CUFF.105467.1 gene=CUFF.105467
GGTCTGAACACGTGTTTTACGTGGAGAGTCCCTGGGTTGAGCCTGGCCGGCCCTTTCACTGAGAGAAGCT
GACTCTGGGTCGGGATGTTGGCTTCAGTGGGAATGGAAAGCATGACTCTTCCTGTCTCTTGAATAACTTA
ATTTCTCTTGTGTACTCTGTTTTTGGAACTCCTGCAGCACAGAAATGCAAAACATGGCCAAAACAGAGAT
AGAAAGAACCTTGGTTGTAATTTCTTAAGTTACAACCCATGAGTTTGTTTTCCTAGCATGAACTGTGCTC
TTGTTGGGTTAAAGTTGAT
>CUFF.105468.1 gene=CUFF.105468
AGGGGTGTTTTGTGTCGTGGTAAACGCAATATTCTTGCCGTCTGGCGTGACCAAGGTGGTCCTCGGTCCA
GCCGTTGCAGGACAGCCTGCAGGCCTGGGGGAGCCTCGTAGACTGTGGGTAACCCGGTTGCCCTTAGGAA
TGCAGAGGCCGTCATTGGGAGAGTTGACGTTGTCTTTGATGTTTTCTCTAGTTTGCAGTGCCTACTTCAG
GACCCTCGGTGACTAATGGGATACCCAGTGATTTCGGATGTTGTCGGTGATTCAGATCCAGTTTTCCTTT
TGTAAAACCAACCATTAATCAGGCAACAGTGAACACTTCCGGTGGTGGCTTTACGTGGTAATAGCTGCAG
CACTTGTCCCTGCTTTTCTGATAACACTCGTGCAagagctcactatgcgcaggcccttcggggccctata
cgaat
>CUFF.105465.1 gene=CUFF.105465
GACTTAACTCACCAGCTCGTGTTACTGTTCTGCTGTCCCGTGTGAGATACCCCGCCTCGGGCCAGTATTC
AATGTTTGTATACTGTGACACAATGACGTTTATGTATGGAGACCTAGTTTTCCGTCACGCAAGATTAGAG
TCTCACTTTGTTAATGTGGAGTTAGAAATTAAAGTTGACTGTTGGCATGTTGCGAGGGTATGCGCTGAGT
CTTCTCCACTTGAGGTTTTCCTCAACTTGTGGCTTGTCTTCACTGGAGCTGCTAGCAcagtggttctcaa
cctttttatgggtcacagagcctttgagaatctgttgaaagaccctct
>CUFF.105469.1 gene=CUFF.105469
GACAGGCCCACAGTGAAGCCAAGCTGCCTCCTGGGGACGGCACTGGCCTTGGGGCTGACCCAGCTCAGTA
TCGTCCAGTGACCTCAGCCCCAACGTCCACGTCTGACCAGCGGGGACAATCACATGTCCCACCCACCTGA
CCAAGCTGCTGAGCAGGTGAGCGGGTCATGGACAGAACGTGGAGGACATCGGGGAGGCGGTGGTCCCAGC
ACAACCCTCTGGGAACTCGGCCATTCACATCCTCGGCGGGGACCGGTCACCAGCCTCGTCCTCAGATTTT
GCTCCCACGTGGATGTGTGCCCAACTCACACTGCCAGGAAAGCGGCCCTCCTGG
>CUFF.105472.1 gene=CUFF.105472
AGAGACTAACTGACTACAGAAAGCGGCTCTGCCCCTCAGGGACATCCTTGCTGGCTCCCAGGCAGGACAG
CATTCTTGGCATCTTCAGTGAAATGATGGTTGTCAGAAATGTGAGTGGAAAGCAGTTTTGTTTTCAAACC
AAACTTTATTGTTCCAGTTATGAAGATGGCAGACACTTACTGTAAAACACTGAACAAAGTGAAAAGAGTA
AACATCCCCTCATGTCTCAGCACCTGGGATGTCCTTCGGCCATGGTGTGGTGAGCATCCTTGCTAACCTC
TCTCCCTTCATTCATTCACTCattcactgatccatacaggtgcttaatgagcac
>CUFF.105533.1 gene=CUFF.105533
TGGCCGCCCTTTGTGACAGAGAGCTGTCCCAGTGGCTTCCATCTGGCTTTTCCTGGGGACTTGGGATTGT
GGTTCCCACTTATTCAGTGACTAGTAGCATTCTGATTTCTCTTTTTTTGATAGAAAAGGTGCCTCCACGA
AATGCGGGAAGTGTTTCATTGGTGCAGACTCCTGGTCTCAGCCCACAGACCCCAGTGTCCATGCGCGTCC
CTGCGGCCTCCTTTTTGTTTTCCTCCCCCTTTAGTAATTGGGTGAAGAACATGCAGATGCTAGGAACTGC
ACATGGAAGATGAAGTGTTGCTGATGTCATGACATATATACTAATCCTCATAATGATCCGCATGTGCCAG
ACAGTCCTTCGTCCTGAGTCAACAGTTACCAGCCTTCCGGGCAGGACTGTCTCCAGTGGAATTCTGTGTC
CCCTTCGTGAAGCTCTGGTTTTTGCCATCAGAAGCGTGAAATCGTGTGTGTATGTTGTCAAGACATTGCA
GAGGGAGATGAAGGAAGAGCCTGCCACGTCACAGAGCCTTTGGTGGTTCTTCTGGGTGCCAAGGCCATCG
CATCCACCCACTGTAGCCGCCTGCGGCCCCTGGCTCCTAGGTCACTGCCCACCGGTGTAGCCGACATTGT
GTGTTCTTGTCCCTGCTGAGCCCTGAGGGCAAGCCTGTCTGGTGACCTGACCCAGGCCGGCCCAGGGCAT
CTCCTGACCCAGGTCCTTTGTGCAATTTGCAAACTGTGCCACAGGCCAGAAACTGTCCCACCCTATTCCT
GTTGGTAAAGGTGCCCATGTGGTTCCCTGAACTTGTGTTGTTATCCTTC
>CUFF.105534.1 gene=CUFF.105534
GGACAGAATGGTTTCCTACAGGCAAAGGTGTCCTTTCATCTCCCCATCTGTTTAATGTGTATGCAGAACA
CATCACACGAAAGGCTGGGCAGACTCAGACGGAGTGAAAATTGCTGGAAGAAATGTCAACAATCTAAGAC
ACGCGGATGGCACCGTCTTACTGGCAGAAAGCAGCAGTGACGTGAAACCACTTCTGACGAAGTGAAAGAA
GAAAGAGCCAAAGCAGGACTGCATGTGAACATCAAGAAGACAGAGATCATGGCTACAGAAGAACTACACA
GCTTTAGCGTAGACAACGAAGACTTTGAAATTGTTAAAGATTCTGTTTCCCTCAGCTCAATTTATATGGA
GACTGCAGCCAAGAAATCGAGAGATGACTGAGACTCGCTCGGAAGGGCAGAGATGGAAGAATTAGGAAGG
ATTATCAAGTGTCGTTAGAGACCACGGCCAAGGTTATCCGCACCGTCGTCTTCCCAGTTACTATGTATGG
GCGCAAACGCTGCACAGTGAAGAAGGCTGACAGGGAGAAACTCGA
>CUFF.105535.1 gene=CUFF.105535
CGGAGCTGCAGCAAAGGCCTTCACCTCGTGTGGACCAAGAAGTGCCTGATGTCCAAGCTGGACTTTGAAA
AGGGAGAGGCACACGAGATCCAGTTGTGACTATCCGCTGGCTACCGGAGCGCTCCAGAGAATTCCAGAGG
AAGGTTAGTCTGTGTTTATAGACAATAGCAAAATCTTTGCGTGGATCGTGGAAACTGTGGGCTGTCCTGA
AAGAACTGGGCATGCTCAG
>CUFF.105536.1 gene=CUFF.105536
TCCATTTAATACACAGCTGCTTGTGAGCGAATCCAGGCTGTTCTGGTTTAAGTTAATGGGACCTTTTGTC
AACAGCTAAATGAAAGTGTGTCTTTAAGACTCCTGACACACTTCTCCCACTGGGGGGGCAGCCACAGGTT
AAGATAACTACCCCCGGTGAAGTTCAGTGTGATTTTGTCATGATAATGACTGTTCATAGTCTTACTTTTC
ATACTCGTGTGC
>CUFF.105537.1 gene=CUFF.105537
ttgtgaactcatgggtaagaatatatttCTGTTTCAGTCCATTTTAGGTGATAATACTATCCTGGATGGA
GTTTGGGATGTCAGGTGGAGTTACAGTTCTCAATAGACAGTAATTAGCCCAGCTTCCCAGGTGGATGTAG
TCAGGGTCTTCCTTCCCTTCATCAATTCCTCCATAGTTCGCTCGTCCCTTTGGCGAGGCTGCCTGGCGCC
AGAGGACAGCATCAAGGGTTTTCTGAACCTGCTCTTTTCTCATTAGCCCGCTGCACTTGGTTGTAAAGTG
ATGTCCGGTTTGTTTAAGGAAAGCCTCGTATGGACTCGTGATGTCGCCTTTTGTATCAATGAAATGTGTG
CTTAGAGAGTGTTGATTTGTGGGTCTAGAGAATGATTTGTGTCCCTC
>CUFF.105542.1 gene=CUFF.105542
CTCGCTCATTGTCCAGGTGAAGGCAGGCCAGCAGCGTCACTGTCAGGCAAGATATAAACTGCTGAGCAAG
AGCTCAGGTGGGAGAGGGGTGGGTCTGCTCACAGATCTGCTTGGGGGCCTGGGGACACTACCCGTGTCCA
GTTTGTGCTT
>CUFF.105543.1 gene=CUFF.105543
AGCTGGTTTCCTGGGAACCGGGAGCCACCTCTTGTGCGGCCCCTTGCATGGCGTCAGGGGGCGGGGAAGC
TGCTTTCCTTTGGCTGGTTGGGGTGTGTGTGTTTTAATTGCCCATGCTCTTGCTTGACAAAATTTCTAAT
TCACTCTTTTCCACAATGTTTTTCTTGGGCCTTCCTATGGAAGAACCCACATATTTTTATC
>CUFF.105546.1 gene=CUFF.105546
tgggacagggaaccaCACCACCCATCTATTGGTGGTCATACTGTGGTAGCTGTGATGCAGAAAGCTATAG
CGCCGGGATTTCAAATACCAGCAGGGTCACCCCTGGTGGACAGGTTTCAGCCGAGCTTCCAGAGTAGACA
GACCAGGAAGAAGGAGCTGGACACCCACTTCTGAAAAACTGGCCACGCAGACCCTATGAACAGCAGCAGG
GCGTTGTCTGATGGAGCGCCAGGAGGTGAGAGGGTGGCGCAGTAGAGACTGGGCAGGGTCCGCTCTGCTG
TCCACAGGGCTCGAGGGGTCGGAGTCAGCCCGACAGCACTGACAACAAGCAGTGTACAAGGAGGAAGCAG
GCCGTTCAGAAGTTGTTAGGCCCACGCACAGTGATTTCTCGCTGTTCTAAACGGTTTCTTTGTTAGTGTG
TGCAGAGCCCTCGGTAGAGGTGTGTAAAGCTGGTTTGGTGTTCATTTGTGTCAGCGCTTTAGGTTCTTTC
TGGAGAGACAGTCAGAGCTTGCTGCGGGGTGCAGGCGTCAGCAGTCTTCGCCCTCTGTCCTCGTGTAGTG
CAAGGAAGAGCGTGGTGGCTCTGGGAG
>CUFF.105556.1 gene=CUFF.105556
ACTGCTCGCCGGGCCCATGGCCCAGGGGCGCTGAGCGGCTGCTGCTATCcttttcttttcttttcttttT
TAATCCTAGTTTCTATTATGCAGTTATTTTATTTTTCAGAGTCGCCTTTAACACACTGCCTTTATAAACA
GAATTGAGTATGAGCTTCATGCTCCTTAGAACCCTTGGAATAACTTTTGTTTCCTGTAAACTTGATCACT
GTGAAAACGCAGGAGGCAGGAGGAAACGTTTTCGTTTCCATCGTTAGTCCTGATGAGCTCTGAGGCCTTC
TCACGTGTTCTGTCCTGGTGTCAGGCCGGGTGGTCAGCCTTGCAGAAGATGCAGATCCTGGTGTCACCCC
AGCTGGCGCCCCTGTCCTGTCCTGCCCTCCCGTCCCAGCTCTGACCTCTTCCAAGTGTCAGGCTCCTGGA
CCCATCGCCATGACCCCACGGTCTTCCGTGTG
>CUFF.105557.1 gene=CUFF.105557
TGAGCCATCCATGTCCTACTAGATGCTCAGGGCCAGTGGTAGGGCGATGGCGGGTCCTGCTCCCGTTCTG
GAGATGACAGTGGGACCTGGAGGGGAGAGCCGTGGGGCAGGCCTTCCTGTCCCTCACCGGAAGGTGTCCG
CCTGGGGTGTTTGGAGGTGGTGTCCTCCCCTCCCCGTCCAACATGGACTGTCTGCCAGGCATCCTGCCAG
GTTCTTGGCTGGGATGAAAGGCCTAGGAGGAGGAGGCATCAGGAAGGTTCTGGAAGGAGCATCCTTTGGG
ATAGGGCAGGCAAGAGGTC
>CUFF.105559.1 gene=CUFF.105559
TGTGGAAATCCCGTCTTGTCTGTGCAGCATGCAGACTGGCACTGTCACGGTGCCGACTGTAACAGGTGTC
ACAT
>CUFF.105569.1 gene=CUFF.105569
GAGCTGGTTGCTTCTCGTGTGGTCTCAATCTGTCCTGCAGGAGGAGGGCGTGTCACCTCTGTCCCTGACA
GACCCTGGGCTGGAGGGGCCGGCGCCTTTCCTGGAACCCTGAGGGGAGAGTTGGGGTTCGGATCCAGCCC
TTCTGGGAGCCTCCGTCTGAAGTTTACCTCTGCTGCTCTCCGAGCTGAGTTCCTTCTCC
>CUFF.105573.1 gene=CUFF.105573
CCCTTTGCTTTGCAGTCCAGAATAGATGGCCTCTCGGCCACACTGTGTGTCCTGCCCCTATAGCCCACTC
ACAGGGGTCTACTGAAGGCCTGGGCAGGTCGCTGATATGCGTCTGTCCTGGGTTCCTCTGTCAGCTCTCA
GACAGTTACAGCCTGGCTGGAGGAGTGCCTGTGACCCCACCCCCGTGTCATGGGTGTCAGTGACCCACGC
CCCTACAGGTGCAGATGGAACCAACCCTGTGTCCCCACCTCCAGCTCCCCAGCCTGGGCCTGAGCTGCCG
CATGCCGTCCCCTCACCTCTCTGCTGTTCCTCCCATCTTTCAGGGGCCTTGCCTTTGACCCCCTCCCCTG
GGTGCCTATTCCAGGCCTGTCGGGAAGCTTGGGTGAGAGTACAGAAGCCCCGACTCAGAGAGGCTCCGGT
GCTCATGGCATCTGCTGGCTCGCACAGTTGTTTCTGCACTAGGTCAGCTTGGGTCTCAGGCTCACTTGCC
TTATGGCTACAAAGTAGCTGTGGCCTTGGAAACTGAGGCAGTTCACCATGTCGCCCAGGGTGGGATGGGG
CAAGTAAAGACGGGGAGTCCGTAACCGCGTGCTCCACACTGCCTGGATGGGGTAGAGCTGGTCTCTGTGG
TTGCTCCCCAACCCAGGGCACCATGCTCTGCCTTG
>CUFF.105576.1 gene=CUFF.105576
GGGTGTGTGCCATAGAGTCCATAGTATTCATGATTCTCTGCTCCCTAACCACTGCCTTCAAGAGGTTTTT
GACTCCACTCTTGTAAAGGGCACCAGCGCCTATGCACGTGGCCTTGAGTGTGTGAACAGAGAAGCGTGTC
CACATTGACCAAGGATTTGCTCCATGTTCACCATGGTCGTCTGAGGTGGGCCCTGTTTCCCGTGGGCCCT
AGGTGGCTCTTAGAGGGCTTCAGAATGCCCGGCTGGCATTGTCAACCTTGCTGGCTTCTTCCAGCGCTTG
TCCGTGTCTTTGTGGACTCCACTCTGAACACCTTTACTGATGGGCATGAGAAGGCGATGCTGTGATGCGA
GAGAAGCCGCAGCCTTGCTGGGACAGGAGGGTGGAATTGAGTGACTCTTGACA
>CUFF.105579.1 gene=CUFF.105579
AGGCCCGGCGTCCTGCTGGTGTTGCTTCCAGCTTTGTGACTTTGCACAGCAAGCACACATCTGTCTGGGG
CTGTGACATGCCTGCCCTGAGCCCAGTGGTGAGTGTGGCTGGGCGCAGGGTCCCTGCCCCCTTAGGCCAC
GTTTCACTGGGAAGAACAGGTCTGACCAAGGGGCCCGTGTCAGGACCACCCTCCCTAGGGGGCAGGTGGA
CAGTGACAGCCCTGAGGAAGGGACCCAGAGGAGGGACGGTGGAGGAGATGCAGGGTGGGCAAAGACAGGC
ATGACCAGGGCCTGAGAGGCCGGGACTGGGACAGTGGGCATTGGCGGCCACCTGGCACAGCTGTTTCTGT
CCTGGAGAAGGTCCAGTGCCTGCCCGCAGGGTGGTTGTGTTTTCCTGACACTGGGCAGCACTCTCCG
>CUFF.105580.1 gene=CUFF.105580
CTGGGAGAGGTCCGAGCTGGGATGTCTTCCTCCTCCCTGCCCCTCCATCTCTCTCCCACTCTGCAATCCA
CCCGGCTCTGCGGGTCTGAACTGCACGTGATGCAGATATTTACTTTTTCACTCAGTTGGCTAGCAGTGTG
TATATTAGAATATTCTAGTTATCCCAGAACACAGACTTGTATACATTACTTTTCAGCAGTAAGTGTTTAC
CTTTTACGTTAGGCAGATGTCCTGATGGACGGGCGTCTTGCCTGTGCTGACTGGAGCACATGCTTTCTGA
GTCCGGGCTTTGTCCTGAGACCTGAGAGGGACTCGGCCTGTCCTCCGACCCACAAGCACAGCCGGAACCT
GAGTTTCAGAAGAGACTTCCCTGTGATGTtggggtgggctctgctgatgtctgttctcttctgctctttc
cccaaaactctggtcacaaccccccagattggtgagaac
>CUFF.105581.1 gene=CUFF.105581
CTTACTTCTCAGACTTGCTGCCACAGGGCTGTCTGCCATAGGTAGTGTTGTGGCTCTGAATTTGAAGCCA
GTGGCTCCCCTCCACTCCTGCACCACAGTGCTTTGGGGAATGATTTCTCCCTGCTGCCCACTACAGCTCT
CTGTGCACCGTGGATGCTGCCTCGCCCACGGAGGCTCCCGAGCTGCTGCCTGTGGCCCCCGCGACGGCCT
GGGTTCTGCCCTTCTCTGCGCCTCTTGGCTGTGTTGGCGGGGGCCGGGCTGTGTGTACAGCTGTGATGCA
GGGTCGGGCTGCAGGACAGAGGTGGGTGCCGGCTGGTCCAGTCCCCTCTCACGGAGCACTGGCACTTCTT
TTGTGCTGGTTAAATGGTGTTTCTACAGGGTTACAGTAGGCGCAGCTCTAGGCTTATAGGGTTTGGCTCT
GTTTGCAGGGCGAAGGGTGGGGTCAGAGTGAGGCGATGTGTAAGTGCCGGACAGCACCCTTGGTTTCCAG
AACCCGGTCGCAGGGGGAGTTGGGGGTCCTGGCCCCCGC
>CUFF.105582.1 gene=CUFF.105582
AAAGCTACTTTTTAGAGAAATGTCAGCAGAGCTTATTTTGCATATGGCTGCTTTTGCACATCCTTGGGTT
TTAGTGAGGTGTTGTGGTGGACATGTCATATGAGCCCTGTGAGGATGGTGTTGTGTCTGTTTGCTGATGT
CCCGGGGCTGGCATAGGTGCGTGGCACACGCTCAGGGGCAGTTTCTCCCCTTTTGTTTAAAGGGGTCTGC
AGTGACGAC
>CUFF.105585.1 gene=CUFF.105585
GACGTGCTGCAGTGTCTTGAGGTGGAGCTTTCTCCTCCAGGTTCTGTTGTCCTGCTCTCTTGCGTGGTGT
CAGATGTCACTGGGAGGGGCAGCCGTGGGGGGTGCTCTGGTGTCTCCCTGGCTCCTCTGACCCCCACCTC
TTGTCCTCACAAGAGCAGCCTTCACTGTCTCTTCATTTGGGGTGTTTACTTTAATATGCTATTATATATT
GTTGTATTTCTAAGTACCAACATCCTCACATTTTCCCCCTAGAATTCCAGTGCACTAAGAATAAAGCCAC
GGGACGTGCTAGGAGACCGTCTGGGAGCGGCAGTGACTAGTTCAGGGATGCCCATTGGGGCTGCCCGACG
CGGGCTATTTCTCAGCTGTCAAGACAGCAGGAGGCCAGAGGCCCTGCAGCGGCGATGATCTGAGGCTTCA
TGTCTCCTGTGCGTGCGGGATCCCTTTGTCCTCCCCGGCTGTTGCTGTGGTGCTGTCTCTCACTGCCGGG
GTGGCACATCAGCGCTCCGCAGCCCACATGGCTGTCCTGGGG
>CUFF.105590.1 gene=CUFF.105590
GAGAGTTTGAAATGTCACTGCATATTTTATAGAGCGTATTTTAAGTGGTACATGTTTGAAGGTTTATCCA
AACCTAAAAAAACCTAAGAAATAAGCCAGAGACTTATCTAAAGCACTTTCCATCCCTTCACCTTCAGCCC
ACAGCACGTGGAAGTGCACCCTCTGATGTGGACGACACGTGAGGTGTTTGGGTTTACAGTCGGTCTGCAC
ACTGCCTTCCCACATGGCTGTGGAGTGGGGTGTTAGACAGCGGGAGGGGTCAAGGGTGAAGCATTCCGTT
TTGGCCTAGACCCTGAGACCCGCTCAGCAGCGCCTTTCCCGTGTACACACGCACGCAGCA
>CUFF.105593.1 gene=CUFF.105593
AGGACGTGGGCGGCCCCTGGCACTTCCTGCCTGCGAAGACCACAGTTGGTCCAGAGACGGCACACCCCCC
GGGGAGGCAGTTTGTCCCAGGGTCCCTTACCAACCTCGTAAAGCCCCAGGGCTTCCTTCTCCGCCCCAGT
TCCACCACTGCCTGTTGTGAATTGCATCTTGGATGTGTCCAAGAGCTTTGATCCTGCCTCCGTGCATGTG
TGACGCAGGGTTTTCCGTGGTGGCGGCTG
>CUFF.105594.1 gene=CUFF.105594
TCTGAGCGGAGGTCCGGCCGGGAGCCCACTCCCCAGCCCGTGAGTCCTCTGAGGCCTGGGTGGCAGTGTC
TGCAGAGGAGCGGCCTTTCCACCACACTGCCAGGTCCCCGACCCCATCCCTCTCTTCTGCTCAGCCTAGG
CTCACCTTGTCTTCATTCCAGTGCTGCCCTCTGCCCTTGAGGGTGAAGCAGACCTTCTAGAAAGTTTTCA
AAGGAGCACGTGTCTGACTTGAACAAAATGCAGTGCTTGGGGTGGTCTGTACAT
>CUFF.105596.1 gene=CUFF.105596
AGCTCCTGCTCCTTGGTCCCTTCCCCTGAAGCGGAGACAGCCCCCAGTAGGATCTGTGCTCGGGATCTGA
GCAGTGCTTGGGGCCACTGTCCTGGGAGCTGGTCCCCATCCTCACCTGTCTGCCAGCTGCTGCTGGGCTG
CACCCGCTCCCTGAGGCATCTCAGCCAGTCCACAGCTGAGCTCTCGTCCAGACAGCACCCCGGCCCGTTC
CACGCTGACTCTCGCACTCATGAGTTGGCTGTGACTCTTTCTCACCCCAAATCCAGTTCATTACCTGAGG
GCTTCGTAGCGTGTGTGCAGGTGGTCATCGCGGGGCTGTTGTATGCCTGGGAACCTGGGCCTCCAGGGCC
AGCTGGGCCCGAAGCAGCTCTCCGAGGTGGTGAGTTGTGCCCACTTCTGGTGCCCACTGAGATGCAGCCC
ATGTCCTCGTGCCCCTTCTGCTCCTCTTCGTAGCTCTCCTGCCATGGACAGCACGAGACCTGGTATCTGT
GTCTTGTCTGGCTTGGTCTGTTCCCTGCAGAGCGGAAACTTGCCATGTACGTCCACCTTGTGTGTTGCTG
GCACCAGGAGGCTTGCAGACTAACCTCAGGTCCAGGGGCCTGGGAATACATCTTGGCGTTCACTCGGGTT
GTGCGAAGACTGTTGACATTGATTGTGTCGCCCTCTATCTTGTTCTTCCATCCTTGAGAAGAAAACCTGA
>CUFF.105601.1 gene=CUFF.105601
CTGTCACATCTGTGGACCAGCTCTTGTGTTCTTGGACATCTGTGTATCAGCTGTCACGCCTGTGGACCAG
CTCTCGTGTTTGTGGACATCTGTGTATCAGCTGTCACATCTGTGGACCAGCTCTCATGTTCGTGGACATC
TGTGTGTCAGCTGTCACACCTGTGGACCAGCTCTTGTGTTCGTGGACATCTGTGTGTCAGCTGTCACATT
TGTGGACCAGCTCTTGTGTTCGTGGACATCTCTGTATCAGCTGTCACATCTGTGGACCAGCTCTTGAATC
TGTGGTTGTCCATGCACCAGCTCCAGTATTCATGGACCAGCTGTCATGTTCATGGGCCTGCTCTCGTCTT
CCTGGTGGCCAGATGCACAGAGCACTGGGATGGCATCTGGGATTTGGAACACCTCGGGGCCGTGAAGGAC
ATCTGGGCTGGCCTGGGGGCCTTGGCACCATCTTCCCTGTCAGGACTGCTGCCATCATAGGGTCAGCTGG
CTGGTTCTCTGGCAGTGGGAACTTGGGAGGTACTCCTGGTCCTGCTTGT
>CUFF.105600.1 gene=CUFF.105600
CAGCCGTCCCAGCAGCCAGCACACTGTCTCCTCCATGGCGTGCCGAGGCTGCTGCCACTGTTGGCCAGCG
TGGGCCTTTCCTCCTGTGCTTCGCTCAGCTGTGGGAGTGCTCGCCTGTGGGCTGGGCCTCGTAGGGCCAG
CAGCTCGGTATCCATGTGTGTGCCTGCCACCTGGAAGCCCTCGTAGGTTTTGCCAGAGTCTGTCAAAGGC
TGAGGGAGCTTTGCCTGGTATTTTGAGGTTGGGAACTTTGGCTTTTGAGCTGGGTGTGAAGTGTGATGTC
AGGAAGTGGCAGGACTGGATGAACTTGCACTTGTGTATGTCGGCT
>CUFF.105602.1 gene=CUFF.105602
GAGTCCGCATCACACAAACGAGCAGGTTTCGGGGGCCTCGTGGCGTCACTCTGTGTTCAGATGCAGTGCG
GGCGCTGTCACTGAGCGTGAGACCTTGGGCTTTTCCCCAGGCTGTTGGCCTGAGGAAGGGGCGGGCGGTC
CCCTAGCTCCTGGCTCAGGCGCGGAACCCCGGCAGTTTGCCGGTCAGTGTCTTGAGGAGCAGGAGTGGAG
ACCCTCCCTTCGGGCCCCAGTCTTTTCCTCTCTGTCTGGGCTTCTTCCAGAGGCCGCCAGGGCATGCGGC
GTCCGCGCCCAGCTCCCCTGCTTCACCACACTGTGTCTTCCGTGTCCTCCTGTTTGCATGCCACAGGAGA
CCTCTCCCAGATGGCCCACGTGACTCTCCCCAGTGCGTCCCCAGCAAGGGGACCGGGGTGACCGTAGCTG
GCCTAGATGCCGCCGCAGCTTCACTTTGCCTGTTGGGGGATCCTGAGCCCATCCCAGAATCGATCA
>CUFF.105603.1 gene=CUFF.105603
TCCCCTTGCCGAGGCAGGTGCCTGGCCCAGCTTCCTCCTGTCACTGGCTGTGTGGCTGGAGCCCAGGGAA
CTCCCAGGGACAGAATGACAGCCCTGCTGCAGGAGGAGCAGTCCTGGGAGGAGCTGATGTCATCCACGTC
AGCCTGCGCCCCACCCACCCCCAGCATGCGAGTTGTGGGTCTTTGAGATGCTTAAATTTTGGTTACTATA
AAGGACAGTGACACTTTTGCTTAAAAGGGTCTTTTCCAACACCTTGT
>CUFF.105607.1 gene=CUFF.105607
gccagcccTGCCAGTGCCTCTTAACCAATGTGAGCAAGAGGTTGACTCGACCTCAGAG
>CUFF.105608.1 gene=CUFF.105608
tggtcttttcaaagcactgacttttggtttccttgatttctctctcctgttcttctgctcGTGGTATTCT
GCCTTTAGAATTAAATCATACAGAAGCCTTTCTTGAAAATCATGTTGCTGCTGCAACTCCTGTCACTCTC
TGCTTGTCTGTCCTTGTTTTCCGTCCACACCAGGCCGCTCGCCTGCTTGTTCTGAGCAGAGGCTGTTTCT
GCAGCCGCCCCTGTGGCCGCCCTTCTTTTGAGTCACCTGTGGTGGGCACAGGTGGTGTGTGACCCTGATT
TGGGGTCCTCTCTCCTGCATGACCAAGCTTCGGGGCAGTTGTCCTCTGTGCACCTGGCACCGGGCGAGGG
GGCTCTTACCACAGATTGGCTGTTGCTTGAATAAATGCAAAGCAGGCACAATCCAGTCTCCGGCCGATGC
TCCTCTGAACACCCTGGCGTCTCGGCTCCGTGCTGGCTGCTCTGAGAACCTGAAGGGACGTGGCTGCCAG
CTCTGTGGGACCTGCGGGACCGTCACAGACCTCACGCTCCAGTGGGCTCTCGTCTCTCTCTCAACTCTTG
CGACTAACAGTAGGGAGAAGCAGCAGGTACTTGGAACAGCTCTTTGTTGAGCCACCCCCCGAAGGCCGCC
CAGCCTGGGTCTGTTGTGCAGATACTCCACTTGGCCCGGGACCCCACACACCTGGATTGACCTGCACGGT
GCCAGCTGTAGCTTACCTGTCTGATGCCAGAGGACGAGCCTGTGGTCGGCCCCGGTCCTTGGGGAGTATG
GCCACTTCCTGACTTGGAGGCAGTTTGCCTGAAGCCCGTTAGGACCAGAGGTGGCACACTCTGGTGGCCT
TCCCTGTGATCACGCTTGTTCCCACCGCCCTGACCCGCCCCCTCTTGTGCTCTGTTGAGGAGAGAAGCTG
CT
>CUFF.105612.1 gene=CUFF.105612
AGTCATAGGCACACGCAGCGTGAATGTTGGTGTGTTGAGTCTCGGCACATTTTCACATGCTTTGCTGCAG
TTGATGTGTTGGCTGAAGCCCTTGGACTTTCTCTGCTGGACTGTTGAGAGTCAGAGTGGGACCAGGATAT
TCCCAATAGCCTTTGGAGCTTCCGCGGCATCTTGCTGACTTCTGTCACAGACCTTCTGGGCCCTTTCTGG
CTCCTGTGCAGGTCCAGGGGACACCCTTGAGTCCCCAGCCCTGGCTCTGCCTGCGCCTGCCAGTGCTTCA
CTTCCAGGAGCCACCAGGGCCTGGGGACATGTGGGCTTGTAGGAACCGCAGTCATCTCAGCATCCCTGAC
TCAAGCCCTCGGCTTGGTGTGCCCGCCCTGCCTGCCTGCTTTGAGC
>CUFF.105613.1 gene=CUFF.105613
TGTGCCCCTGTCCCTGGGCAGTCCTTCCCACCGGCTGCATGTCTGGCGGGGTGGTCAGGGCCACAGCGGA
GCCTCCCTTGGCAGCACGTGGGAGTGTTGTGGGAGCACGCGCCCAGCACGCATGGACACATGCTCGTTGA
CACGCGTGGCCTGCCCAGAGAGGCTCTTGCTCCACAGAGGGTGTTCATGTCCTAATTGGGGATAACCTTC
AGGATCGCCGCTCGCCTCAGCTCCCGCCCTGGACCACGAGCAGTGGTGGCACATGCGTTGGCGTTTCTGC
CTCCCGGAGTAGAGGTCCCATCCGCTCCTTTGCTGGGGACCCGAGTCCCTGTCAGGTGCTCTTGGGTGGC
GAGGGGCTCTGTGTGGGTGGAACCCTCTCGGTCCTTCCTGTGGTGGCTCCAGGGTGGCACGGAAGAGCCT
CGGTG
>CUFF.105616.1 gene=CUFF.105616
AGTCTGTGAGGGATGAAGAGCACTAAGCTTTAACATTTTGTTAGCGAATGAACACCCCTTACCTCCTGGG
GGGAGCCGACGTGGGGTCTGCTGGTACCCCTGTCCGGTGGGGCTCCCAGGCCTGGTGCATGCGCTAGGTC
TGCTCCCTCAAGAACGAGAGCCATGCCCTGCACCCAGACATCTGTCGCAGCATCCAGGTGTCCTGAAGCA
GAGCATGGAGCAGAGGGACCCCTGGACAAGCTCTTCTCCTGTCACAGACGGGGGTACTGAGCCCCCTGTG
CTGAAGTTCCTGAATGCATGGGTCCTCCTCACACACTCATGGATCGAGTCACGCTGCTCCTGCCCTCCTC
TGGCTGCATCTCCTCCAGCATCGTGAGATTTACTCAACATTTTAACTGCTGTGGAATCCGTTTTCACTGC
ATAGACATCCCGAATGTCTTCACAGACACCGCTGGACAGTTTCTTGCAGTCACAGCTCTGAGCACTGAGC
TCTCTCCACCCTCCTCAGGACCTGGGTGGATCCCTGAGTGCCTGTTGAGGAACCGGCT
>CUFF.105615.1 gene=CUFF.105615
CATTCCTATCTTCTTAATAGATAAAATTCCCACTCGGGAAGAAAGTTAAAGCTTTTTCCTGGTTTCTAGG
AGAAAACTTATGTCTGTGAGCCTTGATGACCTTGATAATTTTAGTTTTTTTATAATGAAAAACATCATAT
AGAGTGACCCCAGAAGGCCTCTGAACTGCCTCCTCCGTATCCTGTGAGGCTTTTGAGGTGC
>CUFF.105617.1 gene=CUFF.105617
GCGGTGAGTAGCAGAAGCCGGGCACTGTGGGCCGAGAGGCATGTATATTTGATTTTGCTCAAATGCCCGT
TCCTTTAGCACCCTGGGGACTGCGGCCACTGGGCAGATGCAGCGAGGTGCGCCTGCCTTGGCCTGCCATC
TTCATCCCTGGGACCCGCACCATGAGTGGGGACGGTCAGCGCTCTCCTGCAGGCATGCAGGGGCTGTTGG
AACTGCTGTGGGCTGTCCGTGTTTTGTAACTACTGATAAGTGAGTCAGTCCGGAAGGGGAAGAAGGGGGC
CTCCCGAGGACCCGGAGGGTGAGTGACTGAGCTGCTCGGGGAAGTGCAGCCAGAGAGGATGGGCGCCTGA
AGGCGTGCTGCGGGGTGCTTG
>CUFF.105618.1 gene=CUFF.105618
AGTAGCGGGGTCCCAGCGACTCGGGGCCCAGGAGAGCTTGTTTTTAAGGACTGCAGTAGCGGGGTCCGAG
CACCTCGGGCTTTCCATTCACTCGTCTTTTGTGAGCTCTCCTCAGAGCTGGACCCCTTCCAGGGGCTGGA
GCCTCGACAGGGAGTCCCTGAGGCCTCTCCGTGCTGGTTTCCCACCAGCATACCCTCCAGGCCTGTCTCT
GGGGGTGTCCTCTGAATTGGCTGGGCACAGGCCAAGCCCTGGGAGAAGCCTCCCTGAGGCCACTTGTGTG
CCACCCCCACCCCCCATTTCCTGCACCTCCCCTGTCAGTCCTTAGCTGAGACAGGAGGGCCCTGCAGGCA
GTGGACCTTAAGTCTGGAGTGCAGGGAGAGGGCTGGGCAGGAGAGGCCTCCTGGAGAAATGGAGGATGCA
GCCTGGGAGTGGGCGAGGTCACAGGAGGGAGCAGAGACAGAGAAGCGAGGGTCCTTGGGCCCAGCCAGGA
GAGGTGAGGAGGCCAAGGAGGGGCCCTGGGAGTCCAGGGAGGAGTGTATGCTGGGGGCATGAGGAGCTGG
AGCCAGCAGGCTGGAACTGGCAGGCCAGAGCCAGCGTCCGATTGGACGTTGTCGGAGGCGCCTTCCACGT
TGTCAGGGCTTTACCCTCCGAGGCAGGGCTTCCACTCCCCTCGTCTTATGGGGACAAAGCACAGTCCGCA
TGCAGGGCAGGGGGGGACTTGCACCCAGGCAGCTTGGCTCGTGGCTTGCATGCTGGTCCCCGTGCTGCCC
CAGCCACCGAACACAAGCAGGAGATGGACTCAAGGGTGGCTTGGGATGTGAGAGATGCCCTGGGTGTGGA
GACTACAAATGGCTGGGGAAGCGCTGGGGCCTGAAGGCGTCGGAGCATGGGAGCTGACCAGGGCAG
>CUFF.105621.1 gene=CUFF.105621
GGATGTGTGGCGCCTTCACCGTCGGCGCGCTCGCCTTCTCCACCACCTCCCCCCATCTGGGGGCATGCCG
GGCCCCTGTTGCCTAGACAGCACACCCTTTCTGCCTTTGTGCTTCTGCCCCAGCTGCTCCTTTCTGAGCA
GTCACTTTGGCCCCGTTGCACAGGCAGGCAGGACTTCACGCTCCCTTCTGGGGAGAGCCCACTGTCATCA
GCGCTGTACAGCATTCTCCTGTCCTGCCTCCCCCTTCACCACCTGAATTGATTATAAGCTTCACGCCCTT
TCCGTGTTTCCACTGGTGATGTAGCTGTCGGCACATCACATTGCATTCAGGTGTGCTGGCCTCTGACCAG
CAGCTGCAGGAGCAGGATTTGGGGTTCTGCGCAGATGGGTGTCGGGGCAGAGGACTTGGCTCTGGGGAGT
CAGAGAGCTGCAAGCCTGCTGCGTTCCCGGACCCT
>CUFF.105622.1 gene=CUFF.105622
AGCCCTTGCTCTGGCCCACGAGCCCTGGTGTCTGGGAGCTGGTATCTGGGAATGCATCCTGGAGGTCGGA
CCCTGTTTCTCCCTGGGCAGCGTCCAGCCATGGCCCTGGTTTCGAGGCTCACTGGCCTGGGCTCTGCTAA
GCCTCCTTTTCGCCCATTCTCGGGGCCTCTGAACGACTAGCAGTTATTGTAGCAACCAGAAGAG
>CUFF.105623.1 gene=CUFF.105623
GAAGGCTAGGCTGCAGGCTCGGGCCTCTCTTTTCGGGGAGGATCCCGGGACTTCCTATGATTTTCTGGGC
TCGTCTTCAGTTAAGATCCTTGCCCCTGCTTGGCCTCGGTGATGAGAGCTTAGAGGGCATCTGCACTGTT
TTCTCAAATTCAGATTTCGAATTTACACAGTGTGTTTTGGGAGATGAGGACAGCACTGGGCCAGCTCCAC
GTGGACCTGCTGCGCACTGCCGCGGGGCTCGCCACTCCGTGGTGGGGAGGACGTGCAGGGTGAGCGGGCT
GAGCAGCTGTCTGTGGAGGCCGCACCGTCAGTATGGCGGCACAGGGCGTGCATGTGACCTCAGCTGGCCC
GGTCCCTGACTGCGGTCAGGATCCGATGATCCCAGGGCAGGTCGGGCAGTGCTTGCTCGCACACAGAAGG
GGGTTTCCCAGGCTGACATGTGCCCTGTCTGTCAGTGAAGCACGGGTGCCACCCAGGCCGCAGGAAAATG
CTGCCTCTGGTTTTGGTTTTCCCT
>CUFF.105624.1 gene=CUFF.105624
TGTGCCCGAGTGTGAGACCGTTGGTAGATGGGGACCCGCTTGTCCCCACAGTGGTCGGATCAGATAATAC
GGTGGTCTTGAGCCCCGTGCAGTTACGCTGCTGCTTCCTCCGAGTCAGGAAACCACGTCTGCGCCCTGCA
CACCTCCTCTCCTCGCGACCGACGTCATGCCGCACCCGCCTTTGATGTGCCCTGGAATTCAGGAGCCGCA
TGGCAGTCTCTGTTTGCAGGCTACACTGTCTCCCTGACCCCTGCCTGGCATCCTAGATCCCCACAGGCCT
GCCCTCTGCCGTCACCCGTCAGCCTCTGAGAGCAGGGCCTCTGCCTGGTTTGTCAGCCCTGGAGTTGCGG
AGGGAGGGCGCAGGTTACTGGTGAGGGAGGTGCTTCGCTGAGCAGTGTTAAATATGGCTGTTTCAAATCC
AGTGGAGCGGACACCACAGGTGGGTGGACAGCCCTGGAGAGCTCTGACGCGGGGCACACTGCGTCCACTG
CCTCTCAGCCTGGGCCACTCCCA
>CUFF.105628.1 gene=CUFF.105628
AGCCTCACCCATGGTCCTGGGTGCCTTCTTTGGTGGAGATTTGGTGCTGTGGTGCTGGTGGGAGAGAAGC
CTGGCCGGTGAAAGCAGCGAATTCTTGAGTAAAGGACATTTTAATTCCTTGGTTTGTAGTAGGTTTCAGA
GGATCTGCGTGGTGGCTCCATTGGTCTTTGCATGACCTGTGCTGGTGCTGACCAACACACTCCAGATGGT
GGTGAGGCCTGGGAATGAATTCTTCCTGGCCCAGTTTCATCATCTTGGAAACCAAGCTCCAGCATGTGGC
CAGGGCCGTGGTCTCTTCCTGCAGGGTTATGGATCCGAGGAGGAGGGGCGTGTGAATTAGAAGCAGCCGT
GCCGTGCTGTGAAGGACATGGTTGTCCCTTTGTGCACGAGGCACAGGCAGTGTGTTTTTGCTCCTGTAGG
ACCGTAGTCTGCCCTTATTACCTCCTGCCATCCGGAGGTGACCACTGTCAGAACTCTGGCTGTAGATTTA
ACCATGGCTTGGCCCTAACATCCTACGATCCACAGAGCGTTTGCTCTTTCCTTGTGAGCACCCCTGACTC
CGTCGTGTCCCCCAGAATGGCCAGGCCACGTTAGTCCCCACGGGGGGCTCCTCACTGTGTGATGTTGCAG
ACGAGGTGGGGGGTAAATCTCAACAGTACATTggttctcgaacttttactccttacgttcttaaaaattg
tggagggc
>CUFF.105629.1 gene=CUFF.105629
CGTGGTGCCACCCTGCTGTTGGTATTTAAACTGCCAACCCAAATAAAGCAGAATGCGGCTCTGAGTGGCA
TGCTTGTGTAAGAAAAAAGGGTGCTGGCACAGATGGAGCCTGTGATGGCCTTGCACTGTCCCCCTTCCCT
CCGCAGGTGAGCGGTGGGTGCTGTCACCCCCGTGGTGGGGCTCACTGATCAGGCATGACAGATTCCCCAG
GAGGGCTCTTGCTGAGCCTTTCTTTGCCGGCACCAAGCCTGGGTCAAGTGTTTCAGTAAGCTGAGTTCAT
GTGCAGGCCAGGTTTGATTTTGTTAATAAAAGGTGGGCACTATTTTTGTGTTTTTCTTATGTTAACTTCC
AGGCGTCTATGTATTATACTTCCCTGCTGGAGGTGAGCTGCTTTCCTTCTGACTCTGTTACAGACAACTT
TATCTAGTTTCATCTTTGATCATTTTCTACAAAAGTGCCTGGGATGGGTGTGTGTCTATATATTTAGCAT
TCTATTCTCGGCTTTCCAGTAACATGCCACTATAACATGGTTTTGCCCAGATGATTCAGATCCGTTAGCT
GCGGCTTCAAAGCCTCAGAAATGTCAG
>CUFF.105630.1 gene=CUFF.105630
ACACTGAGCCCCGACACTGAAACCCTGAGCCCCGGGACCCTGGATCCCAATTCTCAGCCTGAGTAGTATC
CCGGGACCTGGACTTGAACACTGAGCTCGGACTCTGAGCCCCGGGACCCTGACCCTGACCCCTCGCCCTG
ACCCTGAGCCCCGCCTGGACCTTGGACCCCAGCCCTGAACTCTGAGCCTCAGGACCCTAGAACCCAGACC
CTGATCCCCGTTTCTGATCCCAGAGTCCTAGGATCTGGACTGGGATCCTGAATCCCAAACCCCGGGACCT
GGATCCTGAACCTTGGTCCTCCAAACCCCAGTGCCTCAAACTCTGGGACCCTGAACTCTGGAATCCTAGT
TCCCCAGCCCTGGCCTCCAAACTCTGTAGGCTGAACCCAAACCCCAGAGCCCAGTGCCTGAACCCGGGTC
TCTTAACCACAGTCCTAATCCCTGTCCAAGGTCCCCAAATCCTGACCCTGGAGCCTTAGTCCTCAGTCCC
CAAATCTGGCCCCAACCTTGGTCCCTGAATCTTGACCCCAGAACCTCAGCCCTGATCCTGGTCCCTAAAC
CCCAACCCCTAACTTCTGCTCTCTGACTCCCAGCTCTCCGTTATCCTGGCCCCTGGCCCCTGGCCCTGTC
TGCCTGCCTGGCCGGCTGTGGCTGACTAAGCTGCGGAGGTGTAGGTGCCCTCATTTTACCTTGTAACTTA
GTATCTCTCTAGTTCTCAAACAAGGGGTGTCTGTTGAAAGCCATGGAGGACTTGATGTTTCTTGTTTATT
AAAGAGAAAGATGCTGAGAAGCTCTTCCAAGGCCAGAAGAGGGATGCTGACTGCCCGAGGCCTTTACCTT
CTAGGGCCTCCCATCCCGGCACCCAAGATGGTCCTGGGGAG
>CUFF.105645.1 gene=CUFF.105645
GCCTGAGGGAGATGGCTCAGAAGACCCCCGGCGGGCGCTCTGGCCTGCTGCTTGGACCCCCACCTGTCCC
CAGCTCTCAGCCCTGCAGTAACCTCTGCCCTTTCTGCTTCCCCCAAGGTCACCAACAATGAGGGCACAGC
TGTTCTCCTGGAGCTTCCGACTTCGGGTGTCCTCTGTGTCCCCCATTCCGTCCGATGGGCCCTGCGTGAC
TATGGTGGTCAGCCAGGTTCGAGGTCCCCCCAGAGAGGAGCAGGTGTGTCCAGCCGCGAGGACAGAACCT
CCAGGAGCACAGCGGTCCCTCTCGGCTGAGTGTATTTATTCTGTGACTCAGAGTCTAGCTTTCCTGGTTT
GTGAAGTACCAGGAGCCCAGGACACGTGTGCTGCTGCCACCATGCGTGTTGGGGGCACAGTGTCCAGCCT
GGGACCGGTGCGTCGTGGAGGAGCAGGGCCCACCGTCTGGTGTCCTGGCAAGGGCCGGGGCTCGGTGTGA
GCTCAGGGCCTCCCTGCAGGTTTCAGAGAAACCAAATTGCACAAGTGGGGCTCTTCCTTCCAAGCCCTGG
GGCAGGGGTCTCTGTGCACTTGAGATCGGGCAACCCCCCACGTTCGTCCCAGAGCTTAGGTCCCCCCAGG
TGCCCAGCACCCAGCCTCAAGGCCACCTGTCCCCGAGCTGCTAGGAGTTACCTGTACCGTCTGGAGGCGA
TGAGGGGCTGGCACTTTGAAAACAGACTTAAACATTAAAGGAAAAGACCCTTGCTCTGTTGTTTGTAAGA
CTGCGTTCCTTTTCCCTTTTT
>CUFF.105648.1 gene=CUFF.105648
GGCTCCTCCGTGCTGACCTTCTCCCTCAGGCCTCCCGTTCTGCCCAGCGTTTGCTTGTCCTCCTGTTTAT
GACACCAGCAGACACAGATTTGTCCCCCCAACAGAAGCAGCACCACACCGCCGCCCTGCGCCTGGCTGTC
CCTCTGACCCCCACCAAGAAGACGGCTCCCAGCCGTACACAGAGACTGGCTCCTTCCTCCTGGCAGAGCC
CATGGGCATGCAGCCTGCTCACCAGTGCCCTTGACCGA
>CUFF.105650.1 gene=CUFF.105650
ATGCCTCTGCTGAGGTGGTGGCCACACACTGCTGGTGACTTGTCTCCTTCGGAGTTGCTGGCCTTGTCCA
TTCCTTAGCAGCCCTGCAGCGACACCCTGGCCGTCCTGTGACTTTCACATCCAGCCTTACAGGAAGCGCA
GGTGTCTTACAGGACAAGTGTCTGAGTTGG
>CUFF.105651.1 gene=CUFF.105651
AGGTGCTGCTGAAGTGGACTGCAGCCTGATGGGGCTGTGCAGTGATCGAGAAATCCATTGTTCCAGAAGG
ATTTGCTGCCATGCCAGGGAGGCTGGGCACATGGGCTGTGGGTCCCGGCAGCACCCCAGGGCCATATCCG
ACTTTCAGCTTCATAATGTTGATCTCTCCTGGGAAATAAGGATATCCATCAGGAAAACCA
>CUFF.105657.1 gene=CUFF.105657
GGCTGGTGAGAGGGGAGCCGACACCTGGAGGTCGTTTTCCCATTTGAGGGCGTGACCCTGGCGCTGCGTT
CCTGTCCCTGCTGGCCTCAGCCCACTAGCGTGGAAGTCCTGCAGTGCCTGCATCCCGGGTGTTGCAGGTG
CAGTAAGATGCAAGGGCAGAGGGCCCCCCCGGCACCCAGCTCACAGCCAGCACCGGTGGAGATGCCTCTG
AT
>CUFF.105658.1 gene=CUFF.105658
CGAGAGTGTGGGCTGGGGCCGAGTGGGGTGATAGCACAGCGGCCTGGGAGGGTCAGACACTGGGGATGCA
GATGGAAGGGGGTGTCAGACTGAACCCCCGGTTCATGGCTGGGTAGCTCAAAAGGTGGGCAGGAAATGGG
CTTTGAGGTGGGGCCTTGGGAACAACCTTCCAGGCCCCAGATGTGTGGATCCTTCCTGGTCTGTGCAGCC
CAGTGTCTGTGGACCCCCCATGACATGTGGACCCCCCATCATTTGTGGACCTCCCGGGTCTGTGGACCCC
CCATGATATGTGGACCCCTGGTCTGTGAGCCCCCCATGATGTGTTGACCCTCCTGGTCTGTGGACCACTT
GGTCTGTGAGCCCTTCTGCGGGATTTCCTCTCCAAGGTCCTGGTCCCTTCGCCATGGCCCTTGCCTGGGC
CCACAGGGTGGCAGTTGACGTGCCCGGTCCTCACCCTTAGCTGGGGAGCTGCTCCATGGGAGCCTGTCTG
CCTGGGTGTCTTTCTGCATCCAGATGCTCCCACTGAGGCTATCTGCCCTCAAGGGACCCCTTGCGGGGGC
TGTTTGCACCACCACTGTCCTAGATGTCACCCTGTGGCCGGGCACCCCTGCTGCCTGGGGCTGAGGGCCT
CCTGGCTTCCCTTTTTCCTTGAAACACCCTTTCATGTGGGGCCCCTTTGTGTGGTGGGCTTCTGGCACCC
CCCAATGGCAAGGGGCAGTGAGCTGGCCCGAAGCTCAAGgtgcgtgtgagtgagtgtgtaagtgcgtgag
tgcatgtgcacgtgcctgggtgtgagtACACGGGTTTGGTTCTCAGAAGCCTCAGCCTGCTGCATGCCCA
CAAGGTACTTATTGAAGGGGTGA
>CUFF.105659.1 gene=CUFF.105659
CCGGGCTGCTTCTCTTGGGGACCCTGTGTCCACGCTAGGTGGCCGTGCCTTCGCCTGGGCAGAGCGGTGG
GTGGCCCTGGGGGCACTATCTCCTATCTTCTTGGGGGCAAAACTACTTTGTGTTTGGGTCTGACCCCATT
AGAGCCGCTTCCTCAGTCTCCCAACCTTCCCTCAGAGCTGAGGTTGTCTGCCCCTCCCTCCGGCTCCCCA
GAGACACTGGGCTGATGTTGGCTCCTGGGTCCCTCAGGTTTCTGTGTGGAGGTGTTGGCCAGCCTGGTGC
TCCACGCTGAGACGGGCCAGGCCCTGGTTCCCGCCGCGAATCACCCCAGTCCCCAGGGCCCCTCCCCATG
CGCCTTCTCTCCACCCTTGTGTAGGACCCCCCGGTGGGCCCGGTGAGTCCAGCACGGACCCTCAGCACAG
CAGAGGGCAGGACAGTGGGGGCACCAA
>CUFF.105660.1 gene=CUFF.105660
AGGACTTAGACAGGGATGCTGCCAGCTGAGTTTTATTTGGATGGTGCTGATGGTTATTAAATCTTCAAGT
CCAGGACTCGTGACCAGTTGTGATGACCTAGCCCTGCTTCTCTCCCCAGAGACCCTGGGTCGATACCCAC
GGGGGTGGCCTGGATGATGTGGCCCTGGACGGTGGCCAGGCCTCGACTTCCTCTGCCAACCTGTTTTCCC
ACCTCCCCGACCAGAGGTGGACCCAGAAGGCCTTCAGGTCCCAGCAGGCCTGGTGAGCCCGCTGCCCCGC
CCCTGCCCCTCCCTCGGGGCTCCGGCCCTGTGGCTGTCCGTCTGCCGAGCTGTACAGCCCAACCGCAGGG
TGGCTGGCTGTCTGGATTCAGGCCTGTCTTGGGGCTCAGGCTCCTGCCAACACAGACACGCTGCGGGAAG
CTTCTACAGGCCCCTGGCCCCAGGCTTTGGGCCCCCAGGATGTTTCTCTTCCAGGAGCCATGTTTTCTCA
GTTCCTTACAGGACCCCAGGGTGGCCTCTCCCCATGGGAGGAGGAGAAGGAAGCTCCAGGGCAGACGTGG
GCCTGGCTGGGGTCAGAGGCTGCCGTTGGGAGCTGTAGACGCTCAAGTCCTGAGTCTGCAGAGCAGGGAG
GCCTCAGGGGAGGCCGGAGCTCTGGCAGTGGCCGGTCCTGCTCCTTCTGGCCGTGGGCTGACTCGGGCCT
GGCTG
>CUFF.105661.1 gene=CUFF.105661
CAAGCGTCGTAGCCACAGCCTGTCCCTGGGCAGGAGAGCAGCCCTGCCCTGGCCCCGGCACACCCACTGT
GCAGGAGCGAGGCTAGGCCGTCGGCGGCTGCTCTTGGGAAAATTCACCAGACAGAGGAGGACGAGCGCCT
GGTCCAGGGCCTGCTGAGGACATTCTCCCTACCCTCA
>CUFF.105663.1 gene=CUFF.105663
cccaggcatactgcTGCCAGTGCTCTCCCAGTGTGTCCACAAAGCAGTGGTTCCTTGCAATGTAGTAATG
AGGCGAAAGGCTGGGGCCTGCCTCGTCCCCACAGCTCCCACTCTCTGGGCTGGAGCATAGGGTGGGCACA
GGCATTGTTTTTTGAGTGATTTGGGGGTACACCTTTGGTTGAGGACCTCGGGTGGGGTGGCCCTGCTGAG
GGGTGGCTTGAGGACAGCAGAGGCTCAGAGGTGAAAGGATGGTCTCACGGACAGTGGATGTGAGGGTGGC
TGCCCTCCAGGCCTGGCCAGTCTGGGGCCTCTGGCCTTGACCTCTAAGCTGGTGTTTTTCAAACTTCCCC
AGTTGTGAGTCACCCATTACCGTGCAA
>CUFF.105662.1 gene=CUFF.105662
ACCACTGTGAATGGTTGGGCGTTTGGGAGTTGGCCTCCCCTCCCTTGTGCTCTGGGAGGTGGGCTCTCCT
CCTTGTTTGTTCGCAGAGGGGAGAGGAGCTGGCAGAGGTGGGGCTGAGGTCTCAGCAGGTATGTGGAGCT
GCCAGGCCAGGTGCCGAGCGCCTCCTCCCATCCCAGACTTGAACCCGCTGCCAAGCTGCTCTGTGATCTA
AAGCAAGACTCTCGGCTGCCCCGAGTGCCT
>CUFF.105664.1 gene=CUFF.105664
AGGGTCCTGGCAGGCCTGGGGGCAAGCCCATCCTGAGACAGCACCTGTGCGCCACTTCAGGGACTCATGC
AGCAGGGAAGTCTCCTGGATACAGTGTCACATGGCGGTGAGCTGTCGCCACAGATAAATGATTAGGCATT
AATCAGACACTACTGTCTTGGCGCTCTGGCTGGGCCTCATTTTGAAACTGGGAGCACAGAGCTCGCCTTG
CACAGGCCCAACTTTTTGCCTCAGTGGAGCCCAGATTTGTTCCAGTGGCACGGATGCGGCGGGAAGACCA
TCACCTTTCGACAGCTACCCTGCTGGCATTATCTCTTCATTAGATGTGCCAGAAGCCATTTGTGTGCAAG
TCATGTGATTTAACATATGGCCTCCCAGTGACTGTTGCCCTCCTCCCTGTTGGCTACCGCCCGGAGTGCT
CAGCAGAACCCAAGTGACACTCAGAGGCTGCAGCATAGACACCTGAAAGCGGCCAAGCTGTGCTCTGGGG
TGGCCAAGGTCCCTTGCCACTGATGGCCACCACCTCCTCCCTCTGGCTGAGCTGCTGGCCTGGCCCTGTT
CCTGCTCCCGGGTCTGTGCCGGGCTGCAGCCCCGCTTTGCCTGCGAGACCTGCCTGACCCTTCCTTCTTG
GAGGGGGGCACTTGCAGCAGAGGACTGCCCCCCATTTTCCGAGGCTCCCCGACTCAGGACAAGGAGGCTG
TGGGACCCCCCAACTTGTGTCTGCAGAGGTGGTAGGCTCCCCTCCCTTTCTCTCTGCCTCGGACTGGGCT
CCCCTCCCTGAGACCTGTGGCAAACCTGGTTGGGAGATCTATACTCCCCCATCTCCTCCCCCACCCCCTC
ATGGAAGGAAGCAGGCCTGGCTGGGATCCCCAGCGTGGGACCTGGCAGCTATAGGGTGCATGGGCGTCTC
CCCTGCTGTGGCCACATTCAGCTGTAACCAGAGCTGCCCACGGAACCAGGAGCTGGGCCTCGATGGGCAC
AACTCTGCTCAGCAGTGGCTCTTTCTGACCTGAGCTGGCCCCCTGTCCTTGCAGAGGAGCTGAAGAGAAA
ACTAGCCTTCCCCACCCTTCTACCCCTCCAGGGCTTGGTCCTGAAACTGCCCCTCCTCTGTCCACCCTCA
TTTCTCCGTTGCTGGTCGTGCCTGGTTCACATTGATTCCAGTGCTCTGCTCATAATACTCTGCGTTGCAG
TGTTCCTGTTCACAGCCCACTTGTCGGGCAGGGTCCAGCGGCAGCTTACAACCTGGCCTGGGTGTTTCGG
G
>CUFF.105678.1 gene=CUFF.105678
caggcgacagttcaggaagaacccggggctcttgaTGTGGGGCACTGGAGCCACAGTGACAGCAGGCATG
AGACAGGCAGCATCCTGTGGCCCGGCCTGGCAAGAGGAAGGGAGAGATCACCAGCTCCTTTGAGGAACCA
GGAACTGAATAATCTACCCCTTTGACTTAACGTTTAAAATCACCTGTCAATCAGGTCTCTTGTTCCCGCC
CCACCGGACTTGAGAAGCTTTTGAGAGCAGTGGTTTCTTACAGCCCGCCCCTCCCAGGGAAGAAGCCCTC
AGTGACAGGGCTGTGGCGCCCTCCAGGCTTGGCGGCTCTGTGCCTCAGGCTTGCCTGCTGGGATGCCACA
CCTTCTCCAGCATCCCTCTGCATCCTGCTGTCTGGTAGGTTATTTGTTTGGATGCCTGTCATTCCCCTAA
CCAGTCAGTTTCA
>CUFF.105681.1 gene=CUFF.105681
AGTACTCGGAAGTATGGTCAGCAACCTTGATGAAGATGTAGTCAGACGAGCGGTCTCAGGAAGGGGGTGT
GTGGGCAGCTCTGAAGTCACTGCAGCCTCTGCTGACAGGCATAGGCTGAGGGGCCGGGGCTCCCAGACAG
ACCCTGGCCGTCCTGTGCATTAGAGAGGTGCTTGTGCCGGCCAGGCCAACGTAAAGCAACTTGGAGCTAA
AAGAGAAAAGTTGTGCATTAATTTGGAAACGTCATGTGATCGATCCTTTTGTTAGCAGCTAACTGGGAGG
CTGGTGTCAGCTGCAAGTTCACATTGTTTTCTGGGTCTTTGATTTGCTGTTCTCTGATTAGTAGGATGTG
TTCTGCAACAAGCAGCTATTGAGAGGTGGCCAGGACTCTTTCAGAAGAGAGCCTGTTTCGTGTGTTGGAA
AGCTGTGCAGCCTCTGGTGCTTCCGCTAACCCAGCGGAGTGATGAGT
>CUFF.105690.1 gene=CUFF.105690
TCAGGTCTCACGCTCTCAGGACTGTTAGGGCACTGTTCTAAGAAAGCGTTTCTTCACCTCGAACTCCATG
CTGTTTCAAGACCTTGTGAACAAATAAAACTTGCGGTTGCTCGATGATGACAGTCAGTGTCTGCTAAGTC
ACTGCAGGTGACTTGTTCAGTTGTCATTTTCCATTTGGTGGTTTGAAAATAATTTTGATAGTGATACAGT
TTTCAGTTTTGCAGATCTCATCTCAGGCTTTGTAGCTCTCCTTTACTTAATGTCTTTGAGATGTCACTGA
CATTGCTAACAGGCTCTGCTCCTGGACCAGGAACTCCAATGGAGACTGGGGCCCTTGCACATTTGCAGGC
CCCCCCTCCGT
>CUFF.105703.1 gene=CUFF.105703
cggccccATGACATGTGTTTTTTAAAAGAAAGATTGAGCTGCTGTAAGCCCTTACAAGACAAGAGTCAAA
GTCTGATTTTAAAGTGTCCACGAATGCCTGCCATTAGTAAGTGGGACAGAGGAGTAAATGCTGAGTTCTG
CCCACTCTTCCTATGGAGAGCTGAGGAGCCATAGTTTTCACAACCAGAAGCCGTCCCCAGAGCTGTCAGC
TGGTCGACGTAGTGTGTCCAGTTCCTGGCCTGGCTGAGCAGAGGGCTCTGTGTTGCTTTCTTAGGAGGAA
TTGTCTGCAAGTCCTTGCTTAAGGGGATTGAGAAGGACGTCAGAATTGACACTTAGACTTTTTTCACTTG
ACGTGTTCTGTCCACGGACCGGCAGCATTGCAGTCACCAGGGGAATGTTGGAAGTGAGTGAGGTCAGAGG
ACGGGAGCCCAGACTGGGGAGGGCCTGGGTGATGGCATCTCCGTGGCCACTGTAGGTGAAGGAGAGTCGG
TGCCCGCTGTGCAGGCCCTCATTCTGTGCTGAGCCCTGGTCTGACACTGGGCTCTGCCCTGGCATGATGG
CAGGGGTGTTGGCCGGGGGTGGAAGTCAGCTCCCTTATGAAGTGCCCCGTAGGTGCTGTGTCAGGGGAGC
CTGGGGGCCAGATGCGAGTTCTCATGTGAGCTGCTGTGATGGATAACCAGGACTCCAATCCTTGGGTGCT
CCAGGTGGAGAGCAGATGCAGCTCAGAGGGAGAGACTGGTAATGGCCCACAGACACCAGCCTTTGGGCAT
CTGCCTGCTGACCTCAGGCCCCTTAACTCACTCCAAAGGCCTGTTGGTGTGGGCAGCACAGACCTGCCTG
GCCGGGCTCAACTGTGTTCCCTTGGGTCCCATCCTCTGCTGCAAAGGGGCTCACTTGTGCCCACAGCAGG
GGCTGCCTGAGAAGGCTGAGCACGTTACCCCACAAGGGCCTTCTGTACACAGGTGGTGCTGGAGGCCACA
TGTGGGTGCGGTGTAGACCAGCTTTGCCTTCACATGTGTACGCAGGCCTGTCACTTGCCTGGCCGTAGGG
AGTGGTGGGGTTTGACTGGTGTGGGTGACAAGGAGATGGTAACAGTAATGGTGACCACCCCCTTCTGGGT
GTGTGCTGTGTGCAGGCACTGGGCTGAGTCTCTGTAACACCAATCTGGTGGTGGCTAACAGGAGGACACA
CTGCTGCCCACGGTCACCGGGGTGGGGTCGGGTTGTGGTTCGGTGCTGCACAGTGGACTGCTGGCGAGCG
CTGGTGCTGGGCAGGGCGCCGCTCGCACACCATGGAGCTTGACTTGGATGTTTTAGGAGCTGCAGTGCCC
CTCAGGTTGCGAGGAGGGAATCATCGACTGAAGGACGTGCGTGGTTGGTGTTTTCTGGGCCTGGAGTCTG
CTTCAGTTGTCCGGACCTCTTGTCCGGCAGTCAGACCTCTACACACGACCTGAGGTAGGTGCACCAACTG
TGTCCCTGAATTCCACATCCACGTCCAGGGCAGGTGGCAGTCACACTGGTGGAGGCTGGACGGGTAGCTG
TTTGACGTCACACAGGAACCCGCATTTGGCCGTCCTGCTTTCTGGCTCTTCTGAAGTTAGTG
>CUFF.105732.1 gene=CUFF.105732
GAGCTCAGCCCGCCCCTCTCCTCCATCTGTCCCTGTCCTTGTGCCCGTGAGTCACCGCAGGCCTGTGCTG
AGAACCTGCACGTTTCTGCTGGCCTGGGTCTCAGCGAGCAAGCACAACGCAGGACCTCACATCCTAGCCA
GCTTCTCTCTGCTTTTGGATTAAAAAATCAGGTAACCCACTGAAACTGTCTCGGGAAAACCTAATAACCG
GCTATTTTTATAAATGACTAGGCTTGACGGGAAACAGGATGAAACTTTCTGGTTGATAAATCCCTTTTTT
GATTGGTGTGAATTCTTCCCTTTGGGACTCTGAATAGGAACGAAGTTTCGAG
>CUFF.105744.1 gene=CUFF.105744
atggtagcttctgttaCCTGCAGATGAATAACTGTGGGAGCAGAACACCTTCAATAATAACCATTTATTG
AACACTGAGTATTTTGCTGATGAACTTAGGTTCATTACATTGTTTAAAATCATATTAGTCAGGATTTGAA
CCTGGTCTTTCTCTAAAGGTTTTCTGTAAACAATGCACCCTGCATATTGGGCCATCCATGAAGGTGGAGA
GAATACTGTTACATCTAATCAGGAGGGGATGACCACATTTATATTTGTTTCAGGCCTATGTC
>CUFF.105745.1 gene=CUFF.105745
CCGACAGAAATCCTGAGCCGTATGGACACGTGCAGGTCGGAGCGCACGGGGGCCTTCCTGGTCGCAAGGC
CACCTCTCCTTGGAGCGCCCTCCGGGTCCGGTTCTCGGCGGTCTTCCTGGTGGGGAGGATGCGAGCGCCA
GCGGCGGGTAGCCTGGGAGTCAGCCACCTACTAGTCACGGGACCCTTGGGCAGGTTTCATGGCCAGGCCT
CAGTGTCCTCCGTGGGAGCTGGGTTAGACTCGCGCCCGCCTCGGGGCTGGGCGGGTTAGATGGGAGGATG
CGCGTGGCCGATGCTGCATTGCCCTTGCATTCACAGCGCTCGGAGGGCGTCAGCCTTCGGCATTTTCGGC
GTGGAGCAGAGGGCTGGCGTGGAGTTCACAGGCAGTAAATACTTATTGACCTGAATGCTGTGGGATTGTG
GATTAGAGGCAGGTCGTATTCTGATTGGGAGAATGAATGAGACGGAGAGGGCGGGTGAGATGGGGGAGTT
GCTTTTGTTGAGAACCGGGTTAAAAGTGTTAGTCTAAACAGT
>CUFF.105747.1 gene=CUFF.105747
CCAGGTCCCTCACCCGTGCGCGGGGCTCCGTGCCAAGCCTAGTGGATTCGGGGTCTACGTCGGGTGGTGT
CCCGCGGCGTCCCTGAGTCACGCCTCCACGTGCAGACGCCGGGCTGGGTGTGGTAGGGGTGC
>CUFF.105750.1 gene=CUFF.105750
TTTTCTCTTCTCTTTCTCACACACACACACCTGCCGGAATTTGGCTGTTTCCTACCTCCGCTGACGGCCT
AGCGGCTTACACCCTGTGAATTATACCCCGCGGTGGGGTTTTAGGAACTGCATCTCCCGGGACTCACCTC
TGTAAGAGCTTTGCAAGTGATTCTCCCACGGAGCCCGAGGCCGTCTCCTCCCATGTAATCCTGTGAGCGT
CTCATCTGTAGGGTTAGCTAACATGGTAACATGCGTAGCAGTTAAGTGTCAGTCTTGTTTCTCCTTTCCG
TTAGGcagacattttttgagcacctgttgtataccaagcacagttccaggctctggaataagaaaagtga
aGTGAAGTCTTCAGTTGGAGTGACCCTATGACTTGGGGGCCTCCAGTGCCCGGTTCTTTGCAGTCCCCCT
GCCCACCACACACTCACCACACCAGATGTTTCAGAAGAAGAGTGCCCAGAACACTGAAGATTTGTGTCCA
CTCAGCCTTTCATCTCCACGAAGACTCTCCTTCCGGAAGAGCTCTGTAAAGGCAAGGTCTCTGGATGGAG
CGACACCTGAGACACCTGGGCTCAAAACATCTGAGTTGGGCCAAGATCCATTTCTTCAGCTTTTGATTCC
TAGGGATAAGCAGCCATTTCCTCTGTTGTAATTTCTTTCCATTCTTTGTCACTGTCCTTTAGAAATAAAA
T
>CUFF.105760.1 gene=CUFF.105760
TGTGGATAACTTTCGGACCTACCTTTGCTAACACTTGGAAGATTATCCAGTAAAGCTAGTAGTCCTTGTC
AGCAAAACCGCTTAAATGTATTGATGACTTTACTCCATTTAAGTAACCCTATGGGGTCTAACTCAGGAAG
TGAGAAAATTCCGAGTTAAATTTGCTTGTTTCACCCCGTAGGGTGGAGATGTTACGGCTCGTCTGCTGAG
TGAGATCCCCACTGTGAGAACCTAATGAATACTAGCTGATGGTGTGGACCCCTGACAAAACCCTTTTATT
TTGCCTTTCTTTGGTCACTGTTCATTCTAAACAATTGTAGCCCACTCCTCAAGAAACTACTTATTTAATT
CTTTCACTCATTTTTTTATTTTAGAAATAGTCTGTGGAGCTACTTTCATTGTCTGTTGTACTAAGTTTCA
CTATTCAGCCATCCTCCCATCTAGAGAAAGGAAATTTATCAATAATAATTCATTTTTGGTTATAGCTCTA
ATACAGGTGTTTCCTCTGCCAGATGCATGTAGCCTGAATCATTGCTAGTTTTTGGCAGACTTCTTTGTAT
ATGACACAGAAAAGTCAAGATGAGGTTAGAGTAAGTTAGGAGGTAGTTTTCC
>CUFF.105761.1 gene=CUFF.105761
TACGAGGTGCTCAGACTGAATGAGGCACAGACCAGCAGGTACTTTTTGGTTGACTAACATGTGAGCTGTG
TGTGTATTTAACTGAAAAGAAATGAAGGGAGGTTTACACTAAGACATAAAATTGTTGGTATTTTCAAAGT
ATCCTTTATTTAGAGGAAATTATAATTCAACTGGTAAAATCTGAGCAGTGTGCCCCATCATTACCTTCAT
GGCCATGACTGTGGCTTCCGTCTTCTTAGATTTCTCTCTTGTGCTTATCATTAAGACCACGTTGTTTAGG
CTTTTTTTCCCaagtgtacaatgaagtgattttt
>CUFF.105762.1 gene=CUFF.105762
AAGCCTAAAATTAATCCTCAGTATGTCTGCTGTGTGCCTTTGTGGTTTTTATTTTAACTAGAAGTAAGAG
TGGTTTTCTTGGGTCTTCTCTGATGGCTTCCTCGAGGTAACTGGCTCTCATAGAAGTGGGTTGGCACTCT
TCCTCTGAGCCCTGCCTGCCTTGCTTGTCTCTCAGAAACGGTGTTCTCTTTACCAAGCTGGACTTGGTCA
CAAGTGGACTGAATGCTCGTGCACAGTAAGTCAAGGAGTCTTCTAAGTGGCCAGCGCTGAATCAAGCACA
GCATCGAGATGTTACGATCCGTTTGGTTAAAGTCCTCATGTGCCCTG
>CUFF.105766.1 gene=CUFF.105766
AGCGCAAGGTTGTTTTCCACATGCAAATGTCATCGAGGAGGAATCTTCACTTGATGGAAACCATGCTTTC
TTTCTAAATGGCAGTCTGTGGCGCCTTATTAATTTCGCTCCATCCAGCATTAATGGTTCTGTGTTCAGGG
CTGATGGGTGTCCGTATCAGCTACTCCAGCAAGAGTAAATTTTCTCATCTATGGTAGAATTAAAACTAAA
CTAAATTAAAAACTCTCACTCAGCACACTGTTTCTGCTAACTAGGATTCAGTTAACCAGCGTTACACATT
TATAATACAAATGATCTTTAGGATAAAGGCCATTACTCAATAAAAGTTCTCAAAATACCTTCAAAATGAG
AGATTAGATTATTGTGTGTGCCCGTGTGGAGGGAGAGAGAGGTACCATTAATTGCATTCCTGAGTTCTAA
TGCTTTACACTGGTATTCTAATTTACAGTATATATACTTAACTCATATTAGCAAAGTATGTATGTGCTTA
ATTCAAGGTGTTTAATTTTTAAGAATGCGCTGTTTTCTTACACATGCTTTTCTTTCGAAGAGTTCAAAGA
AGCTGGTGTCTTTTTCCTTTATTATCCACGTTCTTCTTGAGCACAGAGAGTGGAAAAATGGGTTTCGAGA
GGTGGCTGCG
>CUFF.105767.1 gene=CUFF.105767
TCACTCGCTCGCTGCCGTGTTCCCAGGTGTGTCATGAAACTGGAGGGCTCACTCTCGTCAGCAAGGAAAC
CGAGGCTTTGAATTTCATTTCTGCCCAACTGTGAAGTCTTGAACACCCCCTCCCTCCCCTGCGCCTCACT
CATCAAGCCCCCTGGAGCCCCATCACTTCCAATGAAGGAAGCAGTCCATGGCAGCAAAGGTGTCATCGCG
CCTCCTC
>CUFF.105769.1 gene=CUFF.105769
CAAGGCAACACATACATATTTTACATTTTAATTTATGCATCTTATCAAATGCTCTTTCTTGCTCAACCAC
GTTCCTGTTTCAGCTGTTCTCTGGCGAGGTTGCTGTTCGATTGATGTTCAGTTATTGTTAAGTAGTGGGG
TCTTTGCATATACTCAGGATTTTAATTTTGTTTATGTAGTGCAAGTGCCTTCTTATTTGGGCAGTAAATC
TTCACCTGCCTTTATGAAGGCTGACAGAGCCTCTCTAGAAGGGAGTATGAGAGAGTGAATCATGTAACAC
AAGCATCTCAGAGTTAAAGGCCTCTGCAGCCCTCATTCTCCTTTGGTCCAGGCCAAGCCGTGATAACTGG
ACTATTTGCCAAGTAAGTTTACAAGTCAGTGTCAGATGCAGTTAGCTCTCCATAAGCCACAGTAAATAAC
AGAAAGTACAAATAATTTCATCCACTCAGCTGGGTGAGGTCCACCAGGCAGGTGATCCCCACATTCCCTG
AGGAGCCCACCCCTCACCGACCACCAAGGTATCAGTATAGCTCCCCCTTTCGCCTGCTGCAGGTTGTGGG
GACCCCACCACCTGAGCCCCTCGAAGAAAGTCAGCTCGTCACCATGGAAGACACAAGTCTGCCAACCGTA
ATGTGCCGAGTGTTACTTGCCCCACACAGAGATGGTTTAGAATGTAGTTCCAGAGTGTTTCAGATTCCAC
CCAGAAAGTATAGGTTCCAGTTCTTAGTTATCCATCCGTGTCCCTGTGCTTTCCTTTTTGGTAGGTCTGA
TGTCAAGGGAAATGATATTATTGCTGTTCACCAACTATGATGTTACTCGGGGC
>CUFF.105782.1 gene=CUFF.105782
AAGTATGTAACGTAACACTGGGCAACATATGTTGAAGCATATAACTAGCTTCTTGAACAAAATTTATGGG
GTTTGTACATTTTCAATATCAGTAAACCAGTCACAATAGTTTATTGCAGAAGTTTTGGCCAAAACTGTTA
AAATGACTATTTATAAAGCTAAGTAAATATCAGACAATGCCAGAAATAATGAGGTTAAATGTAATTGATG
GTTGTTATTCCTGAAAGATGAAGTTTACAGTCCTCTCCTCAAACACCCTATAAACTTTCCCAGCTCCACA
GGGTCTGTATTGGCAGCTGAAGTTTTCAGAATTCAATTCAATTTGAGTGTTGTGTGCTTTATGAGGCCAT
CTCAGGGAAATTTTCTTGTTGCAGAAACGGGCATGCAGAAGACTAGATGCAGCTGTGCAGGAGTGGGGCT
GCGCCCAGGTGAGGGCCAGCACCCTGGGCTCCTGGAGTGTCGAGGAGCTGGAGTTGAAGCACAGAGGCTG
CCCCCTTGCGGCAAGGCCAGAGAGCGACCAGGCGCGGCCCGACGCGGGGGTAGG
>CUFF.105796.1 gene=CUFF.105796
AGATTCCTCAGAATGGTGGAGGGAGCTTGGCCCAGCCTTGCCCGAGATGTATTGCGGGAGAATCTGGACA
TTTTAACCATACTGAGAATCGTTAGAAGATACGAGTTGGGAAAGGAAGATTCCGATTCTGGTTTTGAACC
TGGCCTGTGACAGCGAATATCGGTCTCATGGATGGATGTGGGCACCACCTGTTCAAACAGCAGCCCGCCG
TCCCCTCAGTCAGGTACCCGGCCATCCGCACAGAGCCGGAGGGGCCCTCGCCGCGCGGGAGCCGGCACAC
CCTCAGTGCTCGCCGCTCCTGCCTTCAGACGGATCTCGCTCTAGAAGGAGATCAGCTGCATTATTTACAA
GTTGAAAAGACTCAGTGTCGAGCTTCCTGTGAGGTTGAGGACCCCGTGGCCTCTGGAACCGTGTCCAGAC
ACAGCCCTGCTTTTACACTGTTCAGTTGTTCCGTGGAGCATCCAGGGCTGCTTCTCTACTCTCTTTAATT
AAAAGACTTATTTTTATATTTAAAATGCTTATAATCTTAAACTGAATTTTACTAAATGCTGGTATCCTAT
CTGTTCTGTGTAATTCTCCAGCTGAAGTTATCAGACATGGGACCCCT
>CUFF.105797.1 gene=CUFF.105797
AGGCAGGACTGAGGCCCCAGAGCAGGCTCGCTTTCTCAAGTCAGCTCAGCTTGCTTGGCGCAGGGATCGG
TGGTAGCCAAGTGTAAC
>CUFF.105798.1 gene=CUFF.105798
CATAGATTAAGAAAGATCAGTGTGCAGTGCTCCACTCTTTGTGGCCTATTTC
>CUFF.105806.1 gene=CUFF.105806
AATTGTCCCCAAGTCTTACTTGTTCTGCCTCCAACATGTCTTCAGGTATATCCTGTCCAACAGGGAG
>CUFF.105807.1 gene=CUFF.105807
ATAAACTAAGCACCTATATTCATGGTATTCAGGGCCCTTCGCAGCCTGGGCATAGCCTGATCTTTCAGAC
AGATCTCCTGTCCCTGCCTGTGTGCACCATCATCACAGACAGTTCTCCAGTTCTG
>CUFF.105783.1 gene=CUFF.105783
TCTCCCTCAGCGTTGGCACTCTGCAGAGCCCAGGCCTTAAGCAATCACGGTATGTGGTTGTGGAGGGCAT
TTCATGTTGGAAAGGTGGAGGGACGGGACAGAACACAGGTGTGGCAAGGACACAAGTACAGTACCCTTAG
TGCTCTGGGTTATCCCGAATCCAGGACACGCTGCCGTGTTGCGGGAAACACAGCTGAGTCCTGCCCCGGC
GTCTTTGGGGGTCACTAAACACTTAACCCCGAGAAAGATCACAGAACTGGGACTAGAGGAGGAAACGCCA
GTCCTGTGGGAACAGCCAAGGCTGACAGAGGGAGAGAAGCGATTGAGATTTGTGGCCTTAAAATGTATGC
TTTTAAAGAGCTTTA
>CUFF.105785.1 gene=CUFF.105785
ACAGCCCCTCAAAAACCAAAGCAGGCATTCTTTTCTGGAAAAGCAAAAGGACACAAAAGTTTACAACTGT
GAAAATGACAGAAGGAGAAGTGAAGTCAGCCAGAATTTGGGGAACCAGCAGTTTATCATGAATTCCTGCA
ACATGGACAGGCTTGTCGCAGGGCACCTGGGTGCTGTGGCCTCAGCATTGCCTCCACATTTTCAGTCAGT
TTAGTGCAGCTCATAAAGTAGAATGCACTGAGGTTCTATGCTTCCGGAACCATCTTCGTGCACACTCAGA
GCCCATCCTAGCCCATCTGCCTGCCCCAGCAGAGACCCTCGGTGCAGCACAAGCCTGGCAGCCCATCCTC
CGGCCCACCCCACCCTTTGGCCTCCCCTGGCTCCAGAATCGTCCCTAGTCACTAGGATGGCCTCCACTCC
CTGCCCAACCCTCCTCCTTTTGGGCCCTGCAGCCTGATACATGCGAGGGAAATGAA
>CUFF.105790.1 gene=CUFF.105790
AGTGTGGAAAGCATTTCCGGTTTTCTGGAATAATTTAAACAGTTTACTTTGCCAGCCTAGGAAGCCCCTA
AACTTGGCATCCACCACCTGAAGTAGTGACGTGTGGTGGGTCACAGGGTCTGGGGTTGGCGCCTGCCTGG
GACTCCCCTGCTGCTTGCTCACTCTGACctgtgtctcagcttcctcatctgtaaaat
>CUFF.105791.1 gene=CUFF.105791
CCTGTCTTGAAGCCCCTCCTCCACGGTCACAGGCTGCACAGAGAGCACTATCCCAGGCCGCATCCCAAAG
TGGGCAGCCCCTTAACTCATGCCTAGTATTCTTGGTTTTCATATGTATTTGGAAGCACCTTTAGAAACTT
CT
>CUFF.105795.1 gene=CUFF.105795
ATGATTTGGCCACTGGTCTGATGCACAGGCATCCCCGTCTGAGCTCTTACTTTCATCCCATATTCTTATC
AGAACACTCCCCATATTGGCCCAGGCAGTGGTGTCTGTGATGAGATGGAC
>CUFF.105812.1 gene=CUFF.105812
GACAAGGATGAGTGAACTGGCTGGGGCCCCCTGCCTCGCTACCCCAGGACCTCGGGGAACCAGGAAGCCC
TGGGAATGGGCCAAGATGGCCTGAGGGCTGGGGCTCCAGGTCGTGAAGCACCCACAAGCTGGTCGTGGCT
GGGGCCCAGGTGTGGCCAGCCCTGACATGGCCTCTGGGACTGGCCGTGACTGGCTGGGCAGCAGCAAATC
TGTTTGAACCTGAGCTTTCTCTTCTCTGGCATGGAGTAGCGTGTTGCCTTGCAGTTTCTCCAGAGGGTGG
AGACAGAACCGGGAGACATGTCGCACAGACCCGGCACACAGCAAATCATGCTGTTTTCCTCTTTAAAGAA
TAAATGCAAGACTTCCTGCTGGGTTGTAAGTTGCTCAAAAAAGATATCCACGCCCCAGAGCCAGGCAGCA
CTTGCCCCGAGCTCCAGGGACACATCTGGCCACCGTGGGTGTGGACTTTCTGCTGGTGTCGTTGGCAGTA
AGATAGGCAGTTGGCTGTTCTCTTGGTGCCTTACTTCCTAAGGATGTATGGAGCTGTCAGCAAACCATTA
ATCTCTCTTTAAACCACGGTGACGATATTTACATTTAAGATCAAGATGATGATTATCTGAAGAACTCCCC
TGGAAGCTCTCCTCCCAACTGGAAAAACACAGCAGCCTGTTAGCAGAGCCGGATCCCGGGCCAAAAATAA
CCAGAGGCTCCGGGAGAGCCACGCCTGCAGAGGTGGAGCCAGGCAGGTGAGGGGAGCACCGGCGAAGCAG
CGGAAGGGATGTCCGCCTCAAGGAGAAGGAAGCCCGAGTCACATGGCAGGGGCTGAGCGTGCAGACCCGT
CCATGCAAACCCAACAGTCCAGACCCGACCGTGCAGACCCGACCATGCAAACCCAACAGTCCAGACCCAA
CAGTGCAGACCCGACCGTGCAGACCTGACTGACTAGCTACAAGAATACGTTTCTGAAAAGAATTATTTTT
AATTTATAGAAAAAGAATTTGTGCCCAAACAATACAGAAAACCACCAGGGCTGAGCAGGGTGAAGAGCCC
CTTTCCGAGCATCCTGGGGACATTTTGGCAAGTCATTCATTCCGAGAGTGACCTCCAGGCGGCCCCGCAC
CCAGTGGGGCTCCCTCTGGGTGTTTTCCATTTCAGCAGTCTGCAGGCTGGACACTTACTTCGATGCCTCG
TGTGGTCCAGGCAGGCTGTCAGGGTCCCTGCTCTCCAAGGGCGGTCCCCATACCTGTGCTGTGGAAACTT
CTTTCTCACGGGCAT
>CUFF.105813.1 gene=CUFF.105813
GAGCTGTCACAGCACAGGTTTCCTGGCAGAGGAGGTAGACCGTGTAGAGGGCAGGCTGCGAGGAGGGGAC
AGGACCTCCCCCAGGGCTCCAGCTGCGTAGACAGCAGATGCCTTCTGTTCTCGAGGTGGGACCTCCATCG
TCTGTCCTTGTTCCTCGGGGACCGTGAGGACAGAGGGCAGGTGGGCACCTCAGCCCGGCAGAGCAGGCCC
GAGGCTGGCACAGAGAAGCCTGACTCCTCATCTCAGCATCCCTGTGTTTTACATAATTAGGTAAGTCACT
TAATGTCACTGTGTCTTGTTAGAGAAGCTACTAATCCTTGGAGCTAACA
>CUFF.105818.1 gene=CUFF.105818
GGCCGAGCTGAGAACACGCGTGTGTTTAAAGCTGCCTTTTCTCCGAGATGCAGAATGACACGTCTAAATA
TTACAACACCAAGAGGTATGTAGCTGTCGGTACTTTTCCATGCAAACATCTGACTTCTATGCCAGGAAGC
AATGTGACAGGCATTC
>CUFF.105819.1 gene=CUFF.105819
CGCCTGAGAGTTGCTAAATCTCTCCCCAAGCAGGGACTTACCCCTGTGGCTTCAGGATGCTGACACTTGA
CCTCCTACACACGCCATGGGGTCCCCTGACCACATGGGTGGGAAGTTCAGTTCTTGCTGCTGTAACCTGG
AGAGAAGCAAAGCCACGAGCCCCCGACCAGGGTGGACGTGAGAGCACACGCGCCATCGTTCATCTCCAGG
GCCGTCTGTGTCCTACAACCGTAGAAACAGAGCAGCCCGGTTCCCATACACGCACATCAGGGCCTCCACA
>CUFF.105820.1 gene=CUFF.105820
GGCCAGAATTCCACTTGTTAAGGCTGTGTTTGATGGGGTTAGGAGGCATTTTCTCCTATTCTTGCTCACT
GCTTTTTGTAAAGATGAAGGCTTCAGCTGTGGACAGCGCTCAAGGCAGAGACCCGTCAGCCTCGTCTGCT
TCCCGTGAGGGAGGTTTCCATTCTGCCGCTTTC
>CUFF.105821.1 gene=CUFF.105821
ACTTGATTCGTGTGTGTTATGGTTTCTTTACCTACCCTTCTGTCCTGTCCCTCCTCGTGGCTGTGCTGAC
TCCTCCAAGCAGCCTGGCTCAGGGACCATGCAGGAAACCATCCGTGATGTGGGACACTCTCACCGGCACC
AGTGCCCTCCTGCCCGACAACCTGTGCAGCTGGACGGCCGCACCTCAGTGCTGAATGGCTGCTGTGAGAC
CAGGAGGAAACGTGGAGATGTGCTGTGCCTGGAGAGAAGCCTCAGGAAGTGGAGGAAGGAGAGAAGGTGC
TTCCTTAGGCACCATCCTTACAGATTCTGCCTCACTCGGGCTGCTGCTGTTCCCGTTGTTTGGTTAAGAG
TTCGGCTTCTGTATTCGAGAATGCTGGAGAATATGTTTGGCAGGGAATTCAGACATCACCACCCAGCTTC
ACTTACTGTCCCAACTTGTTTCTGAAAGTGGCTGTGGGTGAATGTTAATGTAAAACTCTGCTGTCGAGAG
CCGGGCCCAGCACTGTGCAGGGCTGATCGACACTGGGTTGCTGGCAAGAAGCATTCCCGTAGCGTCTCCC
ACAACCTCTGCAGGGCGCTGGCAGGTTCCAGCCAACCACGCGGGATCATGACGATCCCACGGGCCTCCAT
GGAGCCTGTCCCCGTTCAGGGCCTCGTCACGGGGCTCTGGGCACAGAGTCCTCAAGGCCAGGCAGAAGGG
AAATGTGCGAGCGTGGAGACACCATCCCACCGGT
>CUFF.105823.1 gene=CUFF.105823
GCTCTCTGTGCCACATGCTGCTCCCACATCACTAGGCCCCTGGGGTGTCCTCTCTGCCACCAGAGCTCAA
ACACTTGAGGCCACTCGGCTCCCACCATCCTCTCTGTTCTCTCATCCTTGGTCACCTCAAGGCAAGCTCC
TGAGTCTCCTGTCCTCTCACAGCCCCTGTAGCTGCTCTGCCCTCCTCACACTCTCAAGGCAAGCCACCAT
CCCCATCGTCATCCTATTGTACCTCAGACCCCGAGGCTCGTCTCCTGCCCCCACCCCATGCTCTAGCCCA
TTCACCTAAATTGGGGCATCCACCCAGGCTCCCGTCCCTCCAGAGCCCCCAGCTCCCTACACTTTGGCCC
TGGAGCCC
>CUFF.105824.1 gene=CUFF.105824
AGTCTAGTTTGGGCAGGTATTCCTAAAAAAATTCCTCTTTTCCCGGGAGTCTTGCTATTTCCAGAACCTA
AGCATTCTCGCTCAATTAGCCTTCTCTACACCACAACTTGCACCACTTTTCTTGAGAAAAAGGCTTTAGT
GGCAAAGTAGCAGCTTTGGTTGTGATGCTTCTGCCCTTTGCAGCCTTCCCAAGTGGGCCTGTCCTGCTCA
CCCCATCAGATCTTCAGGACAGCTCAGGTCTGGGCTCACAGGTCACTCACCTCACCCAAGCCCCTTGCAG
GAGGTGGCAGAGCAGCAGGCTTAGCTACTGTCCCACCAGCCCCTTCAGAGTCTCAGGTCAGGGGTGAGGT
GGATGGAAGAGAAGCCCTAAGCCAGACGTGGAGCATTCTAGAACATTCTGGAGCTAGCTCTTATGAGGCC
AGTGGAACATTCTGGAGCA
>CUFF.105825.1 gene=CUFF.105825
GAGTGCCACGCTGTGGTTTTCAGGAAGGTGCAGGGCCATGTGCTCACTGAGCACGCCGTGGCTTTGTGCA
GACCTGCGCATGCTGCCCAGGGAGGAGAGAAGCCTGGCCCTTCCCCCTCTGTTATCACTGCACCTGGTGG
GCCCTTCAGGATCCTTCCTTTCTCCTTTTCTCCCTTAGGAAAAAGCCAAGTCCCCATTGCGCCCACCGCT
GTGCTCAGCAGGGTGTTTGCATGTCATGGGAGG
>CUFF.105826.1 gene=CUFF.105826
AAGTGTCAAACCCACCTCCTTCGCCGTGTCCTGTGGCTGTATTGAGTGGTTGAAGGACAGCAAGTGTCTG
GCTTGTTTACGCCCAAAGAAGCTGGCTGGAATTGTACCAAGGCGAAATGTCCTGCCGTCGGCCAGGGATG
AACGGGCTTCTGAAGCAAGTCTTGCATGAGGAGTTGTGGAGCTCAGACGGGCCGTTACTGTGCAGTTCTA
CATCCAGAGGGTGCAAGCAGGGCTACGTCTGAGCAAGTGAGTGGGCTCCCCTTGTAGTTAACTTAATTGG
GATTTTTAATTCGTGTCCGCTTCTTACCCAGCAGAAATAGTTACTAACATCCCTCGTGTGGCTCAGTCAT
CAGCTAGAGCTTGAAATCATCATTTCTAACTCGAGTCTCTTTAGGTTCACCTGCCTCTCTTGCACGGTTT
GCACTCCCTACGTACTGTTTGGTTCCAGAATCCACTCTCT
>CUFF.105827.1 gene=CUFF.105827
acagtgtaaaccatagccagcaagctcaagtggtttgtatgtgtcaccagaaacctggataaaaatacag
ccttataatgcatatactgtgggtatattttatatttcatgTTACCTTAACACCGACAAAGGCGTAGGTA
CCTGATGTAAACAAACTTTAGGTTTTTCTCACCAGTTTGTGACTTATTATATCCTTTTTTTTATATCAGC
CAAATTCTGAATTTTTTTCCTCTCGAAATAAAAGAGATGACCATTACCCCATTATCTTCTGCTTTCAGTT
GTTCTCAAGTCCTTCGGTTTTGAAGCAAGCTAAGTCATGCCTCCACCATGGGCTGCGTAGACGGCTGGTT
TGGGGGCAGAGCCCTGAGCTGCCTCGCTCCATCCAGGTTTTCAAGTGCCATGAATGTTGCATGCCCACAA
CGGGCTTCAAGAAGTGTAGCGTGCTCTCCTCTGGCGTCTCAGGTGAGAGTAGAAGGGCCTGTCTCAGATT
CTGACATGTTGGGAAGATGAATGGGGTGGTCCTGGGTGCACTTTGCATTTGGGGCTGTGTTCTAAGTTCT
CCAAGGAAAATGCTCACGCGAATTGATGGTCACCAGGATTTATCACACTGTGCCTTTCTCCTCTGCCC
>CUFF.105877.1 gene=CUFF.105877
GGAGCGAATATTCTGAATGGTTCTGATTTTAAACAGGAGGAGCCTCATTTTTTAGTCTGATTTATAATGT
GATAGAAAGCTGCTGGCCAGCTGACAATAATCTTAATTTATGATCTATTTAACCTTTTTATCTCCCAGCC
ACAATTCACATCCCCTTTCCAGACCTGAATCTCTGTGCCCGCGTGTTTCAGAGGCAGACATGCAGCGTCA
TGGTTCTGAATCTCAGAGGCTGAGGGGAGGCTTTTCACTGAGAATGTGAATGCCCAGCTGCCGGCCTTCC
CTGGCCAGCACAGCACGCCGTCAGCAGTGAGGGCACCGTGAAGGCCCTGCAG
>CUFF.105880.1 gene=CUFF.105880
GCGCTGCTCGTTGCTCTGCGTCCCTGCGTTCGCAGCTGCTCGCGGTCGGCGCCTTGGGCAACGCGGTGAG
TGTCTGGGTTGCCTCCCTCCCGCCAGAATTCGGAGCGCTCCCTG
>CUFF.105894.1 gene=CUFF.105894
TCAGGACAAACAGACACACCACGGGCTCCGGCCTGGGACTCGCCTGTGAGTTCTCTCCCAGGATCTCCGT
CACGTTAGGGCAACCAGATGAAAGAAGCAACACATGTTTTCATCTGCTAAATCTGGTGGCGCTGGGTCAA
ATCTCTGTCCCTGGACCCATCACTTCTGTCTAGATAAAGTGGACATGACCCAGGGT
>CUFF.105895.1 gene=CUFF.105895
GGAGGGACGGTGAGGGCACGAGCAGGCATCACCAATCAGGGACCAAGTGACTCGACCAACCTGACTGAGC
CCACAGCCTCGGAGAAGAAAGAAACACTGGGCCTGTCTCAGAGGACCCCCATCAGATGGAAACACACCAA
CAGGATGCCGCATGCTAACCGACCTCAGGGTAGATGGGCAGGAGAGCCGACAGCTGAGGGAGGGTAGCGC
CTCCCTGGGATGGGATGGCACGGATTAGAGAAGTGCCTCTTAGCAGCCTATGCGGTATTTCCAAACGTCA
GAGGACTCATGGGCGAGACTTCCAACCAGGGAAACAGGCCTTGCCCCCAAATCCAGGCTCCATACTTGAG
GAGAGCCAGGCAGCCGACAGGGCATCCTGCTGACTCTG
>CUFF.105903.1 gene=CUFF.105903
GTGAAATGAATTACAAAGGGCTTTTTACTCTTAGACATATGGGTTTCCTGACTTCTTTGAAGATCAGTTA
CTGCCCTCTGTTGCTACGTCAGCAGCAGGGTATAGGGTCTGAGGAACTCCCTGTGAGGACACTTGGCTTG
GCACTCTCTGTCCTTTCCTTTGACAGAGCTCCTCCTTTGCTCAGAGAAACGCCATCTGCAGATTCTGAGC
CTCACATGAGGGAGGTAAGTTCAGCATGTGGCCAGCCAGCTGAGGATGGAGAAACGATATGTTTTATTGT
CCTG
>CUFF.105904.1 gene=CUFF.105904
CGCTCTCCTCTGGCCACTCCCACTTCCTCAGGGAGGGGGTGCACAGTCACAATGGCTCTTTCCAGAACTG
GCACAATCTGAGCATTCTCAAGAAGGTAAAACCACTGCTGTCAGCCTCCCCAAGCATATGATGCCCTCCA
GCGCCAAGTGTGTGTCATTAATACTCCATCACCTGCTCCTGTAGGAACCCAGGGCCACAGAAAACTCTTC
TTGCTGCATTGTGCCCCACAGACTTGCCACAACCTGTTACAGGACCTACAGAGCCTACTACAAAGGAGAA
GAGAAAGGTCCACGGGCATCTTTAAAATGCTCTTAAGGGGAAACAAAGAAAGGAAAGAAAGAACATTGGA
GTTCCCAGTTTCTTACTGGATCTTTTACAACTTCCTTCTCGTGAGGTT
>CUFF.105905.1 gene=CUFF.105905
gcagcggagcgcgcaaacttaaccactcggccgtggagccagccccTCAGTTTGTACTTAAAGGAAAAAA
ACACTGGGTTTTGGAATAATACAATGGCCAGTAGTTTCTGCTGATTGCAGGCCCGTTGGCCAGCCTCGTG
GGAAGCCCTGGCCCTGCTGTCCTCCCCATGACGGCCAGGTGGTGCTTTTCCTCCCAGTTTCACATGGGTC
AAATAATTGAGAGCACCTTGGACACACTCACAGCAGCTGCGGTTCCTACTGCATTGGAGGGACCCTGGGT
TTCCAGCATGGGCCCCACAGGGAGTGATGGAACTTACTGGGAGCCACGTGATTTGATAGGCGTGGTTGGA
CTGTACCTCAGGCCTGCAGGTATGTGTCTGTTTTTCATGTGGAGCTGTAGTAAACTCAACCAGAGAACGT
TTTTGCATGTCAGCATAGTCACTACCACGTCTCAGGTTGCAGAGGGCGTCCATTCCTTGGGTGCTATGCT
GGCCGCTGAGGAGTCTGCACCC
>CUFF.105906.1 gene=CUFF.105906
AACGCCACTTCCTGAAGCTCCTAGTCGCACACGCATCTTCCAGGGGCACTTTCAAGCCACAGATAGATCG
ATTAGTCTGCGCAGTGGCCTCCAGCTCTAAGTCAAGCACGTTCCTGTCATTCTTCAGCCCCCTGTCTTCC
TTCCTCTAGAATTTTCCGTCTCATGGTTCAGTCTTGCATGGTAGGGCTCGTTGACCCAGCCAAACTCTGT
ATTTGTGTCGCCTTGGCTGTGCACATGTTTCTTCTGTTCCTGGAGGTCGAGCAGGATCGGGGCACAGTTG
GCGAGCCCCTTGCTGACAGCCACACCCCCTCCTTGGTGGACGGGCTCTGAGAGAGGGGAAGAGGGGGAGA
GCTGCCTCACCACAGCCACCTTCTCGTCTGCAGTTGGGACCGTCTCCTCTTGGGTTGAGTTTCCAGCCGC
CCCC
>CUFF.105907.1 gene=CUFF.105907
TCACTTAAAATCCCCTTCTTGGACACTCCTGTCACTCTGGGCTTCCTCTTTTTAACACCATGCTTGTTAT
TATGTCCCCGTCTGCCCACACTGGGCAGTGAACATCCTGGGGGCACCTCTTCACCCCTGGAGGGTACCAC
GGTGGGTGCGCAGC
>CUFF.105909.1 gene=CUFF.105909
AGAGGGCACGAGCTGAGACAGGCCAAACCACACAGGACGTGTGGTCACTGTTCATCACGCAGGCTGCCGG
AATGAGGGTTGTTCATGCATCCGCTCCAtcattcaatcagcaaacccttctgggcagccccttgctgcca
ggccctctgctggTTGTGAACCAGGCCCACCCATCCCAGCCTGAGAAAACCGGTAGGTCCGTAGCACGTC
CACACATCCGACGGTGCTCATTTGTGGCCTCGTGTGGTCCTCACGCTGGAGATTACTCCCATTTCACAGG
TGAGGCAGGTTGCTCGAGCTCTCAGACAGAGGGCTGC
>CUFF.105911.1 gene=CUFF.105911
AGGGGGATTTTCACAGGCAAGCTTAACTCAGAGCACAAGAATTTTACACATAATCAACTTCTAGGTGCCT
CTTAGGTCCTTAACTAACTTTGTCATAAAAATCATTGCTTAATTTAAGTCTCTTTCCTCCTATCTGAGCC
AAATAGAAATCAGGAGGTTTATAGTCTTTCAAGCTTGCTAAAGTGTTTTACGTAGTTTCTAGGTACAAAA
GGGAGGAGCAATATTTATACAATGTCAGTACAGAGTCATATCTTTGTTGAAAAAGACATCTGACGCAGAA
GACGCCTCCTGTCCTCTCTTTTCATTTTCGTG
>CUFF.105915.1 gene=CUFF.105915
TAGAAGTCCATTTTACTCCATCCACTTGTGGCAGTTCACATACGGACGTAAGGCGCTGGAGTTCTGCCAG
TGTTTTAAAATTAGAGCTAAAGAAGTGAGACCCAACTTAATTAGTATAAATGCTGCCATGTAACTTCTAA
TAATGAGTGTGATTTGCAGTGCATTGTTCACCATGTAATTTAACCCAATGGGACCCATAGAATGTAGGAC
TAGTGTTCAGTCAAGAGAAATGATTAATGCAGAAGGGGATGAAGTTTAGAGATTGGAAGCCTGTATAGGT
GGCCCATGTGCCCATTGG
>CUFF.105916.1 gene=CUFF.105916
AGTGGATGGAGAATGAAAGAGAACAGTGGGACCCCATTTTTCCTGTATCATACTAACTTTGGGTTAAAGT
ATATTCAAATTGCTCAGGATTCTAACCATAGAATCTCCAGCTTAAGAATCTCCTTCAGAACATTTCTACC
TGAGGCTTCCCCAGTTTTTGTAACTGTGGCACCTCCCACTGGAACGCATGTCAGTGAATTCCCATCCATC
CAGTGCACCGCCCGGCCGTCAGCTTCCACCCTCCACATCACTTCATGTCAGCAGCTGAGCTCATGAAAAC
TCTTCTTTCCAATGAAAGAGGCAGA
>CUFF.105917.1 gene=CUFF.105917
TGGGGTTGTGGTGAATTTGCTAAGCATCAAAGGAAAATTGTCAGGTCAAGAACCTAATCATTCTTACGTG
CCTCATTTAGCATTCTGTCCATGTTTACACCCACTCAACACACGCACACACACTGAAAAAAATCCCAGTC
CACCTTGAACTAAATGGATTTGACCTCTATTTCTAAAATGTGTGTTAGCATGAAATAGGGAGCTTTCTTT
GAGAGTCCAGCAAGCGATCTTCTCCACCTGCTCCTGTCTTAGCTGCCAGCCTTACTCTTAAAGAATCTGG
TTTCTCTGAGAAAATTCATGTCGTGGACGTGTTGTTGCCAGGAACCAGAGCAATTCACTTTTCATTTCAG
CATGATGTAAAGTCTCGTGTGTTATTCCCAGTGTGGACGTGGAGCAGTGAATGATGTCTAATTACTTGGG
AAGGGC
>CUFF.105919.1 gene=CUFF.105919
AAGAGAATTCCATCTTTGCATTCTCCATAGCGCCTGGGGCAGCACTTAGCATGAACAGAGCCAGCTACAT
Caaatgctggattgcttgt
>CUFF.105921.1 gene=CUFF.105921
CCTGGGCTCAGGGCTTCCTCAGGCTGTTTCGCTGGAGAGGAGAGACAGTTCATCAGGGCGGCTGCTCAGC
AGCCTCCCAGGCCTGGTGAAGCTCAGGAAATACCCGGGCGCTCTCAGGGCCAGACTGCAGGCCTGGAGCT
GCAGCCTCGATGCCTCCGCCCGTGTGCTGTTGCGCCACCGTCAGAAATCCGGGTCCCAAGTCAGAAATCC
>CUFF.105922.1 gene=CUFF.105922
AGTGCAGGCCTTCCGTCTCTCCAGTGATGCATTCTGCCTGGCTGAGCGCAGAGCGGTGAGCCTGCCAGAC
AAGCAGTCGAAAGTCGTGCCCTACACCCAGCCCCAAGGGCGCCCAGCATCGGGTTTACATGGTGCCGTCT
GAGAAGCTGGGTA
>CUFF.105923.1 gene=CUFF.105923
GAGTGTTTGAGACGAGGGGACAGAGCAATATCATCAAGAGAAGGCTTTTAGCCT
>CUFF.105924.1 gene=CUFF.105924
CTTTCCCTTCTCTTATTTGTGTTTGCGCTCCCACTGCCTTCTGAAAGGAGCAGGAACATGTAAAGGAGGG
TTTTATTAATGGAAAACAATGTTTTGAAAAGCGATCTTTCTCTTTCCACGATGTTGCTTACATGCAGGAA
GTAAACGCTGGGAATCCGTAGACTTTGACTTTAAAACTTAAGCAGAAATATTAATTAATACAACAAAGGT
ACTTTCCCCGTTGTTCTGAGATCCATTCTGGTGAATGGCTCTGGGGGCTGTGTCATTGTTTATTTTACCT
GAATAAGTGATTCACGGGGGAGGCGGGTCACTTGATCTTGTCAGAAACCACGGAAACCCCCAAGGCCACT
CTGCTCCCCTCTTCTCCATGAAAGAGAGACTGGAGAGTGTATGTTGCTGAGATGGAGTTACAGATCCTGA
AAGCACACAATTGGAGCAAGATCCAATTCAGA
>CUFF.105925.1 gene=CUFF.105925
TGTGCCCTGTGCTGGTTTTCTGAATTTGCAGAACCAAATGAGAAGCCTGATGCATGATGTGCACAGCACA
GAAGATTTGAAACCTTCTAGGATATTTGATTCTTGTTTCCTTCCTTTGCCCTGTTCTTGGGCTTTTATTA
GCATCAGTGGGTTCCACGAGTTTCCTATCTGAGCAAAATGTGTTTCTCCCAATGGTGACGGAGTTAGTCT
CCCATAGGCTGAAATTAGAAGCTGACAGTAAATTGGAAGAAGGCCTCTGGACCTGATGGTGACAAACAGA
CTAATCCCTCATTTATTTCCATTTCCATTTTCCCCCCAGGAAAGTTTCAGCATTCTTCCAAGAAGTACCT
CCTAAAAGAGGCTACTAGGTAATCGTTT
>CUFF.105927.1 gene=CUFF.105927
AAGCGTGACCCTCCCCACGGTGGCTACCTTATCCACTGCCTTTGTTTGGAACCTGCCCCCTGGCATCAGA
GTAGAACATCACATTTGTCTTTTAGCCCATGGCATTTTCATTGCTCAACATTTGAGACCTGTTCCAGAAC
TTTAGGATTTCAACTAATAGAAAG
>CUFF.105928.1 gene=CUFF.105928
CACACTCAGTCTTGCCATCCACCCACTGTAGGATTTCCTGACCTCTTGGCAAGTTGACCTGCTACGTGGT
GTGAGTGGGTGGGCAGCTCTCTCAGGTGAGTGATCCTATGATGTGCTTCCAGGGCTCCCCCCGACACCAG
CATCGTCTCAACACCAGCAACAGATTGAGAAGTTTGTACCCCATCCAAAGGTGACTGAGTGTTTGTCCAG
GAGTCGACGTCTTACTTCTGTGTCCACCACAGGCACTTGGTAGCCAGAGTAGCTTTGGCAGCATGTTCCT
CCACCTGGTTCCATCCTTTG
>CUFF.105930.1 gene=CUFF.105930
TTCAGAACAGAGGCCCATCAGCAATCTCCTAGACATTGGCATTTTGCTGGAAGGTTGGAGAGTTCCCTGG
ATCGCACGGAAACTCCGGTCTGGGTGAATGACAGGGTCCACCCAGCAGGTTGTTCTTGGCTAGTCCCACC
AAAATGCCACGAACACGTTTGGGCTTTAAACATCTCTTTTCCCAATCTCTTAGAATGCTTTGAAGGTCCT
GCACTCGACTTGTGAAATTCTATCCAAGCTGATTTCCGTAG
>CUFF.105932.1 gene=CUFF.105932
CCCAGCTCTTGTTGAGGAGGCCCCTTTCTCATGACAAATGTCACAAACACTGAGGGCCAGCCTTGCTGCA
GAGGAAGCTGATGTAGATGGAGTGCGTGCTGCCTTCCTCCACAGGAACAGGGTTTGGCAATAAACCAGAG
ACTCACTGTTACGACACGTCCTTGGGGAAATAGGTCATGTGTCCCCAGGGCAGTCACAGAGGCCAACGAG
AGTGAGATATCTGGGCAGAGCGGGAGCTGTCTTTTTCTCAAAGCTTCAAAGGGTGAGGTCCAGAGCCGTT
TTCCTTTCCTGTCAGTGATGCATTTCCTTCCCCAAGATTTGTCACCCCTCGCTCCTCACCTGCTTGCTCT
GAGGTAAACGGACACAGAAGTGCAATCTGTGTTTTATCCGTGATGTTGGCTCACCCCTGGGAGGCACCTG
CCAGTGTTGGGTTCTCTCCTGGTCCTGCATGGAGTTGAAGAGGAAGAGAAGGTGGTAGTTCACCTCTGTG
GGACGCTTGCCTTTGACCCGCCGTGCCTCCGTGGAAGGTCCCCTGCGGAGCCCACAGGCTTCTGAGAGAG
CCTCGGTGCGTGCTGAGGCTTCACCTT
>CUFF.105938.1 gene=CUFF.105938
AACTGAGCCGGCCACCTTGATTGAAGGCAATATGTCCATCCTCAGACCCCAAATCTCTTCTCTCTGACCC
TGCCTGGACCTGAAAATCCCAGGGAGCTCCACGTTGGAGTGAATTAGGATGCTGTGTTATCACATCTTCC
GTGAAGAACGGGAGGCGCCCAACACGCAAAAGCCTGCTACGACGGAGAACTGTTCCCCTCCCTTTGAACG
GAATTTCATGAATGCCTTTCTGAACACAGGCTGCGAGCTAGTCCCCGTCATTCATTATATTTAAGTAGCA
TAACATTCCAGTGACGAGCCTTTCCAGATGTTTCAGCGAGTGAAATCATTGGTTTGTGGTTCACATTATA
GCTTTTT
>CUFF.105935.1 gene=CUFF.105935
TTTGCCAGAATCTGTAATCGTACTGAGGAGTTAATTCTGAAACCCAGGTCGGTGAGTGTTGTAACTCGTA
AAACTGCTTATGCCAGCTCACTGAGTGTTTGGAACTGCTCCCCCAGATGATTTTCTAGCTGCCAATTCGC
TGAGAAGTTCTAATTCCACTTC
>CUFF.105937.1 gene=CUFF.105937
GAGATGCTTCCGCCCCCTTGCAGGGTTAGCTGGAGGC
>CUFF.105942.1 gene=CUFF.105942
TGTGCGCCTAGAACCGTTTCTTCTGGGTGTGTGACAGATTTGCTGTGCTGGGTGAGATTAGCATGCTTGT
CTGATCCTGAGTCTACCTCCAAGGCTGACTAAGTAGGAGAAACTAGTAAACATCCTATCCTGGGTACAGA
CTCAGAATTGTGTACTGGAAATGTGTGTCTACCTTCAAAAGAACATTTTGGAAAGCACAATATCTGGTGG
CTTAGGGCTGTGTCTAATGACGTCACATTAGAAAAAAATCATAGCATTTGGTTTCATATTGTCCTTTCAG
CTCAACTTTTATAGCTGAACAAAACATTGAGAGCTGTGT
>CUFF.105943.1 gene=CUFF.105943
CAGAAACAACATCATTTTTTGACTAAGATTGATGCATTCTACAAAACCTATTAGAATATTGATTTCCCAG
ATACAGTAATCCTGGATTGCTTTTTTCTCAAGATTCATAAATTGCATTAGTGGTACCCTTCAGATTTATA
GTTAAAGCAAAACTTCAAAGAAACTTAATTTGAGGATTTCACACACCTTCCAACCTCCATGTTTGCTGGT
TTTCAGACCTATCGGATGAAGCATCTGGACAAACTTTAAAATTCCTTTAATTTAACAAAGAAACCTTTCT
CTGAGCTGCCTTTCATTTGTTTATCCGGTCGTCTTCCGTGTGCTCACTTCCTGGCCCGCTCCCTCCTTCA
GTAAATCGTGTTTGTTATTGACAGGCCTGTGTTTGTTTCCTTGGAGCCTGGAATATCTGAGCAGGAAGGA
AATAGTACAAAACTCAATGCAGATATGGCAATTCTTTGACTGTTTTTAAACACGCACATGATC
>CUFF.105949.1 gene=CUFF.105949
tggaatgtgactctggttcactttgtgagaaaagaaacttgacagaaggtttctggatagttctcagagt
caatggaaaccctggagaattaggctcagaAAAGGGGCAGGAGCCCAAGAGGCTGGAAGCCTGAACTACA
GTCAAGGCCAGGCCACAGAAGCTTTTGGTAAGGATTTGGCCTGTGGCTCATGGCAGCTGATGCTGCTGGG
CACTCCTGCCACTGGACCCTTGAAACTGTGGCCTCTTTGAATAGTTCTCAAGCATCTCTGGATCTGCAAC
TCACCCTGAAGCGTCGAAGTCTTGGGTACAATTGATTGTTGGAGCCTGTGTCGCCTCCCTGCCAAACTCT
GACTGCAGGTGCATGGAGGGTGCGTCCAGCCGGGGATCCTACCGTGGGAGGCGGAGTGCTCTGAGCCACT
GAGGGTTCACGTGAGGGGGATGCCAAAAAGTGGGAAGAGAGTTCATATTGCTGAGGGCAGCCCCCAAACA
GCAGACACTCACTGCACCCGGTTTGTGCTGAGCCCAAGGGTTATTTTTGTCTGCGAGTATGTCCAGTATT
ACAATATGAATATATTCCGGAACAGTTATGTTAATTTGAATCAAGGTTTATATACACCGGCTAAGCTTAA
TACCTTTTAGAAGTCTGCAGATAATCCTTTTGTAAAGCGGCTAATCCTTTTAGAGAACAAACAACCGCTT
CTTAACCATTTCATTTTAAGATCAAGACTCTGTTGCATTGTCTCGAGGCAGCGTATCCAATATTTAGATT
>CUFF.105948.1 gene=CUFF.105948
TACAAGTGTAGCTGAGCTTGCTAGGAAGTAGCAGTTGTAATGAATCAGCAAAGCGGGAAGACCTTGGACA
TCTGTACCACTCCTATTCTAAGCAGAGGCATTTGGAGGGGCCCCTGGGATACTTGGAAATGCACATTCCC
AGGCACTGATGGGGCTGTTCCTATGAACTATGCTAATGCAGTCTATAGCA
>CUFF.105952.1 gene=CUFF.105952
TGTGGATCTGGAGCAGTGTGTATCGTGAGGAGCCCTATTTCCCCTTGTGTCTCTGCCCTTAGAACTGCGG
CCTCTGCACATGATGAAACACCAGTGGGGTGGCACTTTTGCCAGGCTTTCTCATAAGGAGTTCCAGCCAT
CTTATAGTAAATCTGCATCCTTCAACTCCATTCCTAACCTTAACATACAAAGGAGATCAGACTCAAGGGC
CAGGTGGGTGGACAGCAGGCTCACCAACAGCGGCTTTGGTGGGACTTGCCCTCTCCTGGCTCCCCTCCCT
GCTCCCATCTTGAGCCCTCTGCTCTCTCTTGTGTTTCCCATTCTCAGCTTCACTGCTGCGGCTTCTTATT
GTAGAATTCCGTACCTCACTGAGCTCACCTTCCTTCAGGCCCTTCGCCTCTGCTGGAGTTGGC
>CUFF.105953.1 gene=CUFF.105953
AGGGGCCCAAGAATGAGGTCAGGACTTTCTGCTGTTGGGGAGGGCAGGGGGGTAGCCCAGGAGTAACTGG
CGGGCATGGTGGCTGACTAGGCAGGCAGAGAAGAGGCGTTGATGCTGTGTAGGGCAGACAGCGGTACTGG
GCGGTACTGGGGGCTCTCGGGACCG
>CUFF.105958.1 gene=CUFF.105958
AGCCTGCGGGGCCTGCCTTCTGGGAGGAGCTCCTTGCTGCCTCTCCTTTGAGTCTAGTCAGCGAGCGATC
CACTGTGCTTCCCACTCCCAGTCAGTTTCTTGTCCCTGGAGAGCTGGTGGGTGTGCAGCCACCCACGGGG
CCACCACACTCTCCTCTGGTCAACAGTGCCAGTAGGTGGGGAGCCTGG
>CUFF.105959.1 gene=CUFF.105959
ATCTCTCTGCTTAGAATCAAGCCTTTGCGGCTGTAAGTGAAGAGCAGGAGACCTGCTGGGGTCACATTGC
CTGCTCCGGGGACCAATATCCGGACCCCAGTGGAGCGTCTATTTCCCGTTCTCACTGCCCTGGGGACTGA
CCCCTCATCCTCCCCCTGGTGTCTGA
>CUFF.105972.1 gene=CUFF.105972
CATGGAACAGGCCCAGGAGGTGGAGACTGTGCTCTCAGTCAGAGGGGCCTGTACCTGGAGCAGCACCTAG
CCCTTCCCAGGCGTGGCACAGCCTCTGGCCGTGACCTGGGGGCCAAAGTTGTTCTTCAATAGTGTTCATG
ATGCCTGTGAATCAGCACTTCTTCCAACCCCCCCCAAAAAACAAGCCAGACTTTCCATGTGTCAACATGA
GCTA
>CUFF.105982.1 gene=CUFF.105982
TGAACCAGCAGTAGACCTGTGGGGAAGTGGCTGGAGTTGTCACACCTACTTTCTGGTGCACGTGGTTGCT
CTGTTTCTAGAAGCACCATAGAATGAGTCTCACACTGTGTTTCTTTCTTTT
>CUFF.105985.1 gene=CUFF.105985
AGACACGTGCCGTTCACTCTCAAGATGCCATCAAGGCCCTGTCAATGACGGGTGAGACCT
>CUFF.105987.1 gene=CUFF.105987
TCTGGACACCGAAGGGCCAGGACCCAGTTTTGTGTGTCACTTGTGTCCTCCTTCAGTGCACCCAGCTTAG
ACTGGGTTCATGGTCCATTCTCATTGAAGAGAGCAGTGGCTTTGCTGACAAGGTGGATCTGTGTCCTTGA
CCAAGGCACACTTCTCCCTCTCCCCCCTCCCCTTGTGGACAGGTCATGCTCTTCAACCTGCTGGGCAGCC
TTAAGAGGGGTGAATGTGGGGCCATGGCAGGGGTCCTTGCCTGCCCAATGAGCCAGATAATC
>CUFF.105988.1 gene=CUFF.105988
ACTCGAGTGGCTCTCCCGCTGGTTGGGACATTCCCTGCTACAGGTGGTCCACTGGCACCTCTGCTGCAAA
GCTCTTTTGTCTTGTGTCATAGCATATGGGAATATGAAACAGTGCTCCCATACATGTCTTTACAAGAGAG
ATGGGCCACCAACGTTTGTCACAGGGCTTCTGAGTATCATGCCCAAATAACGTGGAACAGAGGCCTTGGA
ACAGTGTGGATAACTCTGAAGAAAAGAACAACAGAAACTGACAAATCCAGGTGGGGTATTACTATCTATG
AGTCACCTGTTTTC
>CUFF.105989.1 gene=CUFF.105989
AGAGGGCCTCTGGCTGTAATTCATCGACTTGCCTGAGCTGAGTCACAGTTGGCCTCTGACAGCAGCTCTA
AGAGACCACTCTGGCTCTAGACAGTTTTCATTATGTGCATTTCCAATATGACCACTCCAGGTTGCCATGt
tt
>CUFF.105990.1 gene=CUFF.105990
ACAGGTAAGGCAGTGGTTAGATGGACATCTGGGGATAATCAGAGTTGGTAGCCTGAATGTTGTCTGTCCT
TTTGCCTCTTAGTGCCTGCTAGCTTCGTTCCTTCCTGCCATTGTCCCCCTTCATCCTTGTGGCAGGCAGA
GAGTATGGCCACCTGTCATCCTCAGTCTCAGGTCCCACAGCTCCCACTCGCAGACAGAGATTCATACCTG
ACCCTTAGATTGTGTTCTGGAAATCCATAGGTGGGACTCTGACTGTCCTGGTAGGTCAGATGGTTAGTTC
ACAACTCTGTATCAACCAAGTGCCAGAGATGGATGATCATTGTAAGCCAAGAGCGCCCCCTGTTGGATTA
ATCTGCTATGGGAGCCTGACAAGGGAGGGGGCTTGCTCCAGGTCATATGGGGGCTCAGCAGCTCAGCAAC
AAT
>CUFF.105991.1 gene=CUFF.105991
TCCTGCTTCAACTGTGGACACGTGTCTAGAACCTGAGTGCTGCTGGTGTAGGTTGAGATTGAGAAGACAT
CACATGTCCTCTCATCTGAATCTTTTATGTCAGTCGAGGCTCTTGGTTACAGGGGTCAGGACAC
>CUFF.105993.1 gene=CUFF.105993
AAAACTTTCTTGATTCTGAGGTCATGTTGGGAGAATGAGTTTGAAGCACCACCACCCTTTTGTGTAGCTT
TGTGGGAACGTTTCAAGTCTGCGATAATAACCCCGAGAACTGGCTTTATTAACCCTGATTCTGACTCCTT
TGGTTGGTGAAATCACACGTGCCTGAAATACAGCTGTCATTTCATCTTTCAGCCATGTCCTGTTCTTCAG
GACTTCAGGCACACAGGGTCAGAGAACCTTCCAGAAGGCTCACAGTTTCTTGGCCTAAAGGACCTTTGTG
TTTAGCACGGATGACCTCAGGGCCTCTTCCCGCTGCTCCAGTTTTTTTCTCTTTCTGGAAGAGAGGCCAG
AGGCACAGACTAACGTGGCCTACAGGGAGCTCTGTGGTCCCTCGATGTAGCTGGCTGTCTCCCATGAACC
TGAGAGACACAGGCCGGGACTTCTGACAGCTGATTTTCCTCTACCTGGGCTGTGCAGGTGATCCAGCCTT
AGCCGGCTTCGGCCGACTTGTGCTCAGAAACCTTGAGGC
>CUFF.105995.1 gene=CUFF.105995
CTTAAATCCACGTACATGAGAGTAAAGAGACCTAAACTAGATTGTATGGGACCTTCCCAAGCAAAAGGGA
TCAACATATTTAAATTAGCATTAAATACAATACTGGCAATTATGCACCTACTCCTGTTTACTGTTACTAA
TTAGCTCTTCACCTACCTCTCAAAGATGGCAGGTTGATAAGCTCTCAGATCCTTAGAAAATGAAACCAGG
CTTTATTAAGATCTGAGAGAAAAATACTAAAGGAAGCAGAACTAGAATTCAATGGTCCAGAGGGTTTCGT
TCTCACTTTTCCCCTAAATATCTTTCATCCAATATGGAGAGAATCATATGAGTTT
>CUFF.105996.1 gene=CUFF.105996
AAAGCCAGGACACACTGTCATAATGGCCGTTTTGGGTCCCACCTGTGGTACACTTCAGTCAGGTGTCTTG
CAATCCTTTCTCTATTTTGTTTAGGGTTATAGTACATACAGCTCTGTTCGGAGCTTCTTTATCAGGAAAA
TCTTCTTTATCAGGAAATCTTGGATACAGCAAACATTTTGAGAACCAAATTCTTCCTACATCATCCCGAT
TACTCCTTGGTCTCCATAAGGCCATTGTTTTTCCGACTCCTCTATTGCAGAAGGCGTGAAGGATTTAAGA
AATCACATGGTAAGCGTTATGGGTCATTTCCTACTGCTGACTTCACCTTCCTAGTTCCTCAGTGACATGA
GATGAATGTCCCTGGTGCTAGCAAGCAGCTGGTCAGTGTGTTCAGAACTCAGAAAGCTAA
>CUFF.105997.1 gene=CUFF.105997
TGGCTAGATTTCTTTATTTTTGATATTAAACCTATGAATTAGGCTTGATTTAGAGAGAATGGAGTGCTCC
TCCTTGACGAGATACGCTGCGAGGTGAACGTGGTTTGCATGTCATTTACGGGGCCGGCATTTCTGAGCAG
CATTTGTCAAGTAGTTAGGTGCTCTCTCATGGACCTTAAGCTCCCTGATATCCAGTGCATTTTGAAGTGA
GTTACCATTATGGAGGAAAACGGCAGAGAAGGGAAATATCCAGCTGATCATTGATAATCTGC
>CUFF.105998.1 gene=CUFF.105998
ATTGGTCTTGCCTCAGATATTTTTTAGCTCAGACACCAGTTTGTGGGCACTGAGGCACAGGCCTGCCTCC
TTGGTTGGGGCTGACCTGGGCTGCACCAGAGCACGTTTCTGGCTAGTCTCCCAGAGAAACACGTGAGACA
TTCCTCTGGGGCTGAGTTGTCCATCTTGAAGCACTGGTCTTCAAGACTGACATTGACTTGGATCTAGTAA
TGATGCTCTGGATCCCATGGCAGGA
>CUFF.106002.1 gene=CUFF.106002
CCAACTAGGTAAAACTTAAAGCTATCTCAAGACATGTGGTTTGATGACCCTTC
>CUFF.106004.1 gene=CUFF.106004
AGAGACCCTGTCCAGCTTCTCCCAGGATGTTTTATTGTTTCTGGGGTGAGGAACTGGCTTGACCTGTGCT
CACTGGAATTGTTCATCCCCCGCATACCAGAGCCAGCTTGTCCCTGTGTCCCTACTCACCAGTGTACCTC
TGCAGGGCCAGTTGCATGACAGAGATGCAGGTGTGCAGTGGCATCTTGGACTCAAGCCTTTGCACCTCAG
CCGTAGGAGGAGAGTTTTTGTTTTCTCGGAAAGGACACTACGAGGGAGAAGCTCCAGTTTAGTGTATCTT
CT
>CUFF.106007.1 gene=CUFF.106007
GGGAAATTTATTGCTTAGGAGCTCCCTCCCTAGCGACCTGAAGTCACATGGCCATATGGCAGATGTCCTC
TGCAAAGCTGCAACCAAACTTGTTGGCAGAGTTCCCGATTAGACACTGACCTCAACTCTGGTGTCTGGTA
GCACAGATTCCATTTCTGAGGCCCCTAGATTCCTACAGAGTACAG
>CUFF.106009.1 gene=CUFF.106009
AAACTTTGTGGCTTGTATGACCGCTATTTTACGGCAAATGGAAGATTACCATTATGCCCATTTGATCAAG
ACTTTCGGGAAAATGAGGACTGATGTGGTGGT
>CUFF.106011.1 gene=CUFF.106011
agtcatgtactctggagtggattgttgggtcACCATCTCCTTGAGGCAAATGCATACTTAGGCAAGGAGA
GTCCCCAGGGCTTGTAAGGTTCCAGAATTCCAATCTGCACAGTAATAGTTGAAACTGGCACTCTGTCATG
GTGATTCTTCCTCAGGCTCCTCCTCATTCTCTCTTCCTAATCCAGAATTATATTTCTGCATTGTATTTTT
AACTGTACGAATGCACCTTCTGTGTGATGTGAGCATATCAGTGGCCTGACCCTGAGTACTCTTCCCATTG
CCTCTCTCTGGCTTCCAGCTCCTCTGGAAGCCCAGGGCATGTAATCAAGACAATTTAGAACAGAAACCTC
GGCTCAATTCTGTACCCTGTTTATCTT
>CUFF.106013.1 gene=CUFF.106013
TGGTGATAAGATGTACTTAATGGATTGGTCACGTAAGACTGGATAACACCAAGTTGAACCAAATAAAAAT
GTTTCCCTATGTCAGTGTTATCAGAAACTTTAACATATTAATGCACACTATGAATTTGTAGAAGATGGCA
TAGGGCTTAGCATCAGAATGTTTTCCTAACGTTCCTTTCCAGGGAGCTGCTTATTTATTTATTTTTGTGA
AGTATGCCAGTGTTCCAGGGAACACACTTTGGGAAACGATGCTCCATTGGCTGTGTATTCCATGTAGAGC
CATGAGCTTT
>CUFF.106012.1 gene=CUFF.106012
AGACACTACTTGGAAGTTAAGTGTTTTCGGTAGCATTGTAAACAACGAGT
>CUFF.106015.1 gene=CUFF.106015
GGAACACTCACACTTTCCTGAGTTGGCCCTTGGCCTTTTGCACGTGGAAGTGAATCTTGCCGAGCCCTTT
CTACAGTGTAAACCAGCCTGTTACTTGTTCCAGAGCACTGCAGTGTGTGCCATGATTGCAAAGTTTGAAA
ATAGTGCCATTTAAAAAGATT
>CUFF.106017.1 gene=CUFF.106017
CTATTCTTTATTTCTTGACAAGCATGCATAATCTCTGCATTTGAATACGGAACAGAATCAATATTTTAAA
AGTTATTCATCCATGGGTGGAACTCACTTTAAGCAAACTGCTTACATGAAAGTGAGGCTTAGCCGCAGGT
GAACTGTAGGGTTTCCCTTTAACAAAACCTCATCTTGATGAAGGCAACCTTCAAATAACCACTGTGTCTC
ATGCACTTACAGGGAGTTAGT
>CUFF.106018.1 gene=CUFF.106018
AATGGTCACGGTTTACTCCAATCCCTGTATCTCAGCGGTCACAGCTCATGGCAGCTTCTCTCCCATCCCT
GGAGGGAGAACTCTGAGGGGTCCCTCGACATTCTGAGGCCAGAGGATGGAGGCGTGTTGATATCCCTGAA
CATGCATTTCGTGCAAGTGATGGAGGCAGACCACACAAAGCTTGTTCTCGCTTGTGTTCATTGGCTGGCT
ACCTCAGTGGGTTGCAAGGAGAACCTGAAAAGTCAGTGTGTTTTTAAACAATAAATTTGAGCTGCA
>CUFF.106019.1 gene=CUFF.106019
AGTCATGTTTGATGACCTCTAAGGCTGCACACAGATCTTCAGTTCCATGTGTTTCATAAACATTTCTTTT
TTCATGTTATCGAATCCTCGAAGAACTAAATGGGTCATTCCTTTAATTTCACTGCACTGAGGGGTGGCAG
ATAGCCCTGTCTCCAGTTTGCCTGATTCGTGCTTTGGCGCATTCTGGTGCTATGTGGAGCTGCTGATGTG
TGCACTGCCTGGGAAACTCACTTCTGGGTTCCCATCTGTTAATACCAGTGCAC
>CUFF.106020.1 gene=CUFF.106020
TTTGCTCAAGAGCACATGTTAGTATTTAGTGTTACTCTAAAGTACCACACACTGCTCAGACACGGTGGTT
CTACTTGAGCAGTGTCATTAACCAGCAGCATCCTCTGCTGGTACATCCTCTCCTGTCCAGAGACAGGTCC
AGGCACCCTTCCAGGCTCTTGTGGGATCAGCGTGGCTCTCTCATGGGACAGACCCTGACTAGGAGTGTTA
ACTGCGGGTGCCAAGCTCTCATAAAGCAGACCGTCTGTCAGGCTGACTGAAGAGTGTCTTTGCCTGGGTG
TTGTGTTACTTATACT
>CUFF.106021.1 gene=CUFF.106021
AACACAAGATACTTCTGAGGGAACAACCAGCGTGGAGGGACCCACCAGTGAAATGACCTAGAAACAAACA
AAGCTGGGTCAGTTTTATTAAGGTTGGCAGTGAATATGATGTATCTCAATGGTCCTTCCTCAACTGAGCA
GCTGAAACAGGGCCCCCAGACCATCAGCCTCTCCTTTCTCCCTTTTCTTTCTGGAGTACTGAGGAGAGAA
CAACTTTCATTTGCAAGGTTGCCTGTAATATTTTCGGCCTC
>CUFF.106023.1 gene=CUFF.106023
AGTCCTTTTATTCTGAGGGTGCCCTGCCAGGTAGGTGCTGGCATTCCTTTGCCTGATTCATTCCCTAGTT
TAATCCTCATAGCTAGTCATCCATCACCAACTCCATTGATTTTTGCTTTTCCTTCCTGTTGCTTCACCTA
TTGATTTCCTCCTATCCGTTCACACTGTTTCCCACCGTGACCTTGGCGATCTTACATCCCCTGCCTTCAG
CTGTCCATCGTCCCATCTTGCAGGTCCTTCCAGCCCAGGTTTCAAGTGCAAACATCTCTCCTCTCTGTGG
ATACCTATATGTGTCCCCGTTTGGTAGCACTTTCAAAAACCAATTTTTTGTAGGGTCTTTTATAATCTTT
CCAACCCTGCTTATCTCCCTAGATTTCTCATGGTTACTCAAAAACTGTCTGCTAACGTTAAGCCAGTTCC
CGTACTGTCTCTAGAACACATCATGGTCAATCCTACTTTGTGTCTTCATTCCCAGTGGTGTATGT
>CUFF.106025.1 gene=CUFF.106025
CCCACACTCTCAGTTCTTACTGAGTTGAGACCACAGGCCTATGAAAGGCCCCTCCTTGCAGTCTGGGGAC
CCCATCACATTGACCTCTGCCTCTCAGACCAGCAAGGCCCTGGCACTTTGCAGGCCTCCACTAGTGTTCC
TGAATGAAAGGCTTAGACGAAGTTCAAGTATTTGACCGAT
>CUFF.106084.1 gene=CUFF.106084
CATCTGAGAAAGCCACAGCTGAGGACTTTATTAATCAAGAGATTAGGATAGTGGACTACCAGCTACCACC
TTCTCCATCCTCCACAACAAAGCTGCAACTTCCCGTGCCTCCCTGAGCTCTAGTCCTTCCTGCCCTGACA
CAGTAGGTACAGTAGAGCTGGGTAGGTGTA
>CUFF.106085.1 gene=CUFF.106085
AGTGGACGTGCACGGTAGCTGTGCTTATCATCTTTCTGAGAATGATTCGTTGCTCCCT
>CUFF.106087.1 gene=CUFF.106087
AGAGAATGACCTAGGTGAAGATTGAGTGTATTTCAATATTAAAGAAACAAGTTGAAGCAACCCAGCATGG
TCACTTCTGCCTCTGCTAACATCTTCTTCCCCCTTTTTCTTCTTAACAGCTTTTTATAACTATGATGCCA
GGGGAACAGATGAACTTTCTTTACAAATAGGAGACACCGTGCACATCCTCGAAACATATGAAGGTACG
>CUFF.106091.1 gene=CUFF.106091
acttggATTCTTCTGTGTAAGGAATGAGAAATCCATTAACATAATGTTTTAGACATTGGTGGACTTCAGG
AATGCACAGGCATGTTTGTCTGTCAGGGAGCTCCAAGCTGGGTGTTGTGATTTTCAAGGGAGCCATCAGG
AGGGCATTCTGAGGCTCAGAGGGGGCTGTGGCCAACTCCGGCTGAGGGTTGAGGAGGAGACCATGCAAGG
CTTTGGCATTCTGGTCTTTCATCCAGCCTGGCCTTTGGTCCTCTACAGCCTCTCCACTGGCTGCTCATAC
ATGGACATACATGCTCAGACTGT
>CUFF.106093.1 gene=CUFF.106093
AGATAATTTTCAGGTCCTCTAAGTCTTTTCTTATTTGTGGGTGGATTTGCAAAGACTATCAATAATGAGG
TCAGTGGTTTTCTATCCTAACACTGACTTTGTGAAAGACAAAAGTTTTGAAAAGTGGAATCTTAGTTTTC
CTGTCGTGGGAAAGCAATAAAGCACCACAATCCACAACCCAGTGTATTTCCTAAGAAACCTGTCTGTTTT
GGGCACTGCGACCTTTTGGACTAGATAGAAATAAGATAGTTGTGGATAAGGC
>CUFF.106095.1 gene=CUFF.106095
TCCCTTCTCCCCACACAATGCATCTGAGCCAGGCTCAAGCTGCGACTGCCCAGTGTTGCCCCTCCCCTGT
GGGAACTAGAGGGCTGTGTCCGGGCACCCTGGCTGTGCGATTGCTCATTAGCAGTTAGCATCGGGAGTGC
ATAAACACATCTGAGCAGGCTTCTCCCTTCCTGAGCACAGCCCTTTGTGGGGATTTCTGGAAGGCTGGGA
CTGCCCTGGCAGAGGGGGCATGCACTGGTCCTGACCTTTGGGCTCTGAGAGCAGCTTCCAGTCCTTCTCG
TGCTGAGGCGCCAGGCTACAAGCATCTCCCCTCTGTTTGTTCTGGAAGTGAAGGTACCTGGTCTTGATCC
AG
>CUFF.106099.1 gene=CUFF.106099
ACTGGACCAGAAGCCCTGTTTCCCAGCAGTCTTAGACTCTTAAGAAACCCGTGATTCGTGTGTCTAGCTA
TTCAGCTACAATTAACCCCAAACTTCCCATCCCTGGTCGTGTATCTGAGCTCCTCTGGTCCTTTGGGCTT
CATTTTCCATCCTCTCCCTCACAAGGGACCCTTGCCCCCGTCAGCCCTCTTGAG
>CUFF.106104.1 gene=CUFF.106104
ACGCCAGCACCTTCAGCATCTCGTGCCTGACGCCCTCCCTGCTGTGTGAAGCTGCCCCTCGAAGGAGCAC
GGAGCAGCAGAAGGGCGATTCTTAGTGGTGACCTTGAGTGAGACGTGCATGCTGTGACTTGCCTGCTGCA
CATGGTGGCTCCGTTGCAAACTCTACCTTCTAAGAGAAGCCAAGCGCCACTTGATTCACTTTCTCCTAAT
CGTAACGTTTGGTGTTTAGGATCCAAAGCTGATAAATTCTGCAAATACCCGAAGATGAGTTTTAACTTTA
TCTTAAAAAAAATCACTATTACCTGACGTGGAGCAGTAAATTGGAGCAAGACTGGGCAGCCACTTTAAAT
CCACATTGCAGGTTTTA
>CUFF.106105.1 gene=CUFF.106105
AGGGATGCTCTTCTGGCAGATGAGAGGCGGACTGTCCCCTGGAGTATCATGAAGCCGCCAGTGGAAGTGT
GCATATCTTGATGCATGGGGTGGGTGTCACTCTAGAAGTCCCCAGGGGATGGAATCACATCTCAAAGGTC
CTTTCCTCCTGAGACTTGGTTCAATTACTGCTGGTCTTGGGGGAGCTTTTTTAACACTAGGTGCCCAGGA
GAGAGGTCATTGCGTGATATCATCATTGGTTCATGGACAGCTCCCTCTCTTCTCTGGTATATTTAACATA
CGTCCTTCAGTCCATTTTCCATGGGTTTGACTTGGATAGATATGAGCCCTACAGACACTTTTGTGGCCGG
TGGAGGAGGACAGTGAGGACTTTGGCTTTGGACAGTTGGAGGAGTGGAATGCCTGGGGACCAGGGGCTTG
GAAAGGTAACAATGATGGATGGGCA
>CUFF.106111.1 gene=CUFF.106111
TGGCATGACCCAGTCTAGCTTCTTCACTTTACCCGTCGGCTCTTGTGACGCCTGTCCTTACGGCTCGGGA
TTCCTGGTGCGTTTCTGAACTCACACACGCTGCAGAGTGGACGCGCGCCTGGGGCCTCTGCACAGAGTCC
AAAATCTCGAGGGACGGCTGAGACCCAAATGAAGTCACACTGTTACAGAGCCTTTTGTGTGACACTTCCA
GAGCATGGGAGCTTCTGATTTCTTCCTTTTCTGAGAAGATGAGAAGTAGAGGAATACCTAGAATGTCAAG
TAGAGACAGTTTGTAGCAATGAAATCGGATTTTCTTAACTTCCACTTCTGGCGAGTGAAGTGAACACCAG
>CUFF.106110.1 gene=CUFF.106110
CGGGCCTTCCCGCCTTTATCACTGACCTAGTGGTGATTCATCTCGTGGTTGGGAGGGCACCCAAAGCCCG
AAGAAACGGCATAGTGGTGTTGAGTCTTGTTTTCAGCTTTTATGAACATTCCTTGTTTCGTACAGCCCGC
CTTACTGGGCAGTAGGCCTAATTTGCCCTCTACTCGTGTTCTAAAATACTT
>CUFF.106112.1 gene=CUFF.106112
CAGAAACCCAATTCTTTAGGATTCCTGCCTCTTCAGCCGAGTTGCCTCCAGTCAGACAGATAGTAAAATC
TCCATTTCACAGTTTGCATCCGAGCAGCAGTTACCCGTGGGGACCAGACTTGGTCAAGGGCCCTCCACCG
CCTGTCTGCACCCTTTCCCTCTTTGATCTCTGTGAGTTATAGGCAGCCCCTTAAAGGTGGGATTAGCATG
CAATGAGCCTTCAGGGTGAGGAATCTGAGTCCCTGGAAATGAAGGATTGGATGACAGTGTTTCT
>CUFF.106113.1 gene=CUFF.106113
gttgctgacccTGGCTGAGATGTTAAGGATCTTTTAACTTTTGAATAATAACTGTTACTTTTGTAACAAT
ATTGTATGCTAATTATGAATGGAATGCCAGCAGTATGAAACGTAGAAAGATGTAAAAAACCTCCCAGGCA
TTCTCCAAATAATGTACCTTTAGGAAATAACCAGCCCTGCAAGCGTATCTGCATTCGTGTGTCGGGAGTG
GACAGAGAAATGAGGCCTTTGTAGACCCTTAAAGCCGACCACCGGGCAGTGAGCCTCCCCATCTTTCTAA
GTGAGAACGGGGGGCCGTGGGGGTC
>CUFF.106115.1 gene=CUFF.106115
AGCATCTTGGTGGCTTTGTTATCCCTAGAACTTCCCCCTAAGTTTCCCCCTCCTCTCAGCATTGATACAA
GATTACTTCTCAAGTCTCCCATTTAATGTAAGGTTCCAATAACGTGCTTTCTTAGT
>CUFF.106116.1 gene=CUFF.106116
CCCCCCCACACCGCTGGGCGCCTTGGCTGTCCAGAGATGGTCAGGAGCCTGCCGTGTTTCTTCTCCTTTC
TGAGAGACCAGCGGCAGTTTTGAGCTCAGGTCCCAGGAAAGATGCTCAGATTACCATGGGAATTATGGAC
CGTCCTCAACATTTTGGCTGAGAAATACCATTCAGGCTGCCCGGAGACCCTCAGAAATACAGGAACTCAA
GCATTCGCTCTCCGAGTTTTATTTGCTGGAATAAAG
>CUFF.106120.1 gene=CUFF.106120
agcatgcacagtgggagggaaataacctctaattagcctcatctgcactcaggctagatttttgccatta
aatgaattacaaaaactctgtggttttggagctttggggggattgcaaggacgtggatctgTGAGATTTT
TTTCATGGCTAAACCAACACGTTCTGTGTTTGTCTTCTTGGAGTGTAGCATCCATCCTGGGCCCTTGGGT
TCTCTGATCCACGTTCTCAGACTTTGGTGGCTGCTGCCTGATTGGAAACCCCTAAAGTACCCTTTGTGGC
CTTCTTGGCCTCATTTCCTGCTACACTCCTGTCCGGCTGGGTGCCTGGCTAGTGCCAGGTCACCATCTGC
GATTTGCTGCCTTAGTGTGATGTAGGATTTGTGCCAAATGTAACTTGTTCCCTGCCACCCTCCCCAGTAT
TGCAGGGCTTATCACATTGGCCTCCTCACCCCTTCCAGAATTGACTGTGCCCTTGGTTCTCAGCCCTGGG
CTGTTCCAATAGGTGTATATAACAGCTGCCTAGTGAGAATGGTCCTCAGTCCCCCAGACCTGGGAGGGAT
GAGGGAGGAGGGAGGGGAGTGGAGAGAGAGAGCCTGGCGAGCATGCCCCAGAGGCAGATTGAGGAGCCCA
GAGGCCTGCCTCCCCCAGAACTCACAGCACTGTCCCTTCCCCTTCTTATATTTGTTAGCAGAATCCCTAA
GAAAGCAGATTCTGGGCTGAGGGAGCTCTGTGGTCCAGAGGATGAGCTCTGGTCAGTGGCGCTCA
>CUFF.106122.1 gene=CUFF.106122
AAGTTCTCACACCTTCTCATCCCTGGGAGTCACTGGCAGAACAGAAGTCCAGACCCCTACAAAGACGTGA
AGAGATGTGAATGAGGGCAGATGCTGCCATTTCCCTTGATGTGTATTCTGCTGCTTGTGTCCTCTAGATT
GCAGGGTGTTCTTCTCTGTGTACTTAACCCAGAAGGTGCTCCTGGCGGGAGGGGGTGAGGTGGGGT
>CUFF.106128.1 gene=CUFF.106128
GGAAGAAAAATTAGATTTGATTCTAAGTAAATAGAAATGCAGACATTTTCATTCACTGCAGTTGCAGAAA
AACCAAATTAGGGCATATTATATTTCTACAAACCTGATTTTACTTTGGAAACGTTATACAAATTTTAAAT
TTATTGTTGTGCTAGTGTTTGCCTTAGAATATCAGACGTTTTATCAGGATTGTCTTAAGATCTGTGAACA
GTTCTTTCTCTTGTTCTCTTGTGACTTCTGAGGATGCAAGTAGTGAAAACATAGACAAAGAAACAGGCTG
TTGTTGAGTCCTTTGCTGGGTACATCGGAGAATGCCACAGTGTCTCTGCCCAAGCTCGCTCACTTGCGCT
CTATCCTTCCCTCCTTCCTTCCTCTCTCTTTTTTTTCTTCTttaaactttgcgttttcagataatta
>CUFF.106131.1 gene=CUFF.106131
AAGTATTTGGACTCTGTTAGAAGCATTGTTTGTAAATTAGACACTTCAGTTATTTATTTATTTTGCAAAA
TCAGGCAAGGAGTAAACAGCCGATGTGTTGCTTCCTCAGCAAAGGCAGAAAATGCTGGTTCCCCAGATTC
ATGGTGGGGGCTGCGAGTGCCTGTGAAATTTACTAGCCTGTTAATTTCTCCCGTTGGGCTTGAGTTTGGT
GGGTCAGTGTTTACAGACTTGGTTTATTAATGCTGGCATGAACTTTGACCTAGCTGTCACACCACGGCTT
GGACCGTATAAACTTTTCCATCACCACCAGTAACTCAGAGTCTTAGCTCTCCACACCAGTAAAATTGTGT
TCATATGGATCCTGTTCCTAAGACTGAGTAAAAAGATGCAGCATGTTCTGCCGTCACAGCTGAAGATGCT
GTGCTCGCCTCTCAGTGATAGtgtgggaggtaagtaatggtcccccaaaatgtctatgccctaatcccca
gaatctgtgaatgttatgtgacatggcacaag
>CUFF.106132.1 gene=CUFF.106132
tctctcacaccactactaagtgctgctccctggcttgaacccttgctgtggttctagagttcatgctctc
ctgcactgtacTCCCAGGAGCTGGGGGAGGGGCTTCTCTTTGGAGCACTGCATTTGAAGCCACCTTGATA
CATTTCCTTGGCTCCCTGGGTGATCTGATGGTGTCATTGAGGAGACTGTAGGTATGATACCTGTAGAGTG
GCTTGACTGTCGTGTCTAGAGGACACCAGAAGGTAAGTTCAGGGATAGAGTGAGCAGAATCTCCTCAGTG
GGGAGGTGGTTGAGGGCAAGAACATGGCTGTGTCCCTCCCCATTAAGTCACACGCCTCGCAGAAGCTTCC
TTAGGACTCACTGCTGTGACTTCTAACGTAAAACCTTTGGCTGATACTTCAGTTTTAAGAAAACTTTTTT
CCAAAGAAGAAA
>CUFF.106133.1 gene=CUFF.106133
ACCACTGTGACGGAGCTCCCTTCCTGCctctgttttagagatgtggaaactgaggctcagaCATGCACAA
AGGTCAGTGGCAGAGGTGGGCTTTCTGACTCTGTGAGCTGAGCCTGCACCCTGTGTGCTTCTGCATGGAT
TCAGCTGGGGGCACGTCGTGCAGAAACCTCCCCATTAATCTGCATTTGATGAGGGAGGGTTGGGGTGGAG
ATGCTAGCTGGGATTGTTTCAGGTGTGGTGGCAATGGGGTCCAGGCTGTGGTGAGCCTGCTGGGGTGATG
TGTATGGGGAGAGAACTCAGGACAGACCTGCAGGGAGCACAGCACTGAGAGATGGAGGAAGAGCTGGAGG
ACTGAGGAGAGGCAGGAGCAAGCAGAGGAGCCAGGGGCCCACCA
>CUFF.106134.1 gene=CUFF.106134
GAGTGGGGGAATCGGGTTGCAAGTTTACATTTCGGACGGAGTGACTACACATTCCAGAGAGCGAGGCTTT
CCTTAATGGCAAACGAGCAGACCCCGGCCCTTGCCGCGCTCTGCCGGCCTCCGCAGGCCATTCGCAGCCC
GGCCTGCCGAGGCCTGTGGGCTCCTGTCTTCTCTACCCCGGGTTCCCGTCCGCCCCGGCTGCCCTCTGGG
ATCCCTGGATGTTCCCGGTGATTTTAAGTCTCACTTTCCTCCTGCTTTTCCATCCAAAGGAGTCCTGACC
ACCTCCCTCACCCAGGCCAGACTCTGCCCCACTTGCAAGGCCTCTTGTGACCTTGGCCTCCCCTCTGCCG
CTGGGTTGTGCCCTCTAGGGCTCCGGCTCAGCCTGCCCTGCCC
>CUFF.106143.1 gene=CUFF.106143
AGCAAGTTAGCACCTTCCATGGAACAGGCCCAAAGGCAGGAGTCGGGAGGAGCTGCTGAGGTCCTCAGTG
CCTCTCTTTTGAGTGGAGACCTCTGGAACCCGATGGACAGCATCGA
>CUFF.106160.1 gene=CUFF.106160
CCTTTTTATATCCTCATAGATGACGGAAACAAAAATAAATACTTATATTTCAATGGCAGTCtatttttaa
tatgtttttaaattttataGGCATGAATAATAGAGTTGATTTGAGTTTATAAGGCCTTCACTGAGCAAGT
CAAGGTGCTCAGACGCAAAGTAGGCCCTGAGGCTAGTCACTTTTCTTCCTTCATTGTCTTATCGTTGTAG
GTTATCTGATTCCACTTTACTGGGAAGTATATGGCTAGTGTTCCAGGCATTCTATTTAAAAGTCCATTTC
ATGAAATTTTTTGTAACAGTTTGTTTTCCTGACACATGGAATCAGATGTGTAGCAACCAAGAGAAACAAT
GCATAACATTTTCCATTGTCAAAATATGTACACAGGGGTTACACTTCCAGCTTACACATGTGGGATGACA
TCACGGAAACCACAAAAGCAACAAATTAAACTACATGAGAATAAATACTCCTGACTAGTCTCAGAGGGGA
CATTTTTATGCCTTCTTAACTTTATTAGGAATTCTCAGGCTGAAACCATAAGGCCATTGTTCTCTGGCAA
ATCAATACAATACATCAATATATCCCCTAAAAGAAAAACAGCAAAAACGCTGAGATCTGTGTCAGACTGT
TCTTGGGAGCCTGTGCTCTCCCATGGTGCTAAAGAGAGCCTGATGCTGGGCCAGCTAGAGTGCCCGAGCA
TCTTCCTGCCATCTCCCAACTGATGTTTACTAAGCACTCTGAGCCAATGAGACCCTGACAAGTGAAAGGG
CGCAATGCCTGGGCAGCTGGGCTGGATCTTTCTCCTGCGACTTGACCCTTCTGCAGTCTTTCCTTGTGAG
GCTTATTTCGTTTAAAACTTGTGCTATGGAGGGCTCCCCTAGGAGTTCTGGGCGGAGGAAGACCAAGGCA
GACTTGCTCAGAAGATCTTCCCTCATTGCTACCAAAATGACTGCAGCCAAACACAAGTGACCCAGGTGAA
CATTACACCAACCCGCCCAGACATCTCCCAATGCCAGTGGTGACCCCCAGGTTGACTCTCAGGCTGTGGC
TTTCACACCCTATGGCTGGCTGGTGGAGAATGTTGCGGCTACCATCCTTTCTCCTCCCCAGCACCACAGA
GGCCAGTCCTATGCTGCCACACTTACTCCCCTAGACTCATGAGCAGGCCCATAAACACATCTGGACACAG
ATACATCCGTTTGCCTCTCCTGGTCACCCAGACACAAGTCCCTTTTCCAGGCCAAACCCAGGGCTGATGC
CTCTCCAATCGCTGCCAAATCTCTGCGTTCATGGCCACTTCACATCAGCCAAAGCGGTGACTGCTGCAGC
GTGTGGCTGCCCCTGCAAGTCCACCCTCTGGACACCCAAAGTCCAACCTTCTCCAGGGCTGCAGTACGGA
GCAACCCCACCATCTACCCCACTGGCCGTGAATCCAGCAGAGTCCCTCCCACAGACATATCACGCCCCCA
GTGAGCCCCCACCTAGACTTATTCTAATTGGAAGAAGGAGTTAGCCATCGAAAGTCAGTTTATCTATGAT
TGCAAAATTCTCTTGACTCACTCTGCAGTTCCTATTGACATCCACTTCTTTTAAACCTATTTGAAAACTC
TGATAGTGATACAAGTAACACACTA
>CUFF.106158.1 gene=CUFF.106158
CCAGAAGCCATTTACCTACACATGTATGAACTGCCTCCCCGCTTTCCGTAAAGAAACCCCCCTCTTTACT
CTTGGGGCAGGAGTGGCAGCTTATAATCCAGCCCGTCAGAGCCTGTTTCATGAGAAAAAACTAAGAGAAG
AAACTCTGCatataaaattattataatattCAATAATGGAGAGTGACAGCCAGAAGACTTAACACGATTA
AAGGAATTCTCAGTGTCATTCGGCGCTTCCAGATCGCGTGCTCTGTCACTCACATTTCCCACATCAGCTT
CAAAAAGCATGTCCTAGGTTCTTCCTGTGATTCTCCCTCCATAAAATAATCTAGTCCTCAATTGAGTGTG
TTTTAAATCCAGAAAAAAGAATACCATGTGATCATTTTAGTTTTACAAAGAAGTGGAATGACGTCTATGT
TCATGGCCTATAAGCAGGTACTTAAGTAGGGCG
>CUFF.106157.1 gene=CUFF.106157
TCTACCAGCTCAAATTGGGAGGTTGCAGGGAAAGCCCATTGTCTGAATGTGTGTGGCAACTGTTAAGTGT
AACTCCATAAAACCAGGCTCCAGGCTATTCAGCACAGTACAAAGTTACAGCTACTAAACCAGCACATTAA
TTTCATAGTGCTTCATCCATTTATAATGCTTTGGTTTGCTAATTATTTTCACATACATTTTTATGTTACA
GTCTGTTAACATTTGTACACATTTCTCATATTGGGGTTCTCCAGGTAACACAACCTGCTATTTCCATAGA
AAAAGTCATTGTTAAGAATAT
>CUFF.106258.1 gene=CUFF.106258
TATTTTACTGCTTGTTCTTCATAGCAAGTGATCGGATGATGGGTATTTGAACTTCTGGACAACTAAAGGA
GTTCTGTGCAGAGATGGACACTGGATGGAGCCACGTATGGCTGAGAAGGGGTTTGTGCACTTTTTGTGAA
CTCTCGCCTGCCCCAGTCCCTAGAGTACTCTGGGCTCTAGTCAGTGAAAGCATCTCAGCTGCCTTTGCCC
AGCTTCAGCCTGTTCAGCATGAATCTGATGCTTTAGTTAATCCAACCAGACTTTCGATTACAAAGT
>CUFF.106172.1 gene=CUFF.106172
AATAAACCTTTTCATCTTCTGCTTTCTTTTGTATAAAGTCTCCACCGGGCTTGGGGAGACACTGCTTTGG
GAGTTATCCCCGGTGGTCTCCATTGTTTGTGCAAGCAATAAACCTTTTCTTGGTC
>CUFF.106175.1 gene=CUFF.106175
AGTTGTACAAAATCAGCAATGTCTCATTCTGTTCCCCCCTGCAGCAAGCACACACAGAATAACACTGTCT
TCACTCTGCCTGTTACACCCAGACACTTCCATTGATTATATCTAATTTTGGATTAATGAATTCAAAAACG
ATTTTCTACTTACGCAGAAGTAAGCTGGGGTTAGATACTAGAGTT
>CUFF.106176.1 gene=CUFF.106176
TCACAAACTGCTTTCTCGGACACCGAGACCGTCAGGTATTTTCCTTGACAGTGAGTTGACATCTGTCATA
GCTTGGCAGAACTCTCTCTTGCCATTTGTCCACTTCCTTGCTATTTAGTTTGCATTGTCCTTAGGACAGA
TTTGCATCAAT
>CUFF.106212.1 gene=CUFF.106212
AGCACAGGAAGAAGTCAGCAGCAGAGAGAATCATGGGAGTGGAGGGTCCTCGGTCTCGGGGACGGGCACT
ACTCGTGGAGGGAAGCCTGAGGAGGGACTGAGTTTCCTGGGCCACTAACAGGGCGAGGACGAGAGAGATT
TAGGCAGTAAAGGAGGGCGATCCCTTGGGGCAGAAGAAACTGGGCGCATCTGAGTTACGTAAATGTTATA
CATTCTTCTAGAGCTAAGTGCTTATTAATTTTTTCCCTATTCAAAAACTTCTACGTGCTGTTTTTTTTTT
AAAGTGATTATCATTGTTTCTAATGTAAGTGATTGAAATATAATGTGGGAAAGCATCGATCATAACTTGC
TGTAGTTCACATTTTAAGACGCTTATTTCTGCTCATTTTCATATTGCACCAGTGTCTGCCTTCCTCTTCC
CAGCCTGCTCAGCATGTACTCCATCCTCCACGGCCTGCTCTGCCTGTAGATGCAGGTATCCTGGCTCAGC
GCTCTCACGTGTTTACCTGCCTCCCCAGGGCCTGATGCTCTGCCTCCCCAGGGCCTGATGCTCTCGCCAC
TTCAGAAATGTTTGCTGAGTGAATGAACTGCTTTGTAGTTGTCTGCTTCAACCGGCTGTTGCATAAGTCT
ATGtttgcgggtgcttttcctctgcctagcatgcctttcccttgctcgcctgacttgttcctcaggactc
atctcaagtatcgttcctaataagtctctcctgatgcctcccctcgttatcccttagggtccctttcttt
gttcccagagcttgtaca
>CUFF.106216.1 gene=CUFF.106216
AAATGGAGCCAGAATCCACAGATGTCATTATCCATCTGCACACTTTTGTTTACTACCCAGAAGGCAAGAA
TATTGCATTTTAAAAGTGTCTGGACTTTTGTTCTTTCTTATCACAAGTGACTTGAGCAGCTCTGGCCATT
CACATTTACCCTGAGTGAAAGTGTGAGTCAAAGCCTCGCTTCCTGGAGAGCCTTGAGATTTGGTACAAAA
GGCATTTTATGAGCACAAAGTGGGAAAACGTCATTTATATTCATTTGCTGCTGTGGCATTTCTCTCTGGA
ACCTTCCTCTTGTCTGTCAACATTGTACAA
>CUFF.106217.1 gene=CUFF.106217
GAGTGAAGAAATTTCCGCCAAGATGGCTCCTGTGACCTGCGTTAGATCTTTTCTTGTAGGGGGACCCGCT
TGGTGTGATTTGGGGAACATCAAGGACCCTCTGTCCCAGGAGATCTCAGTGTGTGCCTTATCACACGTGA
GTGATGGTTTGCCAAC
>CUFF.106230.1 gene=CUFF.106230
AGATATTTTGGCCTTTTCAGAGTCAGGGCACACCTGTTCCTGTCCCCGCGGAGTTGAGTTTGCTTTCCCT
GGCATTGTTAATCTGGTTGGGTACACAAGACGAAACAGGAAGACCTGCTATCTGGATAATTATTAACCAG
CCCATCAGTTAGCCTTTCAGGGAATAATCAATAACTTTACTCTTGACTTCGAAAATTCCAAATAGAAATC
CTGTTCATAAGTCTGAAAAGTGTTTTAAGGAGACATGAAATGAAACAAAT
>CUFF.106232.1 gene=CUFF.106232
CTCCTCCAGACGTTAAACTGTGGTATGCACTGCTGGCCTCTGGCTCTGTCTGCCCTCCAGGGTCTGGATG
GAGCCGGCTGCCAACCCATCCATATTCCTTGGTATCTCCGGAGCACACAGCGATGTACCTGATT
>CUFF.106239.1 gene=CUFF.106239
TCCCCCCAGAATCTGAATGAGTAGATTTGAAAGTGGAAATATGGATTTCTGCCTGACCCAGTCTCATTTT
TTGGTTTAAGAGGGATTCTCCTTCCCATCAAACAACACCAGGCATTCCTGGGGACATGAGAGAAATTTCA
CGTGT
>CUFF.106240.1 gene=CUFF.106240
CGCTGGTCAGCAGTGTTCATTGAAAGGCGGCTGGGCTGAGTGTCACAGCGTACTGGCCGGGAGAGAAATT
GTTTTTATAAATTATATTTTAGCAAAATATGGGCTCACTCAGTGAAGCACACTTTGAAAGTCTTTGTGCA
CAAATCAGAGATGGGTGCCGTGGAGCCGGTGATTTTCACATCGGCCTGTGTGAGCAAGAACGTGGAGATG
AGCACAAAGCACATCCACGTCTATGCGGGTGAATGAAATTAACCTCCAGGAGCCCACGTGTGCCTAGAGC
ATTGT
>CUFF.106243.1 gene=CUFF.106243
CGCATGTCCCAGACTTCCCCAGGACAACCCTTGTCCTTGGAGCAAGGATGGACCCACCCCACTAGGCCTC
TTCCCTCGGGGAGTGGCTGGTGGGAGCCTCTCCAGTCGTTGCTTGATAACAGATGGGTTTAGAGTGAGGC
TAAGGGGAATGTGATGAGGCCAAATGTGATAGATGGAACCCCAAGGTCAGAGCACTTAGGGAATGGTACT
TGAGGGGACTCTCACTTCTCATTTCCTGGCCGCTAAACTGCTGGAGGTACCGGAAGGGTCTGCCCTGACA
GAATGGTTGGAAGAGCAGCTGAATCAGGGAGACTGTGCGACTGTGCCTGTGATGGCATCCTTCCTGCCTG
TGTCGAGTCTCTTCTAGGTGTTGCTA
>CUFF.106244.1 gene=CUFF.106244
AAGCCATTCTCCGTGGGCCTCCTGAGGACATGCACACAATAGCTGCTCCCCACCTCCACATGGTATCCCA
CCAGCCCCTCTTGCACGGTGCCCGAGGACAGCTGCCTCCTCTGTCCTCTGCGGCTGCTGGTTCCAGGTCC
AGAGTGATCGCCAGTCGGGCCACTGACTGCTTCCTCCTTTCTCAATTGGGGAAGTGGCTCTGGATAGAGC
CCAGCAGTGTGCCTCCTCTGTGCTGTGGCCTTCTGAGCGTGCCTGCATGCCTTCTGTGACCCCTGGGGGC
ATGGGGCAGCAGGGCATCCCTTAGGTCACCCTTTGTTTTCCTGCAGG
>CUFF.106246.1 gene=CUFF.106246
GACAAGGCCTGGGTTTGCTCCGGACGTCTTGAAGTACCAAGCTTTCCTTGACTCGGTCAGCATGGGGATG
AGCAAACTTGACCAGCAGCCGCCTGGGCCCGGAAGCTCCGACAACACTGGGATTGTAAGGGCACCAGGCA
AACAGAGGCAAACAGAGGGCCTGTCGTTGACACCAGCCTAGCCCAGGTGAGAACCTGTCACCAACCTGGG
AAGGGCTTTGCTGATGGTTTGCCTCAGATCCAATCAATGCTGCGTCCGGCTCTATTTCTGCAGCAGATTG
CCAGCCTTGGTTTTCTAGATGGTTCTGGGGGGTGCAGGGCGTTCCTTCGTCCTGTCCCCTGGGGCCTTCT
CTGCAGC
>CUFF.106253.1 gene=CUFF.106253
AACGGGAGCCCTCTTGAGAGCGCCGGCCCACCGCATCTGTGCCAAGAGAACATTTACAAGAGAAGGCCAG
GATTCTGGATGGCTCTTCACCCAGTCCCCTGTTCTTTTTGGGGCGTAGCCCTGCTTGCATACAACTCAGT
GAGGTGAGGATGAGGCCACCCTCCCAGGGGAGCGTGTCGTCTCCTCAGTGACCCGGTGAGGAGTGTTGGA
TTCTTGTGGTAACTATGAGCCATTTGTCTCATGATATGGGCAGAGATGAGTTTGGTTCTTAGAAGATGCT
GATGATGAAAACTTTGTCCTAGAGTCATGTGCCAAGTCTGATGATGACTAGTGTTTACTGAGTACTTGCT
GTATGCAGGCTCCAGGCCCAACTTCCTTGTCTCTTTGAAAGGGCCCTGCCCATCTCAGGCAGGACGGAGT
CCC
>CUFF.106283.1 gene=CUFF.106283
TGAGGAAGTCAGAATCTGAGCCAACATGAAGACTGACTCTTGTCTTTGGTCTGATTTATAAACTGTACTT
TTATTCTAACCATGTGCAAGGTGGATGTTATAGCATGGAAACTAAAATCTTAGTAAGTGATTTTTAATTT
AGCTATTAAATAGTAGCCTTTCTTATAATGAATTTGTCATCTTAACAGAGTTCACACTATGAATGGGGTG
AGGATTTTGCAAGCAGGAACATAATCATATGCTTATCAAGTGAAAT
>CUFF.106288.1 gene=CUFF.106288
CAAGTAGGTCTAATTAATTCATTGTTAAGCACGACAGTATAAAAATGTTCAGTTACTAGTCCCTCCCTTT
CCCCAGCTGTTAATCCATACACCCATAATACTTGTGCTTTTATGGTTATTTG
>CUFF.106290.1 gene=CUFF.106290
AGCACATTTTTGAGATCTACTGATTCTTGATTATTTATACATAGTTTCACCTAAATGTAGTACTTTCAGA
AGATATTTAATGATTGCAAAAGTTTTTGTACTTGTGCCCTTTACATCACAGGACTTGGTTAGTTAACCAG
CTCATGAGTACCTATGGCTTGGCCCCCAGCTTTTAGTGACAGAGACTTTCTACTGAGGTCTTGCCACAGG
AGTGCATCCCCTCCTCTAGAATTTCTCTTTTTTGCCTGAGATTATTCAGA
>CUFF.106300.1 gene=CUFF.106300
tgtctaaagcttttgtcaccctgggcaagtcatttcctggagccatggatttcttgtaaaatgaaagTAC
TTCTAGTTCAGGAGGATTCTGGGGTACCTTAGGAGGAAGTACCTGAGGGTTCTGAGGTTTAAGTGAAATT
ATATGAGTTTTTTGTGGTCTTAAGCTCCATACAGAATTTAAGGTCATGTTATTTGAAGCAGTTGTTTGTA
ACATTACTTATAGTACGTGGATCTTGAGATTATTGGTTTTAGCCCCAGCTTTAGGACAGATAAGGCATTA
TGATATTATTTTCAGATGAATAGGCTTGGGTCTTAAGAATTTGGCCAGTATCTCAGATTCCATTCGGGTG
GAGAGGGA
>CUFF.106305.1 gene=CUFF.106305
CTGGATATATGAAAAAATTATCCTTATTTTGCAGATGGAGAAAAGGATCTCTGCTTAGTCTTGAGCATTA
GGTTGCAGCAATACGCCTGTGATTG
>CUFF.106309.1 gene=CUFF.106309
AGTAGTTTACAAGAAAACTTTTTTTTAAGCTTCAGAAACCTTTTTAGCATAATTGAAGCTAAAATTAGTC
TGTTAAACTTTCCAGAAATACTAGGCATTTTACTTAGGCTACTTGCATTTCTAAGAGGCACTTTCATAGA
ATTATATTAGTGATTTCAGCATTTGAGAAATCTGGATCAGTAAGCATTCTTTGATTTCTTGCA
>CUFF.106310.1 gene=CUFF.106310
TTTAGTCAGTGTGTTAATTATCAGCTTAGTTCTCTTCTTGTAGAAGATGCTCAACATTTTGATAGTGGTT
ATGTCTTGTTATTCAAATAAAAGTATGACAGTTCCATAGTTTACTTCAGATTTGAGTCTGGGACAATTAC
TTCCATTGAGTTTGGCACTAGTGACACCAAGGGTGGTCATTCCATATGTGTATATAGGTAACAGCATCAT
GGGAAGGAGAAAATAATCTGTAGTCTCAGTTTGCATCCTTAACCTCGGATGTTGGCGGCATGTGTCACTG
ATCATGAGGCAAATGCGACTCAAGAGAATGTGTGATTCACTGCTACCTGTCAACACTGTTGGAAGAAAAC
ACAAACAAGCTGGTCCGTGGTATTTTTGTA
>CUFF.106312.1 gene=CUFF.106312
AATACTTTGTCTCTCAGTAATGGGGTGTTTCAGTTGAAATATTTGTGCTCTGCTTATGCTTTGAGTAAAT
AATACCTTGCACATTTTAATACTCTCACCTCCTCACATCACAGCATAAAAACTTCCAGGACATTCTTTAT
TACATGCAAAGTATAGTTTAAGCTCTTTGGTGTGGTATTCAGGTTCCTCTATAATCTGGCCGTGATCCAT
TCTTCAGTCTTAACTCTTTATTTCTTCCCTTTGTGAATCCTTAGTTTCAGCCAGACTGACTTGTTTGTTG
TTCCTGTTGAGTCACCCCTCTTGGCCTTTCTTTATGCCCTTCTTTTTGTTTGAAGCCTTTTTCTGTTTGT
ATTCATGGATACTCTCTTTACTCTGGACCTAGTTAAGTCCTGTCTCTTGAGAAGGCTTTTTTGACTACTT
CAGCCCCAAGGGGTCTGTTCACTCCTCTCTTGGGTGGGACTGTTTTCTTGTTTTTTTTTCTTAGCATATG
CTAGCCTGGATTTCAGTTTGTCTTCTTTTATGTTTTT
>CUFF.106311.1 gene=CUFF.106311
CCTCTTGGTTATTATTATTAAGTGAGATGATTCTAAAGAAATTTAGAACCCTGCTCCCCTTGATTTTTGA
ATCTTACGAGATATGCAGTCGTCTCCTTTTACTAAAATTTCCTAACGTGTTTATTGGGCTGTAGGGGGAC
TAAGAGGACAGTGATGACACATATTAATCTTTAGGGAGGATATTAGATTATCATGAGGGATTTTTATTTC
TGTAAATGTTTCAGCACCTTTTATTAATGCTTCAGAGCATTGAGACACCCATTTGTTTACTCTTGAAATG
TGCTTGGGATAGTATGATGAACTCATTCATGGTAATGTGGCTTTGATCCTGCTCTGTGCACTGATAAGAG
TTATGGCATATCACATTTAAAGTCTGAGGATTAACGTAGTTCTGGAGCTCACAATCCTCTTGTACAATGT
TTGA
>CUFF.106313.1 gene=CUFF.106313
GTGGCCTCCCGTTGTTGCCATTTCTGTTTAAGAGAATAAAGGTGGGGGGCACCGGGGGTGGGCTGGGAAG
GAGGAGCCGGAACTAGTGGAAAGATTGCCCCTCTCGCTGGCAATAACGATTGTTCAGTTCAGTGCAAGTG
TCTTATTTTCTCCCCTGTGGCTTGCTGTGGGTCATTTCACAGACAAAAGGACTGTAATGAATGCTTGCGT
TAAGCACAAGGGGCGGGCAGTTTAGGTTCAGTCTGGAAGTTTGAACTGGCCCATTATCTTTGAGATACAC
TTGTGTTTTGAAATTTTCTTGCTCAGAATTTTGAGTATCAGTCAACTGATCCCCCGTTTCCGTAACTCCA
TAGACTGTCAGGTTAAACGCCGTCCCCTCTACCCGATATTTTGGTTTATTTGCTCACCGTTTGATCTGTA
GGTTGTCAACAGATTTAGTATACAGAAAATACTGTTTTGTGAACACAGTTGAAGAGAAATCTTTAGCTCT
TGGAAACGTGATATAATGAGTGGTTGTTCTGTTCTTTATCACTTGTGCGACCTCAGGGGTACCCCTGTTT
TGCTCAAATATGGATGACTCAGTGTACAAACCATAAGCCAGGGAAAACCATAAGGAATTTTGATCTTGGC
>CUFF.106314.1 gene=CUFF.106314
TCCGACAGATTCCTCGCCCCGCCCCCGACTTCTTTTCCTGCCACCTACGAGCGGGTGAGTGGGATTTCGC
TCCCACTCTGCATTAGGCCCTAAACACTTGGGTTCATCGCC
>CUFF.106315.1 gene=CUFF.106315
AGAAGTGAACATCAATTGATAGAAAATTTAATCTTAGAAAGCCCCCAAAAGGCACCTTTCACATAAGGAC
TGATGTTTGAAGAGCCTCCCCAGCCTGGATCACCTAACAGTTGAGATGTCGTCGTGGAACTTGGTGCTCT
CAGAGTGCTGGGAGTTGTGGAGCCTCCTTAGAATGAGAAGTGTTTTCTGGATTCTGTGGGCTGTTCCGTC
TGAGTGGCGGGTGTCTTCCAGAGCCCAGGGTGTCTGTTTTCAGCAGGATTGTAAAATGTGGGTTGTAGCC
TCTTAGGATCCTATTCTGTGTCTCCCCTAACCATTCAGAGAAAAGAAGACTGGATTCTTTTAACTTAGAA
GTCTGGAAATGCTTAATT
>CUFF.106441.1 gene=CUFF.106441
TGGGCCCGCGCACCTGCATTTGACAGGTGCTGTCTGCAGGACACCAGGCAGCATGCTAACTGAGCAGTCT
CCTCGTGTGGACAGGGGCTGTAACACTTGTGGGGCTTAAAGGAGAGGAAGCAAAAAAGCCCCATACCATG
CTGGGTGTATGGGCCAATCCAGACTGTTCAAACACTTCTCCCCACGCGGCAAGAGGGCCGAGAGGAAATG
CCCAGACATTAGCAGTGCTCAGGCTCTGATGACTTCTGGTTTCTTTTTATACTTTTCTGTTGAATTTCCT
ACAGCAATACATATTGCATTTATAATCTTAAAAAAGAAAGAAACAAAAAATGAGAGAACGTCAAGTGCTG
ATATGTTTACCACCTAAAGCGGGACAGTTCCGAGGGACAGTGAGTGGTGGGTCATCACGCTGGGGTGGGA
GGTGGAACCGTGAGCATGCGGTGGGCCGTGTGCATGTCCCTCTCTGCGTCCCCACCTCTGGTCCTTTCCT
ACCTGCCAGCTCCCGCCTGCCTCCCTGAGGGGCAGGAGTGGCCCAGCGGGAAGGACCAGCCTCTGCAGGG
ACCTTGTCCATCTGACCTGAAGGAGGAGGGAGCGCTGGAGCCGCCGGGCCTGGGGGTAGGCGCGCAGCTG
GTGTTGAGGACCCTGATGTCCCAGCCGCTGCCAGCTGCACATCAGCACAATGGCAGTGTGGACGCCCCCT
GTTTTCCTGTCCTCCTCCTGGTGCCATGCTGCCTCCCTCTGTCTTGTGGGAGTTTGGGTGGGGCGGCCCC
CAGGTCAGCCTGGGACTTTCTTGGGACCCAGATCCAGCCAGGcctggacttgtaagtcacatgagacaat
aaactctcttgttggataaccaagtttgaattgggtttTCACACAGGGCTGGTACCATGTGGACCCTTGA
GTTGGAAGATCTGGGAGTAGATGAGGACCTTGTGCCCCCAAAGAGGTGACATACTCAGCCTCTCCTCTCC
ACCCACCCCCACCCCTCCCGACAGTGGCTCTGCTGGGTGTCCCTAGATCCTGGAACGTTCTGCTGGCAGG
GGGGCCAACCTGGCCTGTTGCCTGGACTTTGAGTGTCTGTTTCT
>CUFF.106545.1 gene=CUFF.106545
GTACACTACATTAACTCTTAAAAATGCAGCCTTTTATGGAAATTCTATTTTAGGTATGTTCTCATGTAGA
CAGGATGGATTAGACAGGAGGGAATAAAAGTAGCTTGAAGAACTTTGTTCATTATGTGGATTACTGAAAA
CATTCAGTGTTAAATTTTTTGCTGTCAATAGCAACGTATGCCCTTCTCCGGGACCTGAGTGTGGGCCTGG
CTTACATGTAGGACAGCAGCCTGGAATGGTCACAGATAGTATACAGGTTATTGGACTCTTGAAGGCCGTT
AAATCTAATGGTGTGAACTCTCCATGGAAAGAGTGGTTCCTCCTGGTGATGTCTGAGAGAATGTTAGCCT
CTGGAGCTAGACTCAACTCCATCAGGGATTGGGGACTTAATCTTCTCCCTGGATGGACTTGCTGACTTTC
TGTTGCTGCCTTGCCTCCTTCAGGAGTTCTAAGTGTATTTAGGAATAACCTTGTTTatgcaaagtcaatt
ttaaaacacacttactgtccttttaaggagcctagtaggattctggtagggggacaggca
>CUFF.106546.1 gene=CUFF.106546
tgaaaacaAGTGTCCTGAAGGGTTAGGACCTGTGACGTGAGTCTGTGCAACGTTCCTGGGAGTCTTCAGG
AGGGTCTTATGTGGTAAATTCTATAGGGAAGTGTGGAAAAAAAGCTAATG
>CUFF.106548.1 gene=CUFF.106548
CTTGAACACAGAAGCTTCTTTAACAGAAAAGTGCTTACAGGATTCTAGTACGTGTCAGCAGGCAACCGGC
CACCGCGGACTTCTCCCAGTAGGATTAATTATCCAGAGTTGGTCTTTAAAAACCTTAAGGATGAGAATTA
GTGATGTTTTGAATGTGACTATTTTGTCAGTAAGCTGTAGTTATCTTTAATAAGACGGCCTGAAGGCTGC
AGATAAATGGATATTTTCTCCCATTT
>CUFF.106550.1 gene=CUFF.106550
AGACTCTGACATATACACACTGCAAGTAAATGCCGATTTGCTCAGTGATGTTT
>CUFF.106551.1 gene=CUFF.106551
CAGTTGCTTTTGTGTTGCAGTTTTTTTGGGATTAGTTTTATAGAAATAACCATCCTAGCAGAG
>CUFF.106541.1 gene=CUFF.106541
GGAGGTGAAGTGGCAGATAACAGCAGAGGCCTCTTTAGACCTCATCCAGGCTGAGGTGAGGGATGGGAGG
AGCCGCCCGGCTGCACCTGACCACCGCAGGTGGGTGCCTCCAGCTTGGCTGTGATGGGAATGATGCATCC
CAGCTCTCAGGTTGCCCAGCCTGGCCCAGGATGAATGCTCATCACAGGTTTGGTCCCCCACCCATCTCTG
AAGCTGGGGACCCACCCTGGATAGCGAGGTCCTGCTTCCATCTCCTGCCTCCGGCGTCTGAAGACAC
>CUFF.106553.1 gene=CUFF.106553
AAACACGGAGGAGGAAATCCCCTCCTGTAAGGGTGTGTGGAACATTATTCCACGGCCACACATACCGCCG
TCTTTCCTCTACCCTCTCCAAGTAAACACAACTCACTGTGGAGATGGCGCTGGGCCCACCCAGATCACTT
TCAACTTCAGGTGTCAGAAATCACGGTTGACGTGGAGCAAATTATTTTTAAGTAAAATCATGGTGCCGCT
TTGATACGAATTCCACCAGGGACTTTCCAAAGGTATTTATACACGTGCCTGAGAGGAATTGGAGGGCGAT
GTTTCCCTTTAACATCAATTTCA
>CUFF.106568.1 gene=CUFF.106568
GGTCCAAACCCACCGCTCGGCGCACACGTCTTGATCTCACATTCCAGACTCGAGCTGATGTGTGTCAGCG
CGACATGGGGCGGGGGGAGGGTTCTGTTCGGATGTTTCATTCGCCATCGGCACGTCACTCCCAAACTTTT
CCTCCCTGTGCTCGAGGAGTCAGGTTGACGCGCCCTGGATGCAGGGCTCCAGGCGCGGAGCTGGGCGCGC
TCCGCG
>CUFF.106598.1 gene=CUFF.106598
TGACTGTGAGAAAGGAGtctccttttacagatgtggaaattgaggcttagggtagtggggtgacttgctc
aaggtcacacagccagtaagtggaagttcagcccaggtttcccatctccagctcctgggcctgctctttc
atcccaccgtattgGGCTGGAGCCTCTTGGAAACTCCCAGATGAATAGACACGCTGTGGTTAACAGCTCT
CGCTTTTCCTTCCCTGTGTCCAGACCCCGTCCCCTTCCCCATGCCTCAGCAGGCGCAGGATTGCAGAGAT
GCCATTTGGCACCCATTTATAGGAGAGAGGAGTTTCCTTAAATTCTAAAAGCAGAAACTGCTTTTAAAAG
TAGTAGCTGGCACGGGGGTGTCATTTATGTGAGCAGTCACTCAGTGGCATCTCTAGGCATGTGTGTTGAG
AAGTGACACTTTCAGTCCTGGTGAGAAGAGTGCTGTCTCCCCTCCCCTCCGGTCTGTGCCTTGGGATGCT
CAGGAAGGCGTTAACTGAGTTCAGCAGCTGACTTTGTCCCTGTCCGGTGAATAAAGAGACGTGTGCTCCC
TTAGCCGACAGGTTTGGGGAGACAAGCGTTTTGACTTGCGCAGTGTATCTCTTCATTGTTCTCAAGTGCT
GGGTCTGCCTTCCTTCCTGAGACACTCCTCTTTTCAAATAAAGCATGGGGACAAGAGGACTTATGTGTAG
ACTTGTGTTTTCACAGCATGAGATGGAGCATAAAGGTGGCAGTTATCTGGTTAGTGTATCCGGTCTAGAT
AGCCGGGAAGAAAACGAAAGGTTTTGTGTTGATTTGGGCCAGTATTGGGCTTTTTTTAAGTCCTAGGGTT
GGGGAGGAAGACATTTGGCTATCACAGCCATCATTTGCTGGGTCCCTACTGGTTTCCAACCAGCCCGGTG
CCAGCAGGTCAGACAGGTGTCCCCCTTAGTCTCAGTTAGAGGGCAGGGAGGCTGACTGAGTTCACACAGA
CCAAACTTAGCCGTCTGGTTGGATGTACGGGAGCAGGGATCAAGGATGACAGAGGAGGCAGGAGGGAAAT
GGGGGGGTGGGGTGGAGAATGACAATCTTGGCTCCGGAAGGGGAAGGCGGGCGTGAATCAGCAAGTGGTA
AATTGGGGGGAGGTGGCCATAGAAAGCAGGTTCTCAGTCTTCTGATTTCGAAAGGGTTGTGCAGGAAACT
TGAGCAGCATCTCTTTCGTGAGCAGCAGCTATGCGCAGTCTTTATGTGTTCCCCCAGGTGCAGGCCCGGG
CCAGGTGCGTGGGGGCAGGGAGATGGCGCTCGGAGCCCGGGGCAGCACTCAGATTAGTGGGCGAGGCAGA
ACTTGCAGGAGTCAGAGTTACATAATGCTGCTGAGCGCGCTCTCGGCAGGAGCCCCGGTTAGCGGTTCTG
AGACTGGAGCAGTCTGGGCCGACTTCACTCCTGGCCTGAGAGCTGctgtcctgttcaggagctgatacct
gccaggtgcttggagccgtgcctggtgtatagtgagtacccagtaaaCCCCAGCTCTGTGGTCTTCTTTA
GCTCTAGAGCTCATAACCAGGGCCAGGAGATATCTCTGAGCTCCCAGAAATTGCATGGACAATTTTTTGT
GTAGATGTGTATATTTCTCGGGGGGCGTGACTTCTAGCATATTGTTCCTCAGAGGGCTTTCAGATGCCCA
GAAGGCCAGGAGCCCTGAGACACCTTTGATTCTTGTCAGgtgtccttaggctggttgcttcccctctctg
gtctgtgtgttcatctgtgcaaagagaggCCGCCCTCCGAGACCCTCTCAGCTGACGTTGTGGACAGGCT
GTGGGTCAGTTTGGCTGTGCTCCTGCTTGACGTGATTAAGCAGAGATAGACCAGGCAGCTCTCGCTGGAA
ACGTGTTGGGGTCACTTGCTTTTGAATGTTACATTTTGAGCCCCACTCTAAGCTTCAAAGAGTTCTGAGT
AGGTGTACGGGGGTCTCCTTGCTGGGGCAGGCTCTCCCTGACACCTATTTTGATTTCTAGAACTCATCCT
GGTCCAGGCCTTTTGGGTCTCTGAAGAAAGCGAGGCTGGCAAATCCTCAAAAGCAGAGAGTGTCATTATA
ATGGAAACCTGGACACTTTCCAGAATTGTGTTTGTGATGAAAATATTGAAACAGGGAGCCTAGTCACTCA
GGTGCCTGGAAAATACCCCAACATGGGCAAATAATTAGATACAGGCCAGGCACAATTATTTTTCTCTACA
ATACGCTGGAACCTGGTGGTTTCACATTTTCTCTTGAAATGGAATATGCGCCTGCTGGTCCATTTTGCTC
CCTGTGGTCAAAAAGATAGTGTTATGGCCTCTACGCGGGAGGAAAGGCCATGAGAAGTGAGTACCCAGTA
AATACCAGCTCTGTGGTCTTCTTAAG
>CUFF.106596.2 gene=CUFF.106596
CTCTAGAGCTCATAACCTCCCAGGGCAGCCCCTGGATCTCAGGGGAAGTTCTGTCCTGCTCTTGCTGTGC
CCAAGGGCCTGGGCCCGTGGCACCTTTGCTGAGGTTGGAAGCTGCATTTCAGAATCTGAGAGGTCTGCGA
AGGTGCATTATTGTCTCGTGGCTTGTTGAAAGGGGTCTGGGCGGCTCTGCTTGCCTTTCGTGACACCTGC
TAACTCACTCATGCTGATGGAAGTAAGTTCAGCCAGCACTTCATACTTCCAGTCAAGTGTTTGGTGCCAG
CCATGCTGATGTTCTTGTCACCTGGGTGTTGAGTCCTGTAGACCCTGGgaggggcagcgtaggtggtgga
ctgagcctgggtaccacgctgaccagactttgagtgcctcctgtgtttcttgttccgttaccatgacctt
gggcaagtggcttaatttccctgtgccttggtttcctcatctgtaaaatgggttaataatctcttccttg
tagtgtggtttgcatattagaaatagaaaatttagggttcacaggagctccccacactgaactcctcttt
cctggccaagttctgaacctatggagagagacaggaggaggaagatgggtggagataaaaatgtgacatt
tgttcccaactgaagctgatgttagcaaacgtggctgacccgtgggcactgtaatcctgaattgagaact
gggcagttagactgactgacctccccccaagtcacaggcagaatgggaaagccgcagcctctcctgggcg
cagcccctccctcCCTCGGCAGCCAGCAGGGTGAAATGCCTACGCTGTAGGGAAAAGGCTGGACTGGGCT
GCACATGTCCAGGTCCTCCTACACTCCTGGGTGGTGTagatgccagcagagttacacaggtggagctccc
tccgtgtggaaggaaacatcaggagtgggctagaagggtacaccactgacaGCGAATACTAAGCATTGAG
TCCAGGGCCTGGCCCGCAGTGGGGGGTTGACAAGTGGCACCTATCAGGTATGCAGCTGATAGGGACAGCA
GGGCGTTGAGGTTAGGCGGTGAGGCCTTCCAGCTCTGTGGTATTCTCTGCAGAGCATGGGGGTGATTAGC
CAGACTGAGATAATGATTATCGGGGGACCTCAGGCTGCCTTCTAACTGTAACGGAATTGCAATTCACAAG
GAGCGGAGGTACTGGGTGACTAATGGCCTGAGCTGGGAGAACCTTCTCTGCCTCCTTTTGGTTCCCCAAT
ACGGCCTGAACCTTTGTCAGCCCCTTGTCCCCCCTTCCCCTCACCACCTTCAGGAAGCCTTTGCCAGGAA
CTCTTAGCATCTCTCCGTGTCACCTGCCCCCATCCAAGTGTTGCCTTCTCTTCTGCAGGTCTGCAGTCGA
CCTGGAACCCATCCCATTTTATACCACATTCCAGGTTCCTGGGTGTGGTCTGCTCGTCCTGGCCTGGATG
GGGAGGGCGTCTGGGGGCCCATTCATAGCTGGATCCACTCACAGCTGGACCCACACATGGTTGCGAGAGA
CTGCCATTTGTTAAATGAATGCACTGATTAAACATTATTCTTTCAAAAACCTGTTTCTCCTAGAGAAAGG
ACTGCTAGAGATTTCAAGTGGGGCTCTGGGTGTGCACCCGGAGGACAGAAAAGCATCCCCAATTTGGTAG
CACAGTACAGGAGAGTTAAAGATGGTCACCAAATTTCTGAAGGAGTCAAGAGCCTAATGCGGTAACCTTG
GATTTCCCAGTCTTAGGTCTCTGGGCTATTTAAAGGTAGTAACCACAGTTTTTTGCGTCTTGAGAGTCTC
AGGGAAAAATGTTACGGACATTTGGTTAGTGTTTCAGGAATATAAGCGGGAGCCGTCTACGCTGGCAAGA
ACTGTGGGGGCGCGAGTGCTTCTTATAGCTGGTATAAATAGCTTGTCTTTAAGTTCCGTGCTGCTTTGTT
TGGAATGTAAATATTTGCATTAAAAATATAAAGTATGTCCTGGCGTGTATTTATAGGGACCATAATTTCC
AAACCAAAAATCAGACTATTGGTCTACAGAGGATTGCTTCCTCTGATTTGTGGACCTGTTTATACAAGGA
GTCTTCCAAATGTACACACACAGAAAGGTATGTGCTTTGTGCACCTCAGGGATCTCAGGATTACAAGAAA
GCGGGGTAGCCCTGGGGAATCCCGGCCAAGCGGTTTGGTTTCCTAACATACACTTCTGATCGTGGCAGCT
GTTAAGTTGCAGCCATGCTGGGAGGGAACAGTTTTGGCCAAGGTCCCTGGGGATCGTCTGGCTCCTCTGT
CCTCAGTTTCCTGGACATCCAGGTTGGGGGTTGGCCGCAGCTGGCTCATCTCTGGGTCATGTAACCAGAC
GCTTGATTTCAGAATTGCTGTTGCTCTAGGAAGATGTTGAGAAGAATGGGGGATCCCTGTCCTTTCCGTG
GTCTGGTGGCGGGAGCAGTAAGTTCTCGTTTCTGGTTCAAGGTTGAACCCTGAGGGCCTCTGTGGGATGT
CTTCCTCCATCAGATTCTTGGGGGCAGTTTAGCTCTTTAATTTTCCTGTGAAGAACAGCGCAGGTTTGTC
AGACAGTTGCCAGAGGCAGAATATCACCTCTTGTCTGGTCTCTGCCCTCTTCTCTGGAGTGAGAGACTGG
GGGCTGTGTCAGACTGGGCCAGGGCCTCTGCTCCTGACATTGTGCGTGTGTGTGTCTGGTGGGGATGCGG
GCTTGTTCTCGAGACTCTCTGGCAGTTCCTGATGGAAACCCTCTCTCCCAGGGTCTCAAGAAATGCAGAG
TGGAGATCATCTGGTCTATTGGAGATGGCCAACCTGGTTGAACAGCCAGCCCCAAATCCAGACTTGTCCT
CCACCTGGCGATCCTCTCTGTCATCACCAGGTGAAGGGCAAATGAGAGGGAGCAGGTTGGGTTCTGGCAG
CACCTGGGACCCCCAGCTCTGGCCTCTGCTTGGCTGGTACCAGGGCCTCCGTTTTCCCCGCTTCCCAGCC
AGCCCAGGGCCCTTCCCTTGGGTGGGGCCAACTCCTCCTCTGCCCACTGCACACTGTTGCCTCGGGACTG
GGACTCGGGAGGTAGCAGGAATCCTTCCTTCTCGCCTCCCCCGTCTCCATCTTGCAGAGCACGTGGCATC
CTGGCTCTGGGAGTGTCAAGCATCTCTCTGCTTGGATGCCTTTCCTTCCATGGGGTGGGCATGCTGAGTC
CCACCCGGAAGAGGAAGTGAAGGCAGCCCGAGGGGAGAGGTGTGGAGAGCCAGGTTCTAACTCCCATGCT
GCCCCTGAGGCACCATCCAGCATTAAGTATGGAGCTTCCCATCAGTGAACATTCCTTATCTGAAAGAAAC
ATTGTCTGGGCTTAAAAATGAGTCCTTAAGAAGGACCATCTTCCTGTGTGCTTCGGTGCTCTTGAACTGT
GGGAAACACGATTGCCTTTTCTGTGGTCATCTTTAGCCTGACCCACTAGGATGTGACCCTCCCTTATTCT
CTGTAACAGTTCTTAATAAAGATAATATGCCATCCAGCCCTACATCAGGCCAGTAATCCAAGTGCACTGT
TTTGAAAGTCAGAGGAAGTGGCTGCTTTTAGGACATGCTGAACTTACTGAGAAAATTTGTCAGTAGGAAT
AAATGAGAGGGTGAAAGGACGCTCCCATTAATGAGAGCAGGATCGGCCTATTTGTGTCCTAACTTTGAAA
AGCTATTTATACGCACTCTATAGCAGTTTCTGTGAGAAATTAGATATGGAAAGATGTACAAAAGAGAAGA
ATCAGAGCTTGGCAAATGTGACCTCATCAGAAATATCTTCTAGGCAAAAAAAAAAAAAATCACATGCCCA
GAGGTCAACAGTTGAAAATCCAGGCATCCTTTGCATTGTACACAATTTGGCTCAGGGAATTATTtttatt
tatttctttattttttatttatttCTGTGGTCATCTTTAGCCTGACCCACTAGGATGTGACCCTCCCTTA
TTCTCTGTAACAGTTCTTAATAAAGATAATATGTTCCAGAAAGGCCCCGTCCAGCCCTACATCAGGCCAG
TAATCCAAGTGCACTGTTTTGAAAG
>CUFF.106571.1 gene=CUFF.106571
ACAGGAGTGGACAAGTGTACATTGGGTAATTGAAAACCTCGACCCATAGTGCAGTTATAGCAAGGGTCTT
ACTGGGAGGCTGGTTCATTTTCCTGTCCTGCCCCGCTCCGCTTTCAGAGCTGGGGAGACTGCAACCTGCA
CAGGTAGACTGACTTGCCCCCGATCCATCAGTTTCATTAATAAAGAACCCATGAGAGCCTGACCCTTCGA
CTTCTCCAGCTCCTCTTACTTAGGCTCTGCACCTCCCTTACGAGTCACCCTCCAGTGTTtgaggacctgc
catgagctgacactgtcctaggagctgggaatctaggacagagtccctgcactcagggtgtgtatgctca
tggggagagacagacagtggacaagttcacaaatatcagagaacagatagtactaagagccatgcaatga
ggagtgactggctgggtgatccaggaaggcttttcaaaggaggtgacatcaaagctgatccttgactgac
agggaggcaccgctgcctgaagctcaggaagagcatcccaggcagagaggacagccagtgccaaggtccc
gagaggggaCCAGTTGATGGGATGGGACCAGTCATGCTTGGGAGAGCTGGGCAGAGGACCTGGTTCATAG
CGCACTTGGGTTGACGTCCATTCTTTTCTGTTCCACATCCTCCAGATGATCATTTCCAGCTCCACCTTCT
CCTTGTCTTGTCTGTGAGTGAAAACACTTGTCCAGTGCAGGCTGGCCCACAGCTACTGCAGTTTCAGAAA
ACAGGGCTGGAGAGAAACAAAAACCCCATCCTCCTTGTTCGCTCACTTAGGGTTTGGCTTGTGAGCAGGA
ATTATTTTTACATAAGCGCGTGCTTGAGGGGAGACATCTTGGAGTGGGTAGCTGAAACCCCACTCATAAA
AACAAGACAAATAGTGCTGTGAAATCCCAAAGGTGAGCACACGGCTGATACCTTGAACTTGGTGACAATT
CCAGGGAGCTGAGTTCAGGGAAAGGGGACCTTTTGGAGAGGGACTAGGGCATTGCAAACTCCTGTGCTGC
TCTGGCCCCTTCCTTGAGCTTTGCTCTCCTGCCCTGGTCTTGACCGAGTCAGAGCCCTTCCCCAGGACCC
GACTTCCTCCTGAGCCCTCTCAGGTAGAGATTCTTCCTCTCTCCCCATTGCTGCCCCCAGGTGTTTCTCC
CTCACCGTCTGTGAGAACCTCAGCTCCTTGAGGGCCCTGCTGTTCACTGTCCGTTTTTTGCAACCACCTT
CCTACTGCCTATGTAGTGGACCCCCAGGTTGCCTCCCCACCCCAGGTCCTGCCATCACACAGGTACCTGT
GGTCTCCATGGGAACGGCCTAGTTGGTGCTCTGACTTCCTGGGTCCTCTGCCTCCTCTCTCCTTCAGGAT
ACTCTGGACCATGTCTGCACTCTGACGCTCCGTACAGCATATAGTCAGTCCATGCTAATGACATGGTAAT
GACAGCCTTTCTTTCATGGGAACCATGCCCAGGGACCAACTGGCCAACCTGACACATAGTAGGGCCTCAA
TAGCTCACTTCCATGAATTATTTTCATAAACTTTAAGTCTCTTTCTGTTCCTCCTTGGGCATCCTTAATG
GTGTAACATTACGAAGTTTTCCTAATAAATGTTTATCAGTCTTGGTAGCAATGTCCATCTCCTTTTCACG
ATGGTTATGATTGGTTTTTAAACTATGGACAAAGTATAAATTTCTCTGTGTTTTAGTAAATGGAGAAATA
AAAGAGAAACAATGTTTTTTTCTGAATAGCTGGATTTCGAATCACTCCAGATGTTCTCCGCATCTCTTCC
CAAGTCCGTGCGGGGCCACCCTGCCTGGAGGCTGTAACTGCACTGACGTGTTGAAAACTTGCCGAGAGTC
CCTCAGTCTTTCAGCACTCCTGGATGCTGCCTCGTAAttttattttgaaataattttcgattcacaagaa
gttgcaaaaatagtacagagttcctgtgtactctttaaccagcttccccagacggtaacctcgtaccaaa
ccgtagaacattatccaaaccagggaacccacactggcaccataccgttcactaagctacagaccttatt
cTGCTTGATTTCATTAAACCGAGGAATCCGCAGCACTTTGGAACTATTTTAGAATTTCATTAACTTCAGA
GTTGTGATTTGTCTTTAGATTGTTTTTGGATCGCTTCCAATTGGCCATCAATTAAAATTAGTTTCCATCG
CATCAGCGAATGCTGGAAGACCCATGATTCATGTATTTCTCATCTTCCATGTGCCCACGTGGTGCTTAGT
GGGTGTGTCATCCCTGGGGTGTCCCCACAGATAGCCTTCTTCCCCAGATCTGAGAGATCCCTGGAGATAA
GACGCCACAGAGAACAGTTTGGTGTAACAGAACAGAGGACAGGAAATTGGGAAATCTGAATTCTGATGat
agtaagcaacatttgagtacttgcactagcttttatctacattatttcatttactctcagcaacctgatt
aacatccctattttgcagatgtgaaaactgaggctagagagggtctccctgcccactctagcagcttgtg
agtcgtggagttggacttgaacctaggcaggctgacttcagCCTTTGGAGGGCTCCCCTCCTTGGTTCAG
GCCTGTACACttccggtcccagttctcactcactgctctgtgtcctgaggctgctcacttgacttctctg
agcctctttcctcacctcaacacgaggggcttggctgaggaggtctgtcatatccctcccatttttgaGT
GCCATTGCTTTTACTGGTGAAAATAATTAGACCACTAGACATAGAAACACTCAAAGAGCCGAGTGAAATT
TCTACCCTGTCCCTTGAAGGTGCTTTTAAGGTTGGGAAAATTTCTGCTGCCTAATTTGGTTTGATGGGAG
CCTCAATTCCAATTGAATTATGCTCTGGTGTATTTTAATTAAACCATCTGCAAACTGATTTCTTTAAGAT
AAAAATCCCCACGCAGCGGGCTGTGTCTGAACTGCCAACGCTCAGCTCTGGTTGGAACGCTGCTCCTAAT
AACCAGACGGCGGTGTAAACCTGCTCGCCGTCAGCCTCATGGGCAGCATTAATTGTGAGATGCCACCAGA
ACAAGATGCAAGGGCGTTATCAGCAGATCCTTAATTGATTTTGCATTCTCCGCAAAGGAAGGTTAAAATT
AAGCTTGTTTGTAAATGGTGTTTAAACTGCGACGTCCTGGGGGCGGGTTGTAAAAACCAAGCAGGGCACT
GTGGAAGGGCTGAATTTTCTTTTCACGTTGTGGAATGAGCCCATCGCTCAACTCAGGCAAAGATTTTCCC
ATTTAAAGGGGCCGGGAGAGTGTGAGCTTCAGGTCATAAATTCCACTGAAGGGGCCTCCTCTCCTGGACG
GTGGATGAATGGGTAGTCACATTAGTGTGATAAATTAAAGGGCCCCATGATTTTTAAATCATCAGGCAGA
ACTGCCTTAGAGAAGATACTCTTGGGGATCAGAGTTCTGACAAATGGGCTCGTGGAAGCTGCCTTTGATA
CCTTCACTCCTGGTCTAGAGTGGGAGATGCTGATTCTGAAATGCTCCTGGAAAGGTCCCTCCTCAAACCT
GTGATGAGCTTAAACCCGAGATGTAATGCTGTTTTCTGAGTAGGTGTTCTTCCGCTGTGACATATACCGG
GAAGAAGAGAAGCTCTCAGAATGTGATTTCTCTCCTTTTAATCCTGTTTATATAAATCTTTAGGTATTTC
cagaactggctatataatttgcaacatgaaaatgtgagccgcttattaaaaaattattaagaattttaaa
acgggacagcagagcattaaagcaagtgcgaggcccttctgagtgctgggcagctgtgtaagtgcacagg
tcgcatcccctggagcctgccctgGGTATCTTATATGATGTTCATCCTGGACCAACTTGACCGATGGCAA
CTTGTGTGAATAGCAGATTGTGGGCACCCAGAGGGCAAGGCTGCAGCTACGACCCCGTAGTGTGCTCTGA
GGGGTCTGGCAGGGTGCCTGATCCCCTGCACGCTTAGGAGAGACTTGCTGAACTGAACTGGCTCATGGAG
TGACTGTCCTGGTCTGTTGGTGGGATTTTCTGTAGCTTTCTCAGATTCCGAGCATCAAGAACCTGGAAAA
ATCTACATCTGTGCCCTTCAGAATGGACAGGCACAAGGACCAAAATTCTCTGATGAAACCCACTGTCTGA
TAGCTCAGCTTAGAGAAGAGGAGAAAACCTGAATACAGAACCCTTCTAGATTTTGTGTGTGTGTGTGTGT
GTCTAAACCTAAAGTCCCGGTGATTTTTCACTGCAAAATGAACACAGCTGACATAGAGTGATTATCCAGC
ACCTCTCAATTGTTGGCGTGTATTTCTGTTTGTGGCCCCGTGTCTCAGTCCTGAGAGGGGCTGCCCATCC
TCTCTCAGCTTTTCATCTCTGATGTCCACTGCCTGTCCACTGCTCTGCCCTCCCAGCTGAGTGGAAGGCC
CCTGGAGAGAGTCCAGGATTTCAGGGCCACTGTAGGTCACGCTAGTCATTTCCCAATCATGGAGAAACCC
TGTGTGCAAAGTGAGAGGGGTGGCATGGTGCATCTTGGCGAGGAAGCCGACTCCAGCGCCTGGAGCATCC
CTCCTCTGGAGCAAGTGGCTGCGGGGCTTGGAAGGGCCGGTTCTCCTTTGTGTTAAGTCTTTGTTCTCTC
CCAGTGTGGGCAGCGGGACTTGTACGGGCTCAGTGGGTGCCTTTTTCTCTTAGAAGCCAGCAGAGAAGCA
GAAAGTAGCATCTGAGACTGGCCGCCAAA
>CUFF.106558.1 gene=CUFF.106558
AGTTACTTTTTATTGAGGGGGAGTATGGGGATTGCTGCTCTGCTCAGAATACATAAGGGAAGCAGCCCAA
GTCGGATCTCTTCAGAGCCATGTCTCTGGGGGGTTCCTGTGTACTGCCACTGGACTTTCCTCCTTTTGTC
CTCAGTTTGGACAGAGGTCATTGGAGATGTGAGCTCAAAGGGAGTCAGGACGCCGTGCTCTCCTTTCATT
GTCACAAGTTGATGGGTCTGAATGGGGCTGTGAGCTCGAAGAGAAAGAAACCTTCTTTATGCCTCCTGGC
TGCTGAGGGGGAGCAAGTCAGGAATCCCGCAGTCCTGGAGCCCACAGCTGCCCCGGTGGAGCCGAGACCA
TGAAGGGAAGTCTGTGTTGTACCTGGTTGTCTGGAATTAGATCCTCCCCTTGAAGGGCGTGCTCAGCCAG
TCATTAACTCATTCAGTAAATAATGAGTGTAGCACCTTCTTGTGCAAGCAAAAGCTTGTTTTATTTACTT
TCCCTGTTAAGACACCCACAGTCATTGTTTTTATTTTGGAAAGAAAAATAATAGGAAAAAAGCCCACAAT
ATTTTTATTCCCTGGTGTGGGAGTCTGAGATAACTTA
>CUFF.106577.1 gene=CUFF.106577
tgcaaactatttcgttaataactttgatcctagatacgtattgaaatgataatatcttggctatatcagg
ttgaatagaatatataaaatgaacttcatctgGAACACGTGAACTTGGGTATGTGATTCACACCCTCTTC
TGTTGGACACTGCTGCTCTGAGGGGTCTCCCTTTCTTGCTGGAATTGGACCCAGAGTGCCAGAGACTTGG
AGGAAATGAGAGACGATGGCCCTACTGCCCGGCACTGTTTCTCTCACCTGGGAACAGGGTTTCCAGCTGA
TTACACACCTGGTTCTGCGCGTGACCTCGAGGGTACCTTGTGCAATGAGGCGAAGCTCTGTCTTTCCTGC
AGCTTCTCTCCAGGTTGTGCCTTTAGACGTGAGCATCTGCTCTGATACTCCAGGCTAGGAAGAAAGCACT
AGAACATGCACGAGCGTGTCTCACTCCGGACTGCACTGCAGGCACACAGGAGTGGGACGTGACCAGCCAC
CGGGCAGAGTGAGAACTCACCTTGAAACTGAAATTTAAATCCCCCGATGGTTGGAGAGCCTCTCCAATCA
CTAACCTGCAGAAATGTGGCCCAGGAAGTGAAATGGTTCCGTTTCTGCTAGACGTTGACCCCCCGTTTCT
GGAGGGCAGTGGGAGTCGGGGTAGGCCCGTGGAGGGGTGGCGGGCGGTGACTCAGGTGAGCACATTCGTC
TGTCAGCAGATACTCTGGTTCAACAGCTCGCCAGGTGTCACCTGCAGCGGTTAGCCCGTGTGATGCGTCG
TCTCCTCCGCCTGGGACTCTGGATGCGtcccccactggtccccgagctctgccagacacgggccttgttt
agttcaccacgtgtacctgactccgcactcgggcccggcacacggtaggggttttgtgaacttgttgaat
gTTGGAGCAGGCCGTCTTAATCTGAGGGTCAAATGTGGCCCTTGGGGGTGGGGGTCAAATATTGGCCTCC
CTGAAATTGTACCCGCAGCGGGTGGGCAATGAGGGCCCTGGCAGGCAGTTAGGAGCCTCCTGTTCACATT
GTGCTTGATTCTAAAACCCTGAGAGCAGGTTTCTCTTTTTCTTCTAAAAACTGTTTCTAGGATGACACTA
TAACTGTTATACGTTGAAAAAGAGAAACCTTCCATCCATGCAGAGCATTTCTCTCTCCCAGGCTCTCCCT
TGACCGTCCTCTGTCATTTGCTCCTGATAGCACCCCAGGCGACGTCGACCCTGGGAACAGGTTGGGCCAC
ATGTCCAGAGTTGGAACAGCTGACGGACACAGCAAGAACTTAGATTTGGGGGAACTCCCATCTTGGGTGA
CTCCTCCACGCTTATTATATCCCACATTTAATGCACCCTAATGTATAGATCCTGGTTGGTCGGCCTGGGG
AAGAAGGAACTGTCAAAGTGGAGGCTGGGAGAGAGGTCTGTGCCCCTCATGGAGGAGGATTGGGGTCTGG
CGGGCAGGACGAACCTCCGTGCTCAGGGGTCCTCAGCAGGAGCTCGTGGACGGGCCCTGGGCCTGGTGTA
TCCGTCCTTTGCTCTGCCTCGTCTGTTTAAAGTCAGTGGCTCAAATTGCTCCAGTTAGAAACCACAAACT
CACGAGTCCTATGGACCCACCGTCTTTGGTTTTTGGGGAAGTGCCTGTCTTTCTACAGCCTTCCCCAGGC
CGTAGGCCCTGCCCACCGCTTGTTCATGTTTCTCCTTCCATACTCGCTGACCTTGATGTCAACATCACAG
CATGGGTGGAGGGCACTCGGTGACTTGCCAGAGACCCTGGACTCCACTGCTCCAAATCCCGCAGGACCAG
CCTGACCACTCCTGCGCTGTTACACTGTTCACATTGCCTCCGCCCATTTTCATCCCTTCCACGTGGCTTA
TGGCGTCCGAAAGCAGCTAGGATTGACTTGAACTTCACAAGAGTCATGTTTCCAAGCTGTGTATGGTCTC
TGTGGCCTTGGTTTGTACTAGAACTGAACCTGCAAAATTCAGCTGTACCCACTTCTCCTTTCATTTAGGA
GTGCCATGGGCTATGGGAGCTCAGATAGGATGTTGGTTTGTGGGAGTTTGCACCTTCGCCCAGCGGAGCC
AGAAGCTCAGACTTGCCACCTCCTCGGGAGGGGCCCCTGGGGCACGATGCTGGGTGGGATGTCTCTGCAG
CGACACAGGATGGCTCCCCACCTCTGAGGCAGAGTCCCGCCCTGATGGGTCGTGTCCCAGTCACGTCTGA
CTGCAGCTTAGCGCAGAGAGGGATGCGCTCAGACCCGTTCACATGCTTTCTTCCCAGCTGGGATTATCTC
CTTGCTGTGTCTTCTTTGTGTGCTTGGGGCCCAAAAAATCAGACCTAACATTCTAGAAGAAAAGTGATCC
TGTTCTTATCATTTGCATTTGTGTCTCTTATTAAAATGGA
>CUFF.106563.1 gene=CUFF.106563
tttGATACTTAAGAGTAGAGATATCCAGGCAGGTGATAGGAAAGCAGAATTTTTTATAAGAGCCTAGTGA
TTCTTTTCACAACAGGCTTAGAAGACATTAAAATGTATGTGTTTTGATCTTCTTTTTCTGGATTAGAATA
TGAAAGATCAGTTGTTGCAACAGACAGCAAAGTAATTCATTTCTGATGCATTTCAGCAAGCCAGCCTTCT
ACAAGAGGCCAGATAGAGACATGGAACCCGTGACACAGACCAGACCAGAGACAGACCCGACATGTTCTCT
AAACACAAACCCCGAGACGGGTGGTCGTAGGAATAATGGTAATGATGGTGATAAACATAATGAGGACagc
tgccgactcttccagcacttacagggccaagctccttgctcagcacttccgtggattatcccagtcttcc
cagcagctccagtagactagacgttttcatcctcatcccatttttcagatgaggaactgaggTGGGCTTG
GGGTCAGGCCAGGGAGCCAGGACGAGAACCCTGACCGTCTAGATGACCATGTGCCTGGAGCTACCACCCT
ATTCCCTGAGGGTCGGCACGAGGACCCCCTTGCGACAGGAGACTGGTGTCCAGCACCCCTGGGCTCTGCC
TATGATCCAGAGAAGGTGAGAACTGGAGGCAGCACTTCCTGGAATGAGCCATATGCTCATTTTTTGCTTC
AGTTATTTCACTAATTGAGGCAGAGGTTCTGGGAGTTGTGACATTAAGTATCTGGATAATTGCCTCAATA
TATCATTTTCATTTTACTTGTTTAGACACAACCTTTAATGAAATTTGAAAACCCAGCTCTACTTGGGGAA
ATGATATTATATTTCTAACTTTGTTTGCCCAAAGTGCTTGATGGCTTAGGCTCCTGGTTATAAGCTTAAC
TGCCCAACACAGCATCCTCCAGCTGCCCTGCTGAAGCTGTGAAGGACTTGAATGTGAGCCTTGATTTGGG
GCAGATCGACTGACCTGTCCTCACCTGGGAAATGAGGGCTGTAGACAAGATGGGCTCTCAGGGGCCTGGT
TTTGGGTCTGAGGTTGTGTTCTGGTGCCTTCCATACCCATCTGGAGGGCAGGACAGAAATTTGCCCCCTT
CTGCCTCCCTGAAGGGCTAGCACTGATGACTGATGGATCGGTCTCAACAAGTAGGGAGGGTGCCAGCGGT
TTCATCGAGTGATGTGAATGTGAATTACCCGCCAGAAAATATCCATAGAAGATAAATATCTAAGAGCTTC
ATGCTCCCTTTGAAAAATGTTTCTAATTTCTTCTTTGAGATCCTCAGAGAATTTTAAAGAGGCTTGAACT
ATGCTGCTTGCAAGAGTCCGGGCGCGTCATCGGGTGCTCCAGCACAAGTGCAGGATGTGGCGTCTGGGGT
GCTGTTGTCCTGTCACTCGTATCAAGGCCTGTATGCCCAGCGGTGCTCTGGGAAGCCCAGCCGGTTACTC
TGGGATGTACAGACAGCTCCTCTGTTCCCCTGCAAAGCCCCCTTGCGTGGGTCAGATCCTGGCTGGGCAG
GGGGATGAATGGAGCAAAAGCAGGAGGTTGACCCGTGATGTCTGCTCACACAAGCCCTGCTGTCACCTAA
AGGCCCTGCGTGTCTCAGAAAGCTGTGAGGGGAGCAGGAAGGGGACAGGGAGAGCAGCCCAGAGAAGGAG
CTGCCCCCCCTCCCTCCGCCACCTTGCTGACCCACCCCTCAGGGGCGGAGGTGACTAGCAGTCCAGGTAG
GAGTGCCCCCCCCCCCAGGCTAAAATGACTGACTCCATCTCTTTTAGACTATAAAGTGAACGCTTTTGGC
TATTTCTGGGGAAATGCATCTTTGGAATTTGTTCGTAACCATTTATTTTTGCTCAGGGTTTTAACAACTG
CAAAAACGAGGTGAAAAATCTTAGAAAAACTGAGTCAACCAAGGACGGGCCAGTGATGTCGTAAACTGTT
CTGTCCTCAGAAGGTGAAAATCGTCCCTGCGTGTGAACGTTTAGAAGAAAGATCAGCCCAGATTGCTCTG
TGACAGCGTAAACTTGGTTCTTTCAGCCAATTTCGTAAGAGGAGGAGGAGTGGGCGAGGCCTGGAAATAG
ATGCAGAAGCAGTGACTGGACGTGTCCTGGCCGTGGTGGTTCGAGTCCCAGGCCGTGTGCGTGTCAGCTA
AAGAGGCTTGGGAAGCATCAGTCTCTTCCTTCCCATTTCTGCCCTTCCTCTGCCTCTGCTGGAACAGAGC
TGGTTGACGCTCAAAACTCTTCCAGCCCCAGGACTCTACAATGCCATGAATAACTTTCTTAACCCCCAAA
TTTAGTTTCCCCCACCCATAAAAACCAGTAAGTCCCTCAGATTTATTAAATGGCGGTGCTCATTAAATTA
CACACGTGATTGGCATTTTATCTCTTCTGACATATAGAAGAGGGGAAGGTCACTGAGGGGACCGAAAAAG
AAAAAGGGAAAGAAACAGAGAGAAAGGTAATTTGAGTTTTTAGTTGACTCTGAATACTTGATGTTTTTGA
AACATTTCCAAATTTCCTTTACAG
>CUFF.106559.1 gene=CUFF.106559
ACTCAGTCCTGGGATTTTGTGGCATGTGCTGAAAAGTTGTGTTGTCCAAGGGCATTCCAAAATTTGCCTG
AAAGGATGTGAGAACTGAAAATGGGTAAAAACAAAACGAAACAGAAATAACACAACTTCTGGCCCCAGAT
AAGAATCATATAATTTACTAAGACATATCATTTTGGTGTTTTCTCAAGTAGGAAGCTAATTTAGAAAGGC
GGGGAGGTGCGCTTGAGGTCGGTGGGAGCAACAGCAGTCGGGGGCCCTCGGAGCCCCTTGTTTCTGCCCC
AGCAGAACTGGGGGGCGGGTGGCTCTGTGGGCGTCAGGAAGCTCCAGCCAGTGAAACTCTGGCCAGCCCA
CCTCTGCCCCACGGGGGAAGCCAGGGCCAGCGCAGCCCCAAGAGACCCCAGGAAGTAGGTTTTCGGTGAC
AGAAGGGAAAAATCCTAGAGAGGCGGAATTTAAAACCCGGCAGAATTTTAAATTCTATTTTTAAATACCC
AAACCCCTCCCGTTTTGGGGGACTTCTCTATTTATGACTGTGCTATATTTTTATATGGTTTGCCTGCTTC
CTGCCTGCCTTTCTGATTTTCTTCCTTTGGGAAATGTTTGTAAAAGGGGATAGAAGACACTCTTCCTTCC
TGGGGCTTCTAGTCCAGTGGTCAAGGCAGATGCCAGCCCAGTAAGCACACGCAATTGATGAGGAAGGGAA
GGGGTTTGACATCTCGGGTTCCGGGGGGCCTTTGGCTGACGT
>CUFF.106562.1 gene=CUFF.106562
agacagagacagaaacaggtggtgggacaaagacagcgagaggcacagGCAGGCACTGGGTCCTCCCTGC
GGTACTGTGAGGGGGTGGCGGATGTCCCCAGTTACAGCCAGCGGCTGATGGGGGCCTTGGAGGTTAGGTG
GCCTTCCCAGTCTCATTGTGAGTGTGTTTGTTTCAGGATCTTGTCATGTCCCCGGGGCTGTGAGTGCCAC
CAATTCAGGCACGTTCCTGTCCTGCTCATCATGCGTCCCGTGGACTCTGAGTCCAGGGCTCACCTTGCAG
CTCCACGGCCTCTGCTGGCCCTTCGGGAGGATGGGGAAGACATCACGTAGGCATTCCCGTCGAGAGAAAT
CCTCACTGACTCTGAGCTGACTTTAGGTCTGAACAACTGTGCGCTTCGGCCAAATATTTATTTTTCTGAA
ACAGACCAGAGCAGTTCTTGATAGGAA
>CUFF.106564.1 gene=CUFF.106564
CCATGGGGATGTCTGCGCTCTATGAACGAGCCCGGAACTCCGTAATGAGGCCTGAGCGCTTTCCAGATCT
TTCTGAAAAGGATTCCACTCTTCCTTGGTTAATTGGAAGAGGTTTCTTGTTTACTTGTTTCCAAGAACCG
AGGACAGAGAGCAGCTCTTGCAGCTCTGCTGTCTGGTTTCATACCCTCTAGCGTGTCCTCTCCTGGCCCT
ACTCTGCTTTACCTCCGTGCGGGAGGGAGCTGGACGTCTCCCCGTGCGCTGAGGAGATGGGCATCCGTGG
GGGCAGTGTCATCGCCTCTTAGCCGGGCCGCAGAGAAACGGAGGCCGTGTCGGAGAACATACCTTTGTTA
TAGTATTTATTGAATGTTCACCTCTCCGGCTTCAAGTATTGAAACTCAGAGAGACTTTTTGAAACAAAAT
CATGCCACCAAACACTTTCAGAGTGTGTCTACTTGAGGGAGAGGAGAAAAGAAGAACTTTTGGATAGCGC
GGGCATATCCGTGTTCAGCGTCTTGGGTAATAGGTCTTTAAATAACCACTTGCTTGACCTATTTCTTTTA
CAGAGGTTGGGACTCTGGAGTCCAGGTTTGAGCGGGGCTATCAGACTCTGGGTCTGTTTTGTAAAAGTCA
AAAGGAAGTGGAAGGAGGGTTTGAAACTACTGTTTTCTAAATTCATTTCTTCTCTGGATCTCTGCCTCCA
TTTGAAAAACAGCTCTTGGCTCCGGGTGTCCTGGTGGGACCAGCATCCTCATCGCCACGTCGCCATGGGG
AAGGGCTCCCTCCAGGCCTGTTTCAGTCAGTCTCGTTCAGATGTTGCTGATCCGCAGCCTTTGCAACTTC
CCTTCTTCCTGCCTTACACCCAGACGTGGCTGGCTCTTCCTACACCTGCCCGAGGTCCCTACTGCTGAGC
TGAGATCCTGGTGGCAGAGACGGGAAGGAG
>CUFF.106566.1 gene=CUFF.106566
AGAGGAACGAGGGGATGGAGCGGGCTTAGGCGTGACTCCTGTTTGGCACTTTGCACGAAGCCGTTTCGCA
GGGTCCTCTCTTGCCTGTACGCCCCACAGCCTCAGGCTTCTTCCACTCCCCCGTGCCGCCTGACTGGGGA
GGAGGCGAGAGTGCACGTGCACTTCCGGCAGGTGAAGCTGAGGCTCAGAGATGGGGACTCGTGTCCTGGG
GGCCTGTTTGCCACACCTTTTGTATTCAACATTTATTATGATTATTTCACGTTTATTGTCTTTGTGGTTA
CAAAAGTCATACTTGCTCCGTGTAAGTAAATCGGAAGCAAGGTGGCCATCTGTGAGTGGAGAGCAGATCT
CTCTTGCTCACCGCACAGGTGACGAGTGGAGACAGTGCCGTGTGAAGACGTGTGTGCCGGTCCCCACCCT
CCCTGCAGGGGGCAGGGGGGCTTCAGcttgtgttcgatccagctctgccacttcctcgctgtgtgattta
ccacaagccacttggctgcccagagcctcggttttcttacttgcgaaatggagcaattccatcgacttcA
GCCTTGTCTCGGAGTCGGGGGTGGATGGGCTGTGGCACAGCGCCCACACAGAACAGGCGTTCAGCTCCTG
TTCTCCCCTCTGCCCTCTGCCAGTGCCCCTCCAGCTTGCCTCCCGAGTACCTTGAAGGCACAAGAGGAGA
GATTCTCCCTGGAGTGCCCAGGGCCGGCCCCAAGCAGCGTGCAGACAGCAGAGCAAGTTGGAACTCTGCG
GGTTTTGGATTGCTTGGTAATGCATCTAAGAATAACTTAATTTA
>CUFF.106569.1 gene=CUFF.106569
TTCAAATTGTCTTGTAGCTTCCTGAAGCCTCTGGCACACCTCTTCAAACCCCTGGTGGGGAATGGCACAC
CTCCGCACACCCTTGTTGGGGCTGGCCCATCCCCTCACACCTCTGGCAGGGGCTGGTGCAACTCTGCACA
CCCCTGGAGGGCTGGCATAGTGCCCCATACCCTTGAGGGGGCTGGCACACCTCCACACACCCTTGGGGGG
GCTGGCACATCCCTGGGGGTGTTGGCACACCTCCACACACCCTTGTGAGGGCTGGTACATCCCTGAGGGG
GCTGGCACACCTCCACACACCCCTGGGGGGGCTGGCATACCTCCACACACTCTTGGGGGGCTGGCACACT
TCCCCACACCCCTGGAGGGGCTGGCACACCTCCGCACACCCTTGTGAGGGCTGGCACATCCCTGGAGGAG
CTGGCACACCTCTGCACAACCTTGCGAGGTGGTACATCCCTGGGGGGGCTCGCACACCTTCACACACCCC
TGGGGGGGCTGGCATGCCTCCACACACCCTTGGGGGGCTGGCACACTTCCCCACACCCCTGGGGGGCTGG
CACACCTCCACATACCCCTCGGGGGCCTGGCACACCTCCACACACCCCTGGCGTCTACACACCCAGGCTG
GGGTCGGTGCTGGAGGTGTTGGTCCTCCCTCCTGGCACACCTAGTAAGAGCTAGGCAGACAGTGAACGTT
CAGTGACTGCAGGTGACACCCTGGAGAAATCCCATTTCACCTTGTTCTAAAACCCTCCAGAGGACATTGT
AATTCAGTCAGAGTGCTCACTCTGTCCATCAAAAAGAAACTCCAAAGAAGCGTTTTCAGGCGGTTCTTGT
TCAAGGGTTAACCAGATTCTTATTTTGCTTATCTTTGGAAATAAAACAATGTTTAAAACCATTCAGACCA
GCAAGGCCATCTGGTGGGGAGTGCGCAGCTGCTCCCCATTCACTGGGCCACCTCTAATTTATTCCTTGTA
GGGTGCTGCTGTCCATCTGCAGAATCATTGTTCGCAGTGGGTTTGAACACGTGAGCTCTATGTCTGTGCA
AGGCCTCTCTTCTCCGCACATCCTGAAGGACATCTGGATCGGGCATCTTCTGAAGTCACGTAGGAGCAGG
CGGGAGGGTTCTGGGGACCCCGAGGGCCAGAGCCACCTTGCTCCTTTTGGCCCTGACATGTAGTCTCTGC
GTTATACTCGGAGCCACTTCTTTGTGGAAGAATTGTTGGAAGGCAACTGGAATCTACCTTTCATCTTTGT
GGTCTAGCTGTGCAAGGGCCAAAATGGCCTCGAGTCTGAAAATGTACCACTTTTTCCTGGTGGTTAAGGT
TTGTTGTTGCCCATGTTTGAACCCTTGAAAGAGCACAAAAAGAATAAGCACAGAATTTGTCACCCGCCCG
GGTTCCTGAGATCATTGGACCACGTGACGATGTGTCTTCTTtgagaagacaatgagggtgtaagtggtga
cggagtttgtctgcagtcacacggctgattcagggatgtcgcaggtgctccacccaggcctttgacccca
ggcctgctctctcCTGTACTCTAAGTCCCAGGGAGGAGGCAGTGTGTAGCAttcagttctctgggtcacc
gtttccccatctgtggaatgggaaaactaactgtgctttcctcttagattattgtgatgtgtaaacagga
taacccacataaaaccctagcctggtgtctggacacaaggaagccctcagtaagtgttactcatGTCACT
TTTCTTGTTGTCGCTAAGTGACGAGAGCCTGTTCTGGATGTCTGCTGGGAGCTGGCTTCCCCGCTTGCTA
TtttgaaaactatttggtgagcgcccaccttgtgccacgcacagtAGCCACACAAGCTTGTGTGGGAAAT
CTAGTGTCTACACTGATTTGAATTCCTGATTGAGCATCACTGACCCTGCCCTTGGAGAGCTTACCATCAA
TGGGTGAGTCACCAAACTCCAGCCATACCTGCTTGCCTGGGGGACAGGGTGGCCAGTGGCTGGTGAAGGC
TGCCTGTGCTGCTCTTTGAGCCTCAAGTTCTGAGCAGGTGTCTCCCAGAGCCGCATCTTACATgacggtg
tggcgtgggaggaaggtcccagctttgcagccatacagacctgccgttgggttctggccctgcctctgcg
cagccactgggctctggtatggttttaaccctgctgggcctcagtttctcccataaaacttggggatccc
agtgctgacctcagagTCCTGCCATCAAGAAGGGCCCTTGTGTGGCGCTCTGCATATGGCAGGTGGCGGA
CAGTCATCTGTTCCTTTCTTGTACCGTCTTTGGGGTCACTTAAACCCCAAACTGGGTCCGTGTTTTGACA
TCTACATCCCAGCCTGCACCAAGAGTGATAGTTAATTTTTAATTTCGAATGTCTTAAAGCCGGTTGAACA
TTGCCTCCTTGAAGTGCTTTACGTTACATAACTGTCACCGCTGTCTTGCTGCGAGCCGTTTAGGTGGGCG
GGTGCCACAGCAAACTGCAAGCTTGTCTTGAGTGGGCTCTACCCTAATGGAAAACCACCGTCA
>CUFF.106567.1 gene=CUFF.106567
TCTGGAAATAATAAAATGAGTGTTCAGAAATAGATTTTCCCCCTAATTGACTTAAAATTGTTGGTTGTGT
CACAAAGACCTGGAGAGTCTTGTGTGCATTGGAATCATTGGGTGACAGCTGCAGCGTGAGCGTGTTTGAA
GTCTCTTGTTGCCACTGCCCCTTTGCAGAGAAAACCTGATCATTCCGTGCGTTTCAGAGAGCCGGGGCCT
CTGGCTGCGTTTCGTCTGTATGTTGGGCAGGTTACCCTGTTGGAGTGCGACGTCACAGAGGAGGTTAGAA
AGATCCCGTTCGCTCTCCCGCCTTCAGCTGTCGGAGATCCTGGGGGTCAGGGGGCAGCGCTGTGGTCAGG
ATACGTTTCACCTCCGAGATCCAGCGCGGGTTCTTCCGGGGCCTGCAGATTCTTGGAGGCTGGTCCTCGA
AATGGGATATGTAATTCTGAGTGTGGGTGTTTTTCTGGAGCCTCTGGGGACTTTGTTCTGGAGTTTGATG
GGATGTCCCAGCGGGCCTGGgctgtagcctcagcacgtgcagtgccttgtgcacaatgggcgcctgatga
acgtgtgctgaaGGGTGAGGGCGGCTAACAAGGGGAAAGCACTTGGTGTGTCTTTGGGGTTAACTGTCTG
GCTTTTCTGCTGCCATAAAGCAAGTACCACACTAGCTTTTCAACGCTCACTGCAAAACCACCGGCTTCTT
AGCGGCCCTGGAAGACATGACAGACGATGCTAATGGGTTTTTATTAGGGAGAAGTTAACTTCAAATTGTA
CACCCGTGAGTGTTAAGGCTGAAAGAAGtagtcccaaattcatattttacatgcaagaaacaggcccaga
gttgcggtgacttgcccggggttacctgcctgatgagtgatcaagtctggactgagaccGTGCTGGGGAA
TCTCGGCTCAGGGGCCACACGCAGCAGCTCATTCCCTTGTTGGGAAGGTGCCACCTTTGTGGCTCTGAAG
TCTCAAAGCGCAGATGGTCGTGGAAGCCACCACCTCAGTCATTCAGAGCCCAGGCTTGTCCCTTTGATGT
GCAAGAACAAAAGGGGGGCTGGGGGCTGTGCTC
>CUFF.106573.1 gene=CUFF.106573
ATTACTTAATCTAAAGTGGTGTTTCTGGGTCTCTCGATTACAATTTTGTTATAAATGGCTTGCTAATGAT
GCTTGGGATACATAGGTTAATAGGGGGCATCCCAGCCAGGGCTGGGTAATTGAATGCTTTCTGTTTTGGG
ACCAGCTATCTGATCCCTCACAGGGGTACCGGCTTCCCACAATTACAGTCTGCCTCCACGGGGCACAGCA
CTGAGCCCAGGCTGGGAACCAGTCTCGCTGAAATGTAACCCTGAGCGCTCTGCTTTAATACCTGAATGGG
AGCGCCGAGGGTCCTGTTTAATCCGAGTCCACTGGCACCACCACAGGGACATTCCAGACAGGTGAAGTGC
AA
>CUFF.106575.1 gene=CUFF.106575
TGAATGAGTGTTCTGGGTACAGTTTGTGGCATATGAAAAAGGCCAATTCAGGAACAGAGCTGCAATCCAT
TTTCCTTTCAATGCAGTCACATTAATTTGATTCCTCCTCACTGAGCTGTGTTAGTTAATAGTTATATGTA
TTGTAAAGATCCTTTTGAAAGAATAGGTAGTGTGCATCCATTTTTGCACTTGGACAAATCCCAGCTGTGA
CTCTGGCTTTCTAGGCCCTGCAGAGTGGTCCCCCACTCTTCTCCCATCGATCCTGCCCCCCACCTGCCCC
CTCAGCCCAGATGTCTGTCCTCCCGGGTCCCCCTGGGCTTTGATCCCCAGCTTCTCTCCTTCCCAGGGCT
TTTACTTCCCTTGATCCCCGCATGGCTGCTTCCTTCTTGTCATCCAGATGTCCCCTTCTAAACCGGGTCT
TCCCTGGCCATCCTGTCTCCTGGACCTCCCCTTCTCCTCAGGTGACTGTTTTCACCAGgggtaggggtca
gggatgctgctaaacaacccacagtgcgcagaacagcccctgacaacaaagaattatctggcccTTTGCT
GATGGTTTTGTTGTATTCTCCCTCTTTATTTGCTTCATAGCCTTTCTTGATGTCTGCGATGATGACTTTA
CTCATTTGTGACTTTTTCATTGTCTGTTGCCCTGTGGCCCCCTCAACTCCTGGTGGAACCTAAGCTCCAG
TTGGGGAAAAGGCCTCCATGTTGTGGTCACCCCTGCAACACTCCCATCTAGTTGGACAAGGACTGGTCCC
GGAAGCCTTCAAGCTCCAGGTCCTGTACTTCCAAGGGCGCCTGGCCATGTATTCACTTGGTCATGTGACT
GTTTTTTGTTT
>CUFF.106579.1 gene=CUFF.106579
AGTGGGAGCTCTGGCTGGGGGGTACAGCCTGCCCAGGAGACAAATGCTCTGGCCGCCACGGCTGCGAGAC
TCTCTGTTGAGACTGTCAGCTTCTCCATCTACCCAGGTCCATTTATTTACTTTGCTTGTAATAAGAAACC
TTTGTTCTTGTTTAGGAATATTTTGCCCATTCTGTTGGGTCCAGATTT
>CUFF.106578.1 gene=CUFF.106578
AGACCTCCTGCAGCCAGAGAGACGGAAGAGTGTGAACTCACTCCCGCTGAGATCCTGGTTGGAGTCTCAT
TTGACCCTGTATGGCCTTGTCTTTGACATGTAAACAATGTTTTCTTGGCTTAGTGATGG
>CUFF.106586.1 gene=CUFF.106586
GGGAGCAGGAGGCACCGAAACGCGGCCCTGCGCTGCCCCCGTGTGGCCGCACGGGCACTGCCGTCAGAAA
GCCTTTCTTAGCCAACCTTTTCGAGGGCCGTCCTGGAGGGAGCTCACCACCCATCTGGACCGCCCGCTTG
ACCCCCACTCTCTACCTCTCACCTGGGCCAGGGAGCTCCCTCGGGCCGAGGGTAACCCCAGCAAAAGGGC
GTCCAAGGGTGGAAGGACTAAAGTCTCAGCTCAGCCAATCTTTGTTGTTCTGAAAGTGCAGCAGTTGGGG
GGTGGGGAGGAGGAGGAGGGGAAGCGTGGTCGTTGGAGGTCCCCAGAGGTGCGCTCCGCCTGTCTGCCTC
TTGGTCTCCAGACTCCCCTCCGCCAAGAGCGCCCCACAGGCCAGGCAGGATCGCTCAAAGAGCAGAGAAA
GGGAGGCTGGGAGAGGGCCagtggcagagctggggctccttgggagccagcctgactctgggtccagtgc
tccctccactccatcGGGCACCTCCAGAACACAGGCTCCTGATGTGCAGAGCTGAGACCCCCTCCGCCCC
AAGGGACTGGTAGTGGTCCATACACCTCCTCCCCCAGCCCCTCCCTACCTCAGTCCTTGCCACCTGTGGA
TGCCTCATCTTCCCAACCCAACATTCCAAACACCTATCCTGAACCACCTGCGCTTTGGCCTCATGCACCC
CTCTAAGACTGCACAGTTGAGGAGGGCCCGAGGGAGCCATCCCTCCCCCCCACCTCGGAGGTGCGGGTAT
ACGTGATGGGGGGGCCTGGGCTTGCAGCTCCTGCCTGTGGATCTACAGAACTCCATCCTCCCTGAGCCTT
GCCCTGCCTCCTCTGCCTTCTCCACTCCTCCCAGCACCCTCTCCTCTCTGGACTCTCCTCTTTCGTCCAG
CAAATAGCTCGCCTGACTCCAGGCCCCACCTCCAGATGAAGCCTTGCTCTGTGACCTCTTAGCCCCATGC
AGGCAGGCTCTGCTACCCCTGTCCTGGGGCCAATCCTTTCCTAGATGTGGGGGGAGGGAACACAGCAGGT
CCAGGGGGCTATTGTGCTCCCCACCTCTTCCCCCACTTCCCAGGGCCTCCTGCTAACCAGCACCTGTCTT
GCCTTAGTTTAGACACACTGGGTCCTGCTTAACTAGTCTAATGGGGCAGACTTGACTTCCCCTTTCCTTT
GAGTTCTtccttttatctcctctctttccctcccttctcccccttcctcctggcctgttctcccAACAGC
AGTGAGAGT
>CUFF.106588.1 gene=CUFF.106588
AGCCAGTGGCCCGGCCTCCTCCAGGCAGCGCTCCTCCCCGGGCGCAGATGCCCCGCACCGGCCCTCCCCA
ACCTGGGGTTTGCGGTGAGGCCACGATGCTGACACTCAGAACCAAAGGGAACATCGTTACCACCCCCTGA
CCCCCAAATATATTTATACACATCTCCATTGTTCTTATTGTGCTGATCAGAATTTGTCAGTGTTTCCTGC
CAATTTGAAAGATTTGTGGGATCCACTCAGGAACCAGGATGAGATGCATTTCCCATGAGCCAAGCTTGTG
TCTTCCACTTGTCACCTTTTTGAATGGTTCTCCTACTTTAAAAAGGCGAGTCAGAGTCACTCCTCACCAT
AAATCAAATTCATAAACAATATTTAATATTCTGCTTCATATTGTTAAAAATGCACAGTCAGGCAGAGCTG
GCTTTTCAGGCTTTCCCAGTCTCCCTGCCTGAAACCCTCACCAGCAATGGCAAAGGGG
>CUFF.106594.1 gene=CUFF.106594
TGGCCACACTGGAGCGTGCAGCCGGGGGTCAGGAAAACCACATTCATGGATACGCCGGGGGGTCCTGGGA
CAGATCAGAACTTCCATTTGCCCATCTACACACAGAAGGGGAGCTAACACTACACCTTGTTTCACAGTGT
TGTAAAGAGAAATTGGGGTCTCCAGAGCCTTTGTTAGCGGGAAAGTGCCAAGAAGAATCGGCAATTATTT
CACCACGACCTACGGTCACAGGCCCTGCCCCTTCAGTTGGTGAGAGTGAGGAATGAAGGGCTCATGTCCC
TAATGTTAAAGTCACTGACCAAGGACGCCGTGAGACTAGCGAGCTCTGATGCTTTGGTAGCCTCCATCAG
CCAAACAAATCCTCCGCCGGAGTGACGCACTTGAATCCGAGGAAACGAAACTTGAGAACACGGACATCAC
GGACAACCAACTTTTCCCC
>CUFF.106600.1 gene=CUFF.106600
AACCAtttcaaacattcagaaaaactcagagaatcacccagaaacccaccatctagattttaAAACGTTA
TTTTGGCATATTAAACTCTTTGTTTTAAAATAAAACTTTGCACGTACTTGAAGCCTCAATTGTACCCCTC
TCTCACCCCATTGCCGTTTTCCGTTCTTACTACGCTTTGTACCTATGTATGCCTTTATGTTCAGGTAATA
TCCATGTATATATTTTTTAAAATTTGCATAAATGGTGTGCTGTTTCTATCCTGGCATGAACCCACCCCTG
TTCAACGTCAGGTGTGGTTAATAAGATGT
>CUFF.106611.1 gene=CUFF.106611
AATTCAAGTAGAGCCTAGATTTTTACTTTGAAAAACTTCCACTGGATATTTTCCAGTGCTATTTCATTTT
AGAAATGTGTTTGCCATTCATCTGCAGAATTGTTTGACAAAGGGAATATTACTAAAGTTCAGAGATAAAC
CTCATTTTAAGTTCTACAAAAATATTAAATGGATGTATTTAAAAAAATTCCCTGCTAAGGACTTTTTCAT
TAAATAGTCTTAGAGGGTATATGATTTCTAGAACTTGTTTTTGTAAATGTGTACTTTGATGTAAAGAACA
TATTTTGTATGCAAAACATAAAACTTGAGTATGGTTGCAAAACACTATATTGTTTAGGGATTCCAGAAAG
CATTTTAATGCTGAAATAACTATATCTAGTATGTAGTTCATAT
>CUFF.106615.1 gene=CUFF.106615
GAATATCTTTTTATTTGTAGATGCACAAGTGCTTCCTTACAACTTGAAGCTTCTAGCAGAAGAACTTAAC
AAGCTGAAAGCAGAGTTTTTGGAAGACCTAAGACAAGGAAACAAAAAATATCTGTGCTTTCAACAAACCA
CT
>CUFF.106629.1 gene=CUFF.106629
TAAGATGAAAAAGGATGTTTTACACTCATTTAACATTTTGGCAAATTTTGTTCTTTAAAGTGAGAACTAA
TATAATGTTTGTTCATTTATGAATCACTCTGACAGCAGTGACGTGAGGACCTGTCTGTCACTTTTATCAG
GCTTTTCCTAATTTATTCCGAACATATGTAGACATTAGGTAGCATTTATTTCAGCACTCAGGAGAAATGT
GTCTCAAAGCTGAAACCTTTCTTTAATAGACGGCTTCTGATAGTTGTGGTCTGTTCTTTTAGTCACAAAC
TCCATGTAGTTATAACTAGAAGACGTAAGCTATGTTTTACAAAGTGATGAAAATAAATATAGTATTCACG
ATTATAGTACTAGAAATAATTCAGATCTTTAATTCCTGGTCTTCCATTTCTTAATTTTTCCATGTTAATG
AAGACCTAAATTACATTTTATATACGTTAGAAATTCATAGGTATTGATTTTCTTATAT
>CUFF.106633.1 gene=CUFF.106633
TACGTTTCCTTCCTGGCTCACTGTTCTCCAGTTTCAGTGTTAGATTAAGCAAAATGCTTATTTCAGACAA
ATTGGATTTCCTGGGTGGCTTTTGGAGGAAGAATGGCAGAAAGGCCTGTGATCTCCTAGAGAGACAGAAT
GAGGGACAGGGGCTCCTATAAT
>CUFF.106637.1 gene=CUFF.106637
CAAGGGGTCAATCCCAACTCCATTGGTGCATATATTTCATGAGACCCAGGTGTTTGGGAACAAAACCATT
TGCTCAAGTGCAGGCCTGTTTTTTACTTAAGATTGCATGTTACTGCCTGTGAAAGGGAAAAGATTCTTCC
CAAATTCCTTCACTCTGGACTTCGCATTTCAGTCCCTTATAATCCACAAATAAGCCCTTTCCCCACCCTG
GGCCAGCTTAAGATCCTAGGCTTCTCTGGAAAGATTCATTCATGGTTTACACCCATGGGGCTCTGCGGTT
TGGGTTCATTCCTCCTCCGCCGAAGGAGGCAT
>CUFF.106640.1 gene=CUFF.106640
CCTGCTCTGCACTTGGCAGGCCTGCAGTGATCAGCTGGGTGACCTGCCCCTGCAGTCCACTCTCCCTTAT
TTGCTGTAACCTGATCTTGGGCTGCCAGCAATCTTAGGAGAGGAGGGGATTAGACAGGGTTTAGGACAGG
GCAGGGAGCCTTAATTTCAGGCTGGTGTCACGTGTTTGATTGGGCCC
>CUFF.106672.1 gene=CUFF.106672
TAACGAAAGAGATCCCTTTCTCAGCTTGCTTTTTACTCCTAGTTGCAGTTCAGGAATTTTAAGTGGTGCT
CACACCATTGTCAAAAGTCCTGTGAACAGTTGGTGAGGCAGGAAATATTTGTATCAGAAGTACAATGATG
TAACAGCTAATACCAGATTTGTAAGAATCTTTCTTGTCTTTGGAAGGGTTTGACAGCCCACATAGGACAT
GATGAAGAATACACTTAGTTAGATGGGTTTGTATTTTCCATTTGTAATCTTCCATGTTATATAGATCCAA
AATTGATTGATTGTATATGTCACTTTTCAATGATTTATGAAAGTTGTATTTTTTCAAACCTCACGTAAGA
CATGTATTGAAAATATTGCTGAATTGAGGTTAGCGTTTACAAATTTGATAAAGTCCTATAACTCCACTTT
TACGACATTTAAAGTGAATGGTGCCTTACCATGGTGTA
>CUFF.106702.1 gene=CUFF.106702
AGCCTAGCCTTTTATAGTTTAACCATCTAACTCTGGGTTCTGTAATTCAATTTAACGTCTTCTTGAAGAA
AGGACaatcttagcacttagaattggaggtgatctcagaggacttctaatgtagcatcttacccggtaca
gtaaatcccccatgggaatttccatgtcaggtgttcCCTCTCATTGCTAGGGCACTAATGCTGTTCCATA
TGTCATCAGCTGATTGTGCAATCTGCGCCTGGTGAAAACAAACATAAAACAGTTATGTTTTTTGCCATTC
ACTGCTTTCAATTATGCTTTATAGGATCTTCCTCTTCCCCCGCCCCCTCCCTCATGACATCATGGGCAGT
GATCACTTTTCTATCATTTACAGCTATTAAAAGCTTCAGTCTAATCTATTCCAGTTTAAACCTTCAATCT
CCTATTCAGTGTAAAGCTCCTCTCCTGCCTTACGCCACTGTCAGGCCACTTTTTGCCTGGAGCACATGGA
GTGGGGAGGGATTTTGGTATGCTCCCCACACCTCTTTCTCTTCCCTCTTTTGGGATCTATTTGGACAGGG
ACTAGTCAGAAGAAAAATGGACAAAGACAAGTATTTCTTACCTCCTGCTATCCCAGCCCTCTCTTGATTC
TCAGTGAAGCCGTTAATGTCTCCTGATAGGCATCCAGACTGGGATTTTTGGTGAGCTCTTGAGGGAGATT
CCCCCGGACAGTTCCTGGATGTGGAATTGGCCGTGGGTAAACCTTTTCCAGCCTACACTCCCACCTCCTT
GCTCTGTCCTGTCAGTCCACCGCCTGGTTCCTGTGAGTGTGTGGCAGTGAGGTGGTTTTCTCTCTGCAGC
CAGATGTGGTGGTGACAGTAAGACAGCTCAAGTCCAGCTACCTTCTGTAGTTTTCACGTAACCCACTGGA
AGCTCACTTCCTTGTGATGCCAGACGGTGGCATGCAGGCTGCTTCAGTCAGTCCCCTTTCTCTGCCCTGC
CATTTCTCATCAATTCTGTTTGTCCCGTTGTTCAAATAGGTGCGGTCACTCAGTCTACGCCATAAACAGA
CATCGAGCTGGAGAATGAGTCTCTCCTTCTTGTAGGTACTTCTCATCTTGGTGAATGATCCTCTTACATG
CCCTGCTCCCACCCCTTTTTTGGGTGAATACCCCCTTCCTTTCCCTGTGTTCTCCCTGAAGACTTCTAAT
TTTTTCCCTCTCTTCTGTCAGCTGCTTGCATAGAGTAGAGTAATAGTAAGGCGTTGGTTAGGGTGCCAGA
GCCCTGAGGTGTGTGTGGCGGGGGTGTTGGTGCCAGACTCCACAGGTGTTTCATCCTTGATGTCTGTATA
TC
>CUFF.106710.1 gene=CUFF.106710
GGCTCCGCCCTGTATCGCCGGATCCTGCAGAGCTCGTGCTTCTCCTTCGCAccttcatggtgccgatgac
cagggcgagagctgaaagtgacttgcccaaggtcacgcagtaggacccgggagggaggcgaccagagccc
aggtctTTGGGGTCGAGGCTAGCTGCCAGCCGCCCCGCTTTGGGGCCGCCCTGAGTGGTTTGTGGTCTAG
TTCAGATGCTTTCTATTGACCCTGCTGGATAGACCGTCCGAGGGGAAAGTGTTGTCATAATGAAAGCGGT
CTTGTTATTTCTGCCTCTGGTAGGATTCTCCTCACGCTGTGCTCCAGAGCAGAGCATCCACCATGGGCTG
GGCGTGTAAACCGTGAAACCCGATCGCGCTGTTTGGGGGCAGGTCCGAGAGGAGTATTAAGGAATATTCA
GCCACATTGTGCTGTTTTCCTTTTCCATTTCACCTTCCAATTCTGTGATACTTGTTTTCTTATTTTACGA
TCGA
>CUFF.106729.1 gene=CUFF.106729
GGAAAGCAGCATGTATTGTATATATTGTATGATTAAACATTTTTAAAGACAGATTGTTTTTAGTAAAATG
TAGCTTTTGATAGTTAATCAATTTGTCCTGGTTGTCTTTGATTAAAGGAAATTCACTGCCATATTCACAA
ATAATTGTAGTTACTCTTTATTTTCTGATCATGGGAGGGTTTCTCCTTTCCCTAGTCGTGTCCCATTGGA
AGTTTTTTAGTTAGGTTGTTAATGGTTTATAGATTATCGTTCTTTTGACATCTCTTTAGTTGTAAAGTAG
>CUFF.106733.1 gene=CUFF.106733
AAAACTTTGTGTTTTCATAGCACCTTGTTCTTACCACAGTCATCCTGTGTGTGCTCCTCACGTTGTTTAC
TTGCTCGTGTTTTCCTGTGGAGTCCCCCCAGGGCCAGGTTGTGCCTCATTTCCCGTGCTGATGGTGGCTG
GCAGGAGGTAGGCATTAGTGTTGAGTTTGGGCCATGCTTTCCTCCTAACTGCTCTGCCTGCCTAAGGAGT
TATCCTCTGAGGTGCCTCCTCG
>CUFF.106834.1 gene=CUFF.106834
GATCTGGTGCAGCAAATGCTCCCTCCTCCCTTTGGTCATCAGACTGACCTCTGTTAGTTAAAGCGTGTCA
GCCTTAAGCTGTAAGCTGTTGAGGCAACTTGATTCTAACACAATATTGAGAATGGAATGGAAACGCTGTG
TCTGGGAGATGAGAGCTGGTGGCTTTTCATGAAGTCATCGTGATGCTGGGCAGGGGCCACCCCTGTGCTC
CGGGGCCTTCAGACAGGCTGTGATAAACTCAAGTCAGCCCAGAAAAGAGAGAGCCCACGGCCATCCTCCC
ACAGCCT
>CUFF.106837.1 gene=CUFF.106837
TGAGCGCCTGGGCTTTTGTCACAGTCCAGCTGGTTGAGATGGCAGTCGTCACTCAAGTACGATGAACTGA
CGTGGAGGCGGGCGAGGGGAGCTGCACAAGAACGGGCCTCTGCTGTGACTGTCCCTCTAGGGTAAGGGCC
TGCAAGCTGCAGCCCGCAGACCTCGGCCTGCTCGCTGCCTGTTGTATAAATACCGTCATGCGCCACATAA
CAACATTTCGGTCAACAATGGACCACATATATGACAGTGGTCCTGTAAGATCAGTACCATATAGCCTAGG
TGTGTAATAGGCTCTGCCATCTAAGTTTGTGTAAGTACACTCTACGTTGCACAACAACGAAATCACCTAA
TGAGGCATTTTTCAGAACGTCTCTCCGTTGGTAAGTGACTCATGCCTGTGAGGTTaatttcagtgatgct
aagaagctgtcctagatgacagtcatg
>CUFF.106938.1 gene=CUFF.106938
GGTATACCATAATCTTGGCTATTATTCCAAAAGAATTTTGAAGTGATTTAAGTTCCCATGACATATTCTC
GCCACAAAAGAAACAAAACCCAAACAGTATAGTCCTAGGATTTTAATATCACCTACTATGAAAAACTAAG
AACTTTTCATTTCACACGTAAATTTGTTCAGTGTTCATTGTTTTATTTCTTCTTACACTTGGTTGT
>CUFF.106868.1 gene=CUFF.106868
acggACATGTGCACCCCCAACCGCCCCCTAAGAGAAGCTTGGTTAAGTAGGCGGAGGAACAAAGGATGCA
TGCTTGCTAAAGGGCTGTCCTTGGTGCGACCAGCGTCCCCAGGAACAGTAGCTCACGTGGAGGAGCTCTG
TGTCCCTGTAAGACGCGATGTTCTTCTCCTGGGATAAGGGAGAGTCGGGCGGCCAGGCCAAGATCGTTAC
AAATCCGGGTAGCTGGGCTGCCTGCCCAGAAGGGAGCCAGAAGGACACATGGTTGCAGTGGGCCTGGGGG
TTTCTGCTGAGCAAGCAAGGCCCGAGCCCTACACAACTCTTTTCTCTGGCGCCCTGCCCGAAACCCTGTC
TAGTGACTTGGACGTATCTATTTAGATAAAGGGGACTTTGAAAGACCCCACGCTCCCTTTGCTGTCATCA
CAGGCACTGCAGTAGAGGGACCAGTTCCTCATTGAGAGGCAGGCTCCGAACTGCGAAAACGCATGGTG
>CUFF.106867.1 gene=CUFF.106867
AAGCAGCCTTCGCATGCCAAGGGCGGCGTGTTGCTGTTTGTCGCCCTGTGCCATCGTGAAGGAGGAAACT
CCCAAAGTCTGGTTTATTTATTCACAACAAGGCTTTGTCCAGGTCGGAGGCCGCAACAGCCGGAAAGCAC
AAGCCCAGGGAGACCTGGGAGTCATCTCTGGGCAAAAGTAGTGGGTGAAGCAGCCTTCGGTGTCCGCCCA
CCTCCTCCTGGTGATTTTTCAGTTTTTAGCTGGTGGCACCTTGTTCTG
>CUFF.106869.1 gene=CUFF.106869
AGAGCTCCTTGCCCGTCGGCAGGGCCGGCAGAGATGGGCTGAGGGCACAGCACTTTGCCGATGGGAAGCC
TGCAGGGTATTTCCAAACTTCCGGTGTGTCGGGGGAGTGCTCGCTCGCGGCAGAAGTTGGTTCTAACTAC
TGTTACACACATCCTCTCTTTTCGAGATAAGATTTCGTGTCATCGCTTAATTTTTCTGTTAGGGCGGCTG
GAAAACCTGCCTGGTGTACATCTCTTGGTCGGAGCTAGCAAGGAGTGTCGAACTGCTCAGACGAGTTTCT
GCCTAGAAAGAGCTTAGAATGCTGCGGACGAGCTTAGTAAATTTTGGTGGCAGTTGTCTTGTTAGTGCTG
CTTTTCTGCGAAGGGTACGAAGGAAAATTTAGGTTTCTTTATGGTTAACTGGGCATTTTGACACCCCCTC
CCCCATGTCTTTTTGCGTTAGGAGTGGTGGAGGCAAACCCAGCCAGAAATCACCGTGTTAAGATCGTAGC
ACCTGACTTGTCGGAAGGTAACTTAGAGTTCTGGATTGGCCTTAGCTCGTTTAAAACCTCGTGGGATGTT
AGTGAGGACTCC
>CUFF.106870.1 gene=CUFF.106870
ATTTTGTGAGTTGTTGTGGGGACCCGGACCTTGTTGATATGTTTCCCCCAAAATGTCTTAATCCCATATA
GGTTGTGTCTTATAGAGGAGAAACAAATACTGTCTTACAGTCATGGTTTTTTTGTAGAAGATGTTCTGAA
GTATAGTATGTATTTTTGCTATATTTTCTATCACTGTGAA
>CUFF.106873.1 gene=CUFF.106873
TGTGACCACAAATCTCAAACTTAGGACAGTCCTGCTAGACCCTATATGGGTTCAGAGCATGTGATCAGAC
CAGGTATGAGTTAACTTTCACATGCAAATCCTATTCTTCTTGGTTTAGATGAGAAACTTTGAAATTCTCA
TAGTGGCCAATCATAACTATATGAATCATAATTCATCTTTGTGAACCAGTCTGTTTTTTGAATTTATAAC
TGCCATATTACAGTTGTTCGTATGTAAATTTTTCCAATAAGCCTTCATAAAATGCCTTTAATGTTTCAGT
TCCAGTTTCTAAAAGATTTTATATACAGGACATTGAGGTCCAAAGGCTTAAGATTGAAGACTACTTTATT
GGGCTCTATTATGTGCAGAATGCTGTTGGCTCAGTCCCCGCAGTGATTGTTCATTTAGCGACC
>CUFF.106875.1 gene=CUFF.106875
AGAGGCTGCAGAATGGGATCAGGGACTGGAAAGCCAGCAGGAATCCAAGCAACCTGTCTCAGTTTTTCGC
CCTTAGGCTGTATTCTCCTCTGCACAGGAACTTTATCTTTCTCTGCTCCACAATTTCCCTTGTTGTCAGT
TCCAACCCACAGAGTTAGCATCTTTATCTTAATACCGTATTCCAGGGTTAGAGAATCTGATTGGCCCAGC
GTGGAGTCAGGGGTCCACTCACAGACCAGTCAGCTATGGCCAGGGCATAGAGTTATGTAGGACAGTCATG
ACTGTTGAGGCCCACTCCTCAATAGTGGGAGAACTTCTCAGAGAAGAATCAATTGGATGGCCATGGCAAA
AGGCATATA
>CUFF.106883.1 gene=CUFF.106883
TTACATTGTTTATAATTCTTCTATTGCCTTCCTTTTACATTTAAAGGCATATTCTAAAATCTCTTTTTCC
CTCCAACTGCTTTAGATACTATTTCAGGTCTTTCACTGGAGGAAATTAGTGTCTCTATACTGCCCTCCAC
TGCTTGTACCCAATTTGTGTCATTGTGCATTACAAAGCTTGTGATATTTACATTCTCTGTGCTCTGATCA
TATTATAAAGGTTAAAAACCAGTG
>CUFF.106886.1 gene=CUFF.106886
ccttagttctgaaagtagtcgctttatgtattttgaggctatattgtcagatacgtatgtatttTATTTT
CTTAAGCAATAGTGTTAAAATTTAATTTACTTGTATTTTTGCATTTCTTTTCCCTATTGAACAGAAATTT
GTCATCATTTTCACTAAATTCTTCCAGCACTTTATTCATCTCATTTATTTACTCAAAACCGTTATCTTTT
TGTGGCTGTTCTTCAACGAGCCCTCTCAGTTATTCCTCTAATTTGTGTCAGTTGCTTTTTAGGTTTGTTG
CTTAGTTGTCATACTGGGATTTTTTTTCCCCCCGTGACGTTCA
>CUFF.106910.1 gene=CUFF.106910
TGATGTGTTCACTGGTTTGAAATGCCAAAGATGCAAAAGGGCATTGAGTTAGGAGGGTCTCACCCCATTA
TCTCCCGGCTGCTGTATACCTTGTCTTTCCTTTCTGCCTTGCTTCCTCTTCCTCTTCTCATCCATGTCCT
TATCTTCTCCCCCTCAGGAGAGAATAGACGTTTCATGCCATCTTTGATTTACTCTCTACCTGTCCTTGGT
ATAGCTTCCTTTGAGGTGTTTCGTGTTCACCTCTTCCTGGGCATTCTTCAGCTCCTGCCCACCCCACTCC
CCAAGCTAGGCTAGCTCCAGGTCCTTTCACTTCAAGACTCTTGAAATACCTTCTAGTTCCTTTCCCTGCA
CTCAATCTCCACTTCCTTTCAATGCCATCAGTGAATCCCTGGCTGCAGTCTTGTCCTGTCATTATCTGCC
TGCCGTGGTGTCCAGGAAGTGCAGGCTCATTGGTGTTTTATTTAAGTCTCTCCACAGTTGGCCTCAGTTT
ACTTTTTCCAGTTTTATCAATTCATTTCTCCACTATACCCATTGGTCATCTGTTCTAGACTGTTCGCTCC
TTTGTTTTTGTATCTTTTTAGCCTGATACAGTGCCTGGTTCCTGACAGGTACTTGGTAAGTGTTTCTCCG
ATGAAGGGACAAATTCCAGAACAAACCTTGAACTTTCTTTCTTTCTATATTATTTTCTTGCTGCTTTCCT
TATGCTTGCAGTTCCACTTCTATGTAACTGTCCCTGACTGCTTTGGCTCTAACTTTTTCTTCCTCTTCCA
TATTGCTAGAGCTCATTTGGTACCCAAGGGGTAGAGTCTTACAACTGTGGTCTGTTCACCTGAGGTCAGA
GTGCAGGGTACAGATAGCTGGACCTCTTTCCTGCCCAGGGACTTCTGTGTTGGCAGATGTTGAGACTTGG
CCTGCCTATTTGAAAAGTCAGATAGGGAGCCTATATGACTCCCTATTGAAAAGAAATCAGGGTGTTTTTA
GTCTGT
>CUFF.106909.1 gene=CUFF.106909
AAGCCTCTGCTACCCCCATGTTCCCCTCTGTTGTTCACCCTGCTAAAGCAAAGATAACTTTGACTCCTAT
TTTTACTGAGTCAGGGCCATCTGATACATTCATCTGCTTCTTGTCTCCATATCTATATTTAGCCTTTCAT
CTTTTCCTCCATTCTTAGAAAACAGTAGTGTCCTTCCTTTCCAAGGTTAACTATTACACCTGTACttt
>CUFF.106916.1 gene=CUFF.106916
TACTTCCCTTCATTTATTCCCAAACTATGTCTTTTAAATGTGTGTCTCCTAGGCCAGTATTCTGAATGTA
CTGTGAAGTCCACGCCTTTCATAATCTTATGGTCCTCTCGGACCTAATGATGTCCTCACCTTTCAAGAAA
CTCTTTCTCTTTAGCTGTCCTCTATTCTTTTTTGAGTTGCAGTGAGTCTTTCTTGAGATGCGACAGTTAG
GACTTTATGCTTCAGGTGGAGAGTCAGAACTTTTAGTTTGGATATTGTAGAGTTTAGAAAATGAtttcta
at
>CUFF.106918.1 gene=CUFF.106918
TATGAAATTATTTAAACACCGGTGGGGAGAAAGGTTGCATCTCTTTAATGATCGAAGTGCTAATTTTGTG
CATCTTGTTTAAGAGCTCTAAAATGAGTTAAGGAAAATACCAATTGTTAGCTTGACTATGCTCTGATTTA
GCTCTCAGAAACCTATTTCTGAAAGTTATTTCAAAGGACAGTTTTGGGGATAGCAAAGGTGTGAGGGATA
TGTCCCAACATATTACTATGTTTTTGGGTGTTGCGTGATGAATTTATTTTCCATGGATTTATCTAATCCT
TGTTTCA
>CUFF.106919.1 gene=CUFF.106919
GAAAATGGGAAGAAAAGTGCTTTTTTATTTGATTCTGTGAAGTTTTTTCCAGCTGTAAATAGGCTGTGAT
TGTTTCTCTCTGTGAAGGGAAAGGCCTGGAAGAAACTGGCTGTCTGCATTTGTGGACTTTCATGGACTTT
TTTGTCATACCAGAAATAGCTCTCTGTATGCACAATGCCTTCGTTCTAATTGGGTTCTCAAAAAAAAAAA
AAAAAAGCTCATGAATGATTGACTTTTAGGAATGAATAGTGCCTGACTGGCCGGATTGAAATGGTACTGG
TTTTCCCCTGTACCCGCTCCCCTCCCAGGACACTGTGCTGTGGCCCCTGTTGTTTGATCTAAAAGCAGTT
TGTTTGAGGCCAACTAAAATGGCAAATCCTAGACCTGATGGTGGGTTTGAAGGCAGAGCTTTTTGTTGGC
AAGGACCTATGGCGGCAGAATGACTCTACA
>CUFF.106920.1 gene=CUFF.106920
AAAAGTACATTCATTTTCTTTATGCATCCTGTTCGCTGAAACAGCTTTTCACTTACATGCACTTCAAATT
CCACGGTTTCTGCAGCGGTCAGTATTTGCAGTTTGAAACAGTCATAACATCTAACCGGTAGAGAATTTTA
AGCATGCCATAATGTTTTTAATTATAGTAGTTTGCATGTATCAT
>CUFF.106921.1 gene=CUFF.106921
CATTTGAATTACAGTATGTTTAACAAAATAGAGAAATAATATTTTTTATTAGTAGTACCTGTTGATAATA
CATTAAGGAATCACATAGAAATAGTATTTTGAAAGTGAGGATAAACACTGAACACTTAGCGTTATAGTAC
TATCACCACACACACTGGGAGTATCTTAATTAAATCCCGTGCTCTGCTAGCATGACTCATTTTGTGGTTG
CTGTGAGACCCTTAAAGGAACTGCTCTCATTCACAAAAAAGCATCCACGCCTGCCTGCCTGCTTT
>CUFF.106922.1 gene=CUFF.106922
AAAGTTGCCTTTTGCTGATTTTCTTCCTTGTCATTGATGACAAAATTAGCTGATGTGTTTGCAGATAGAT
GCTAGACTATTGGAAAATCCAACGAGTTTGGCTCTGCTATTGATTCAGTGAGTTCTCAGTAGTCTAGCCT
TAGAGTGGTTTTATGGGGCTTTAAATGTGTTAGATCTCTATAAGCTGTATTACTATCTGTGTATCTTTTT
GTTAACTGTTCTGTTTGTGTACAAATATGTTTTAAAATATAACCTTTTAAAATCTAGTCTTGCAAACCTA
AGTCCGAGAAGTAACAGCAATGTCATAGAACCTCTAACAAATAATTACTCATggggctggcctggtgggg
cagcggttaagttcgcaca
>CUFF.106923.1 gene=CUFF.106923
AACAGCTCACCAGTTTTATACCCAGAACTGCTTTTTACCCTATATTTTGTATTTCTAGCAGGCTAGCAGT
TGGACTGAACAGGTCTTTGTTTATTTTTATGAACATTTATTTTTATGCTTACAAGTAGAAAAGACTCATC
TTTCCAAAGATTTTTCCCCTCTTCTTTGGTTTTCAA
>CUFF.106925.1 gene=CUFF.106925
GATGTTGAGTTATGTTTATTACTCATTTTAGGCTCTATTTTGAATATCTTCTAATTGGGGCAGAAAATCT
CTGTCCAGCTGAGTGAGAAAATAGGAGGAAAGGTGCGTTTCCACTTGTGTTATTTTTCTATCTGATTTAG
CATCACCTTTTTTTTTTAATCTTTGTGGTAGTATTTATTTTCTTCTTTAATATTATTTAAAGTTTTTCGG
TTCTCTTCTAGCTGAATAGTTGAGTATTATTTTTTCTGGTGTTTCCATTTTTTTAAGGTTAGCGAGTAGT
CCGTATTCATACGAAGCACTAGTTTTTGGTGGATGCTTATGTCTATTGCAAGGTAATACCACCAGAAAAA
AATATTTAGGTGGTTTTATTTTCTACCAGGGAAGATGATGAAGCACTGTGTAAACATTCAGTAATCTCCT
GAGAGAAGAGTTTTACTATCTGAGAATAAGGATTGTAATTTAAAGACTTGAAAAGGAATATAATACAGTC
CTCTGTTGGGGAAGGGTGATATGGTCTTATCGCTTCAGTCTTAAAATTGTTTCCACTAGTCCTGTGGCTT
TGTCTGATATGACGGTGTTATATAATTTACTGCTGCGTCCTGCGTCCTTCTATTCTGAGGCTGAGTGACC
ATGAAAGATGGTAAAGCATCTGTCGGAGACATAACATTCATAAGCACGTAAACTATATATAGAGAGATGA
TACTCTGATGAATGCCAGTGAACATTTATTTTGGGGGGGATATTAGCCATCAGAATTCACAGAAACATAA
AAAAGTGCTCCTGTTCTTCTTAGTTATTTTTTGACAATGAAATTATTTTTA
>CUFF.106924.1 gene=CUFF.106924
AGAAGAATCGGTATTGATATTTAAGGTTAAAATGACCATTTCCTTAGCCTGGAATGTTTGTAGCTGTTAG
CCCCCTTTCCTGCCTAGTTTCTTCTGTTAAGACCAGCTCAGATGCCACCCCGACCCTGTGCTCACCCTAG
CCTGCATCCTTGGGGCAGGATTATTGGTCTCCCTTATTGTGTTTCCAGGTGCTTTATACACTTAGTACAC
ACTTTGATCGTAGCCCTTACTGCATCATTTAGTAGTAGTTTGCTTCCTTCTTCCCCAGTGGACAGTGCAT
CCCCCACGGCAAGGCCTGTCCTTTACTCGTCTCGGTATCTCTGGGCTTTAGCCTGCTTAGGATGCAGCAG
GCATTTTT
>CUFF.106926.1 gene=CUFF.106926
GATGTGCAGGTGTGTAAGTAGAGCCAGTGAAGAAGGAATCCCGCGCACTGGACTTGACCAGATAGTTTGT
CCTGTCCAGCACTCAGGGTCCTTTCTAAAGAATGGCTGTTTCATAATGGTATTTTAATTGGGTAAGTGCC
TTTCAGGTCTTTTTCTGTAGAATCATTTAAACGTCTCTTCATTTTATTGGACCTTTCCCCTCTACTTTTA
TGGCCAGTTTTGCTGCTGTTTGTAGTGAAAGCATTTAAAATCATTCGTTGTTTCCTATTCGATATTCAGC
TGAATAGGTTACTGACCACGTCCTTTTCTTTTCCAAAGGGGAGTATTATGAGGCCAAAAAAGCCTACGGG
TATTG
>CUFF.106927.1 gene=CUFF.106927
AGGACGGGCTTTATGTGAATTGTGTGTCATTCTGTTTGGTTTAAGATTGTTTCTTGTACACAGTAGGCTC
TCCAATCCTGATGGCTGCTTGGGGATAACTTATTCCCCTTAAGTGAAGTGAGTCCACTCTTCTAGGATGC
TGGCTGGGGACTTACCCTTCAATGGAAGCATTTAAACCCTTACTTGTGAGCTGAAGAAGCTCAGATGAGC
CGCAGAATTAAGCCTTCAAGGAGTATTCACAGAGTAACCTGGGCCTGCATTTTGGCTTAAGCCATACGGT
TTGAATAACTGTTTATATATCCAAAGTCCACATCAGAAGTCAAGTTAAAAACTTTTTTCTGAATGAAATG
GCTGTAGTCCTTGCAGTTAAGTCTATCTCACTTCTTAGGATGTTGCAGATCACA
>CUFF.106928.1 gene=CUFF.106928
AGAAACTGCTGCACCCAGGTAAGGGTCTTGATGATCTTGGGACAGAAGTTGTTGTAAATAGGCTAATTTT
GGCTGGTCTCCAGTCATTCTCTTCTCTCTGCTTCTCCTGATTTGACCATTTGCCTGGCTCTTCCCCACAC
TTCCTCGCCAAAGTTTGGGTAAGGCTTCAGGTGCAGCTTAAAGAAACGTAGGTTGAAAATTCCCAGGCTG
CCGAGGAGCCAACTCTTTGGATTCTAAGAGCTTATCTCTTCCAGCCAGGTGGAACTTGAGATCATCTCCA
TCCAGCTCTTCGGCAGGACCCTTTCTGCACCTCATTTCTTCAACTACAGAGTGAGGATTGGGCTTTTTAG
ACCTTGTACATAGTGAAGATGTTTTTTAAAACAATACCGATTTGTTCATGTACGTCTTGGAGGACAAGAA
TTGACGTGTTGCATGAAAAATGCTCAGGAAATCTCTGGGTGGTCATCTGTGTATTCGGCGGTGAGTTGAG
GTGTGTATAAATAGAGTGGACTGGGTTGTCTCCATTTGTAG
>CUFF.106936.1 gene=CUFF.106936
CCTTGAGGGCCTCTCAGATGTCCTTCGTGGCAGGTTCTGGGTTCGAATCCCGATCTCAGACCAGAAGCGA
TCGCGCTGGTTCGGTGGAACGTCCTGCCGGAGCTTCACCCCCTCTTGACATCTGTGTGCTTCTGGTCCCT
TCTTATTAAAGGCGTGACTTCGTTCTGGTTACCTCACAGGCACCCGGCGTAAAGCACCTTTTCTTTCATT
TCAGTAGTACAGCTAAGCTGTATTGCAGTGTTGAACTTCGAGTGTTTTTATGTGACTCGGTACTGTGCGA
AACAGGATGTATTGTGGGT
>CUFF.106931.1 gene=CUFF.106931
AGAGTAAATACTCTGTCCTTGGCAGACATCTTGTCCCCAGTCTCCTGCTACAGCTGCCTTGCCTTGTTCT
TGCTATGGACTTCCTGAACCTGGGATCCTGCTTGCCTGCCTGGTGCTCCTAACCCTGCAGCTTCTGCACT
CCCTGGCTGGCCTCTCCATCCTTGGCCTGTGGCTACCTGCCAGCCTTCATCATTCTCTTCCAGCTTCCTA
ATTCA
>CUFF.106941.1 gene=CUFF.106941
TGTGTCCTAGTTTCTCCTTTCGGTTCCTCCCACATTGCTGGGGCATCTCTTGTCAGCAACTCTCAGGACA
GTGGACGTGGAGCCTCACTTGCAGCTCAGCCCTCTGGGCTCCCAGCCTTATCTTCTTCAGCTCAGGACTT
ACCTTCTAGTGCTACCCCCTTTCCCACCGCCACTCTGACACCCCCGCCCCCACCTACAGTGACCACATGC
TTTCCTCCACTGACCCAAACGTGGCACTTCTAAGCCCCAGGTCGAATATTGGCCCTAGGAAGCAG
>CUFF.106943.1 gene=CUFF.106943
acaggggctcgtgctGGGTCCTTCCTCCCTGTTTGGGCTCAGCTGCAAAAAGAAGCAATGTTGAGTTTCA
TCTTCTAAAAACGTTTTCCCCGGTAGAAACACACAGGGACACCCATCTTAGTAATCCCAGGACAGAGTAT
GTATACTTTAATAAAGGGCGCATCAGATAAAGCCTCCAGTCACCTGGGACCAGATTGCTTACGGAGTTGG
TGGGCAGCACAGACTCTTGTCTTACCAGGAGCACAGTAATCGCACTTCAGTGAATATAGACTTCTCTTAT
TATTCAGAATTTACCCAGTCTCTGTTATGTGCCCCAAACAGGGCTGGGAACAGTGGGATCACTATCCAGT
GGGAACTGAGGAATTTTGAGTTTGGCTGTGGGGATGCAAATAAATGTTTATATTTCAAATTGGCAATAAT
AGTTGATTGATTTCTGTGGCCTGTAATAACCAAATGGGAAGTTTTGGTAGGATGTTGAAGCTCAACTCTA
TTTGTGCTTTAGAAGGCAGTTTTTCTTTTGTTTTCTCCCTAATAGAGCTGAGCCAAGCCACTTAATTTTG
ATGCAAGTCCTAGATACATGGGGAGTTTCAGGATTCCTATTTCCCTCCATCTTTTTTTCTTTGTTTAGAC
GCTTAGAAATGTCCTTGGTAAAAGTCAACACTTGACTGGTGTGAAGGCTCATCTGGCCTAAAATCCTAGT
TAACGGAATCTGTGTCCTGCTTGAGACCCAGGGCTGTCAAGGCGAGTGCTGTGGGGCAGCGCTCAGAGTG
ATCTTTGTTGCTGTTACCTTCCTTCAGACCACACTGGCGGGAGCTGGGCTTTGTAGGTGTTGAGCCCATC
TTTTGAGAGCACTGTACCGTGGAGCGGAGGTGGGGGCTCACCCAGGGGCTGTTTTCAGGGTTCAGAAGCC
>CUFF.106946.1 gene=CUFF.106946
AGTCTTGAGGCCGTGGTGACTCAGAATGGAGCCGAGTGCCCTCACTCTCGCTGTCCTGCCTCAGCCAGGC
AGTGACTCAGCACCGAGCGCTGGCTCCCTGACCCGGGGCGCACTCGAACTGAATGTTCCAGGTCTGAGCC
TCAGCCCAGCTCGACTGGACGAAGTGAAATGCTTTCCCTCCTGCTGCGTTTTGCCCCAGGAAGATGAAGA
GTTTGAAGACATTAGCCACAAACCGTTCTCATCACACAGTGTACGGATGGCGCAGGAGTCATGAAAGGAT
GATAATAGCGAAAGGCAGTCCCTGACCTTGGCGTCAGACACACCTGGGTTCTGGTGATCTCagatactca
ccgtctctgagcctcagtctccccttcggtaaaacaggcatccagcagtactttctagcaaggttgtgag
catcaag
>CUFF.106947.1 gene=CUFF.106947
CAAGGGCAACCCTGGCACTCCCTGAGCGTGGTGAAAGGAGTCTCTCTTCAGTTTTGCGTTTTTCCCGTGT
GGCCAACAGTAAGGCCAGACATTGCATAGTGAAGCTGCTTATTCACTGTCAATTCAGAAAAGCCCCGAAT
TGCAGATTGCCCACTGCCTGCATCAGGAGCCTGTAAACAGCTCGGCTT
>CUFF.106948.1 gene=CUFF.106948
AAGGCGCCCGTGTTGAAGCGCAGACTGGAGTGTGTGTGTCGAGGGAAGCCTTCTCTTGGTTCCCACGTGC
TACACTGTTGTCCTGGTCTCCCAGATGTCCCGTAGGAGCTGGTGCCTCTTTATCGCATTTCTGAATGGCC
TTTTCTACACGAAGAACTTCACTATTGATTCCCTGAGTTCATCCTCACGGTCTGGAGAAGGTCTTTTCTG
TCC
>CUFF.106949.1 gene=CUFF.106949
AGAGTGGGCCAGGCTGTAGTCCTTCATACTCAGAGCCCGCCAGCCACAGCCTCGGGAATAAACAGCCCTG
GGTCTGTGTCTGTACAGCTGATCGGAAATGTTGGCTCACTTCCTGAGCCTGGGTCTGCACTTAGGAGATG
GGCCCAAGTCTTTCCtccttcatcccatctgaaatttgctgagtgcctgctctgtgcaaggcatgatgtt
aagtgcCATATAGAGGACAGCTCTGCCTGCTTCAATGCCATTCTCCGTGAAGCATTCCTCCCTGTCTCGG
GTTAGAAGCAGGCTGTCCCTGCTCTGGACTCCTCATTAATTTAATTTGAATCTTTCCTCCAAAAGGCAGC
ACTTTTCTGCTTTGCCTTGGGGTCATGTCTCCGTGGGCTGAGAGTTCCGGAGGCAGCGTCTGCATCTGTT
TCATCTTTCTGCCTCTCAGTGCCTGGCAGGATCCACAGGCTCAGTACAAA
>CUFF.106951.1 gene=CUFF.106951
GACATAGTGTATGCCTGCACGTAGGCCCTGGACTCCCTCAAGTGGCACCTGCTTAACATCTAACCTACAG
AGCGTTTGCCAGAGCCTCCGTTTTCCTTCTTGGTGAACCTCCCCTGTGGCTGGCCTCTGGGAGTGTGAAT
GTGGGGGTGGCACAGGGATGGATGGAATCGGTAAAGTGGCAGTGCCTGGTGTGGGGAGGTGGTCAGACTC
AGGGTGGTCCCAAGACCCTCCTCTATGCAGGAGGAAGCAAGCCAGGGGGTTTCCTTCCTGTCTCGCTCTC
CCAGCACAAGCTCACTGTAATAATTTGACAGATTATACGCAGGCCCTGTGAGAGATGGGTAGAATATCCT
TTCAGAGGAAATTGGAGATGTTTTGAGTTATGCTTGAAGTAGAGACACCCATTTATTCTGCTTCAGGTTC
AGCAGAGCCTCCTGAATTTTCTTGAAGATGAGATCATTTTGCTTTTGGCAGATCGATTGCAAGCTCTTAT
GCCTCCCAGCAGAATCAGAGCACAGTCAGGAAATGAGTGGCCGTTCTTTCCTTTGTATTTCCAGCAAGTT
GCAGTTACGGCAGAGCAAATTCCTTTGCCACTGATGAACAGTGATTTGTTGGGGATAGAGAACATGGCCA
GATGCCTTAGGAGTCCAGCTCATCCAAGACAGTCATTTTCCCCTCTAAAGAACAGTCTGTGTTTGGCTTA
TGCAAGAACTGGTCCCCTGTTTTGTACAGTAGGTTTGCCCTTTATGAGG
>CUFF.106954.1 gene=CUFF.106954
ccgcccgctccccggccTGAGCTCCCGGGTTCGCTGTGCTGCTCGCGCTTCCGTGGGCGCCAGGGGCCGG
TTCGCAGGCTTGGGTGGTGGTCTCGTAGGAATTTGACCCCCTGAAGGACCCCCACTTGGTTGAGGGGCTT
CTTGACTTTGCTCTCCAGTCTCAGGCGCAGAGTGACTCAGGAGAGTGATGTGAATACATTCCTTTTTTTC
CCCTTTTCTGCGTTTGAAATTAGAATTGTATTATTGCTTGAAACCGTTTTCAAGAAGAATATGTTCTAGT
GTGACTTGTTTAAAAACAAGATGCTCTTCTTCCAGGCAGTTTCTAAACTAAATACGTGAGACTGTCTCAT
AGTTGGCCATTGCCTTACGACATTGCCTCACACTGGCGAGAAAGAGAATGATTTTTTTTTTTAATGGCAT
ACATTCCCTTCCTTGTTATGGTATGAAAATACCTAGGGTTTGTTTCTAACACACA
>CUFF.106957.1 gene=CUFF.106957
AGAATTTTTTTAACAAGATTGCTAAAACATCTTATTTAGACAGTTTGTTGTACCAATTTATAATTGGATA
TTCAGCTTAAATAGTACACAGAGTTGTGACTTTGATTTTTAATTAATTTTTTCTCCCTGTGGGTGGTGTG
CATGGGATGAGCAGCCTGAGCAGGGCTGAGTTGTGTGTGTGGAGTTTGTAAATGAATCATTTGGGTAGAC
ATTAAGATTGAAGTTTGCTTCTGAGGTATTTTTCAGGCTGTGTGGATAAACCTGCCTCAAATTTCCATCG
TAACAGGAATGTAAAAGAGAGAAAATCTTATGTATTTGAATTCTGACAGCTAGGGGGTGCAAATGTTTAG
GCAGTGTATTTGAAATGTTTTCAGGCCTGGGCACCAAAATGAGAAAACCCTTCACAGTTAAGCAGTAAGA
TGCAATAAGCACCCACAAATTACT
>CUFF.106958.1 gene=CUFF.106958
GTGTTATTTTCCTTCTTCCCCCATTTAGAAATACAGACAAATGCATTAAACAGGAAAATTCACAGCGTCT
GAAGTTCTTCATCTTTGGGCCAAATTTTTTATGGCACTTTACTTTTAACCACAGTAGTCATGTATTACCC
TCTTCTGTTATCAAATTCACCCTTATTTCTTTTGTTCATGGTTAGAGTCTTGGGGGATGTTATGGAAAAG
TTACTTTATATTTTTTAAGGAGAACACTCATATCAATTATGCCTCCTAGTTAAAAATTTCTTGACTATAT
GTGAAACTTGAACAACTAAAGACTTTTTTAATATATATTGATAAAAGCCTATTAAATTCTCAGTTTGCCT
TCTTTGGTCTGCCAGTAAATTAAATAGCTTATTGCAATAACAGCTAAATACCACTGCAGTGTTTCCTGGT
TGTATATTCTATGATTTAATAAAATTATCCAGATTAGTTATATTGCCATAGTAAACATATGACTGAAGTG
TCCTTCATCTTAATCTGGAAGAGAACGAGATTTCATGATCAGTTCACTTAATGAAAATTATTTCATATTA
AATGGTTTTTAAAATATAAAACTACTTATCTAAATGAAATACACCATTTTAGAATACAACTGTCAGGCTA
TCAGACTCCAGACGCTTAAAGCACAAAGCGAAGTTAGTGCTATCTTGATCCAATTTAAGCCTGAGAATCA
TTGCCTTTTCCACGTTCGTTAAAAACAGCAGCAGAGATCCTTTGGCATGCAAGAAAATGTTTCTTATTTC
GTAATTATTTTGAGGTTTATTTTGGTGCTGTGTTTCTGACCGCCATCTTTGCTCTAATAATCTCTCTACT
AGTATTTCCCCCATGCCGTTCCCACTTGATTTTTATGTCTGCTGGCAGTGAGAGGCTAAAATGACTGGCC
AATTTAAGCCAAAGCTGTAAACCACAGTTGAAGTAAGTCTTTCAATAAAGAC
>CUFF.106960.1 gene=CUFF.106960
TGTATTTGGTTATTTTTTATCTTAGGCAAAGAAAGAGGGAGGAGCACTAAGAGTAGTTGACCCTTTTGTT
GAGTTAGGCTTGAGTTAGGCTTTTGTTCCAGGCAAGAGAGATTAATCCACAGAACGTTCATAGTTTCATT
TTTAAACAATGTCAACTAGGGTAATGGTTGACCAAAGGTGTACATTCAATAAATGGTTTCCTTAATGTTC
CAACTCAGTTCTAGTACATATGCTAAACTTTAACTTTTCCAAATTGTTGAATTTATTTTTGAAATTCACT
AACCCTTGTTTTTCTGAGATGTTCCTCTGAGAGAGTGATCCACATGTAGTATCTTGAAGTCAGCTTGGAG
AGTTTGCCAAACATGAATAAA
>CUFF.106961.1 gene=CUFF.106961
CTGCAAAGTCATCTTGTGATTGAGCTGTCCAGTTGTTGGTCTTGCAGCTGGGCTTAGCTTGCCGGTGGAC
CTCCTGTTTGACTCTGCTTCATTCTTGTGTACTGACAAGAGTTTGTGAAAAGCCCAGTTGTCAGGTGGTA
CTCTAGAACCTCTAGAACTGCGTTTTTGAGGTAAACCAAGTTTTCCTGTATACAACCGGTAGATACCATA
ACTTGTCCAACTGTGATTTTATTTACTTTTCCTTTCCTATATTCCTTCTTCCTTGAGTTTTGGTATACCA
ATGAAGAAAAGTCCAAAACCATCTGGACAAGATGGGCATGAAATATGTAGCCATATGCAACTGTGCCTGT
TGTGAGAATTGATACTAATGTTGTATAAATTTCAGATTTTCTCAGTTCATTTTACTAGTTAAAAGTTGTG
AGTTGAATTGTCCCATATGTGGTATATATGATTGCTTTTGCACACAAAAATAAAGCTAACTTATG
>CUFF.106966.1 gene=CUFF.106966
CAAGGCACGGTTGCTGTGCCTCTCGCCTTGTTGCTTGGATATCTCCCAAAGTCACGCCAGCCATTGAGAG
CTTCCTCTAGCAGCCAAGGTGGCTACTGCTGGTGATGGCAGCCTCTGTGTTCTCAGCTGTTTTTGGAAAC
AGGCAAGTTGTCGTCCTTTCAGGAGCTCCTGTTGGTGTTCCTGAAGGTGCTTGTGGCAGTGGTTGGAAAG
GAAATCTCCAGGAGAGAAGTGAGC
>CUFF.106978.1 gene=CUFF.106978
AGGACAGTCTTGGCCGCCTGGGAAACTTTCCCTGCAGAGCGTCACTGGCCAGGGCCTGCGGGTTCAGGAG
AGCAGAGCAGGGACAGAAGACCGGGCCGGGCCACGGGGCACTGTTTTATACAGGTGTGATCAGCCCTTGA
GCCAGTGGGTCCATGGTGCCGGCTCTGAAGTCCACCAAGAGCAGCCTGTGGACTGGTGGGTGCAAGGAGC
TAATGGTGCTTCATTTGCCTTCACTGACTTTGCATTTGAACTGATGTTGCCTTTCCTCACTGTTAGAAAT
TTTGGAAACCTCAGCAGGTGCCTGGCTGGGCCACATCCTAGGGCTTCTTGGGTGAACTGAGTCACTTCCC
TCCCTGGGGTTGAGTAACCCCTCGGCCCCCTGACACTGGGCTCTGTTTAAACGTGCTGTTTGAATTGTAT
GTACTAAATTTACTCACCGGTTTCTTCTGCTTCCCGCAGAT
>CUFF.106977.1 gene=CUFF.106977
TCTGCGCCTGAGAGGCACCTGTCCATTTCGGCTCTCCCTGGGCAGCGGCAGAGCCCACCAAAGGGCAGGA
CTGCCTTGGAGCCTCCCGTGTTGGAAGGGACAGACCAGGGAACTCAAATCTCTGACCCCAGTCCAGAGCT
ACATGCATGACCTCCCACAGCATCCATCTAGTCACCTTGTTAAAACGGATTTAGAGAACGAAGATAGAGC
TGACGACTTttctttccttcct
>CUFF.106979.1 gene=CUFF.106979
AGAGGATGTTGAGTTTTGTTTTTGCTTTGCACCCAAGGGTGCTCGGGAGCCCCGCAGCCCCCCATCTGTC
TCACACAAGACGTCTCTGAGAAGGCAGCGGATTTCTTGGCTGCGTGGGACTCCGCAGTGGACCCCAGAGC
ATGGACCGTAAGGAGCGGCCCCCAGCCCTGTGGCAGATGTCCTTGGCTCGCCCTCGGCCCGGGCGCTGGG
AGGGCGGAGCGGGGGCTGGGGGAGTGTGGCGTGCATGCACAGGTGGCAGGTGACCTTTGGAGGTGCCGCC
TGAGTGCTTGGCTCTCTTTGAGGCCTCAGACCGCGTGTGAGAACTGCCCCGATGCCGTTTCTGAGCCGAG
CCAACCGGCTGCAACCTGTTTGCCTGCTCT
>CUFF.106980.1 gene=CUFF.106980
tatGCTAATGGAAGGTCATGCAAACCTCCCTACCCAGGGAATTGCCTGCCTGAAGGGTAGTTATTCTCAG
AAGCTATTCTGAGGAGCCCATAAACACTTAAGTAATGTTTAGATCGAGTGTTTCCATGACCCGGTTTCTC
CGGAGCCTGGTCACCAGTTGTAACAAACTGATCCTCTGCTGCTAAGTTGGGATGACCTTTTTGTTTTAAT
ATAATATGTTTGATGTGGTATAAGTGACATGCAGTTTTAAACAAGTTTTGTGGGCTGTGCGCTTTCCTTG
AGTATTT
>CUFF.106981.1 gene=CUFF.106981
ATTTCTGCCTTTTCCTGGGCTTGACCGTTTGGTTTGTTTTCTTTAAAATGTTGTGAATTTTGAGGGTGCT
TGAGGATGTCAGTTGACTCTGCTGTTGAGGAAGCTGGATATTGCGATCTGACCAAGATCATCTTGGACGT
GGGGAAATTATCTATGCAGGATGGTCACCCAGCCCTTCCTGCAGACTAATAGCAGGAATCCATGCTGTAA
GCATTTGGTTCCGATGAGTGTTACAGATGCCTTCTGAGGATGGGTTTTCAAGGAATTAATGTCTGGAGAA
GGTCTCTGATAGATATGACATCACAGCATCTATAAATAATGCATTA
>CUFF.107008.1 gene=CUFF.107008
CCTGCGTGGGCAGCCAGGGAGGTGAGGGGGAGGCCCGAGTGGGCCTAGGATTGCGTAACAAGGCTGAGAG
ATGGCTCCACTGCCAACCTGGAGCGAGCTTCCTGGTCTAGCCAAGTGGCCAAGTTAAAGGGACAGAAGTC
TGAGAGAGGGTCGCTGACGAGGGAAAAGCAATGAAAACAGGAAGCTGTGTGTCCCCTCTGGAGGCATTCT
GCATCTGAAGAAGGGGAAGGGAATCCAGGAGATGTCCTTTGGGGAGCCGCTCGTATCCTCGGTGACTTTC
TCTTGGCATGTGAGAATGATGGTTTCCCAGGAAGGAGCTGCCCACGTGCTCTGCTCTGTGTCGAGCTCCC
CAGACTCCCGGCAGAGGAGCAACTCGCTGGGCGACAACCTTCCTGAAGTTCCTGGCTCGGGCTCACGGGG
GCGCTGGTG
>CUFF.107009.1 gene=CUFF.107009
CCCCAGAGAGGCCCCCTGTGGCGCCCCCTTCCAGGTCTGGCTGTAAAAGGGTCTTTGTGCTAATCAGCTT
CCGAGAGCCCAGGTCCAGGGATGGGGCAGCCTTCGAACTGCCCAGTGTGTGCCAGGTGACCAAGGCAGCC
GCCCTAGCTTCCAGGTGTGAGTGGCACAGGGGCTGGGACTAGGCAAGAAGGCGGGACAGCTGCCCCTTCC
TAGCCCCCACAGCGCCATGGCTCTTCAGGCAGGAGAACGAGGCTGCGCTGAGGTTTTCTTTCTCTTCCTG
TCACCGGTTCTTGACCCCTGCTCCTGTCCCATCCGCTCccccaccccgtcccgccccgccccgccccgcc
ccgccccCAGCTTGGCCTCTGCTGGCCCCAAAGACCGCAGATAT
>CUFF.107034.1 gene=CUFF.107034
cggtgccatgtccgtgcccaggatccaaaccggcgaaaccctaggcctttgaagctgagtgcgagaactc
aaccactcagccacgggccggccccTATAGCTGCattttttaaaagatatttttaaattaaaaaaaaaaC
CTTCCCACCCATCCACCTGTCCAGGATGAGGCATATTTGGACAATGAGTGGATTTGTCTCTTTTTACTGC
ATTTGAGCTCTTCACACAAGAGCCTTTCTTTCTCCCAGCGTGGCATTTTTCTCACCAGACGGTTGCTGAC
TTTGTGCCTTTGAGATGAGACGCAGGGTCTTGCAGAAGCGTCTCTGCTTCCACTTTTCAGGAGACAGGCT
GCTGTTCCCACTGGGACAGGGGTGGTCTGTGCCGTGATCACCATGACAAGTGTTTATCAAGCCCCCTCGG
GGGCTCCCGTAACATCACCCATGCTGTCACGAAGACCCGATCCCCACCTTCACAGAGGATGGCACCACAT
CTCTCATCAGCTCGTTCCCTACTCTTGCTAGGCCAGTAATATCCCTTTTTAAACCACGAGGCTTCAAGAG
CTGCTCGCTGGCACGGTCGCTAAGGATCGCTATGTCTTGAGCAGCTCCAGGAGGGTTTTTTTGTTTCCTG
AAATGCACTGCTCTTAGCCAGGGGGACACTCAGTCCTCGCGGGGCTGGCAGAGGGAGGTCATACTTCGCG
GAAGAAAGCAGCGTGGCCTTGGTTATACACACACCTGACAGCCCGCTGGGACACATGTCGGTGGGTGAGT
TCTGGGGACACGCATGTGGCCACTGCCTTGGCATGAAGGCACAAGTAGGATGCAGCCACCTGCTCTTGAG
CCTAGCAAGCCCTGATGATGCTGGAGACCTGCCCTCTGAGAAGCAGGGGGGCTCTGTGCCTCTCCCGGGA
GCCCCACGCACCGTGGAAGCCATGTTTATTCTTCCACACCCTGTCCTTTCCCGAAAGGCTTGGGTCATTG
CATTGGCTCGTTTCCCACCAACTTTCTCAAATGAGCCGCTGCCCGGACCTCAGTCCGGAGGGAGCACCGT
GGCCTCCTTGAGCCTGGCATCCCAGGCCTTGCTGAAGGGCACAGTTGCCTCGTGGACCACTCGAATTCTC
CCAAGATGAAGAGGAAACGCCGTGGGGGTGACATCCAGCTCTCCTCTTGGGCTGTGGGGTGCTCACCTAC
CCGTGGGAGCACCTGTGCCCTTCCGAGGGCCACCTCCTCCTGCTGTCACCTGCTCTCATAACCTCCCTCT
CTGAGATGAGACCTCCTAGCCTTTGTTGTGGAAAGAGAATGAATGTGAGATCTTTGTGCATTTTGAAGCG
ACAAAGCTGTGAGTCATGAACAGCAGAAAGCTCCCTTCTTTCTCCCCACAACAGACCACGATGGCGAGGC
CTCGTCCCCGAGGCCTCTTCCCCTCCTGCTTTCACGGCCGCCCAGCCCGGCTCTGGAAGCCCAGACGTGT
GCAGGTCAGGCACAGGTGGCTCGTCTGGTCTGACTTTTAAGGCTTGTGCTGGGGACAGTGGTTTAAAACA
TCTGAAAAGCTAGCTCTCCCTAGGAGGGAAAGACGCTTCCCAAAAGAAGAATCTAGATGTCTTTCCCCGG
TCCATCAATAAGTCATTTTTGTAATAGATCAAAAGCAAATGTTCTCGATTCTAAGAGCTTAGTGGCTGTT
GGTAGTGTTAAAATAGTCATCCTTCTAGTATCCAAAGGTTTATATTTTTTTTCAGGGAAATTTTAACATT
GATGAATGAAAATAGTTCCATTTGAGGGTCATTCCTGAAGACACCGGCTTTCGTACTCCTGCTGCTCTGA
ATCTTTGTATGTTCTGTCTAATATGTCACAGTGCTGCTGTATCTTGATCAAACCACTGTTGTTGTTTTTT
TAAGAGAAATAAATTCCTTAATGAAAATAACGTTGCGTCTTTCCTCCTGCTGAGCTCTTGTTCTGTTCCT
TCCACATGTGACAGTTGCCCCCAAGATGCCACCACCTGCTGCTGCAGCCTTGAGTTCACCCTTCCGTCAA
GTGGATGGCTCAG
>CUFF.107138.1 gene=CUFF.107138
CCATCGGCTCCCTCTCCTACTTCCCAGCCCACAGGGTGAGGGTGCTGGTCCCGCCCTCAGAATCCCATCC
AATCACTGATCAGGAACATGGCCTTGGCTTCCAGAGCAGCTTAGATGAGTCAGGCTGTTCCATT
>CUFF.107140.1 gene=CUFF.107140
AGACTGGCTATCTGAGAGTCACCTGGAGAGTCTTCTAAGTCATATCCCAACGGAGAGTTGGGGTGCAGCC
TGGGAGTCTTTATTGTCAAGAACGCTTCATcagttcctcaaaaagct
>CUFF.107143.1 gene=CUFF.107143
AAGCCTGAAACTGCTTGAGACAGGAAATGACTGCGAGTCAGTGCGATGGGAGAAGATATGTGCTCCTGGT
TGGGTGTGCGGTTCATTCACTGGCCCTgttaattcctctccctgagcctcaggtttctcctctgtgaaat
ggggctagtaccacctTAATGAGTTACAAAGGTATAGCACCTGGTTCAGTGCTAAGCCCAGGGGCTGTGA
GTCGGGGTGGGCAAGTTGTCATTTATTTCTGCAAACAATCGTTTACCTAGTCAGTCAACATAACTTCATG
AAAGCTCGCAATTAACCGGGCACTGTGTTTGCTGCCCCACCCTCTGGAAGGACACTGAGCAGGTCTGGGC
TGAGCTG
>CUFF.107145.1 gene=CUFF.107145
GACTGGAGAAAGCAGAAGTGATTTGATGAGCAATTTCCTTCCTGGAGGCTGCCCCCTCCTAGGGGCTCAA
GGCCCTGAGTCGGGGGAGCACTGCATCCTCCTGTTGCCCACCTCTCTCCAGGTTTTGCCTTAGACTCCTT
CCCACACCAGGAGAGAGACCTGCCCCCCTTGGTCTTTGGTGCCTTCCCCCAGAGCTGTGAGCCAGCGGAG
TTTAGCCCATGTCCCCAGGCCCAACGTCTTGACTTCTTCCCACCTCTGGCAGGAGCCCTCCCACCCGCTC
CAGGCCTGTGTTGCTGCCACCTCCTCCCTGGCTGGAGCCACCCCTCCT
>CUFF.107148.1 gene=CUFF.107148
GGCCCCTTGCAACCCACAGGCCGTTCCATGGGAGGGGCTGTGAGATGGCAGGAGGAAGGGGCCCTGCTGG
GAATCCTGGGGCAGTGGCAGCCTTTGTAGCTCTTCACGCCCTGTCCTTGTGCTTTTAACTAACCAGCAGT
GCTCCAAACTGTTCTG
>CUFF.107150.1 gene=CUFF.107150
AGTCCCTCTCTACCTCCCGCTCCTCCTCTTCCTGGCTTCACTGAGTTGGGCAGGTTGCTCCTGGGCCTGG
CTGCGCCCGCACCAGAGGACCAGCCTTCTGGACAGAGCCTGGGGCTTGATCCTGTATTCTGGGCCCATCC
CTTAGGTCTCTGACATGGTACGATGGGTCAGTGCTCACTGTGCGGTGAAGGTGGTGGTGGTGTCAGGCCG
TGGAAAGCAGCCTGGGGTGGGGAGAGCTTCTGTGCCCCCTAGACCTGCCTTCTCCGCTCTCCTGCCTACC
CCTGGGGTCCTGTGCTCAGCTGGACACACTGGAGGACAGCAGGGCTACCTGATGCTTCCTGCCTAGAGGA
ACCGTGGCCTCGGGCTGCCTGGCATAAACGGGACAGCTCCCCTCTCAGAAGATTCTGGGCCAAGGAGCCT
TTGGCAGCCTCTCGTGTTGTGTTTTCTTCTAAACATTTCAATCAGCGAGTAGTTATGGGGGCATCTCCAC
CTGGTGCCCCCAGATCCAGACCTCTCAGCTCAAGTACTTTGGGACAGCTTGGTGACAGAGGAGCCCAGGG
CAGGAGCAGATGGAAGCAGGAGTCACCTGGATTCAGGGGGCATCCAGGAAACTTCACAGAGGCGGGTGCC
CTGCAAGTGCTGGGTATTTCCAGAAAGTGAGACTCACAAAGACAGAATGAGGCCCCAGTGTTTGCAAGCT
CTGCCCCCCACCCCC
>CUFF.107151.1 gene=CUFF.107151
CCACGCCTCACACCGCTTCAGCACTGCACTTCCTCTTGAGAACGTACTGGAGGTTTTAGGTTCTTGTAGC
TGACAGCTGAGGCACCACAAAATGTTCTGGAGTCAGGACAACT
>CUFF.107157.1 gene=CUFF.107157
tctGCACCTTGGACCTCCCAGCCCTTCTGTGTGCACTGTCACATCGACATCACAACGTACCCAGGTCGCT
GGGTGGA
>CUFF.107165.1 gene=CUFF.107165
AAGCCTGTGTGTGCAGTGGGACCAGCCGTCTGGCTGTGGGGAGCCCCGGGAAAGCCCAGAGGCAGGTCTC
CTGAACGTCACCTCGTGCTCAGCACGGAGGGCCTGGCCTAGCGCCTCTGACCTTCCAGCCCCCAGGGCCC
TCTGCTTCAGGGCTCAGGGCTCTCAGAAGCTGCGGGAAGCCAAGGTCCTCTCCCAAGGGAACCCTGCCC
>CUFF.107167.1 gene=CUFF.107167
TGTCAGAGCGGGACCTTCCTCGTTGGGCTGAGGGGAGATCGGCTTATAAAGAGCATCGCTCAGTAACAGC
AGCTAACAGGTGTTATTGTCATTATTGCCTTGGCTGCTCCCCAGGTTTCCGTACCCAGCGCATTCTCTTG
AAGCTTTGGAAACAGAGACCCTCAGTGACTGGGAGCGAGTGAAGGCACGTTGCCCGGCCCTGCTTCTTGG
CCTGACCCCAAGGCTGGGTGTGGTTAGCAGAGGGGCTGGTCCCTTCCAGCCATACAG
>CUFF.107173.1 gene=CUFF.107173
GCTGTGGTCAGGTGTCCCTTGCTTCTCGCCCCGATTTGATTTCCAAGGCAGAACTGCGGGGCTCACGTGG
AACTCCAGCGGTTGCTCCCTGCGTCCCACCTTTGCTGCCTGCCCCTCCAGTGCACTTTGTTCTTACGGCT
GGACTGGCTGTGGTGCTGCGGCCTCAGGCCAGCCTACCTGGTGGTTTAAAACCAGACTTAATCAAAATGT
AAATACTTCTTGGGGCCAGAAAGCAGGTCCGTCCAGGTGTTTGA
>CUFF.107175.1 gene=CUFF.107175
AGCATTTATTAGTTGCCTGGACTTTTTCCCTTTGCTGGTGGGGTGGCAGGGATGGGGGATGGGCATATCT
TGCCCAGTGGGTATTTTTTTTTTTTTAAGTCACTCTGCTTTTTATTATCATTACGCCAGTGGGTATTTTG
AATTCAGGGATCCACATTCCTTTAGGATGTCGTTGGCTACTTCCGGAATCACACTTTCAAGGAGACTTGA
AGATAGTAAAATAAGTAACTGGGCTCACTCCCAGCCTCCTGAGGTCTCACCATCATGGATTGTTAGTAGA
GCCCTTAGAATACATCCAACAGGGTAAAACGGGACTTGGTACAGGTCCTGTTTGGAATAGGCTTACGTCC
TGCTTCCAGGGGGAGACC
>CUFF.107177.1 gene=CUFF.107177
GTTCCTGAGGGGGTCCCTGGGGCATCCTGCCGTGTCCTAGTGAAACAATTTGAAAACCACTGGTCCAGCC
AAGCTCTTGTTTTATCAGTGAGGATTGGAGAAGGGAAGGAGTGAGCTGATGGTGCCTCCAATCTCATGGT
GACATAGTGACAGAGCCCTTTTCACTGTGCCAGTGTGTCCCCCATTAAATTGGCGTTTGGTTTATTTGAA
GACGAATGCGTTACCTTCCATAGGACTAACCACCCGGTCCAGCCTTCAGTGTGGGGTCAGCACTGCCAGC
GGTTGCTAGCAAAGCACAGTGAACCTCAACAAGAGGCAGAAGCCAATGTGGAGCTGACGAAGGGCAGAGG
TTGTCCCTGATGTCACCTGTACAGTGGTGCAGCTTGGAAACTCATCGTCCTGGAAAGAGGACAAGCTTCC
CTCCACTTCCGCCAAGTTGTAGGATGACCTAGGGCTGGGGAGATGGCCTCACCTGCCTTTCATTTCTAGG
AGAGCCAAAGCACTTGTGTTTTAGGACACTCACTCTTATGTTCATGTATTGACCTAGAGGGTCACAAAAG
ACTTCCAGACAATTTTGAGGAGGAGTAGTGTCTGTGTAGGAAAGCATGGAAACCATAACGTACTGCTGGA
TGTGTTTCCACAAAGTGTACGC
>CUFF.107182.1 gene=CUFF.107182
AGGGTGTGACCACAGCTACCGTGGGCCCAGTGGGCACAGAGCTGCTTCCCGGAGCCAGGAAGGAACTGCC
TCCGCAGACCTCCTTCTCGGCCTTCACAATTGCCTGGAGCCTTCGCTGCGTGCTCATCCGCTCATTGTTT
TGGGGTTGCTGCC
>CUFF.107184.1 gene=CUFF.107184
ACTGCTGAGAGGTGGTGGGCCAGGCCGAGGGACCACCCTGTGTGACCCCATCCCCTGAGTGGATAGCAGC
CCTACTGTCCCTCACTGTTCCTGCCTGACTGCAGCGTGTCTCCACCGCGTGGCTGGGTGGGATGAGCATC
CTCGGTAGGGACGGGCTGTGGGGGCCTCGTTCGTTTCCCAGGGCAGCTGGGCTGGCTGCTCTGTTCTCCT
TCCCCTCCTCACCCGCCTGGCCTGTGTCTCATCTCCTGGACACTTGTGTCCCGAGTGGCCAGCAGGCTGG
TCATCTGGAGAGGGGGACACAGTGTCCGAGCTACTAATCTTGGCCTCAGGCGTGCCCTTGAACCGACCCC
CAGCAGCACTTCAGGTCACATTCCCAGAGAGCCTGCAGATCAGGGCTGAGTCTGTTTATTTTCCGAGATT
TCAAAAAACATGCCTTTTTTTTTCCCCTCTGACCTTAAACAAAACTTTTTTTCCTGCAACACTTGTATTT
TTAACTTCATGAGAAAATATGGTAAGGGAGCATATTTTCTTTTCAGAACTGTTGTTTTAG
>CUFF.107183.1 gene=CUFF.107183
ACTAACATGCTCACTGTCATCGGCTTTTCAGCAACAACTAATTGTTCGGGGAACAATGTGGAACCACACT
TGGGGCCCGGAGGACCCTCCTTGCCTTTCCTTAAACAGTAAGGGCAAGTTCAATTCTCCCGGGAGTTTGG
GGGCCTCTGTTGACTACGCTTTTCAACTTGCTGTAATTTGAAGGGAA
>CUFF.107187.1 gene=CUFF.107187
GGCTTGATTCCTGGCTTAATTCCTGGTTGGAGGCAGAGATTGGGGGAGTCTGTGGCCAGTCTCCTCGCAG
ATGAGGTTTCTGAAAAGGTGAGTCGGGACTGAAACAGTTAAGGCTGGCCAGGGGAAGCGTTCTGCTATGA
CTTGATTTATGGCACTGGAAACATTTCACACCGAGGACCATCCACTGGCCAAACAAGTCTTTGGGCAAAA
GATCCAGCAGGATAGATGGATGCTGGCCCAAGAGGCCCTGGTGAGCGACGGAAGAGTCAGGCCAGCATGG
CTTATGGGGGCCATGGCAGAGTGTGGGTGGTGGCAGGCAAAATATTTTAGCACTAAAGAGAAACCCCAAC
GATTTGATCAAAGCCACATCCCCCCGAGGCAGGAGCGGAGGAGCAGAGAGCTGCTTTATGCCAGGCTGGG
CCAGAGCGGGGAGGATGAAGTCCACATAGTGGGCCCTGTGGCCCAgttcaagtcctcactacatagcttc
ctgctggaaagtccttgggtgagcctgagcctgagcttccccatctgcaaaatggagctgataaccccta
ctttccttaaaggttcagattagatgctgcacatgtggaagcgctttatagtgcaaaacaaatCACCCCG
CAAATCCAGAGGCTATTCTTTTATTAATCCCACTGTGCATACTTTATTTGCTCTGTAGCCTTAAGGTTTC
ATGGTATTGTTTTGTCCAGATTTTTAAAACTTTCCACTTTGACAGATGTCAGCTGTCCTCAGGGATGGAG
AAGATGGTGTAGTGGAGCCCCACTACCCTTCAGCCCTCTTCAGCGATTCTTAGTATTTCATCAGGGCCAT
TTTGAGCTCACCTAATAATAATCCCTTTAATTAATTGAGTTCCCAAAGTGCTTTAAGTCCTTTGAAATAA
ACCCTCAGTGGACAAATTACTGAAA
>CUFF.107197.1 gene=CUFF.107197
AGAGCCCCACAAAGTAAATATACAAGCAGATATAATTGTAATAATGTCAGGCCTATCATTTACCCTGAAC
TTAGTGTTTTTTAGAAACTGAGTTGGAGTCCCCAGATGGCCATATTTCCATCCCTTATCTTTGTGACTTG
GGAAAATGTATGATTCCTTGGCCAAACCTCTGGATCATGTGACCAAGTTTTAGCCTCATCTGGTGAACAT
TTTTAACCTACATGTTCTCAAGTGAAGAATTAGGTGGTGATGGGCCCAGAAGGTGGCTTGGTTGGGATCC
TCTTGCTGGACACTGTCCATGGGTTACTGACACCTGGGTCAGTTCATCCAGACCCTGAGAAAGCTCACAG
ACCACCACACCAGGATGGAGAGACCAAACGACTGGCTGACTATGGGAACTTCTCGCTTCCCAGTGGTTCT
CCAAATTAGTTCCGGAAGACGTAAAGGGGTTGCCAGATGTCAAAGTGAAAATCATGACGTTCGCACGCTT
TCTTTCCCAGGAGGGATAATTGACGATGTTGAGACAT
>CUFF.107205.1 gene=CUFF.107205
TAATAACAGGACCCGCCTAGAAGTTGCTGGATAGCAGACAGGCGCTTTCCTAAGCTCACGGTCAGACAGG
ACTGTGGACCCTGGGGAGGCTCCGACTGACTCGTTGACACCCCTGTGAGGGATGGAGTGCTGGCCGGAAG
CCCCACCCTGCTCACGCGTGTTCGGCCACATCCTCCATGCCCTTTGGGGCACTGGTCATTCAGAGAGGCG
CCGTGGAGGCCGGTGGCCTCGCGGACACTGGCCTCACCTCTTTACAGGCTCTGTCACCCCCTCCCCCTAC
AGCTGCTAGCACAAGCGGAGGGTCACAGGTTTGGGAACTGCTAGGCCGTTTCTCTTTACAGAGATCTTTC
TGGCCTTTCCCTCCTATTGTTTGCTGTCCCAGTGACTTGCTGAAACAATGTGTTTCCTACAGATTTTGTT
TGCCTCCATTGACTTCTTTGTTTTGCTCTAGTAAACAGACATTTAGCATGTACAGATCTGTGCACTTGAC
AAAGAGAAATCGGATCCCTGGACCGGGCGGCTGCACTGAGTCACCAGCTCCTGGAGCCTGAAGACCTTGG
ATGGTCCAGAACTCGTTAGTGACTCACACCATCAGTGCTGGCCCGTGTGTGCGGAGGTTCAGGTGCCAGC
CACAGAGATGGAGGGGAATGTTGGGCCTCCGACTAGTCAGGGGGAAACCCATGTTTGAGAACTAGGTTAG
TGGAGATGGAGTCCTGGCCCCAGCACTTCTCTGAGCTCTGTGGCTTGATACGGCTGTgtttcctcatctg
ggaaaacagtacctgcctcatagagttgttgggaggcttaaagaagctagtatttgaaaatcatctagta
cagagcctggtgctaatatgtgctAGCTGCTTTTCCTATTTGTCTATTGGGCCCTGTTTTGTGACCACTC
TCAGAAGTCCTATTGGGAAAGGCTTTTGGTGGACCCTCTTGACCTAGAAGTAGAATGGAGGAGTTCATCC
CTATAGGCTGATGTGATCCTCCTGGATGTAGTGCTCACGGTCTGTTCATCAGAAATGGTTCAGAGTGTTC
TGAACTTCTACCTTATA
>CUFF.107204.1 gene=CUFF.107204
tgcccactgctgcattctcagcaccagcccggctggaagaccttcggatgcttggtgaatgcgtgaaATA
GTCAGTAGGGGCGCGTCTCTAGGAGATTTTTGGAGGTTTCTTCTGAGAGGTGTAAAGTTGAGAGTTAAGT
ATGATTTTTGTAAGTCAAACAAAGTCAAACAAAGGCATTTTCCAGCTCAGACTGCAGTGTGCTTGGCCCA
CTAGTTCAAAGAAAAAAATCACTTCCTTCTTAAGAAAGCTCTGGAAATTTCATTTGCGTTTGGACGAATT
GGCATGCTGGGCCTCTGGAGCAATACAAATGTGGAATTTGAACTCTACCCTACCTTAGAGAGCAAGGCTG
AAGCGATAGGAC
>CUFF.107206.1 gene=CUFF.107206
cgaggaaggatttccTGAGAGCGTCCTGTAGCCTCTGAACGTGTGCTTGGGGATTCCTCATGGTCTCCAC
AGCCGTGCGTTTGGCCCTGTAATGAGGGCAGTCAGGG
>CUFF.107211.1 gene=CUFF.107211
TGCCCAGGACAAGCTGCTCATTGTCTTTCTGCTGCTGTTTGGCAGAACCAACACGAATTCATCTTGCTGC
TCTTAGAAGGTGCCTTTGCAGCGTAGGGAAAGAAAGCACTTGACTAGTCTTGGGTTCTACAGCAAGTAGG
TCCAGCAACcacctgtgggtgcctgagttttgtcctccgtgaaatgaagaggtcagattagatggcctct
GGGAATGTCTTCAAAGCTGTGGTTTTGATTGAGAGCTTCGCCCTGGCTCAGCCAACAAATGGTGCCATGG
GACTAGGCAGGCTGCTTGAGCAATGGGTCCTCCCTGCCCCTCTGCCCAGCCAGGTCCCAAACCCTAGATG
CTGCCTCACAGGAAACGGGCTCCCTTGAGGCTATGAATAATAACCAACTGAATTTCTGCAGACACAAGGA
AGAGGAGAACAAGGTGTCCTAGTTTGTGCTGATCCCCAAGTGAGTGTCTTTTCTGAAGCCTGCCCAGGTT
TGGGACCCGCAGGGTCTGTCACCAGGTGGCAAAGGACAAAGTAGAGATGACTGGTGTCAACTCAGGCCCT
CTTCTGCACCTTGGCTTTGCCCACACCCCCGTGTGTGCTCCCAGATGGAGAAATTCTCTGTTTATTGTTT
CTCTCTTACCTACTTCTGAAGCAGCAGATGGGAAAATTAAATTAGCAAAGTCAACTTTCAAACAGCCTTT
GTGTTAATCAGGTAGAAATAATTAGATTATTTAGAAACAAAACCCAATGCAGTGTTTTTTTGGTTTTGGG
TACAGTGTATTTCTGTGCAAAGAAGTCAGTTCACCATTGGGGAAGTCCAATTTAGCTTCCCTCCGCCTCT
CAGCAGACCCCTGTGTGGGTTTCAGCAGAGGGTCCTGAT
>CUFF.107213.1 gene=CUFF.107213
GCCCCTCCTGCTAGCTCACGAGTCTGGGGGCTGGGTCATGATTCCTGAATAGGTTGAGCATCGGGCTGCA
GACTTTCTCACCTTGGCCAGACAAGGGATTCCCACCCTGGGCTGGGCAACCCTTCCCACAGGCTGGCAAG
GGCCTGGAGGCTGAGCTGACTGTGCCCTGATTTAGGGATTGAGGATGGTGGTAAGTTGAG
>CUFF.107215.1 gene=CUFF.107215
TCTAGCATACAATGTGATGTAACACTCTCTTGAGATCATTTCTTTAAAAAGCCAATTAATACCCGATTCA
GAATCTTTGTGATCTGATTCTGAGTCTTTTAAACTCTTTTTTTCCCATCTGCTTTGAAAACTGGAAATAC
CATCATTTTAGGCAATGAAGTTAAAATCGACCCAATGATCTGTTGGTATGGTCCTGTTATGAAGCTGCCT
TTGCGGTATTGACATTTTATTCTCGGAAGCTCACTTTAATTCTGTAACTCACTCTGACATTTATGCTACA
CCTATTTTGTGTTGTCAAATGTACGTGTGTGAGTTACCAATTTCCCCCCTCACACTTGGAGATACTTGGC
AGCTGGTCAGGCTCACCAGGAATTAGGGCTGAAGTTGTCTCTTGGAATTCAGAAGCACAAGTGGTGTTCC
TGACAGTAGCTTAAGTGTGAATTTCTGCAATCAGAGCCAAATTAGGTTCTCTGTTGCCTGAAGATTATAT
ACGAATGTCTTAAACTTTCCTTTTAATATTACTTTGCCTTGGCTTCAGGAAATGACCAAGAGACATCTGA
TTAAAAATATTTTGGAGTCATTATAATGAGATGGCGCTTCCAGgagcattgaatggagactcaaggaacc
agggttcttactcaagctgtgcactgatccgcttgctctgtgacctttagccagtaactgcttttctgag
cattgctttcttcatctgtaaatatagggttttggttagatgttcATTTTACAAATGTTCCAGGGAACAC
CACTGCAGGAAATGTTA
>CUFF.107220.1 gene=CUFF.107220
AGGGTGTTTGGTGTTTGGGCTCTTGGCGGTTCTTTGCCCCAGGGGTGTGTGCATGACGTGTGCGTGCGTG
CATGTATGCTTTTTTGCAAGGCACACTTATTTTTGAGTGCTCATGTGGATCGTTTTTGGGAGTCGCTGGG
GGAAAAGGAGAAAGTACAGAATGCTGTGACACCTGATGGAAAATATGCTTCATTTGACAAAGCTG
>CUFF.107224.1 gene=CUFF.107224
CACTCATGGCTCCACCAGCCCCCAGAGCACGGAGACCCAGTGCAGAGGGCTAACTGGGGAGGCCGgggaa
gggtgctggaccggcaatcttgagggccaggtatagtgtcagttctaccccaggtagcagtgaccttggg
caaatgttaccctccttctgctcctcgtgtttccCATAGAGCTGCCTTCCAATTAGAGCATTCTACATTT
CTATTTTTTTCCTGACTTACAGGCAAAGGTGGTGCTGCTAAGAGATGGATTATAGCCTTCCCAAATTTAC
TTTTAGTTGTGAGTTCCTCATTGGGGAGTGGGGTCAGTGAGAGGCTTGGGGTCGTTCAGTAGTTTTTGCC
TTATGTTTATGCGGTCTTAGAGGAGACCCTGATAAATAGCCTTCCTCTTCCTTGAACAGATTGAGAAAAG
AGGCCATGGTTGAAGATTTGAACTTTGGAACTTGCCCAGACTTATTTATTTATCCAGTTATCCTCCTCCC
CTGGGGCCAGTAAATCAAGTGTCCTAAAGGCCAGGAGTTCTTAGGGAAAGTGACAGACACTGGAAGGCCA
GGGTCATGGTCACTGTGGATTGCAAGGCCCTGGCCCACACCAGATAGGGGCTGTTAGCCTGGCTTTCCTT
GACACTTTCCCTCATTGCTTTGGGCCGGTTTCAGACCCTGGCTGTCCTAACCAGCTGGTGCGGGGGTACT
GCACCATGTCCTTCGACAGCCTGGGGGTGATGCCGTGGTGTCCGCACCATCCAGTGCCCCTCTGCACTCA
GCTCTGGGGGACTATTCAGATTACAGTGGCCCTTGATGGAGTTCCCAAATTCCAAAGAGAAGCATGGGGG
ATTGGAGAGCCATGAGCTATCTCAGGCTCAGCATTGCATCAGAAAACAAGTCACACCAGGTTGCTGATGT
TTACTTCTCCCAGCTCAGTGGTCTCCACAGCCCCTGGACCCTGCCTGTGGGAGGCATGTGGAGAAGAGGG
ACAAGCTTGTGTGCACTCCCCCTGCTCTTTTAACCAGAAGCTTGGAGTCCTGCATGCAGCCGCTCTATTT
TATGTGCCCAGTTGACTGAGTCCAAGCCCTGCATGGGCCTGTTCCCCAGTGTGCATGGACGGCCTGGCCT
CTCCAAGTCTCGACCAGCATCCTGGGCTCGGTCCCCTGCGCACACCCAGCCTCTCTGGGAGGTCATACCT
CGCCATAAAAGTGGTGTGAGTGGCCAGTTCTTTCTTCACTGTGGCTCTGGGCAGCCCTTCCCAGCTCTCG
GGTGGATGCGAGGCCTGAGATTGAATTTCTTTGTGAATGATGACACAATTCTGGAAAAATGCA
>CUFF.107222.1 gene=CUFF.107222
AGGCGAGTAGCAAGACTGTCCTGGAGACAGGTGTGTGGAAGAGAAACCATCGGGTCTGTGTGGGGTAGAC
CCTGACAGCCCCAGCCTCTGGACCTGGTGGCATGGGCAGCTGATGGATCACCGTGCTCTGACCCCTGGAC
AGCCCAGGCCTGTGATATGCAGAGAGCTGCCCTGTTGTTTCCCTCTGGTCAGGTGAGGGCAAAGATGATG
AAGGGAGAGGCT
>CUFF.107231.1 gene=CUFF.107231
AACAGTTTAATTTCTGTTCCTAAAGTGATGGGGAATATTTAGAAAACATAAAATTGGTCCTATTGCAAAA
GTGAAGAATTAGGCTTGCCCTGTCCAAAGGGTTGTAAGTAACGTCCCATCAGAAGTTTATCAACTGAGGG
TGTCAGTCATGGCCCCATGGAAGAGATGGCATCTGGAGCCACAACAAGATAGATGGCTCGGTTTGAACAC
TGGCTTGGACAGCTTTGTTTTGCCAGTTTGGGCAGTGGATACAATTATATCATGAATTTGGCATTAGCGT
GGCATGCCTAGGTGACGTTTGAAGTCCCCTCCTGGACCCTCCAAATGAGGTGTTGCTTGGGATTGAGAAC
AGTCATTGTTTGGTCAACAGAAGGCCCCATGGCTCTGATCGGAATGTTACCCAAGAGGGACCCGTCTGCT
CACAGATTTGAATGTCAGCACCTTCACACTTGGCTTCAACCAGCTCCTGTTTTAATTGGCACAGAGGGAC
TGGCTGAGGGCCCCACTGGGGTCTGCTCCAGATCTGAGAATGAGTCTGGGGTCCTGGGGTCAGAGATGGG
ATTTGGGACCCTCTTATTTTTCTGCAGTTGTGATTACATGGCGCTCGGAGGCAGCCTGCAGTGCAGGGTC
TGTGTGACCGTGCTGGGACATCCACTCCAAGCCTCTCTTACGCACGCCAATGAAAGGCAGAAACTCTGAG
AACATTCCATTCGAATAAGATGCGTTTAATAAGAGGAATGGAAAATGGTAAACCTGGCTTGGGGAAAGGG
AATGTGCTCTTTCATGTAAAACAAACAAACAAAAAATGTGACTGTGGGAAGCATCCAAAAAATAAGATGA
CCTGGAGGCTGGATTTAAAAATTGGCACTGAGGGAAATCTCATTTCCCCAGTCGAAGACTCCCCCTTCAG
CTGTGCTCATGCCAGTGGAGCAAACCAAAATAACTTCATAAATTAAAGTTTATGCAGGCAAGAGAGCTAT
GCCTGGAATATCACACACCAGATGAAAACCTTGAAGGCTTTGTTTACAACTGACATCCTTGGTTTGAAGG
TTAATGGTGGCTAGAGAAGGTTAGCTTATGCACTATGTGATTAAAAAAAGTCACTGTTGATAGTCAAAGA
GAGACATAGCTGTGTTTACTTACTATAGTTTATGTCACCTTTGTTTGCTTGTTTGTTTTTCCCTCTGGAA
AGAATGTCTTTGTCTTGCTGTAATTAATTGTAACCAGCTTTTGTTTAGATCGGGGTACATGGAAACTACT
CGGAGAGCTCAAAGTATGTTGGCAAGGGATGTTTTGTAACTAGGACCTCAATTTTTTTTCCCCTTTATTA
CACAAGTAATAGCAGGATGCATTTGGGATGTAAAAGGTTCAAACCATACAGCAGCATACATGCCCAGGAA
AACTCGAGACTTCCCCTCACTGCTCCCGCCCCACTGCTCTCCCTGCCACTAAAGCTTCCTGTTCTTTCTA
GATCTTTTCCTTGTGTGCACTGTTTATGCGTCCATGAACAAGTGTGTACATTCGTATATGTACACGTACA
TAATTAGTTTTATTTTTAATACATAAATAGGGTCATGACACATGGATTCATACACTACTTGCTTTTTCAT
GTAACATTCCCAGAGCTGCTTCTGGTGGGTCCACGTGTGTATGACtttttaatgctgcaaagcatcccat
aaggtgaatgcgtaatttattgaaccatttccctactcttTTGTTTTGCTGTTAAATGAAATAATGATAC
C
>CUFF.107233.1 gene=CUFF.107233
agtgacccatggcaaatagttatcctctttcaacctcagttttctaatctgtaaaatggggatgatacca
tcacctgtctccagggcttctgtgaaaaccaaatggaggaaagcagaggaagtcagtaagctgggatgga
ccctgccaacgtgagggcttGGCTCTGTGACTCCTTTATGGTCACAGGGACTGCTGTTTCCTATGGGCAA
AAGGGAGTAGTAACCCATGAGCACCTTCGTGACAGGGACACCTGACAGATGGCCTTTAGTGCTCTCTCTT
CCCAGCCCTGTCAGCAGCTGACAGAGTCAATGAGGCTTTGCCAGAATGTTCAAGTAGCTTTTCCTAACAC
AGGTCTTTCTTCAAATTCTGTCCCACAGTGCTAACCACAGACTTCTTTGGGAACATTTCTTTTGCCAAAA
TGAAGCTGGCATAGCTGTAGAAGGAGGTAGTGTTATATATGATTGCGAAAAATGGCATAGTGGCTGGCAC
ATAGGGTATATTCATTCATTGATTCGTTCATTCACCCACCCCACACACGAGTACTCAGGCCCTCTCTGGT
CCCAGGCACTAGGGCGATTAGGGTGGCTGGGCAGACATGGTATGTGGCTTGATCTGGAACTTGCCTTGTT
GAGGGAAAGCCTGCAAATAAGACAAGTAACTTACAATCTGTTAAAGAAAAAATAAAGACTAAGAGGCCAA
AGATTGACCACTAAGTGGAAAAGTTTTACTGCCAAGTGGGGAGCCCGGCACACAGAGTCTTGGCTGTGAG
GGATGAGGTCTAGGCGGGGGAGGAATGGTATAGGGCTTTCACAGCTAAGTGCCCACGAGCTGTGTCTCAT
TGACTCTGGGAAGGTAGTCTCGCTGAGCAGTGGTGCCTGGCTGGTGATACCTGGGCTTG
>CUFF.107236.1 gene=CUFF.107236
GAAGTACCCAAGTTTAAGCTGGAATGATGCTGTTTACAAGTTCTTACAGGAAAGACTATTATGGGTGAGC
TCCTAATGAGTTGTCTGTCTGTCAAGAGTAGAGAGGCTGGGGTGGGGGAGGGGCTGGAGTTGAGTTGGAA
ATGGCTCTACACTTTGCTTCTTGCATTTCCTGTC
>CUFF.107237.1 gene=CUFF.107237
AGAAGAGGGTTTACTTAAAAGGCAATTTCAGCAGACACTGATTTTGCTCATTGAATGCCGAGAACTAGCA
AGAACCCTATATGAATGCTTAGCAGTAGGAAAATGTTGGAACGAAGGAGATGGCAGGCATCGCCTAAGTG
GAAGGGCTTCCTTCAAAGGAATGAAAAGTAGCACACAAAGCTGGGTGACGGAAGCACTGTTCAAGAGGAA
GACCCTTAAACTTCAGGGAGACTGAAGGAGGAGGGAGCTGGGGAGAGTAGGATGGGGTACAGAGTGAGGG
GAGAACCCCCTTCC
>CUFF.107240.1 gene=CUFF.107240
GGACTGGTGGCctataagcttcaggagaacagagtctgtgcctatttattgctctttgttgtgtgtctgt
atatagtgggtgctcagcgaatactttttgaatgaatgaTGAGCCCAGGAGCACCTGGATTCTGCCCCAT
GCCAGGCCCACTTCTTTCTAGGAGGTACCTGAGGCTGGCAGATGGCCAAAGGCTAATGGGAGCTTAACAG
CACAGCTGGTTTGGGGGCCCAAGGTGGAGCTCTGGGCAGCTAGACTGAGTGGCCCAGTCTGGGAACCCAA
GAACCCCCCTCCTTCTCAGGCTCACCCCCATCCCTGCCAGAAAGGCTGAAAGTCCCTCTCCACTAGGACA
GGAGGAGATGGAGCCAGGGAAATGCAGGCAGAAGATTCAGGAGGCCTCAGGGCCTGGCTTGGAGCTGGCT
TATGCTGCAGCCAGACAGTGGCCCTGGGCCTGGCTGCTCCCACAGGGTATGACGTTGGGCATTGTGGTGA
TCTGCCTGGGGAAACCCTGCTTCCACCCTCTGGGATCTCCAGGTCACCTCT
>CUFF.107239.1 gene=CUFF.107239
AGGGCCCATTACAAGACACACTCAGGCTGCTTAAACTCCCCCAAACTTGTGAATTGGTTCCATAACAAAA
GGCATGAATCATTTTAATAGGAAGGTGCAGGGACATCTGCTTGAGTAATTTCTGATGCTTTTTTT
>CUFF.107248.1 gene=CUFF.107248
AGAATTTTCCATGTAGGGATGAGTGATGGAAACACTGTCATGTAGACGTGGAGAAATCCCATAAGGAGTT
AGAGACTGAAAAGCGTTACCTACTTTTCAAGGCTTGAGGTTGGGGACACTGTTGTCACCCACCGGGTAAG
AGGTTAGAGATGGGAATGGGCATTACCAGGCATTCTTGTGGGCTCCTGGCAACTCCTGACCCACTTCTTC
ATTGGCTTGCAACGTTTGGTCTAGACGCCCGCCTTATCTCTACTGGTGACACAGATTTCATGGTCTAGGG
TGACACTGAGGATTGGTGGCTCTCTTCTGCTTAAGTTTTCTATAGCTGGAAGTGGCAAAAGGTGGAGACT
GGCAATTCGGGTTCTGACCTTCCTTTGTTGCtaatttgtctgaggtcacaaagctagtaaCTTAGCCTCT
CTGTCTCTCTTTATCATCACATCAGGATAATGCCCTAATGATTACAGAGA
>CUFF.107256.1 gene=CUFF.107256
AGGGTCAACGAATAGCCCAGGAAAAACAGCTTTATAGTGGTTGATGCAGAAACGAGCTCTGCTTCCTCTT
CATGTTGTCTGCGAGTGCGCCCAGGAAGAGCTTGTTGGGGTGTTCGGATAACATCCTGTGAGAAGGAATG
CTAAACTCTAGGAAGATTAGTGGGGGAGAGGTGGGGACAAAGAATTGGGCTGCGGATGGCAAAGGATGTC
TCAAGATCCAACTTTTCTCCAGCTGAGTCCTGTTGTGGGTTGATGCCACCAGCCCTAAGTCTCAGATTAG
GGAGGGTGTCTGTCAGATGAGTGTGTGCCTGGAGCATGGTAGGTGTTGAACAAATGATTCCAGAAGCTAT
GACTGATCCGATGTCTAAGTTACATGGAGGAGAGGGGGAGAGCAGAGAGAGTAAGATCCTCAAGAAATGG
CCTTGATGTCACAGTAGACAGCAAATTAGGAAATGATTCAACACAGTTAAGAAAGATTAACTGGG
>CUFF.107260.1 gene=CUFF.107260
AGGGAAGATCCACACACACTGTACATACTGTGCCTGCATGTGTGCGCACACACACGGCTGGGTCCTTTCT
GGAGCCTAGTACCTGTATCCTTCTCCCTGCATCCCCCTCCCCCACCCCAATACTGACACATGAAAAAAGC
AAGGTCAGCCTCCTGGCCCTCTTCTTCCTCCTGGCAGGGCTTGGAGAGAATCTGGAGTAGCCAAAAAGTT
GCCCCCAAGGGACAGGGCGTTAAACCAGATGGGTGGTGCTGGGGACATGTCCTTGGCAGCAGTGTGACTT
CCTTTCCTAGGCAGAGCCAAGACAGGGCACCGGGCAGGCCAGTTCCTGCTGGCGTTGGCTTACCACATGT
GGGTCACATCCACCCATGCCCCCTTCCTTGGAGGCTTGCTAGCCCTTGGGAGATCCTTGCCCTCAGGCAC
CTCTGTCTGATA
>CUFF.107261.1 gene=CUFF.107261
AAACTAGCCTATTGGTAGTAAGCTTGATGCAGACTACACAGAAACTGATATCTAATCATGCACACCTGAA
ATTTACACAGTGTTAAAAGCCAATATGAGTTCAATTTAAAAAAATGATTTCTCCTTAAAGACTGTTTCCT
GCGAGATTTGAAACATTTTAACGATAACCCCGTTAGAACACACTTAGGAAGCAACGTAAGCATTTGAAAC
AACAAAACAGTTAGTTGCTGTTCTTTCGTGTCTGAAGCAAGCAACTCTACTTGAAGTTGTGCCAAAGAGT
CAATTGGTAACATCCTCCTGACAGAAGTCACTAATAAATCAGGGTAATTTCGATAGGGCCTGCCTTGTCT
CTAGGACTTTGTAATCTGGGCACTATCAATATTTTTTTAAAAGGCAACGATGAAATGAACCTCAAAGGAC
AACTTCCGGGGCCTGTGCAGAAAGCAAAAGAAACTGAGATAACCAGATAAGAACATTCCTGGGTCGTGAG
GTGGCTGGGGCAGCAGAAGCCTGAAGGGCGGCCAGCGCTGTGGCTGCCCCAAGCCTTCCCAGTGAGTCTG
CCCATCTCTTCTCCACCTTCCAGAATAGAGGttacccctggtttacagatggggaaaccgagacaaaaga
aagggtgtcagttgttcaaggtcacTTGAACTGTGGACTCTTCTGGAGCATCCCTCCAAAGTCCTTTAAT
ATTCCGAAATAAAACTTTCCTCTCTCCTATAATAATGTAAGCCAAAAAACCAAACCCATTTCTCAGGGCA
TTATGGTTTCTAAATG
>CUFF.107262.1 gene=CUFF.107262
CATATTTCCCTTTTTTTCATATCTTATTGGGAAATTTGCTTAGATTGAGCAACTGACTTTCCTAATTCAA
ACTACATGCATATTATTGATACACACAGAGCCCCATGTTCCTTCTCAAAACTCTTGATGTAAGGATATTT
TAAAACAATCATTTTATTAAGAAAAAAATAAATTGTGTGTTACGGTAAATCCACAGAAGGAAGGAAAAAA
ATGCCTCTTTCTACAGACCT
>CUFF.107264.1 gene=CUFF.107264
AAATGGATTATGTGGGCTTAAAAGGAGTGATTTCTGCTTTCAAACACATCCTGGTATATTTCAATGAAAA
ATTTTGTTTAAAAATATCCCTAAATATTGAAGAGACTTTAATCAATAAATCAAACTTCTTAAATTTTTTT
CTTTTTGAGGTAAAGACAATGTTGTTCCATTTAGTACCATCCAAACACTGGAGGAAGCACTCCATTTTGT
ATAAATCGTGCTGCTTTTTAAAGAGAAAGTATTTACTAGACCCTGCCTCCTGCCTCCCCACCCCCACAGT
TTCTCATTTTGAGAAAACCATTCTTAAATTGCCATCTTACAAGGGTAAAATCATTCATTCATTCATTCAA
CATTTGATAGTTGAAGGACCCTGCGGGAGGTGACATCCTAAATGTTAGAGAGATGCAGCTAGAGGTGGGT
GAAGACTGGGATTGGGCATCATCAGTATCTTCTTAGGCTTTTAAACTGGTAAATCAGATATTAGTAGAAC
CAGATTTTTTCCCCCCAAAGAGCTGAACTGACTGTGGTGTGACCTGCTTGGCTGGGTCCACTGTACCAGT
TCTGCTGTGCCTAGAACTTGGGCAATCGCTGGAGGAACCAAAATATGATTTAAGGATAATTCAAAGGTCC
TGCTTGAGGGATAGGCCCAAATCTGGAAGGCAACTGCTAATTTTATAAGACATTGTGTTTTGATGAAGGT
CAGTTCCTACAAATGAAAACCACTCGAAACAATGACAAGAGGACCCTTTGGTTGAGGAATGACAAGATCC
CAGAGGAAAACTGGTGTGCAGTGGTGGTTTCCAGGTGGAACTTCCGTGGTCTTTCGAGGGCAGCGGCTTG
AGTGGGGTTGATGGGCCACAGTTCTGGAGCAGAGATGGTGGAGGCCACCTTCCTTTCTGGCTTTTTGTTA
GAAGTGGTTTGAACATGTCCTCTGATATAGCCTGTGACCTAGAATGACCTGAAAGGGTCAAGGTGTCTAG
TCCTCTAAAGGTCTgctgtcccacatggtagctactagctgcatgtggctatttaacatttaaattaatt
aaaattaaaaattcagttccttaagcatgctaaccacatttcaagtgctcagcagtcacatgtggctggc
tagtggctaccacactggattgtgcagatatagaacattccagcattgctgaaaattcatttggGTGGAG
CCCCTCTAGAGTTCTATACATTGAATTGAATAAGAGTGTGATAACGCTATAATTCTGACATGATAATTGG
GGGACAGTAAAGGAGAGGGGGAGGGGAAGAGACAGAGGAAGCCACGGGGGAACTGGAGTTGGGGGGTG
>CUFF.107265.1 gene=CUFF.107265
AGATAGAGATCGAGGTTCAAAACTTCAAACCACCCAAATGTCTTTTGTGAGCTATTTATTTGTCCTGGTC
TTATGAGAAAACATCGACTTGATCACTCTTAGGCACTTTAGATTGCTCTTCTAAAAACTGGTTAAGGAAA
AAGAGAAAGAAGTTGAGACGAAATTCATGCCAATTTATGGAAATGAGCTAAGTGATTAAGCGTTTAATGA
AAAGAGAGCCAGACTAACTCCATCCATCCATCTATTTACATTTCAGAATCTCAGAAAATTGGCAAGCAAG
CTAGTGTTGAAATAATAGTAGTGAGAAAGAGTGTTTGCAGAGTGCCTTTTGTGTGTTTCTTTTTGGCTTT
ATTGTTGCAGGAAAGGTTTTTGTGTTTTTCTCATGTTCTGGATCAGTTGCCTCACTCTTGAGTGAACAGT
GGTGAGAGAAATTTTGCAAGGGCCCCTCTTTCCTTTCTTCGCAGGCCAGCGGTAGCCATATCTGATCAAT
AAAGAGGACAGAGGGAGTACTGATCACATTTTCCCCAAGCATGATACTAGCAGGCACTGAGTACAGGAAC
TGAGAGGTCAGAAACGTAATCACTTTGCTGTTGGTCTCAATCCCTGAAAACCAGAATATGTGAAAATCCT
TTTCTTAGATAACTCTGTGACTTGTTGGCCTAAATCTTCCTGATGATCAAGATTAGGGACCTGGGAAAAG
GTGAAGCTCGGGCGAGCAGAGGCTAGGGAGGCCAGGAGGAGGGAGGGAACCCATATCCAGCCCACCAGTG
AGGGGCAGGTGCTGCCTGGACAGACTCAGCATTCCACAGCAGGGCTGAAACCTGTGCCCCGTTTCCTTTT
TCCCTCGCACCCCTAGTTTGTGATGATGAAACTGAAACATCAGGGTATTTTGTTAGTAGAACATTCGAGT
GTCTCTGAACCTCGCAGCCCTCTTACTGCTATGGCGGGCAGACTTATTCCACCCTATGCTTCTCCCCTCA
GTCTTACCAAACAGAAAGGGAACAGCTTTCATCCTGGTGCAGGCAGCTCGGTGTGTAAAAGCCGTCTGGC
CCGGTGAGTACAATGCTGTTAAATGAAGCTGCCTTTTATTTTTTCCAAGTTTCTTTTCAATACTAACAAC
TTGGAGGTGGAGAAACCAAAAGCAATGTTTTCAGAAGGCCTTGCTCTCTTACAGAAAGATTTCAAGTGAT
GATTTTAATTAATCCAGCTGCCGGTTTTTAAAACCATCAGATAAATGCCCATAAGACTCTCATCTTTCAG
TAGCTTAGCTGCTTCTTGTCAGATTCTGAACTCCAAAAAGCTTGATTCTTCCAGTGCCCAAAGTAATCCT
TGTTTAAATTATGTCTTCAGAAGCCGTAACTCTTGCAGTGGCTTGCTAAATAATACCCTTTGCGTCTGGA
CTGAAGATGTCAATAATGTCCAAGTGAATTTCAGGAAAGAACCCAATATATGATCATATTCACCTTTACC
AAGAACTGTTCAACCCATACCTGGGAATTTTCAGTGTTCTTAGGAAACCATCCAGGACACAGGCAATATT
TAAAGTCAATGTATTGCCAATATA
>CUFF.107267.1 gene=CUFF.107267
GACACCCAAGGTAGAAGGCAGCCTAAGTAAGGTCTTGACTTCAGAAGGAGATTCGGGGAGCAGCCCACGA
AAATGCCATACCTCCTTCTTAATATTTTCATTCACCCACTTTGATGAATGAAAGGAGAATTTCTGGCCAG
CAATAAAACGATTCATGTTTATCCAGCCGGTTCCATCACCCTGTAGCTCTGTACACGCTGTGCGGGTGGG
TGATGCACAGCCCAGCAACTCCCCCCAGCGTTCACGTCGTAATTTCGTCGTCTCCTGTCGCTTTAAAGCA
GCCGCCTAGAGGGTTTGCTTTGAAAACCCCAGCAGAATTGAAAATATGCAGGTCTGTCCCCCCATTGCTC
AGCTTTGGTGTGAACAGATTTGTAGGAGACGCTGTCACTTGGCGACTTCAGGTTCTAAGGCCTGAGTTTT
TTTCTTTTTTCCTAACCTGAAATTTTAGCGAACTGGATCATGGTGGGGGCTGGTGGGCTCTCCCGTCTGC
TGGGCAGTGCGTCCTGGAGGGGAAGAAGTGGAGAAAACAGCCCACCCCCCCGACCCCGCTCGCAGGCTTT
GCCGCCGCCACCTAGTGGTGGGACATGGTTGTACATCTCAGGGCTGGGGGCTAGGAAAGTTTTTCACCCT
CTCTCCATTCTGAATTTTTTTCCGGGGAAATCACTGGATATGATGGTGCTGGTGGCTTTGCAACTTACAC
TGGTTTCTCCTGCTGCCCGAGGAGTTCTGTTTCCTAGATCTACTGCTGTACACGTTCGTTTTTCTGGGGC
ATGCTTTCTTCTTCCCGCAGCCTTTCGTTGCTTCTTTGAAAATGTTTTGCTTGGAGTAGGCAAGGTGTTA
TCAATTTTCCCCCACAAAGTGGTCTCCCCAGTTTTTTTCACCGAAACTAACTCACCGCCTGATATTTTTC
TTCGTCAGGTTAACAAATTGGTTTTTTTCGAGAGAGCAGCCGGCTGCAGGCTTGCATGGAATGACCGAAT
TACAGTGATTAAAAGTGCTCAAGAATGTGCCTTTCACTTCCTTTTCCTTTTAAAGTCTTTTCAATTTCTC
CTTGAGAGCTTGGTAGTCATCTCATGGTGAGAAAATAGCTCTTGACGATGCCTTTGAAATGGAGAGGGCC
TTGCCTGTAAGGAAACGGAGAGACTGACACACGAATGAGAAAAATTAATCACTTACGTGGAAACTTCGTT
TTTAAATTTGATTTCTCCCCCTCTTTCTCTCTTATGTCTAAAGAGAATCCACGATTTTAAGTGCTTCCAC
TTTCTTCTTGCTGTGGCCTTTTAAAGATTTGAGGACATGTATTCTAATTAGTGTGGAAGCTTTTAGAAGT
AAAAGGAATTTATTTTTCTCTTCTCAGTTCTCATATACTTGAAGTCATTCTTTTAAATTAAGTAATTCTT
AATTCAAATAAGCATATTATCCAAATATTCAGAAATGAAAGTTCCAGTTAGTGAAATATCTAACATAAAA
TTTACAGTAT
>CUFF.107266.1 gene=CUFF.107266
TCAGTTAGGCAAAGAAAGGTGCGTCTGTGCTTAGAAGCGTTTTAGGTGCGTATCATTAGATTTCCTGCAT
TTAGCTGGCAGGAAGTATCACCTAAGTGGAGTGGGTAAGATCTTAAGTCAGAGCTATAAACACACACGTT
TTGACCCTTCCTTGAGATGAA
>CUFF.107268.1 gene=CUFF.107268
ATGCCCGCAGTGAGTTGGTCGCGAGCAGGACACCTCGTAGAGCTGCTCTGCAAACGCTTCAGGGTTCCTG
CCCTTGGGCTCAGAGAATCTGGACTTGGGTAGAGAAGGAGAAACGTCGAGGTTGCAGAGGTTAGCATGCT
AAACTATCCTCTAGTTTCCAGCTCTAACCTTACTGAGCGTGCCATCTCGGCAGTTGTTGAAAGGTCAGTT
GGAAAAGCATTCATTCAGGAAGAGATGGGCAAATATGCAAATAAAATAGCTTTTCGAGTCGGCCCAGGAT
GGTTCTGTGACTGTGAATTGGTGTGTGTGCGTGTG
>CUFF.107273.1 gene=CUFF.107273
GCCTCATTCCTCCCCGCCTCTGCTAAGACTGCACTCACCCATGCTCCGCCCAGGCGCTGTACTGCCACTC
TCCCGGTGCTCAGACCTGTCACTGAGCCCACATCCAGCTTCCCTGCACTTTATGCCATTTGACGCCCGCT
GGAGACCATCTTTCCTCCCACTC
>CUFF.107281.1 gene=CUFF.107281
gtatcaaggaagccccaggatacaacacggtgcacagcacacactaggcatccaaacatttgtGTCCTGG
AGAATGTTTCCAACACACTCTGCCCCAAATCATCAAAGACTATACCCGTGGCTTTCCGTTTTCCCTCGGG
CAGAAGGATGGTTAGCTCCAGATTTGGTAAAAAGAGTTTCACAATGGCTTAAATGGACAAAAATCAATAA
AAATGATCTATGAGATGGCTCCGTATAGCCACAGGCTTACACCAAACAAAATTAAAGAAGAAAATGTGTC
AAGGCTCCAGGCGAAAGCTCAGCCACCGACAGATGACAAGGGAGATGTGAGGGCATCTTTTCAAAGGAGA
AGACACTGACGCTAGCCGGCTCTCGGAAGTGGGGGTGGAGGGGGGCTGGGGCAGGGAGAGGAGGGGCCTG
GACCCTAAACTTGCAAACAGGGACTAATAATCTCCTGCGCATCCGCAGGTGACAGAAGGGTTTTTTCTTT
TGTTTGGAGTGTAGAGAATCAGAAAAAGAGAGCACAATTCTTCATCGGCCCAAAACTTTGTTGAGTATCA
AAATATTTTCATTTTATTTCTGTATCATAAATTTGTAATT
>CUFF.107282.1 gene=CUFF.107282
GAGGAGGAAACATGGCTCCCTCCCGGGGACAATGCACGCGAGAAGCTCGGCTCCACCTCCCGCCGGGGCC
GGAGCGAGCAGTCCCACCTTCCGGCCCTCTTGCAGACTCCTCCGCCCCCCAAAATCCTGCGCCGGGCTTG
CCTGGGTCAGGGTCCAGCTACCCTTCCCCCAGCCCCTGTGTCGCCGCTTCGGGGACTCTGACCCATTTAA
CCTCTTTCCTGTTTTTTCTGGCATTGATTATTGGCAGCCCAAAAGTCTATTCCGAATCAGAGGAAGTTGG
AACGGAGTTAATAGTGTAAGAGAGAGACTTCAGGTTctctcttaaagatagcgaaactgaggcctaaaga
gagaatggtttgcccaaggtcactcctggagttagttgttgagccaggacactaaaaccaaggtctcttg
gcttctagatcagtcgttttttcgccacagcgctgctgccTGCGGTTTTTATTTCCATATGTGTACTTAA
GTCACGGGCGCTTTCGGGAAAACTTCTGCGTGTCCCACTCTGTTCAAGAGGCGTTTTTTACGTTGGCATT
ATGAGGGTGCAAATGTATTGTGCTGTGTCTGGTCTTGCAAAACTTTCTTGTTTGGTTTTTTTTTTTCTTT
TTTGTAGTCTAACAGTTTCTAAGTGTTAGGGCGTCCACAGCTCTTATTCTCACTCTTCCTCCACCCAAAC
AAGTTTTGGGTCTTATCCATGTTGTAGATGGATATTCCGTGTC
>CUFF.107283.1 gene=CUFF.107283
TTAGTCATTACATAAAATTGATCCTGCTGGTAATCTGTCAGGGCCAAAGATGTGTTTGTCACATGGTTGT
TACTTCAACTGAAAGTAACAGTTTTGGGCGGGGTAACAGTTTGAAGTAGGATAACTCCACATTCTGTGGA
ACAAATAAAAAAC
>CUFF.107284.1 gene=CUFF.107284
AGTCATTTGGATGCTTTACCAACAGGCATTTCCCCCCATGCTAACAGGCTGAAGCGCTGTAGTCTCCACA
CCCTGAGCAGTACACAGGGGACCCTTCAGGCCTTGTTTCATCACTCCTCCCTTCTGAATCTGCATGTGGA
CTTCGTATTCAATAACTTTAAACTTTAAACTTTTGTGTAGTTTTTAAAAAGGCTGTACTGATTCCTCATT
GCATCCCTTTTGAGCTGTAGGATGGGTGTTTCTGTGGTAGAGATGAATGCCGTACCTTTCAAGTAGTAAT
TTCTGTACCTTTGATCTTGTGAATGAGAGATCCCTTCTCAAAGTGTCAGAGTGGAATGTGGATGGCACAT
GGCACTGCTTACAAAACTTTAAATAGGATGATAAAAACATTTCGTT
>CUFF.107285.1 gene=CUFF.107285
AAATGCAGGCATTAAAGTTCTGAAATACATTTAGACCTAATCCATTACATTATCTTAGTAAAATGTGAAT
AAATTTAAGTGGAATAATCCTTCAAGTCGCCCTGAGTTTGTATCTGAGAACGGTATTTTTGGAAGCAGTA
ATTATTCAGGAAGGTGAGAATTTGGTCTAGCAGTTACAGGCGAGAAATTCATACCCCAGAAGCATTTGGA
AGAAGCTCTTTTTCTAGATTATATTGTTAGTAGTGGCAAATTAGTTGTTCCTGACCCTATAACAGCCTAA
TATTTGCACTCTATTACCAATGATTTAAAAATAGTTATTAAATCCACAAATTGTGTAACATTATAGCTTA
TCTACTTGGTCTGTTGCACAAATAAACTAGTAAAAGTGAAGAGCTGACCTAAACTTTTTCTTTATAGATA
CATAGTTTCAGTCGTCGTGTCTGAAAGGTAAGCTCAGAATGCTCGCCGCCGTCTTAGTAATATAGTTTAT
AAT
>CUFF.107286.1 gene=CUFF.107286
TGGTTAGATAGTTCAGAGGAACTAAATCCTCCTTGTATGTAAGTGAGGGTAAAATCAGAAACTCACCATC
ATAGGTTATCGTGATAAATTTGTTCCCATTCCAGTTTTTTCTTTTACAAACATTCTTGCCTGGTAGCCAC
GTTTTCTTTTCCTCTTGGTGATGGCAGGGGTGTCTGCTATGaaaaattattttttaatgtatttattatt
tttaataCCTTTTAATGCTTTGGCTTGTTTGAACCTGTTTCAGAGGTTGAGACTATGGGATTTGGAATCA
TAAA
>CUFF.107287.1 gene=CUFF.107287
TTGGGAGGGTGAATTATTTTTAGACATTTTAGGATTTTGTCATCACGCTGTGCTGAGGCCAGCTCTCAAC
TTTAACTTTCTTTCTGCATATTTCACGTTGCAAAGCATATTAGCAATGCTTGTGTACAGTAGTGTAACAT
TTAAATCCGTGTAAGATTGGGAATTGGATATAATAGGTCATCTTAGTACTGCTGCCTCGAAATTCTTAAT
GTAAAGGATAAATTTAACTAAAAACATTGACTCCCAAATTTTTGGATGATAGAGATTTTGTTAAATAGTT
GTGAAAAACACCTAAAGTACTGTTGGATTTTAGAAAATAAGCTTTGTGTGCATGCTCCAGGAAGAAGCTA
AGGAGATCCTTCCCTTAAAACAGGAAA
>CUFF.107289.1 gene=CUFF.107289
AGGAAAATAAACAATGATTTTTAAAAACAGATGTAGTATTTTAAGACATTTTTAATAGTGTAAACTGATG
TTTTAGTCTGCCCAAATTGTTTTTCATATGTTCATTGGGAAGATTTTTTGTGTGAAATTTGGCAATTACT
GAATTTTAAGTTGAAAATAACCAGATGACTTAGGTTAAGTAAGTCCTTTTCCCCCCGTCTAT
>CUFF.107322.1 gene=CUFF.107322
ACTTAATTCTGTGAACCTGAAACTTTCTGAGTCAGGGACAAAAAGGTGACAGTCTGGTTTGTAAAAGTCA
GTGCCACCTCCCAAAACATCGCAGTGCCTATGGAGCAGGTGCTGGTACGAGGGCCGGGAAGAGCTGGTGA
GCAAGCTCATCGAC
>CUFF.107318.1 gene=CUFF.107318
CGGCCCGTTTGGCACAGTTCAGAAGCAGCCAGGAATCCTTCCCAGCTCCGACCCTGTGGGATCTGCCCTC
TTGCTGGCTCCATCTCCCAGAGGGACCAGGACCTCCGAGGTTATGAGTGGCACTTGCCGACTAGCCTGTC
CCCTCCAGGAGCAGACCCCCCTCCGTTGCTGTCTGGTGGAGGAACTCATTTGCCATCCCTGCAGGTC
>CUFF.107325.1 gene=CUFF.107325
tagcaagTCTGTAGGAGACTTGGAGCTCCTGCCTGTCTTACAGAAGAGGAGGGTGAGTCCCACGAGGGGC
TGCTCCAAGCCCACAGAGATCCAGAAAGCTGCTGAGAGAGGCAGCACAGAACCCAGCCGTCCCGGTGGAG
TTCAATGAGAGATTAACTTTTCCATCCTCATCAGAAACAACCATGTGAAGTGTATCTATGCATTGCGAGT
TCCTTTCCCTCACCCCGAGAGCCAGCGCCCCATTTCCTGAATGAGGTAAGTTTTATTCCTGACT
>CUFF.107362.1 gene=CUFF.107362
CATTTTGAAATACCACCATGATGGATTATTCAGTGAAAGGTGCTGGTATAACTGGAGAAAATTAAGTTGA
TTCCCATAATACCATTCACCAAAAGAAACTGCAGAGACTAAAAATTATAAAAGAATTAGTTATAAAAATT
AGAAGACAATATAGTTAATATTTTCTTGGGATCAGAGAAGTTTGTTCTAAGGATATAAACGAGGGCATGA
AATAGAACCATGTGTAAACCAGACAGTCCCCTGTCTGCACGCGACGGAGCACCACTCCCAGCAGGTGTAC
ATAGACATATATATTTTTTAATTAATGTTTATGTATTATACTAATA
>CUFF.107373.1 gene=CUFF.107373
TAGATGATCTGACTTTTTTGGTAGGCCGTTGGCATTTTGGTGCCTCCCTACTTGATGCTCAATGGAGGTC
AGAACTGCTTATCGTGATTTTCATCAGTTCGCTCCCTTCCTCCGCCTTCAGCGGAGGTTTTCTAGCTGTC
TGATAGAACCTTTTTCTGGGTTGATAATATTAATTCAGGGACATAGGAAATTGGGCATGATTATAATTCT
TATTATTTTTAGACTTAGTAACAAAATTTTACTAATTTATGGTGGCATATTTATTGTT
>CUFF.107374.1 gene=CUFF.107374
TGAGAAAAGCCAGTATAGAGAAAGCAAGATTTTAGGAGATAGTGTGTGTACTTGTAGAATTCATCATGAA
AAGGTTTCCAGACCAAATATTGGAATATCTTATATTTTTTGATTTAATATCCCCTATTGGGTTTTGCAGA
TAAAATCATATACTGCTTACCTATAGCATCTCATTTCGGATTCCTAATAGCTGAATACAGACTTATAGGA
ACCTTTCCTCTAAAAAGTCCATCGTCAGGGAGTATCCACTACACAGTTTGGTGGTTTTGTCTGAAGCATT
ACAAATGTTATCTTTGAACAGGCAGGTAGTATAGACATTCTTGCCCATCGGTCCCCAAGACAGGCCTTTC
CCTGCAGCCTCTGCCTCATTGTTCTTTGCCCATGTGCCCTTAGAGCATTTAGGGACCCCTGCAGGCACAT
TTCACCACTCTGCTCATGCTGAGGGCTGCCGCAGCAGCCTCTTAGAGTCTGATTCGGGAGCCTCTGACCC
GAAGTCCAGCTGTTAGAGCCCTTTTTCAGCCTGTGCCAGTGCCAGCAACTGCCCGCTCAGGGGTCTCATG
TAGATGAGAGTGTCCTGACTGAGTAGAAGGCATTATGGTGGGACCACACCTAGCGGGGGACTCATTTGGT
AAGGGAAGCCACATCTCATCAGTCTCCAGTGTTTGGGGGCCTGGGTTTTGAGAAGCTCCAAAACATTATG
GTACAACAGAAGAAGGGGTGGGAGGGAAGGATGTGGGGGAGAGGCAGGGTCTGGTGGTCTTGGGTTAGCC
CTGCTGGCATGTCATTTGGGACCGGTTTTATTTTATCAACTTCAGTTTGAGTTAGACATTTTACTCATTA
AAGCAATAAAATGGGAACATTATTCCTAGAATACCTGTGTTGCCCGAAAAGTATAGTCATTTGTCCTTTC
CATCTGGTCACAGCAAAATAAAGATTTTTTTTCCATCAGTAATAACTTTAGTTCCTAAAGCTTTAACATG
TGCATTTACTACCACCAGAATGCCTGAATTAAATTAATGTAAATGTCAGTTATTGTTAACTGAGATTAAT
ATGTTTCAGGCCATTGGTATGGCATTAATGTAACTATGATTTACTGTTTAAGTACTTCAGGCTACAACAG
CTTACTAGAGAACAGTAATTTTGAGCTTTATAGCCCTGGTTCTGAGACGTACAGTTGGTGGTACATTCTT
GTTTGGGAGCCCTC
>CUFF.107375.1 gene=CUFF.107375
AGGATTTCTTCAAATACAGCGGTGCTGTCAGAGTAGCTTCCTGCCACACTGGCTTTTGTGATCTTGATCC
CTGGAACACAACCAGAGGCTTTTGGTAGGAATGTCTATTAAATGCCATGCAGTACACTATGTTTTTAGAT
GTGCCTGTAAAATCAAGAATTAGCTGAGGGATAATTATCTTTTGTTAGTATTAGTAA
>CUFF.107376.1 gene=CUFF.107376
TTTATATCTGGACCAGGTTTCTTAAGGAAGCACAGAATAGAAGGGAATGAAAGGGAAAGGGAGGGTAGTG
CCCAAGAGAGGCTTCGGCTCCTGGGTGCTCCTCCGACAGGTTTCCTCCTGTGCCTACTCACTGGCATCAT
TCGAGAAGCCCCATCCCACACCCCCTGTGGGGCCCATGGGCTACCTCTTGCTGAATTGCTGCAGGGGGCC
TGCTGTGTGACAGCTATGGAATGAGGTAATCTTTTCCCACCTCTAATTTCTGAGGGGTGTGTCTGTCCAG
TTATTACTTGTTCATTGAACTTAAAGCTTTAGAAACCAACAGCTACAGTACAAGCTGTAATTATTGATGT
CTGTTTCATACTCATCTGTAAGTTCTGGCATTTGATCAAGAAGTTAATATATCACTTCATCTTTAGGCTG
AATGTAGCTTAGCTATAAATGATTTATTGT
>CUFF.107377.1 gene=CUFF.107377
TGAGGCATGATGTGGAATAGCACGAACTGCTGTTTGCAATCTGTTGTAGGCATTTTTACTTGGATATGTT
GACAGAGCTGATCAAAATAGCCACGCGTATTATCAGGTAATGTGCATGGTGGAGGTCCCAAGGGGCTTTG
CGATGTGTAAGTGCTGACATAGGATTATATGTTCAGTGAGGCTCAAATGAGAATGTAGTTGCCACTTGCA
GAAAGTCAGTCCAGGCTTCATGGCAGAGGCAATGCTTAGTATAAGTCATGAAGGGTAATTGGACTTCACC
CGGGAGACCAGTGGAAGCAAGACCTCCCAAGCAGAAGCAGCAGTGTGACACACTGGAGGTGCAGCAAGGA
GTTGAGCAATGGGGTAGTTTGGGCTATGGAGGTTGAGCAGCAGAATGATGATGCTGGAGAGGATGGCTGG
AACGCACTTGCACACAGCTTGTGAGACATGCTAGGGAGTTTGGACTTGAGTGTCTGGGGAGTGAGGGGAC
AGTGACGCATATTAAACAAGCAGGAAATGTGCAGATTCACATATGAGGAGTGGTGATTGGAAGGCAAAAT
GGAAGATAGGCCAGTTAGTTTATTTCAATAGCC
>CUFF.107383.1 gene=CUFF.107383
CATCATATAAAAGTCTAGCAGGTTGAAAAACTAAAATGTTTTCATTGCGCTTGCCATACAGTGCTCTTGG
ACGCGTCCCTCTAAGGAAGCCAGATACGCATTATATGTGCTTTATAGCTGAGGACACTGCCATGCTGGTG
GGTTTAAGAGAGAACTCTAAAGCTATGCACCTCACATAAAAGGGCCAGGTCTTTGCTCTTTCTCCCTATT
CTGGTAATTCTCCAAGTGATCCATGCACTACCTGCCAGCAGAAGAATCATTTGGTAAAAACGTAAATTCC
AGGGTCCCTctctgggggtgggacctgggattctgcattttaataagctcttcttgagtaatgcattcta
acattgaagaatcaTGGTCTTGGAGTAGCACCTCCTTCCTACATAGGGATTCTGGCTTGGGAAAGAGAGA
AGCCAGACAGAGTAACTTGCACATGTCTTACCACAAACTGTAGGGAGGGAATACATCACATAGTATAAAT
ACTGAGTCTAATCCCATCAATATAAATGTCCATGTTCCCAAACAGGCTGGTTCTACTCAGTAAACCACTT
TCATTTTCAAAAAGAAAAGAAAGGAAAGGTTCCATGTCAAAGAACTCAATTGGAATCCTCACTTAGTACT
TGCTTTCTTGC
>CUFF.107388.1 gene=CUFF.107388
GAACGTTTCTGCTCTAAAGTGTCCTCAGTATATTTTTGTGAAACCAAAAGATTCTTGACAATCTCCTCAT
TTCCTCACCTTCCTCTCTGCCACTGGCTTTTAGCTTTCTGGAGCCTACAGACAgaccctctctctgaaaa
aatacacaggtgaacatacacactgcatttttacatgattccagtggttcataggtctcctaaacccttc
catCTGGAAGATCCTGCTTAAACAGTCCCGTTCTAGGGTCCCCAGCCCCCTAAGATGACTAAGAAATCAC
ATCCATCTATCCGTCCCAAACTAGCAATCTATCATGGACAATCCCTCTAGTCAAGGTCACACGAAACCTT
CTTCCAATCTACTTGTGGTTTGAGGGTGGCAAAGGGTTAAAGCAATTCAGGTATTTTGAGTTCCTTACAG
TAGACTTGTTTGTGATAAGCTAATGGAAATGTTTTTTGTAAAAGTAGGTTCATTCAGTCTTACTGATCAT
GCTTATAAACCTAAAGATTCTAAACGTACTTTCTATAACC
>CUFF.107387.1 gene=CUFF.107387
AGAACTAAATCATGTTAGTTGCCTTGTTTGACCTCAAAAACACTTAACCAGGGTTGGTAATTGATGGACA
GCAGAACTCAAAGGGGGAAATGGAGAATATATGAAAACCCTTTAGCAGAACTGCCCAAAGGAAGAATCTC
AAAAGTTCAGCCATAGATTTCCTGAGAAGATGAAAGTGCAGGCATTAATGTATTGAAGAATTAAGCAGTG
AGTTTTCCCCATTTGGAAGCCAAAAAAGGAATGATCT
>CUFF.107409.1 gene=CUFF.107409
AGGGCCCCAGTTTCTTAATTTGAAAACATATGTGTGCTCTATCGATGCAAAACAAATCATCGTTGCTACT
CTTGTGGTTTGTGTAACAGAGAAGCTGCTTCAGATCACTCTTGGCCGTGTGAACCTTGGTTTCAGAGTAA
GCTGCTACTACGTATTATTCCAGATTCAAATTTGTGCTCTTTTTCTGAAAGTAATGATCCAAAGAGTGAC
ATATTTTAGGAAACTTTAACAACCACAACAGCATGAATTTCTTGAATTAACTTTTTATCTTAACGTTTGA
ATTTTATTTAAGCTATAAGCCGAAGATAAGCTAATGTAATTTGTTGAGATTCTGAAAGCCTTTAAATCAC
TAGCAAAGAAAATATTAGAAAGTTATATCTGAAGATAATTTGGGGGGAAGAAATGTAGGTGATCATCTGA
TGCCTGATAACCCAAAGCAATGGGCAAATTCTAGGAATGAAGAATTAGGCTTGGTTTCAAGTTACTTAAA
TAATAGAACAGATGGTTGCATTTGGGTCTTGAAACGAAATAAGAGTTTCTAAAGGAGGAGTGAGTTTTTA
AAACAGATCTTTACTAGCATGACTTTATACACTATTTACATCAACCCTTTAAGAACTGATTTATCACAAA
ATTATATGTTGGCTTTTTTTTTAAGTCTGCTCCCCAAAAATGTTGATTACTTTCGTGAATTATCTTTACG
TATTTGGACAAAATTAGTCTGAAATTTCAAGTTGGTATAAAAATATTAGTAACCATGTACTGCTTATGTT
TTACCTTAAAAATCTAAAATGGTTACCATGAAACATTGAATCTACGTCTTCTGAATTTAAAATGAAAAAT
TCACCTGTACATGGGGACCTATAGTCCCCAATCTTTTAATGAGCTGCATTTTAGTCTAATATTTATCTCT
ACTAAGACTTCATTGAAAGTTAAATACAAAGCAGACGTAGTAATAGTTTTGTTCGTTTTAATATTTGGAA
TCAGATGATCTTGGCCAGGCTTAGATTCATGAGCCAAAATTCCTTGTTATTTGTATTTTCTGAGTTTCTT
TAGTTTCCTTCTGAGAGTATACATTTTGAAATTCTGAAAATTTTTCCCAAATATAAAAAATTAAATCATT
TTTAAGATGAAGAACTGTAGAAGCAAAAGTAGCTTTTACCAACTTTTCCCTCCATTCTAACTTTCTGGAA
TAAACCTCAAAATCTGGTGTGGAATTTTATTTTCCCATTTGAGGTCTTGGTAATTATTATTTTTTAACAT
GGTGCCATTTTTAGTTAACATTTATTAAATAGTACAAAATTCTTAGCATTTGTCTTTTCTGTTAGTATAA
TTGAAACTCTTCTTACACTTTTTAAAATACCCAAATCCATGTGTTTTCAGTATTATGACATTATCTGTAG
ATCCTTTAATATGCTTAGGCCTAATTTACTGTTTATAGAATGAACCGAGATGTAAGTTTTGTATTAGGGG
ACATGTTTTATGTAAATAGAGTTCGTTAAAAAGTGTGGTTCAGGTACTACTATTCTTTTTATGACAAAAT
TCATTTTTAAGGTGAGATTCTTTGCCTGTAAAAAAAACTGTTAAGGATTAGACTTCTCCATCCGTGAGTG
ATCTGGTTATAATGGAATCAATATTTTTATCTTTAAAAATGAGACAAGAGTTGTATTGGAAACTGCATCT
GCATTTATCACTGCCTGAGAATGTTCTGTTTCAATGTTGGTGAACTCCCACTTGTGACTAGAGTAAAACT
GATTCTATATTTCATAAGTGATCAATGTAATAAAATAACTAAAAAGTAAAAACAAGTCCCAAGGAAATAT
ATCAGTGTTGCCTGTGTTTGGGCGAAGCGCAAACCGAGTAGTTTTAATATCTAGCGTTGCAGAGAAAGGT
CAAAAATCACATCTTTGTTTATTTTTTGAAAATGTAACTTTTGAGTGTTTCTAATGGTATATTTTGTTAG
TAGCTTAGAAATGGAAATAAAATGTATGTAACTCGATAAATAATGCACAGCACAGTTGACTTATAAATAG
ATTTTACTTTTGCTTTCATGCTTAAAAAAATGCATGCTCAAAAATATTTCCACTAATAAGAGGATTTTTT
AAAAACCACAGGATTGATATTTATCTCAAATGTGTCTTAAGCTAACATACTTCTGTTAGATGCTTAAAAT
ATTTCTGCTATTATATTTAAAACAGTATTGTTTTACAGCCAGTTCCTCTCCCGGTTCTCAGATTCAGCCT
TGAAGGTATTGAACATGCTGTCCTCCCACTTAGGCTTCAGGTTTCATTTACTGAATACCAGGGTCCTATC
TTAGAACTGTATATAAAATGATGTGTCACTCATTCATGCAAAATGTTCAAGTATTGCTTTTTGCTGCTAT
ATTCTTCCTTGAGCCCAGTTTTGCCGTCCTCCCATGAATGTAGTATTATCCATAGATTATACATAACTAC
ATCTCTTGCTTTTGGCAGTAAATGAAGATTTTGTTGTAATTTTCCAGCTGTGAAAATGTTGCCTTGTGTT
TAAAAGGGTTTCATGAATGGAAACCTAAGTAAAACTCAGCCCGTTAGTGACAGACTTGCTTTCCTCACAT
CCTTCCTTCACCAGCTTCTCCACCCTCACACCCCCCACCCATCACCCCCAGAAGGGTGCTTATGCTTTAG
CAAGGAGAATCTTAAAACAAAAAAAAACACAAAAACAGGGAAACAGTCTTTAGTATATCTAGTAATTGAT
AGACTAGAGCTTTTATTTCCCTGTGTGGCTTTTTAGGAAAAGCAGCCTACCTTGGATTTGTAAATCAAGC
TGAAACTTTTTGATGTCCGTGTACTCATATGTCATAGATACAGTAGTGTCCCTTGTGTGTGTAAAGTGAA
GTACAAAGCATGCTCCTTCGCCCGATCTCTTTGAAGTAAGAGGTAAAGGATCACAGCGCTGCGGGTTCAT
GATGGGAGATGTAAGGTCTGTCAGCACACAGTGAAAGCCCCCATTTTCACAGATTTATAACTTTAATAAT
CAGTGGAAGTATTTAATATGCAGTAGGTAGCACCTTAACTAATTAATCTGCATATGAAGGGTTTTCTGAT
GTATTTAATAAGAAGTGTAGATGCTCCTCGAGCATTAAACTAGAGTTGACGTTTTGTTTCATTTATTTTC
TACGCCAGAAAGATCCACTCTTACAATGGAATTGAAGTCTGCAACAAATGATACATTGGGCCTATTAATC
TTCAAAGCTTCCAGGTGGTCTGTCTTTTGAGGTACAAAAAAATGCTGCAGATCTAGAAATGTATATATTT
AGCAGGTATTTGAATGATAGAAACATTATTTATAACTGAGGAGTATTACACTTAGTAGGTAAAATGCCGT
AGTAACTCGTATACTTTTTTGCAGGTACAAACTCAAAAGTGTGTAAGCATTGCATAATGTGACAGTTGTA
TAATTTATGTAATCTGATGCATGAATCAGAATTTTTATATAATGTATGATATTGATTTATTATAGTTGAT
TAAAGTATTAATCCTAAATCAGTTGTCGCAATTTCTTTTTGCAGATGAAACACCGTGAATACGCATTGGT
ACGTGCGTCCTCCTTGGCCTTTAGAAATGCTTAGGCTGCCTCCTGGGTGGTGTTCTGCAGCAGGTACTCT
GTGAGACCTACACACTCACTTTACTATGAACAGAGTTCTGAAAAGTCATTCCGAGAGTAGTTTTAAGTAC
TTTAGAGTGGACATTCTTCAACAAATATGCGA
>CUFF.107401.1 gene=CUFF.107401
gagactaaggcctacaccaggggctttctgttgtacattatttcacttattcctcataacaaccctggaa
ggaaagGGCTGTACAAGCTTCAGAGGAAATTTAAGACAACTTATGAATATCTATTTGTGGACCTTAGTAA
AGGTTGGTAAACCCATGGCATTTTATCCAGCTCATAGCAAAAATCGCTAACTGGTCACCACTTCCAGCCT
TCTCAGCCTAGAAGTCCGAGTATACTCCTGTCCCTCCGAGATGCTGTCTGAGGGAAATGGGAATCTAAGG
GCCCAGGGTGTGGGTGTGGGTGTGTATCCGGCAGTGTGTTAGGCAGTTGTGTTATTCTAGGTTATGGGAC
GGGATCCATATGTGGTAGTCTTGGCCATAAATCATACACATTTGGAACAAGGCGTTTCTCTGCAGGCCAG
AACACCTTCCTAGTCTACGTGCTTTCAGTTTTTGAGGGCCCATTTAACGTATCCCTTCACTTGCCCCAGA
ATATCT
>CUFF.107402.1 gene=CUFF.107402
GGTAGTTTGGAAGTAGAGAGTTATTAAAGTGGCCCTTTTTCACATAGCCTTTGTTTTAATGCACTGCCTG
TCTCAGAAATGTTTCTGCTAAGGTTTTCAAAGTAATGAGCTTGTGACCTGGATGCCTGGCATTCTGCATT
TTTCCCCAAATAATTTTAGATGATTACACAAATGTCATACTTTCACATGTTTGTGATTGTCCAGAGTTAA
TACTTACAAGCAGCATTTTTGTATGCGTATAATTACATGAACTAGGAAAGCTTGATTCCATTCTTAAACT
CCTTGCACCCTATAATTTGATTATTAGGTTTTCAGTGGTTTCCTCATTTGTTAGGCAAACTCAGAAGCCA
GAA
>CUFF.107410.1 gene=CUFF.107410
AATGCATTGAGCAGGGTATCTGTGTCGTAAATACTGTTGGTTCAGTGGTGTACTGTGCTTTTGTAAAGTA
AGATTTGGTACTGTGGCTGAGAAGGCAAAAATGCTCGTGGGCTTTACTGAAAAATCTCGCTTTTGTTCTG
ACTTAGCTGTGCCAAGTTTGATTAAGGAGGGCATCT
>CUFF.107412.1 gene=CUFF.107412
AGACCAAGGGAATGTCTGGCCAATGGTGAGTCTTAATCCTGGTGTTCAGTCTTTGAGCAATGTCTTCTCA
GACTGCTTTCAACTTTTGTGTTTTGATGCCTAAATCAAACTTCCTTGGAGTTAAACCTTCTACTTTTTTA
GTGTCTGTTACTTACTGGTCTCACAGGAGCAGGAGTGACCCCACTCACGGGTGTCCCTCAACTCTCAAAG
CACATCTCCTGTCAAAAGTCATAATAAGAGCACAGCAGTGTACCACATCTTAATTTCCGATTGGCTATTG
CAATGTACCACATCTTAATTTCTGATTGGCTATTGCATATATCTCGCTATTTTAGGATATTAGCATATTA
TTTCAACATTTTGTCTGATCCTTATTCTTTCAACATTATTACAGACTCCCGAGGTATTTATTATTATCCA
CCTAAAGTAATTTGGGACTGCATCTTCTGTTGATCCCACGGACTGGCCAATCATTTTGCAAATGCCTTTC
AGTTATCTCTGCACTGAGTTCTTCCTGTTTGTGTTGTGACTGGATGTGTTGAACAGGTGTCGCCTAAGTT
ACTTTTCTGTTTGGCCATCACTAGTGTTTGGCATTCCCTAGTAACAAAGTGAATTTCAGCATGCATTTCT
AAATGGtaattttattcctacttttttattcttatatccatgtttatctttgtcctgactcctttatt
>CUFF.107414.1 gene=CUFF.107414
CTTCATTCATTCTTTTATTTTAGTGAGGGCTTGTCACACCCCACTGTAGATATTGGGTAACTTGTCTACC
TGCCTTGCTCATCTGTAGCATACTACCTGTAGCATACTACCTGCTCCCCTTCACTTCCCTACCACTTACA
GGTCACATGTCACATTCCAGGTCCTCAGTAAATGCATGTGAGAGGAAGGAGGGGAGGGAGGAGTTTAGCG
GCTGGTTCTTTGAAATCCAGTGTAAGAAGGTTTTACTTTTTGTTGCACGTGATTTGGATGGCAGCATGCT
GAGATTTTAATTATATGCACTTTAAAATATTGCAACCATGGTTATTATAAAAACACTTCTCATTGTCCTT
GCTGAAGGGAGGAGC
>CUFF.107576.1 gene=CUFF.107576
TTAATCATTTGGTGAGATATGTTAGCTGGACCAGGCAACAGTAAATGGTATTTTGAACGTGTTCCTGCCT
TTCTAAGCTGCCTACTTTCCTTTACCATTATCACAAAGCATTTAAAATTAATTTGGTTTAAAGGTATTTG
ACGTAGGATTTTACTCACCTTTTTCTACCTGCAGTTTTTCCCATGTCACATCAGTTTTGAGGAAGTTTTG
CCCCTGCTTGGGCGCCATTGTCAATAAGCAGTTAGTCTGGGATAGAAGAAACAAGACTAGTGCTTGTATC
TTCAAGGCATATTCATAGCTATTTACGCAAAAAAAT
>CUFF.107580.1 gene=CUFF.107580
AAACTCCTCGCCCACAGTAGTTTCAGCGGCTGGTCAGTCCTGTGGTCGGGCTGATTGGCAGGGGTCAACA
GGGCTCGAAGCACCCGGCCTTGTTTGGCCTGAGTGAAAAGGATGCATGTTTTGGCTCTGGATACTCACCA
GTAATTCCTCCTTCCTTACCTTCTTTGTTAACAGTAAAATGTTTGTTGGAAATGGGGTAGGGCAGGTAAA
AACTATTATTAATTATCTTTCCAGACCATTTTTAGGTGGTATGTCAGGTAAATGATACTCCATATCACAG
AATCTTAAAAACAAAGTTTGGATGATTTTTCTAAATGCACACTATACCTGTTTAATCACTTTCATCATGG
AACAACTTCAGTTTGTGACAACAAGTTGTGGAGAGTGAATAGCCATTTGTCATCATCACTGACCTTAGAA
GGATCATCAAGCATCCTTACTTAAGGATTGGATTGAGGTTTCTTCCAAGCACTAACCTTTCCCAATCCCG
TTGTCGTTTTTTAATATGGGATATGACTAGTTTCTTTCATCTCTTTTACAGATAATATCTTACATACATG
TTCTATATCGATTATTACATATTATATAATGGAAAGAGAGAGAAACAATAGAACAGTGCTTATCACTTTA
AGAAATTTAAATTAAAATGCTGCCTATCCCCTAGTGACCCTAATCCTCAAGTGGGGTAACAGTGAACAAG
CTATGCTCTGTGTTGAAATTAAAGTGCTGACCTGGTCAAGGTAATAAATCACCTCTTTGGTTAATTTAAT
TTAGTTATTTAGTTATTAACTTTGTTGTACATTTTTGCTCTGGTTTCATTCATTTAATTATAGTTTATAT
CACAGTTCCAGGGTGACCTTTCATATGATCTCCCATGTTTCCTGTGTGTGTGTGTGTGTTAGTGTGAGGA
CGTGTGCAAAGGCTGTGTGAACACCCCCATCATGTTCCTCCT
>CUFF.107618.1 gene=CUFF.107618
TGCATGATTTTCTTTAAGTGATTTTTAATGATGGGAAAGCATTGTTCAGTTTGCTGTATTTATTGCAAGG
AACACTGCAACATCTCCATTTTTAGATGTAGTTGTAGTCTACTTTGATGTAGATGTATTTAAAATAAGGC
ATTAAGAGGTATTAGATATCTCTTAATGTTGTCGTAGTGTTCAATAGATGTAATAGCAATGATGTTACCT
CTCAAACCAAATACTATTTTATCCTTGATTTCACAGTGGGACCTTATAGCTAATCCATGAAACCAAGCTC
AGAAAAGCTTTAACTCGTATATATTTGTGTGCATATGCTGCTTCTTAAAACATAATTATTTTCCTAAGTT
ATTGTAATGTCTTTGATTTGTAATCAGCTAAAGCTTAAGGTATGATTTGTTTTCTGCTAGGTTTCTTTCT
GTTTGGTGTTTAGTTCAGACCCAGAGCCAGCACAAGTTCTCACAGGGAGCTGGATTTGTTAGCGACACGT
TGTACTACGTTACTAGTCTTTTACTGTCTTTCGGAAGCTGAATATTTCTGTTGCTCAGTACTTGCAAAAC
AGTGGCTAAAATTCACTGTGTTGGGTGAAAAGCACCACGTTAACCACTGATTGCCATAGCAAATTCCGAA
CTGAATTTTAGCCTTGGCTCACATTGGTATAAATAGGTATGCACATTTTTAAAAAACTTTCTAACAGTCT
TTGGGTTTATTTTTAGTAATGAGCCACGTTCTTTACTTGATAGAACTCAGATTTGTCCTTAGCCAGTTAT
CATTGTAGTACTCACATTATAACTCTGTGATGTTCTCATAATATCTCTCTCTGTGCAATATGGAAGCTAT
GAGTGGATTCATAGCCGTTTGGTTTAATTGTACATTATtgtatgtgtacatgtgtatatatgtgtgtata
tatatataAGGACCAAAATCCTTAGCTTGCTTACACTGTTGCTAGTGTAAAGATTGTTACACTTAATTTT
ACAGGGCACAAGTTATAGATTACTTCATAATTCGTGGTAACATGTTTCAATAAATTATTGCATAAATATA
TAATTACCATTTAATTATGAAGTTCATAGGTATTGACAGAAGTTACAGTGAAGTGCTAAAACCACAAATT
ATATGGTAATTATATTTTGGGTTGTACAATTAATCAAAATATGCATGTCATTGTGACACGATGTGTTAAA
ACATGATAGATAATCATATTTCTGAGCCCTGTAAAATAGTATTACTGTACTACCCTGTTTTGCCTCCTGC
CTTGTTTACATTAAACAAAGGATATTTGGTAAATTTTGCTATTGAACATTGTGTAGGTTGCTGACAGTGT
TACCAAGGTCTGGAATTCTTGGGCCATCTGTGAAGAAGCTCTTCAGATGGCAATTGTGTACCTACTCTCT
CTTTGAAGGAGGTTGTGATCCAGTTCAACTTTTTGTGCTAACGATGCATGCAGGACTAAGAGGGATAATC
T
>CUFF.107627.1 gene=CUFF.107627
TAAGGAAATTTATTCATGTTTGAACAAGATTGTTACTAAACTAAGTTATTAGCAATTTAGAACTGTTTCA
CCATCTAATTAAATAGGTTTCTTATTTAAATCAAACTCCTGGGAGAAAGATATTTACAAGTAAGTAATAC
CATCCTGCTTTGAATTTGACTGTAGCAGCAAAGGTCCTGACACAAATCCTGTAAGACCTCTGATTTAGTG
ACTTTCCTTGGAAATAGAGTTAAATCCCATGGGTCAAATAATCTGGAGCAAGGATGCAGTAATTCTTTAT
ATGCCCAGGGGATTCCCTGGGAAAAATTTAACAAATCACAACATTTATACTTAAGAAA
>CUFF.107631.1 gene=CUFF.107631
ATTTGTGTAATTCTTCCCTCGGTATAGAAATGATTGGCCAGTAAGGGTTATGCATTGAATCTGTTCTGTT
ATCCAGTTGCCACATGCCACAAGTCTGAAATCAAGCTCTCTTGTAGTTAGTTCT
>CUFF.107632.1 gene=CUFF.107632
ATTAGCTTTTCTCTGTACACCTTTTAATTTGTATGCCCAATTAGTGTCTTCTGATACAGTATTGCAATTA
ACGTAATTAGCAGGATTATGCAGAAATGGGAGATAACTCTGTTGTCAGATGCTGACATGACCTTTTTCAG
TTGTGTCATTGTATGAGTCTGTGATGTTTTCTCAACCATTTTGGTATTATTACTTTCTGGTTTCTTCATT
AATTGGATCAGCCTTCAAATGGTTTTTTAAGGTTGACCAGGTAAACATATTCACTGAAATGAGATTTGCA
TGTAGAGTTTTCCATATTATTTAATTAATGGTTTCTCCTCAC
>CUFF.107633.1 gene=CUFF.107633
GAAAGATGGCTTTCACACTCTTCCAGTAAAGACTCATTTTTGTCCCAAGGCCTGTGTTTTCTGTCCTCAT
TATCTTTTTGTAATTGTATATGTTAGCATCTACCAAATTATCCATGTAAATTGTCTGACTATGGCTCCAT
AATATCCAGGTTCTCTACTTTGCTAAGGTTAGTGAGAAAAAGTTGAGTGGATTATATTCACCTGGTCCTA
GTAATGAATGCATTGTATTTAGAAAAGTCATGCTTTTATTTGCTTGGAGTTAATGTTTTCAGCATGATAC
CTTGCAGTTTACCTTGATAGGAGGTTCCATTTCCTGAGAAATTTTTGGAGTACTACCCTTTTTCTTTTGT
TTTAACACTCTCTCTTGGGAACGAAGTCATATGTAATGATAAACAAGCCATCTTT
>CUFF.107634.1 gene=CUFF.107634
GCGGCCGAGGGGCGACTCTGCCAGCCCACCCTGTGTCCTAAGCGTGTTCGCTTTTGCTGTCGCAGGCCTT
GCGGCCAGCCTCCGCTGGACCTTTCTGATCGATGTGCAGTGGGAGAGTGGAGGGTCTGATCGAGTCTGGT
TTAGCCCGCTTGCAAGCCCAACAGACCATATGCTTCCTTTCTTGTCTTCTCTTCCTGGACGCTCCTCGTT
TCCCCTGCAATTGTACTCCCTGGGAGGGTTTAGACACCGGCGTGGAGGCGTTATTCGGATACCCTAACAC
TGATGCAAGAGGAGTAACTCTAAA
>CUFF.107680.1 gene=CUFF.107680
CTTTTGATTCAGTTCTGCATCCAACTTAGTGGGGACAGAGGAGGTCCTTTCCATATCAAGTGTATTAGCA
AATTTAAACAGCACAATGCAAAAATGTGTTGCCAGAAAACCTCAGTCACCTCCTGCCTGCCAGCAGAGCA
GTGCTGTGCTCTGGGGAGAGGGCACTGGAAGTTGCAATGCAGAATGGGTTCCCCCAACTCCACTCCCCAG
CAGAAGGCTCCCCCTAGAGGGATGGGTTCTGGAGCTCTCTGTTTCTCCCAACTGCCAAGTCTCTGTGGGC
TACCATGCCCTATCCATTTTGCTAAACTGGGCTCAGCATGCTTGTCCCCAAAATGTCCGGGTCACTGCAC
AGGAGATAGTGTTCTCTGCTTGATCCCTGCCCTGCGCTACACGTAAAAAGTCCAGTTATTAACAGTCAAA
TGAACAGGGATTGTTCACTCCAGGAAGGGAATCATGCACATGGCAAGCTTCCCCAGTATATACGTAAAGG
GCTACATTTTTGAGTGTTGGGCTTACTTGTGATGCTTTAAGCACCGCTGATGGCAGGAAGTAAAAGAGGC
CTCTATGGCAATATGAGAGTCAGTGCTTCCTTTAAAGTTTCTTCCAGAAAAGCCAGGATGCCATCTAGTC
TTCCTGTGTGACTTAGGATGAGACATAGAGCGCATCTGGAAACTTGCATAGCTGGCTATGCATCTACCTT
GTGGTTTGGGTGAGTTATGAAACATTCTTGATGTGATTGCTTCAATAGGTAAAGATCAATTGCCCGTTCT
CTGAAACCTCAAACAGAAAAGCTAGAGTTAATAGGTAAAAAGTTGCAAAAAAAAGTGGTTTTTATCTGCC
CTGTCTTCTAGGCTCTTCCTCCTTCTCCCAATTCTGTTGTTTCCAAACTGAGTTTCCTCTTCTGAGGTGA
GGCTGCAGCAACTCTTTTCAACTCTCCTCCCCTCAGTCTGGTTATGTCAATCAACTCCACTTGGAGAAGT
CTTGCTGGAAATGTTTATAAAACTTTCTCCTAGTTTCTTTACACTTTAAAGCAAACACCTTTTTCTAAAG
AATTGCTTCTCAGATGATTATATAAAATGTATACGCTTTTGCAAGTTTAAAAAATTCAAATTAACCACTT
TTGACTAGGTAGGTCTTTCTAAAAACTCTTCAAAGCGGACTTGGTGTTAGTGTTCTCTCGTTCTCCTGCC
TGTTGAAGGGGCAGGCGACCCTCCAGGCTCTGGGCTCACAGAGCCTCTTTCTGACTGTCTTGAAAGATGG
TGGAAGGAAAATGAACTCTTCATCACCAACTCTTCTGTGTCCTCTGAAGCCAGCTCAGTTCTTACCTTTC
TGTATTTCTGGTCACTGTTTAATCTGTTTCCTAGGCCAGCCTTGATTTTATTTGATTTGTCAAATTATTT
TCTTTTACAAACCAAGTGTTTGTCAGTATTCCCTAAAACTCACTCATAGTGCTCTCTTCTGAAGAATGTT
CTGTTCAGAAAAAGAGATTATTTGGGGCTTGAGATTTGCAATGGCACCATCTTAGAGTACATTAAGGGAA
CTACGCAACTGTGTTGTAATGAAAAGAAAGAGAAACTTTGACATTTTAAGAAAATTCCTGTCTTTCCATT
TGCTGCCCAGGAAGCAGTGGGGAGATGGAGACTGACACGCTTTGCTTATGGATTTTTGTGTTTTTATTTG
GCCATTTAATGTATGGTAAACTCAAAAAGAAAGGGGGAGGTGGTCAGTTTAAGCTGAAAGGAACTTTCCA
AACAATGTATGTGTACACAGCAGAGTTAAACAAATCCAACATTTTTTGATGCTTAGTATAATTGAGTGGC
AATTGTTACCATTAAATAAAATTCTTCCCAAAAGTGTCTCTTGCCCAGAATGAAGATCCCTTGAGTCATT
TTCTGAGCCCATTCTCCAAAGGCAGGAGACAATAGCGTATACGCTAACATTCAGAGAGGCAGTGAGCCAC
TGCATGATTGTATATGCGTTTGTTTCTCTGCGGAAGAGAAAACGAATGTCTGCAGAATTGATGTCCTTTG
GGGGTTTGGTGTACACACCCGTCCAGTAATAAATGTGTGTGGTTTCTGTGAGTTGCTGACAATCCTGCAT
CGAAGCTCTCGCGGTTCTTTCATTTTATGTTGGGTTTATGGCGTTTTCTATTCAAGTGTCGGAAGGCACA
CGGCTCTTCCTGCCCCCCGGCCCCCACCCTCCCCTTTCAGACTATGAAAGCAAATATTTGGAAGAACCGC
TGTTTAAAAGATGTGTTGTGTCCCCGTGAAAGTGAGTGGGTGGGTCCTCTGCACCCCGAGTACCGTGTGC
TAGCACGCAGAGGCGGTGTGGCCCGCTGGCCCCATGTCGCTGTGCTTTGTGATTGCCACCTGCCCCGTGC
TCCTGTTGCAGGCAGCACCTGCCCCCCGATCCGCGCTGCGCTCTGCATCGCTGTTGTACTCACAACTCTG
TGAATAAAGTGTGTGCTTTATTCGTAAAGGCCTCCACACTGTGTTTTCTTTCTCGTTCCTCTGCTCCTTT
TAAAGATCTGTCCCG
>CUFF.107679.1 gene=CUFF.107679
TCCTTTTCTCCACTTGCAACCTTGAGAAACCTCTGAATGTTGAAGAACATGACCTAGAAATACTGAGATT
GTACCAAACAACTTATTTTTCCCCCCAGGGTGCTCACTGTTTCTTCAGTCTATTGTTTGCTAGGAGAGTG
AGCGTAAAAAACTCCAGTCTTAGGTTTTCTACTGAGACTGTCACTCCAGGGAAATTTAGTGACTGTCTTC
AGGGCCTGGCTGGAGGGAGAGTA
>CUFF.107682.1 gene=CUFF.107682
CCTGCCTCAAGGAACTTTGCTGTTAGGATGGAGCCTGGCCTTGGGCTAGGTTAGAACTCAGAGCATTGAT
GCCAAGGTGCACCATTTCTGCCAGGCTCAGGGGCAAAGGGGCCTGCAAGTTCCGCCTCTTCCCTGTAGGC
TGTTAGGCACCCTATATGCTGACTCCTTTAGACGGGAgccactgaccaacagcttgagc
>CUFF.107685.1 gene=CUFF.107685
AAGCCGCGACCCAGGGAGCGCGGGGTCGGCCCTGTTCCCCACCGCTGCCTCCCCTCACGCCCCCTGATCT
GCTGCACCCCGCTATGGAGAAGTTATCCCCTGAGCCGGAGCTTCAGCGGCCTCGTTAGGGGTGCGGCCCG
AGGCTCG
>CUFF.107686.1 gene=CUFF.107686
AAGAATTAAAACTCCTTTTTACACTGTAATAGGCAACCTGGAAATGCCTGGCTTGTGTTTATATTGGTTT
TATTCCCTGGAAATGCATGGATTGTGTTTATATTGGTTTTGTTCTTTTTAAGACTTTGTCCAGTTCAGAA
TACCTGCATATAACCTTAGAGGTTTCTTTAAACACTGGAGATCCCATAGAGTGT
>CUFF.107688.1 gene=CUFF.107688
TTTCATGTTTCTTACACAGTTCTTTTCTATTATTTTATTCTATATTTAGAAGCCTTATCCAGGAAAGTGT
TAGTATTTTAAAGTTAGTATCTATCAAAAATCAGTCACTTGGGGGTTGTGATCAGATTGTGTTGAACTGT
GGGTGCTTTTTGATTTATTGCTTCTGACTTTAATTGCCATATCAGAACCTTGTTAGAACTGGTCAGAAAG
ATAAGTTATTTTGTTTATGCTACTTTCAAAGTGTTTTTGGGGAATATATAAAAAACTTTTGAATGTGCTT
ATTTTTTCTTCAAAGGACAGTGAACCATTATATTAAAGAATAAGAGTGCTCTCATGGGCTCAACTTGCTT
ATCTTAATGGACGTTATTTGATAAGTATACAGCTGGTATTATTTGAGACTCAGATGGTACAGTTTGTAAT
TTAAAAATTTGTAGTTTGTTGTAAATAATATCTGTGCTGAACTGAGTCAGATTTTTCTGTTGGACTTAAA
ACACTTAGGCATATCTGATGGAACACTGACAGACCCTCGAAT
>CUFF.107702.1 gene=CUFF.107702
CATACACTTTACCAGGTTTTAATTTTAAAGTGAATACTTACTGTGACTCCCTTTTTCCCATACCACTTCA
AACTTTAGCTTAAGTTTTAAGGATTGAAAGTGTTGGGTTTGGGCAGAACAACGAGTTTGAACTTTCATGt
tttattattttttttctatcttcataatcatttaaaatgatttatcttaaaattaaattttattaaGCTA
CCAACATGTTatttattcatttaataaacacatttattgaaaacctactattgccaggaaccatacaggg
tattgtgatgatatgtgaacagagcaggcagggcagttcctgtcctcacagagcttgtggtcttgtgaag
ataaatagGAGACAGTAGGAGCAGCTCTGTGAGCCTCTGCTGCTCACAGCCAGCCCCTGTGGGAGAGTTA
ATCCACTTGTGCAAGTAGGTGGCCCCAGGTCTCACTCTGAGGTGTAGCTTCGGGAACTGAGTCCTTCCTG
AGGTACACTGAGAGCAGATTGCTGTTTTCATGACGGTTCTGCACATTCTTAACTTTTGTCACAGTTTGAT
GTTTAATTATTCTTTAAGAAAAAGGAAAGAAAATCCAAAGATGATAAAATGGCATCTGAGTTTTGCCATT
TTACTAAATTATTAATGCCTACTTTCTGCTCATAAAAATTAATCTAATCATGTTGTCATGTGTGTTTCCA
AACTTTGTTTTGCAGTATATTATTTTCTAAAGATTTTTCCATATAATTTAGACCAAGATTTATCGGTAGA
AGAAAAAAACATTAGAAACCattaattttataaatattatatatGCTACCCTGGTGGAAATATTTTTATT
CATCATGTTGTTATTCAGTGTGATTAATTTGCCTTATGAATGTTGACTCCGGTAGCCTATTTTCAATAAC
CTTTTTTTAAAACAAAACAATTCTTTTTTGACACTAAGATTGTTAATTTTTAACACCAGTCAGTGGAACT
AAAAACCTGAAGCTTTTCAAGACTGAACAAGAGAAAATAATCGAAAAAATATCAAAACATTATGAATTTT
CAGGAAAATAAATGAAAAACATAACTGTATATTAAAGATGTATTTTTCTTCTGGAGTGGAATCCTTTTCT
AAAATGCATATGGCTGTCCATTTTGACTACAATGATGAAACTTGCTTATCTTCCAAAGTTCATATATATA
TACACATATGTGTGTACTGTACAGATAATCTTTAATTTTATCACACTGTTCATTTTGTAAATATATTTCT
GTATAAAATGAAGCTTTTCAAGAGAATTCTATGTATATATTGTACTTATTAAATAGGTAATGCCTGTTTA
CCAAGTTGTATTTTAATGGCATCTTTGATTATTTATTTACGTACACTACTTGCTAAACAGACTGATTCTC
CAGACTGTTGGCAAGGCTGATTCAAATCACTTGAATTTTCTTTTTTAAACCAGACTAGGAGTTTTTGCTT
TCCATGTTTGTCTTTATTCTACCAATTATCATTAGAAGTCAATGAACAATAGTAAGCAGATTAAATTGAA
TGCCAGGTTGTTTTAAATTTTTGTTTAAATTGGTGGTAGCAAAATTTGGCCTTTTACAAAAGGCAAGCTT
TTATATGCCTCTGTGAAAATTTCTCATTGAACTTGATGAGCCACTAATATATTCATATTTTCCACAAAAC
TATGGAACTTATTTGCCCAAATTATCTGGCCTTCAGAATAAAGAT
>CUFF.107714.1 gene=CUFF.107714
TGGACAGACTATTCTCTACAAGGAAAAATCAAGACTGACTATCCTTTTTTGCACTGGGCTATTCTAGAGA
CCAGGAGACAGTCTTCTGAGAAAGATTAGTGATGTAGATATTTTAAAGACCAGCAGAAGGTTGCATGAAC
AGCAGCCCTTTCGACAAAACCTGCTATGAAGTTTAAACCCTTTCTCCAGCAAAAATAAAGGTGAGGGGGT
AGGGGGTGGATGGCAAAACTTCTTTAAAAATACGGAAATAAATACTTAAACTTATTTTGGAGAATGTGAA
ACAGTCAATCTCAGGATGAAATCTCCATACACTTTCCCCTAGGAACTAGATACAGTCCATTTCTATCCTC
TCTTCCCCCACCACAAGTATGTAAGATGGATTTTGTTAGGGGGTTTGTTCCTCTTTATTTTA
>CUFF.107715.1 gene=CUFF.107715
CCATAGAGCTCCTTTAATAGCTTTTCATGACTCAATAACATAGCAAAATGCCTTGAGACCAAATAAGGCA
TGCACCTTCTGCGAGCTGCAGACTTGCTCTGAATTTTCACAGCTGGAGTCAAGGTATTCTAGACTACTTG
TAGGTGTTTTCAATATCCCATTGGCTGCAGTCGACTTCAGAAATAACAGCTGGGATTGTGTGTCTTCTAA
AAAAAGGTGATCAAGGCAGGTAACTCAGCCCCAACTTTGCGCAGAGACAGAGGAAAGGAGACTCACTCCG
TAAACTGCCAGTTGCCCACTTGGAATTCGGTAAGTGGCTTCCATGACTTATTTTTGTTTTCTGATAGAAA
ACCAGAGCCTACAGATGATCGTGTGTGCAGATTTCTGCAGTGGCT
>CUFF.107716.1 gene=CUFF.107716
attatttttttatGTCCCAGTGCCCATGTGAATCTGCTGGTAAAACTTCACACTTGTGTGTAAATTCTAC
TTCCTTTGTGTGTTTTGCCAAGTATTTATACTCTGGTGCAACTAACTACTGTGTGAGGAATTGGTCCATG
TGCAATAAATACCAATGAAGCACGATCAAGATTATGTACCGTGTGTCTGTAAGGG
>CUFF.107717.1 gene=CUFF.107717
AAAGAGATCTGTGTTTACTCAAGACCCAAAGCAGGTGAACTCAAAGCCCACAAACCTCGTCTGAAGCATC
CAAGACAAACAGAAGAGCCACGGACCGTTGCCTGGAAAGGAAAGTTTGGGGAGGGGTGGGAGAGTGGCTT
GCCGGTTTTTCTTGGGTTCTTTTTTCTGTTTGTGGTTCGGTCTTCTTTTGTGTGTGCGTGTGATGCATCT
TTAGATTTTTTTTTTTTCCAGGTGGTTGTTGACACTTTCTGCGGGCACCGGGTAGGGGAAGGCAGAAGCA
TTAGGGCTTAAAAGTCTATCCACTTGGCTTCCATCCCATTCCCGGAACAGGAGCAGTCAGCCGGAGAGAG
AAGGGGGAAATGACAATTGGTCAGGACGTGTTTCCTTTTGCTTTCCAGAAAAATTTCATTTTAATTCCTG
AGTAATGATTTCTCCTGTTCTTAAAATAAAGGGAAAGGAGGGATGCAGAAATCACGTTTCAAGAAATTTT
AAGCTATTCTTGGAACAAGCCTCACCTTGCTTTCCTTTTGTAGGACAAGCCTGCTGTCCCCGCGCGCCTC
GGAGGTCAGGCCAAGGGGTGTCTACCTCACACTGTGCACATTGCACAGCACGATAGAAAGACTTGTTTAT
ATTAAACAGCTTATTTATGTATCAATATTAGTCGGAAGGACCAGGCGCTGAGCCTCTGTGACATGTGACT
CTGTCCATTGAAGACAGGACAGCAAAAGGAAAAAAAAGCGGAAACAGTTCAGATTACTGCACACGTTGGT
AAAAACAAAAAACAACAAAAAAAGGAGTGGTTCAAAATGCCATTTTTGCACAGTGTTAGGAATTGTAAAG
TCCACAGAAGATGTTACTTGCACAAAAAGAAATTAAATATTTTTTAACGGGGGGAGGGAGCGGGGGCGGA
TCTTAAAAACTAAAATAAAATTCAAACTATACTTCTGTTGTCTATTATGTTATTGAGCTAATGATTTATT
GGAAAAATAGATTTTTAT
>CUFF.107720.1 gene=CUFF.107720
GCTTCAGTGGACGGCGGGTATGGGCCTGCTGATGGCGCTCATCGTGCTGCTCATCGTGGCGGGCAACGTG
CTGGTGATCGTGGCCATCGCCAAAACGCCGCGGCTGCAGACGCTCACCAACCTCTTCATCATGTCCCTGG
CCAGCGCCGACCTGGTCATGGGGCTCCTGGTGGTGCCGTTCGGAGCCACCATCGTGGTGTGGGGCCGCTG
GAAGTACGGCCTCTTCTTCTGCGAGCTCTGGACCTCGGTGGACGTGCTGTGCGTGACGGCCAGCATCGAG
ACCCTGTGTGTCATCGCCCTGGACCGCTACCTCGCCATCACGTCACCCTTCCGCTACCAGAGCCTGCTGA
cccgcgcgcgggcgcgggcccTCGTGTGCACCGTGTGGGCCATCTCGGCCCTGGTGTCCTTCCTGCCCAT
CCTCATGCATTGGTGGCGGGCAGAGAGCGAAGAGGCGCTCCGCTGCTACAACGACCCCCAGTGCTGCGAT
TTCGTCACCAACCGCGCCTACGCCATCACCTCGTCCGTGGTCTCCTTCTACGTGCCCCTGTTATACAT
>CUFF.107719.1 gene=CUFF.107719
AGGTGTGCGGAATGTGGGGAGGAGGTTTCTATCGGGCACCATCTTTCTGTCAAGTGGTGTTACTGGAATC
TGTGCGCCAACCTTAAGTGCCCCTGAAGAGTGAAGGGATTGCATTTCTGTGAACGATAAGGCCAGAACTT
GGTTCTAGAGGTTCAGGGCAGAGGCCTGGGTGCCAG
>CUFF.107756.1 gene=CUFF.107756
catagacagatacaAAAGAATTTATCGCATAATTTTCTCTCATGGCCAACGTACTGTTGAGCTACTGAGT
TTAGTTACTCTCTGCTTGTTTTTCCACAGTTGGGAAATTGGGGAAGAAATCAAAAATATGTATCTCTGTA
ATATACTTTTATGCTTGCACAAAAGTTACTACTAGTTTATATCTGCCAGTTAAGACTTCAGCCTAGCCAT
TGTATGTGGCTTTCTGTTTAAGAACAATCATCAAAAACTAAATTCCATAGTTCACAGTTACATAAAAATA
TAGGCAGAGGGACTGTGTCTGCAGTGGTTCTCCTGAATGGTGGAATTATGGCTATTTTTATTTTAATTCT
ACTTTTTTGGTTTTTTTTTTCAGTGAGCCATGTGTTATTTTTCCAGAATTAAAGATTCACAATGAACTGC
CTAGGAAGCACTTATTTTGAGTACCTCTTTCTTCTAGAGTCACTTGTTACAAAGATCAGAACATAGTTTG
GAGCTCTTTGATCCAGCAGTTCTCTGAAGTATGTGATTTGGTGAAGACAGGAGTGCTGATGGCCCTTCTT
CTGGTGTTTGCTGGTGTCCTgtggtgtagtggtaaagggcgtgggctttgcagtcccttggattctaacc
ctataattggggctactctacctgcccctgttgctttaaggattcagtgaagtcgtgtttgtaaagcatt
tagtaattaatgaaactgctaGTTAATGGTTTAGTTAATAATAATGATAGTATTAACTTATGGCCATAAA
CACATGTCTTGACATTTTTCTTGCAACTGCAATTTCTAAAGTAAATTCTTTCTCTACCAACTATTTGCTA
TGTTAATGCTCTCCACAGAGTTGGGATTCAAAACAAGAAATACAATTTTATAATAAAGCATATTACTATT
TTATAAAGGATATTATTTATAAAGAAGCATACTTACAGTTTTATTAATTTTTTTAAAAGGCCTTCTGGAC
CTGTGAGTAATAAACTTCCTTTGAGAGGGTCGAGACATACTCCCCCTGAATCACATGCCTatcccgtact
ctgatggcgcttcacaacatcttcccagtgcctttatgcattttgcctcatatgagcttcgaagtaacct
tatgaatcagacaagtagatgttctgtccattttacagatgagaaaacagctttaggatgttGGTGGCAA
ATCTCAAGATCTGAGCTCCCAGAGCGCCTGATGCTGGGCGGCGCCTGGGATGAGCAGCTGTACTCAGCCC
ATTTTGTTGATGACTGAAGGGTGAACagtgagtggcgggtcttttatttgaacacaggtctcctaattcc
tagctctactcCTAGATGTGGAGAGAAAACAAACCGTGGAATTAAGAGACTTCTTCACTTTGTGACTGCT
TTCTTATTAAGCCTTTGCAGTATTTAAATAAAGGGATAAGaataatagccagatttattgactgcttcct
atgtgcctggcactttcctgagtgttttgtatgtagtaactatttaatcctcacaaccaccttatgaggg
agttactatttttttcttatttccctgatgaggaaactgagacacaaagttaagttataagcagtcacag
cgacataatcaagatcatgcatttaggaagtggccaagcctggatgagtccaCTCAACCGCCATGCTGCA
TAGCCTCTCAAAGTACAGTTTTAAAAACATAAATCTTTCATAGTTATATATAGTAACTATTCAAAGAACC
AAAAAAGTCCTAGTGATGATTGTTTTTAAAGTTTAAATTAAATCCATTTAATTATATTAGCCTTTGACTT
TTCATTATACACACTTATCCTTCAGGGCTTGGAACAGTCTGTATAATTGTTGTTTCCCAAAAGATTTTAT
GTAACATTCTTTGTTAAATTCAGATATTATCCGGAGTTTTTCTTGGCAGATGGATGTAATAAAGAATTAA
ATAGCTTTTCAGTGTTAGTTCCAACACTGCTATTTTTAATTGGTCTTCAAAAGGTAATTATAAGACCTTG
TCATAAAGTGTAACTGAATTCTTAGCACAGGACTGTCTCAGACCCTGAAAAGCTTATTCATAGTTAAGAA
AATTTTCTTTTAATAACCAAAGTGAGCTCTAGAAACATAATATTTGGCCAATCTGTTAACACACAAAGTC
CTCTGCTTACTTGCTTCATAAATAACACTAAGGTATGTAGACCTCCACAGCAACCTAAATCTATGCAATC
TATTGTAATGTTCTCACCGGGTCAGCCTATTGTTCCGGCTTTAGATGCTATTAAAAGGAGTGAAGTGAAA
TGCTACATACTACTGATTATGATTCACGATCATCCAGGTACAGGAATCTAGACATCTTTTCGTTGTTAAA
TAGTTTGCTAACTTAAATAATATTATTAGGATTTGTTATAAAATCCCCTTCCTGAAATCCATAAGGAAAT
GTACATCAACTTAAAAAAGGTAATAATGTCGTACTTCAGAAGTAGAATTCACTGTTAATCACTAAGATTT
GCCCCTTTTTCTCCTCCTGTGGCACATACATAGTTTATTTAAATGAAGAATTCACGCTAATCCTAAATCA
CTGTTTTGTCCTGAATAATTAAAAGTTTGCTTGTTTCCTGTCTCCTTGCAACAGAGTAGTATAAAGAATG
ATATTGAAAGTTAGAGACTTGACTAATCCGCCCATGTATAATCCAAGACCAGCAAACCATGGTCCTTGCC
CGTGGTAGCCGGCCAGTTAGACTGGCTGCCTCCAGCTTTCACTGAGCACGGAGAGCCTGGGTGAGGTGGA
ACGGGAGGCGGCGCTGGTCAGCTCTTCTGACTGCACCCAGTCTGTGTCTTATGGTGCTGATTTGGTTTAA
TTATTTTCAGAGGTTAGAGTTGGCAAGTGAAAACCCTAGAGACTTGTGGAATCTTTGCCTAGTTATATTT
ATTCATTGTCTGGTGTGTCCCTCTTCTTCCCTGGCATGTCACTCTCGAGTGTACCAAAGGATGTTTTGTT
CTGTTGAAAGCCCCACAACCAAAAGGAAAGAATCACAGGTATTTCCAGAGCCTTCCCAGCCCGTGCCAGC
AACGGTGTACTAAAAAGCACTCAACAAGCACACAGCCGGCCGAGCAACCGCAGCGTCCAGAGCATTTCCT
AACTGTCAGGGCCTCCTATGAATTGCTTCCCCTTTAAGCCGCAACCTGTAGACCTGCTGTTGTCCGCTGA
TACAGGGTTAAGCAAAATAGTCAGATTTTTTTAATGTTGAAAATTGGAAACTGCGTTAGATGGGCAAACA
GAATTTATTACCTTTTGCTTTTAATACACTTGATTACATATTTACATTTGAAATAAAGTGAAATGAGACC
TCATAATACTAAGAAGTAAAGAAAAAAATCAGCCCTCAGATTTAAATGTGCCCAGTTTCAACAGTATTTT
TATGATTCTTTATGTGCTAGGTTCATGAAAAATATATATTCAAGTATATAGGGCAAAACATCAGTTGATA
AATTATGGTAATGAAGAATAAAAATAGACACGAGCCTTTCTGAAAATGTAGGACTCTGCCATGTATCTGT
CTTCTATTTTTAGAGATTGTAGTCATTGTTCTCAGTCCCACCATAAATATATTCGTTCTGCAAGCATGTA
CAGGATGGGCTGCTGTTGTGTTCATTACACGATTCGAAACACACACATTCTTGTTCATGAAGAGTTGGAA
CGTCCTGTCCATGCATGTCTGTGATAGGCATCGTCCACATCTACCTGTAGAACACGTACTCCTGTTCCTC
TCCACACTATAGGCTTCCCTCTCTTTAGAAACAGTAGTTTCTGTAGAAGTTTCAGTGAGGAATGATGGCT
ATACAAAAAACATGTAATTTTGTGGTAAATTTTTTTTTCTAGAATTCCTATTAATATCTCAGTTTCCAAA
GGAGAACAGTACCCTATGTGACTTTAAAATTAATTTCTCTCTACTTTGCAGTATGCCTATTATATTTTAC
ATAGGTTAATTAAAAAAAGTTTGAAATTCTCACTGTTAAGATGTATTGAGAGCCAGTTTAGAAATGTTTT
CTTTGCTGTCATTACTTTACATGTAGATTGTGGACAAATAAAAGTTTGCTGTGTGATTGAGATAGAGGTA
TATATATAATCACTTTCAAATTGTAACGTTTCATAAATTTGTCAAATTTTAGGCTCTCATCTTTTGTGTG
GATAAAGTCGTGACTTTATTTCTGAGAACAGAGTTGGTCTGCTGTGCTGACTTCATCTCTGTCATTGCAA
AGGATTGATGACACTTGTTTTTTTCTCCAAAGATAAAAAATGCAATGAAAATCCAGTTTACAAGTTCATA
TATTGATATTTCCAGACATGGTGTAGTTCTAAAAGAATTTACTTGGTCTGCATTTTTTAATTGTTTCTTG
TAGACAGATTAATATATTTTTATACAACACTATTTCTACATTCATTTCAAGACTATTTTCAGTGACTTTT
TCAAGTGCATGTGTTAACAGCAGATCGTTTGGAATGAACGTGCAATGGCCTTCGTTACCAACTCAAAAGA
AGTGTAATACATGTGATTATAGAAGGAATGTGTTTATACTGTACACTGAAACCTAATGCCTCTTTCCTAA
AGCTTT
>CUFF.107746.1 gene=CUFF.107746
CTTATACTTAAGTTAACTTTCAAAGTACAATTTTATTGAACATTCTTATTCTTAGTCACCAGTTTGCATT
GTTTACATTCAAAATATTATTTATATGGGTTAGTATGATTTTTTGTAAATCATGCTAAAGCAATATAAAT
AGGTTCCTAGAATTTCTGACTAATACAAACCTCTTACATAGAGGAAGCAGCAGAACGTTTATTTTGAAAA
ACTTCTTAATCCTTGTAGGCCTTCAGTTTTCTATAAGGACTCCTGTATATTTTTTTTAACTTTTGCTTTT
ATTCATGCATAAATTTTTATGTCCAATGCTAGTTTGAAAAGAGTAAAGTTGTAGTGTAAGTCACCTTAAT
CGAAGTGCCAGTAATGTGGCATTACACGCACTTTGACATAATACCTAGAATCTTTGCCCTAGATTATTCT
GCTGCTTTGTCACTATTTTTTCTGTCACTTTTTGTGGTATCATTTCACAAGTAGAGTTGTTTGTTCTGAA
TTTATGCTCAGGATTGATATGGTCCCTGAAAAGAGTTGTGCTTATCTTGAATATGCTGTCCCAAGCAAAT
ATGTAAGCTATTCACAAGGGAAAGCTACAGTTTCATCACATGTGAGGGTCACTTTGGCAAAGTTCAATGA
CTAAAAAACAATTTTCTCCTTAACTGTGCTAATAATATATTTAGTTATAGTATTATCAGGCCTGCAGAAA
GCTATAAATCTTAAGATAGCCAAAAAAAAGTTT
>CUFF.107747.1 gene=CUFF.107747
TATGGAGAATAGGCCGTAGTCATTTTTTAATCTCGTTTGATTATTATACTTCTCATTTCCAGTTGGACAA
GATGAGGATATTTTGGCTTAATCTTTTCCTATTGAAAGACATAAACAGTTTCACTCTCTAAAGGAAGTAT
ATCTACTTTTAACTTGCTAATTCAGAAATACCTGATAATTAATTTTTCAATATTATACACAAACACACAT
ACAGTATATATTTTCATGTACACTAAAAATCCAAAATTATTTC
>CUFF.107781.1 gene=CUFF.107781
AAAACCTAGGCATGTTGATGTTGCAAAATGCTGTATAAAGCTGAAACCTGTTCCTTCAGTGCCATTGTAG
TTGACATGAAGCGATTGTAAAACTGTCTCCGATTTTTCTCTGGTTTATTAAAATGCTAACTATAACATTT
TTTGTGAATACTTTGAATGTTTCCTAACAGTTGTGATGTTACTGTTCCGTTTTATGCTCTTATTCCAATT
TCATTTTTAATGGTTTGGAAGCCATTTTTGTAATGAATAAATGTTCATGCTGTACAGTATCTGTAGCATG
CTGTTCTGGATTAATAAAAGCAACTTAGTATGTGCAGACCAAGGCTTGTTTCTATGATTTGGATTTTCTC
TCTGGGGACACTGGGTCCGCCTTCACCAAGAGAAACTCACTTCCAGGCTCGACCTTGAGACCCCATGGTT
GGTATGGGTGGTGGGTGGTG
>CUFF.107860.1 gene=CUFF.107860
aatgaatgaGTCGTTTAGATCAAGTTGCCTCAAATGGAGTCCAAATATTAAATTATATACTCAACAAAGT
CATTTCAGGAGAGAGAAAAAATTAGATGACCCTCATTCGGCTTCTACAGCTTCTCCTGGCTAGTGGACGA
TCTCTCTATCATTTTAAAGTTTTGTTTGCTTATGTGTATCTTATTTCACTTCATTTCATTTTGAGTAGGG
TCTTCTGACTCCAGCTCAACTTTGTCCAGATAATTCCTTAGGCCTGAGAGCTGCTCCAAAGTGGGATTAG
AACCCGTGTAATACATAGTCGCTTTAAACTGAGATCTGCTAATTAATCGCTCTTCTCTGTGTAACTGAGC
GATAGCGCTCCTTCCCCGAGGAATTGCAATTTCATGGTTCCTAATGATGGTGCGATTACATTATCTGGAT
CACTTAGACTGTGGGTGTCGGGAGCGGTGCTCAGAGCCTGTCTCGGGGATGGGCAGAAATCATTCCTAAA
ACCAAGGGGACAAGGAGAAGGCGGGAGAATGTCTGTTGCTAATTTCCATTAATGTGCTGCTGTTTCTCAC
ATCTCATTCAGGCATTAGTTTCAAGTTCCGATTCCTCCCAGCTCCACAATGCCTCCTTCCCCAGAACCTC
ACATTTTTTGCTAATAGACACAGGGTTATTTTTTGTAAAAACCTATTTATTTGCTATATTCCACAAAGTA
ATTTATTTTCATTAGATTTCTTGGAAATGTGGTTCTACATATCATTAGTACAAGTAATACATTTTGATTG
T
>CUFF.107862.1 gene=CUFF.107862
CTTCTCGCTCCTTCTTCTCCTCTCTCTGTCCCCCGTGTGGAAAGGAGAAAATAGAAGCAGAATCCAGATT
GGGGCACGTGGGTGATTTGGTCACCACCCCTCTCCCCCGCCATCAGCACCCCCAGACAGTGGAGAAACTT
TGATGTCTGGGTGCGTGGCATTTGGGGACAGGGGACAGGAGGAACCTGGGCACCCCGGCCTCTGGACGGG
CCTCCCTCAGCTCCTTTGTGAGGGGAGATGAAACCCACAAAGCCTGAGAGAGCGGGGTTTTCAAATGAGG
ACACATGAGATCAGAGTCCCTTGAGCTCCGTGCCGGGCCACCTTGGTGACAGTTGGATGCAAAAGCCAAT
AAAGCAGATGAGCTCagattcgtggaacctttgagctgttatgggcgttaggggccgtgtaggcacactg
gctcattttcagatagggaaacaaggctcagagagggaatgagacttgctcaagatcacccagcaaatca
gtggcagggccaggagtagactccaggtcttcagcctccagctaggcttctcttctctgcACAAGGAGGT
GTAACTTCAAACAGCACCACATTCTGGAAGCCTGGCCTCCTTGGTAGTGTGGCCTTCACACCACGGGGGC
TAAAGTTCCTCACTTACATTTTTTAAGCCAACATGTACAGAAGAACTCAGTTCTATCCCTATTGGCTATG
ATCATTTTTTTCCCTGAATGTCTGATCTTTGCTCTTTTGAGAAATTGGCAGGGGACACGCTGGGTCTCTC
CTCAGCTGAGCTACTGACATCATCTGGGAAGAGCATGTCTGTCCTCAAGCCCCTGAAATCTCTTCTGACC
CACCACCATCACTAGACACCCCCCACCACCAAAGGAATCTTGTGAGAAATAATTAAATAATATTTAGAGC
CCCCACCCTGACGCTGAGCCCAAAGGGGACTCCCAGAAATGCCTTGGCAGCTGATGCTAAGAGGATGCTG
CTTTAGAACTGGCGGGGGAGCCCTGAAAATGTTTCTGGGTCCTG
>CUFF.107867.1 gene=CUFF.107867
CGGGTGACACCCTCCAGGCTGGGAGATAACCTGAAATCCCAAGTTTGAAGATTCACTCCTTTGGTTTCTC
ACCTTGAACCCTGTGAAAATGCAGATCCATTTTCCCCTAGGCAGCTTCAGCCCCATCAGCCACTGATCCC
TCTGGGTGAACTGAATTCCTGGGGGAGATTTTGGTTTTGGGGGAGGAGAGACCCACTCCTCAAGGCAACC
AGTGGTGGTCTTTGGGAGAAGGGATGCAAGGGAAAGGGGCCTGGGTTCCCTGCGACCAGCTCCCTGGAGC
TTTCTCCTGGGGTCAGCTGCCCTTTGGGTAATGGATGGGTTACTGGGGACACAGCCTTGCCCTAGGAGCC
CACACATATCCTGGCCAGGGTGCAGGGCTGCTCAGGCTGTTTAAACGTGAGGGGTCTGAGAACACATGGG
CTCTGCCAAGGAGAGGCAACTGGTCAAGGGTCCTCTGGCACATCCCACAGCAGTGCCATTGCTGAGGAGG
AGCAGGGAGAGCAGGAAGGCGAGGGTGGCGTTGGAAGAGTTAACCGTGGGGTCCAGCAGCTAGCTTCCCT
CCGTGAGCTGTGCCAGCCTCGTCTTGTCCTGGCCCTGCTGAGAGCGAGAGGAGGCCGAGACCACTGCAGC
ACACCGTGTGGCATTTGGGGAAGGGCCCCAAATAGATCATTTATGCCCTCAGCAGACCCTCCCCACACCG
CCCCATCCGGGGGTCTCGGCACAGCGGAGACATCGTGACCATCAGCGCCTGGCTCTTCTTAACTACCATC
TTCTCTTCTTCATCCAAGCCCACCCCTCTTGAGAAATTACAGAGCGAGGAGAGCCAGATGGCTTCCACGA
GCTCAGTATTGTCCCCAAGACTTCTAAATCATCAAACCTTGCCCTGTTAGAAGCATGAGAGGTGTAATCA
GATTTattcatctagtcagtaaatatttatcgagtatctactcagttccaggccccaaagacacatggtg
aatgagatagaTAAGACAACGAGTAAGACAGTCCCCCAGCCCCAgggctggaggtcagaaagctgttttc
attcccagtgtcctgacttgctgtctgatctcaggcaagtcCCCCTGAGGTCTAGAAATCACATGGTGAT
GCCCCTGCCTCTGCCGGCATCCACCGCTGGCCCTGAGAAGAATGCCCCATCTCCGTGAACTGCTTGGCCA
GGCCCTACCAAACGCAGTGCTGTGTGTTCTTTCCTCCCTGCACTTTCCATGGCCACATTTGCAAAATTGC
CCCATGAGTGCATGACTAGGGTTGATGCATGCAAGTAAGTGAGTCCCCATCAGCACCAGCCCCTTGTCCA
GGACCAGCCCAGGAGAGGCAGGGGACA
>CUFF.107865.1 gene=CUFF.107865
GATGGATTCCCCAGCACCAGGGGTTAGGAGATGGTAAATGGGGTTCATCCCAGGGAATACTAAGAGGGAG
GGGCACAGGCAAGTAGCCCTACTTTGTGCCACCCTGGGCCCATCATTGCCTTCTTCAGGAGAAGCCAAAG
GAGGGGAAAGACAGGGTGCATCTCTCCCAGGACCCCGGCCCAATCACGTACAACCCCCACTGCCATGCCT
TGCAGGGCTCTCAGCATGCTGTGGGGAAAGCACTTCCTTATCCTGAATCACCTCGTTACTCGCACTACAT
AAGTAACGAAGGCATCACAGAAAGAGGGGATAATGCCGGGATGCAGAGCTCTGGACTGTGATTCTGTGAA
CTCCTGCACCCCCTCCTTCCCTTCATCCAAACAAGGCCCTTTGGCGTGAATAATAGCTCAGCGGCCCCGA
AGCCCGTATTGATCGGCTGCACACGTGGCTCCGCTGAGAACTGCCTGGACTTTTCCTGGGGGCAGGATGG
GCACTGCTCAGTGCAGCCCGCCTCCCCCCCCCCACCAGCCTCCCCCAGGTGTGCTCAGGAGGGGACAGTA
CGGGGGGAGCTAAGGCCCTTCTCCAGCTCAGTGCTTTGTTGCCTCAACTTTTTGTTTTTAACTTATCTTG
CCAGGAAAAGGACCTGCGTTGGAGAGAAATGTTTTTTGCATGATGATGCCCCACAGAGTTGAGAATGAAT
ATATCCTTGGGCTCCAGCTTTCTCCAAAAGGTTCTGCCACAGACCCAGGCCACAGAGGCATCCTCagctg
acacttacagaggcctgctgtatgccaggcattgggctgagcactttggcatgctgtactgcattttcct
GTTAACTTTCTGTCTTACACCATCAGAAGGGAGAGGAGGTGAGAACGTGGCTAGAAGCCATCACTCCCTT
GGGGGATGGGAGCGGTTGCTAAATTCAGTGGAGAAGCGTCAGCCATAGGCTGGTGAACACACAGGGACTG
AAGCCTGCCAGCCCTCTGCCCTGAGGCTCTGACCACACCATCC
>CUFF.107864.1 gene=CUFF.107864
CAAGCCTCATCCATCACTGTGGGTGTAGAAGCGGCAGACACACCAGGGTCTAGGGCGTCTCAAACCTCCA
TTTCAGTCCACTCCAAATTAGCCATGGGACAACTTGCCACCTTTGGGATGGCCTCCACACCTCAACAGAA
GGTATGCTCAGAGTCATTTTTCCAGAAGGAAGGAGGGCTCTGTGGGAGGCCATCCCCAGTCCAACTCCCA
GAGACATTGGTTGAGGCTACTGCCTGAGAAGAGACACCAGTCTTCAACTTGAGCCCTCCCTATGGTGTAG
CTCACTAAACTCAAACTAAACCCCAGGAAACATTCTTGTTTATGTGGCTTTGCTCTGCCTGCAGCCCACT
GGGCTCAAACCAGTAGTACCTGTCAGAGGCCATTCACATTGTGTGACTAGTCAGGTGGCTCTTAGACAAG
ATGTCAGCATTTTTTAAATAGAGCAAGTGACTGTGTGGACAGCTCAGAAAAGTTCTTGAAGCCATAGGCA
CTGCACCCAAGAGGGAAGACATTGAAGGGTAACCAAGAGCAGCCAGGCACGGGCAGAATTGTGTGTGTGA
TTGGAGCCAAGGCTGGATACAGGGTCCTGAAATGGGTAATTGAGCCAGGGTCAGTGCCCTCTCCTGTTGT
GGAGGAGGGAAGACACAGG
>CUFF.107863.1 gene=CUFF.107863
CTCTGGTGCACTTGCTCCCCTTTAGCTGAGTGTGTGGTTGGAGGACTGTGGTTGGCGTGAGAGCGGGTAG
GAACTTCTTAAAGAAACACTGTGTGTCTGCTCAGCCCGTGCAGGGAGGGTGTGATGGGGAGATGTCTGGG
GCGTCTCTGTGTAGTCAATGAGCTCATTGCAAACAGTGCTTCCCTAATAGACAACAGGAGCAACGCTTTG
CTGGGATTGACCTTCTGCCTTTTTTCCTTTCTGTGACTTGCCATTGGTGAAATGATCAGTTTTTCCATGG
GCTATGAGCTTGATGGAAAAAGCTCCATCATCATCATCATCATCCCAAGTCAGAAGTCAATGGCATTCTC
TATTCTGTAATTGCTCTCTACATCTGGTCACCCTGTTTGATTCAATTTCATGTAACCATGGAAGCCACTC
TCAGAGGCCTGGTTCATTGGTACTTCAAGGCTGGGGTGTTCTGGTCAATATTAGGACACAGGGAGTATCT
TTCTCCCAGCCTGTTTCTACTCCCACCCACTCATCCCCAGAAAGACCAGTCTCCTTGAGCAGCTATGCCA
TGGATGTGAAGGGGAGAGATGGTACTTGTTCCTCACTTAGCACAGCATCTCTCAGCATTACCCACCTAAG
GACAGATG
>CUFF.107866.1 gene=CUFF.107866
TAGTTGAGAATTAACTACGAGCAATGATTTCCTCATCGCTTTGGTTTGAACTGCTAGCCTACTGGGGCAC
CCGGTGCTTGGGCTGGAGATGGCTT
>CUFF.107868.1 gene=CUFF.107868
ttttttgcacatcttttctttAAAACTGTCAGATCATTTCAGTATTTCAAATCCGAGGAAAACAGCCTGC
CTGCTGCTGTATTTGAAGTTGTAATGGTGTCAAAAAGTCACGACTGACTGACAGCCGTCAGTCCCAGAGG
GGCTCATTAAATCATAAAAACTTGACAAGGAAATAATTGCGCATCGCTAGCAACTTGGCGCCTGTTTAGA
CGTTTTTATTTTCTTTCATTATTAGTCCCCACCATTACGTTCATTAACAAATTGCATTAAACAACTGTTA
AGGGCTAATGATTTGTTTATCGCtttttttattattattatttaaaCATTAGCTGTGTCATGTGGTACCC
CAGCAGCCTCTTGCCATCATCTGACTGAATATTTTTCCACTCCGAGCTCTGGGTACTGTTGGAATATGAA
ATAGATTATTCATTACTCTCCTCTTTGCCACTGATTTGGTTTCATGTAGCGTCTTCCACAGAGAAAGATG
AAAACTTGTCAAAAATAGGTTATATCTTATTCGAAGGGGCAACAATAGCAGCAGGTACAGGCACATTTAA
TATTTAATTAAGGTGGATGTTAACCCCTTT
>CUFF.107869.1 gene=CUFF.107869
CAGAACCGCATCCTGGTCGTCATCCTAGCCATCATCCTGGTCATCACCATCCTGACAGCGATCACTTTTT
CTGTCAGAAAACGCTGATGTGTCTGCTCTTCCTCGATAAACAGCAACCAGCAACAACGGCTTGTTCTGAG
TAATTAAGACAAAATGGTCACATGAATCATTCTTTCGCGCTGACAGGCCCTGAATGACCCTCCCTCTCTC
TCACCACTGTTCAGCTGAAGTGCAAAGAGTGTAAAAATATTTTCTATTCCTGTGTGCATGTGGGTGGGTT
TCTTTTTCTAGGTTTGTCTTCACCCAGATTTGTTTTTATAGGGGAAGGTGATGTTTATTTGCCATTTGGT
AACTTCATCTCCCAACCAAAACAGCCTTGGTGACAGTCTTCCTTGCCCTGTGGACATGTCAGGGGTCCTA
GTCTGGGAGAGGGCATGATGAGTCAGTGATGGGGCTTCTGATGGGCTGTGCTGTTTGTCATACACCTCCT
GTCACCGACTTGCCCTTCTGTGATGTCCGAGGATAAAAATGCAGAGAAAAGCAGAGGCCAGAGCCAGTGA
CCAGCTCCAGGAGACCAGCCCTGTTTCTCCCCAGGCGTAATGCATAGAGGCAATGTGTCTCAGTGCTTTC
ATTGTAAAGGTGGATATGTCATGTCAGTTGTGCAGGAGATTGACTTAGGATGTTCCCTGTTTTTTCTATG
CATAATTATTTTTTGGCCAAGAATATTTTTTGCTGAGGCTGCCCAATAACCTCTTTTCACAACTCTGATT
ACTGGCTACAAGAACTATTCCCTTACATTCCAAAAATCCCATACTGCCCAGAATTTGCTGGCAAAGTGCG
CCCTGACACGGTATTTAATTGTGACCTCCTCTCCCCTGACCTGTGTAAGCATCTCTGTATCCTTTCGGTC
TTAATATTTGCACTCCCAAAAGCAGCCCTCCTACATGCAAAAGGTCTGACAAGGTTCTCTCCACATCCAT
TCGAGTATGTAAAGAGAACATGAATATTTCAGGAAGAGCAAGAACATGACGCTGTCAGTGTGAAATTTCA
AATGTGATTATAAATATGGTAGAGTCCTGTAAGATGATCCACTAGAAATAAACTGTATGGAGAAGATTCA
CTAATCTCCTGTAAAAGAATAAGGGATTGCAGCGCGTTACAAAAGGACAGCTTGGGTTTTTTACTAACAA
ATGTCAGCAAAGCCTTCTTGACTTCACTATGTATTCAAACCTTTACCATGCTTTGTGATTTTCTTTGGTT
TCTTTCTGTCCAAAGTAACTGGGAATTGCGTTCAAAATGAGTTCATTTATGATCAGGCTTAAAATTGCCC
AAGCTGAGGTCATTTTCCCCCTAGTCATAAAGCAAAATGTTTTTTCTTAAGACTTCATAGGCACTTACAG
GGTCCATACTGTCTTTTGAATATAATTGGAAGCTTTGAATCCTTGAAAAGCAAACCTGTTCTCTTCATAA
AAAATGCTAACCACCTGTGCCCATGGATTGAGATCACCTGGCTGCAACAGTTCTTCCTCCCCCCCCCCCC
CCAACTCGGAAGAGAACCATTATGGTTTAGAGAGGAAATGCAGAATGGCGAAATCCACCAGAGAAATCGT
ACTTATCGAAACAGGCCAGGGCCTGCATGTGTTCAGATAAATCATTTAGTATTGTGTAAATAAAGCTGCA
GCCCTTACTTCGCAGGGACGGTGTGGGATTTTGGCAGAGTGAAGTAGGACAGCGAAGGAGTGGGAAGGCT
GTGCTGTTTTTCCTACTGGCTTAAGGGATCTATCTCAGCAAGAATCTTTTATTCTGATAACGGAATTCTG
TATGTGCTAAGCACATCGAAGAAAACATTAAAAAGCAAGGAAACAAACAAATAATCTTCTCCTCCTGAAA
CAGTAATGGTGGGCAGGTATTATACCATCCTCTCCGGTGGCTTCCTTTGAAACTGCTGAGCTTAGCTAAA
GAATATAACCAGTTATGCAGCTGCACCTCACACCTCCGGACTCTTCCCGAGGCCACCTGGCAAAGCAGGT
TGATCTGATCATCTAAACTTGCTGGCTCCTAAATATTTCATTAAAACCTCGTGTTCTTGTTGAAGTGGAT
GAAATGAGGAGGGAGTGCATCCTTCACGTCTCAGTGGCTTTTTCTTTGGGGTTCCATCTCTTTCTCAGTG
GTTGCCTGAGACTGTGCCGCAGTTCAGCCTTGGAAGTGGAAAGAATAGGAACTGATAACTGTTGGCCTGA
CAGCCCCATCAGACCCACCTCAAGAGAGACCCCCTGGCCTGGAGTGCTTTGTAGGAAGCTGGTCCGAAGG
CCCCTGAACTCCTACCTAGTCGTCCCAGATGCTGCAGGACAGACTCAAAGGAGCCCCCGTGGAAGCAAAT
TGTTCTCCCTTCTTCCCTGCCCCACCGGGGAAGGCAGAAAGCCTACAAACTCGAAGCGGGTCATAGATCT
GCGAAAGGTTCTAGCAACTTCATATGTAGACTTCAATTGATGAATATTTCTAAAGTCGGAAGGCTTTGTT
AAAAAGGATGTTTGACGGGAAGGGGGGGTGCGGTGAAGATGAAGATGCAGAAGAGGAAGAGGAAGCCTTG
CCATATAAAATTCATGCAGACTAAACAGTTGCCCTGACAGGATAAATAAAGCGAATGCTCCCCTTCTCCA
GAATCAAAAGCAATTTAATTAAAGTCTCTTAAGTTGTAAAGAGTTTTAAATGTTCCACGGTGAAGACAAA
TTCCTGCAAAGGCAGCAGGCTTGACGTCAGCTGCCAGGCCTGGGCTGGGAGGCCATTTGCTATTCTGTTT
AAGGCAGGCTGGATTGTCTTATTTTGGAACCAGCTTGGTGGGGGGTTTGCTTTGCTACTGCTTCTGAGCC
CTGAGCTTCAAAGGCAGAAATTAATGGTGAACAAAATTGTGCGGCTCTGGCCGTCCCATGCGGGGCAAGC
CCATTGAGGGTTATCATTAAGTAAAGAAATAAAGAGGGGGAAAAAGCCTGCCTGTTCCAGAAAGCTCATC
AGATAATGACCTCAGTGATTGGGTTTTCATTACCAAGCAGCATCCAGAGATTATCTACCCCCTAGAAGAT
GGGAGAGGGAAGA
>CUFF.107871.1 gene=CUFF.107871
GGAATACATTAAACCAGAGCCTCACTTGGCTTGGTCAAACACCCCATCTT
>CUFF.107872.1 gene=CUFF.107872
AGGTGGCACAACAACCACACAACTCTAGCTCTGAGGCAACCATGTACCCAGCTTTGCAAATAATGCTTCA
AATTAAAGTTAGTGTCAGAGGCTGATAATAAACCATTTCCCCTCCTCCTGTGTCCATCTCCTTCTGGTGA
ATACTAACGTTGAGTTGGATAAAGAACTTGGAGAGCCTTTCCCTTGTATTCGGGATGTTCCCAGAGAGGT
GTGGGTATAGGCTCCTTTGCACAGAGTTTATCTCATGCTCTCCTGGCTGCTAATTGTCCTGCCAATTGTT
ACTGTTCTGTCAGACCCCAAAGGTGGGGCATCATTATT
>CUFF.107873.1 gene=CUFF.107873
CCTGGTGCTCACCTGCTCAGAAGTGATTACTGCTGCTTTGGGGTATGAAAATCAGTTTAAGGTAGAAGAT
CGTGAAGGAGATACCATAAGTTTGAATAGACAGCACACACGCTGCTGGGTGTCTCATGCACTCTCCAACC
AGGAAAATAGAACAGCCTAGTCAGCCCCTCTATGACGAAGAGCAAAGGGACAAAGGGACATGCAAAGGAT
CTGAGGAGAGGCAGCCCTAGGACTGGCACAGTGGGGATAGAGTTAAGATAGATCCCATTCAGCTTGCCAT
G
>CUFF.107875.1 gene=CUFF.107875
AACAATGATGCCTGTGTCACAGCCAGTCAATGGCTGTTTCAGTGCCTGTACCTCATGGACCCTCACCAAA
CGTTGGCCAATCTGCTGAGTGATATTTGAAGCTGGATCTTGTGATTCTGTTTAAAGACCATTTCTAACAC
TCCCACCCTCAAATTTAAAAACTGAAATTGCTTAGCATTTTTAGGAAGACTTTTTTTTCCATCAAGCTAC
AGGTTCTATACTAGCGTGGACAGAGTTGAGACCAAAGAAAAGTTTTGTATAAGGATTCTAGAAGGTACTG
CTACAGTAGCAAACAAGCTCTAAGATCCC
>CUFF.107876.1 gene=CUFF.107876
TCTCCCTCTTCCACTGTTGATGAAGATCAAAGCTAACTATGTGTCTAGTGCTTCAGATCACAGAGGCCAG
AACCCTGGAATTCCATACAGTAGCAAATTCCAGAGACACAAACCTGCCCTATGAGCTAACCTACGCTAGC
ACCATTCCTCCACCAAAGTGCTAACCACTGGAAGGCTTAGAAAAGCATGATGCCCAGACACACCTTGACT
CAGCAGAGGGTGTGCTTGGAAGGTGTCCAGGCCTCGATCCATCTCGTTGTTGC
>CUFF.107877.1 gene=CUFF.107877
CCCCCAACCCCATTTGATAAGTGACCACCAGGACGAAACCAGGCCTCCCCCAGTCCCTCTCTGTCCTGAC
CCCACACATCCCACATCCTATTTTGACCTCCAGTGGCTTGCAGCTCCCTGCA
>CUFF.107878.1 gene=CUFF.107878
ACCCCTGCCCTCAGGCACCACAAACTCTGTACCCAGACTGCGCCTGCCACTTGGCACCAGACTCAGAAAC
CAATTAGCGGTGCCACTTTGGTTAGCAGAGAATGAATGACTGAGCATGCAGCCTCTTGGTAAACTTTAAA
CGTGCCACCGGCCTTTGTTACAAGTCTCCATCCAAGCATAATTGTACACGCCCCACCTCCACTAAGGTGA
TG
>CUFF.107880.1 gene=CUFF.107880
TGTATTTCCTCCCCTGCTATGGCAGCCAGGGTTTTATAAGGGCTACTTGCTTTAGGTGGGTGAAGAACAG
CTTTCAGACCAAATGTCCCCTTCATTTAGTAAACCGTGGATTGTTTTCTGTATCAAACTACCCAACTCCA
GTATGGGTGTAGTGGGGAGAAGGAACTATGGCGCCTGGTTGGTGTTTTGCTCTTTACCTCCTTAAATTCC
ATTTCGTGGGGGTTATGGTGGTTTGGCTGTCTCTCCTTTGGGGACAGTACAGGCTTCTTTTTGGTCCTTC
ATTTTACTCACATGGACTTTTTTTTCCCCTCACTTACCCTTTTTTTTGATATGATAGA
>CUFF.107881.1 gene=CUFF.107881
TGAAGAACTGGAAAAAGAGTCTGGGCCACCCGAGTGCCATCCTAGAGACGATGCATTTTAGAATGTGCAG
AAAGCAAGCCACAGGAAAGGATGCATTTAATGCCACGGACCTGCAAAGGCACGTAGTTGATCTCTAACTA
CTCTCATTGATTAGACAGTCACTTTGAGATATTTAAACACTTTCAGAGGGCACCCCACACTTCCTTTGCT
CAACGGTGATTTTCCATGATGGTAGAGTAGGCGGAGGTTGGGCAGCATCCTCTGAGAGCTACAACTTACA
TGGTTGTATCCAATCAGGCACCAGGTACATCTGCTTAACTACAACTGAAGCATTCTTTTAACTCGGAATT
CAGAGAG
>CUFF.107883.1 gene=CUFF.107883
GACACAACTTTTGAGCAAATGACATCACAAGTTAAATTTCCTATACAGCCTCTGTGAGAAGGCATCTAGC
TACAGAAATGTTCTGGATTCGAGGAAAGGCAGCTACACCTGGCTTCCTTTGCAAGCCCTTAAACCTCTCT
GCCTTCCAGCCCTATGATTTATGCAAATCAGAAAGCTTTGGCGGTCTCCACTTCCTGGCGGGGCCAGCAT
AATCCACTTCCTTCGGGTTCATGTGACCATGCAAATTTGAGGACTCCTGAATAGTCCCCGAGGGGCTGTG
CCTCTCATTATTCCTGCCCCATTCTCTGCGCAGTGCAAGCATTCAGACTATGAATGGACAAGGGTTTAAT
TACTCACCACATCTGTCAGATCAGATTCAACTTGAGAATGAAGAGAATCCCAGACAAGCCCAGTCGTTTC
TTTGCAGTGTTCTTCATGGCCGAGGTCATCCAGCTCTGTCTTCGAGGGAATATTTTCCGCTCCTTGTTTC
ATGACCCTTCTGGAAAACAGAGACTCCAGCTTTTGGAGATCCATTACTGAGCCTTTCACATTGTGTGTGG
CCTTTACAAATGTTAATTAATCTTCCTGATGATGCAGTGAGCATCAGGGAGCCCTTTATTCCCCCAGGGC
TACTGATGACCAATATGAATGCCAGAAAGTT
>CUFF.107884.1 gene=CUFF.107884
AGTCAGGTCGGCTCTCCGTTTGAAAATTGGCTGATCGTGGGCTGGACACCCTTGGTGTAACCTATAAAAT
GCTCTTTACAAAGACTTAGAAAAGGGGACTTGTGTCTCCTGCTGGGCTGGAGACACTGGGCTGCAGTGAT
GCTGCCAAGGGTCATGTCCGGGAGTGATTCTGGAGAGTTCCTCCAACCTCTTTGTGGGTAGCAAACCTGA
TACTCCGCAGAAAGTACCAGGGCCAAGGGCTGGGCATACTGACCTCAAATCCAGGAGCCCCAACCTCAGG
ACCTCTCCCCAGCAGCCTCacctgggatgagttatttaacttctctagacttggagctcattcactataa
aaagagggCATATTTCTTACCAAGATGGCATGAAAACAATGCTAACCATTTGTACAGATCACATTGAGCT
CCTTGGAACACGTGAACTATCTAGGTTATTTTAAAGGTGGAAATGGGCGTGTTAGGGGAGAGAGATTACA
GCCACCAGTAAACCATACGTTTCCTCCATTCTGTGACCCTCATTTCTCTCCATCCTTAAACACTTTGCTA
GAGCTTGAGTTTTCCATTTCTACGTGTGAGAATGTGTCTCTCGGAGTTTATTAATAATTCCTGCCCTCAG
CACACCTTGTAAGGCAGAGAGAGGGTCCTGCCAATT
>CUFF.107889.1 gene=CUFF.107889
AATGATTTGAGGTAGTTGTAGTCATTAAGAGTACAGTAGCAAGAGTCCTTGTCTCCCTGGGGTTTAGGAC
AAGTGTAGACATTACATGGATATTACTGAATCTTTCGCACAGTTTCCATCAAGACAGCCTCCAATTGCAA
TTGTGGAAATTGGTGGAATATTCCTAGGAGGAGCTCAAGGATTGTAAAGCTGAATGACATCTTTGTGTTG
AGAACTTATATGAGAAACTGGTTTTTTTCCCTTTTCTCCTCCAAGCATTTTGTGGCTCAGCATTGCAGAC
ACTGCATATCTTTGTATCCCAC
>CUFF.107891.1 gene=CUFF.107891
CCACTTTTCACGTAATCTTTTAAATTACCTAAATATTAATTCACTCGTTATGGTATTGCCCACAACCTTT
CTTACTCCTTTCCCATGCTAAAATCCAGATGCACTCACACAAACTAAAAAAATTCCATTTCCTAAATGAG
AGTCAGTCACCCTAGTGTGTAGTGTTCCCCTCAAGATGGTAACACTTTATAAGTATGTATCCTGTTGCCC
CATCTTCAAGGAAGATATACTTCCATCAGGCATTGTTGAAGCCAAATATTGCTGAGATCTTTCACTGAGC
AGCCCCTTTTTTATCTAACCACAGCAGACTAGAGCCTCAGGAATGAGTGATTTCACATCTCTCCTTTTTT
TTGCCATGCACTTGGTAGATTGATGGTGCTCTCATAACAAGTTTGGTCAGTGGC
>CUFF.107893.1 gene=CUFF.107893
AGTGCATCTTGATAACACCTGTTGAACATATCTAAGACTAGTGCATTTGCAGGCTCGTTGGAGGCAGAGT
TGCTAACCCCAGGGAAGAGATTTCAGAATCAGTAATGACTTTGTAAGTGCACTGAGACAGGGAAGACACA
CTGCTTTACCAAACCTACCCCGAGTGTATGAAGTGCTGTTCTCAACACTCGGGATGGGAATCGGCCCAGG
AACCCGCCACCATGGAGTGGACCGTCTAGAAAGAGGATCTAATAGGCATACCTGTAAGTATGGT
>CUFF.107895.1 gene=CUFF.107895
AAGAGGGTTAGGCATTTCCCTTCCTAAAGAAGCAGGGTTCAGTGCAACACGTGGCCTATTAAGGAAAATC
TGGCATCAGGACAGACTTGCCCACCCCAGTTTTCCACTTGCATTTCACTTCCACAGCTCCCTCCCCCAAA
CAGGAACTGATTTGCTTCTGTTGCTAATGGAGACTGGGGCAGGTTCAAGGGATTTTGATTACATAGCATC
TCATGGTGCTCTATGCAGATTTAATGGATTCAGACCATCAGGATGCTCTCTCCTCTTGTTGTTTTTAAAT
TTGGGGTGACAGATGTTGAGTACCTTTAAAATCCACTGGAGCAAA
>CUFF.107896.1 gene=CUFF.107896
ATAAGCCAACAAAGTGATGACTGTTTGAGTCATTTATTTTCTACCCTGTCATCCACAGCTCATAGATGGT
CCTCTGGGACAACAACAGAAAATGAATTCTCCAAACGGATCGAGGCTACAGTTTGAGAGAGACCCACAAA
GCAGGCATCATCTCAGTCCTTCCTACAGTCCAATTGCCTCTGTGTGGTCTCTCTTTCAATCCGTGTCTCT
GTTTATCCTGATCAGTTCTCTCTCTACTCTCCAGCTGAAGATCCCTAACACACAATCTCAGGGAGGTGGA
AATCACTTACAAGCATTGCTCGATCAATCCTCATGGCTGCCCAGTAAGATAAGTCCAGTAGAGATCTCAA
GCCCCTAGCTACTCCTTCAAGATTTGagtgagtgaccaaattactaatctaacctggatctcctggttcc
cagtctgcttttctgttcaTGACCTACACATTGCTCTACCTACTTCCAATACATCTTGCCTGAGGGTCTG
GATTCTTCTCTCACCCTCCCTCACCAGCCAGAA
>CUFF.107897.1 gene=CUFF.107897
actggacacagttgcctgcacagagaatgtgcttggtaaTCACTGGCTCTTGAGAGTTTTTAAACCTCTC
ATTTGAAACCATTGATTCTCCGCCCAGTTAATGTCTTTAAATTTTCTTTATTTGGCGATATTATGGAGTA
AGTTTGGAAACCATAGATGATTTCTATAAAAGCACAGAATGATGTGTCTTGGTTGTGTCTTTAAGCAATG
CCCAAGGAGAGGCCAATTCCAAGTTGAGAATTTACTCTGGGCTCATACTGTTGCCTGTTGATTTTTTTCC
AGACAAGTACCAGAGCTTACCTTGGAGAGCCTTGAGCCTTATGCTTTAGCTCTGATTACCACAGTCTTCC
TCAGCTTTGTTAGTCAGTCTGCATTGTTGTTCTTTTGTGTGTGTGTGAGCATGGGGACCTTGACTTTTGG
GATAATATGACATTGAGAATCAAATTCTGCCTCAAAAGAACTTTTCTTCCACAATTTTCTGCATTTCTGA
GCAGGTTACAAAATGTCACAATTCAGTAGGGCCAATTATTAGATTTTCATTTAATGGGCAGTTTTAATGT
TCTCAGAGAATCTGAATAGTAATAGCATTTTAAACTACTGCATTCCATTTAATGACTCACAACCAGTTCC
TCTCTCTTTGAGCGCACCTAGTTATATTTTTGGGTATCATTTAAATTCAGGCTCCCAATC
>CUFF.107898.1 gene=CUFF.107898
CAAGGGATATGTTCTGCATACTAATTAAAGCATTACACAGTACTTTTGACAGAAAAGAGTCACTGAATAT
TCCAGGTGAGAATTTTAAAAAATTTTGCATGACCTGGCATATTTCAAATATTTCTGCCATTCAGCAATCT
AGTTTTTGATGGCCAAATACACCAATAAATGCTACCCATCGTATTTATACAAAAATCATGCTGTACGTGT
ATCCATTTTGTAGTCTTTCCCACTTAGCAGTTTGCTATAAACATTTCCCCTTGACATTAAGTACTTTCTA
AAAGGATGTTTCCTACACAGTTTCTCTCATGGGAATGCAAAGAACAATCCTTAGTTTACAGGTAGAAATC
CACAGCTAGCAAGTTTGTGCTGTTCGCGTGGTTGCCAGTGGCTTTCCAAACCAT
>CUFF.107899.1 gene=CUFF.107899
CTAACCTGCATGTATGCCTCAATCTTTTCATGTTAAGCAGGTTATCACAAATGTACCTTAGCATTTCTTT
CCATAACAAGCTTTTTAATAGAACATCGTCACTTTCTTAGCCAATATTTGAAAATAATGACGAATTATAC
TCTTCTCTCACATGCCTCGTTAGGGAGAGTGCTGTTAACAGGCCCATTCATATTAGGGTTTTTAACGTGA
AGCCACCACCTCCTGAGAAAATGCCTTGGAGTTGTTCAAAGCTTTTCCAACATCTTCTCATAAAACCTCA
GCAGTGGAGGGCTGCCCAGTCATCATAGCCGTAGGGATGAAGAGACTGGACACATTTAATTACTCTTCAA
CTACTTTATTTCATGGGACTTCAAAAGCAAAATTAGCGGTAGCAGAAGACGGTGGTTACATGGGGTTAAC
TTAATCAATGTGTGCTAATTAA
>CUFF.107901.1 gene=CUFF.107901
AAAGCCTCTTGGAGATGACCACTGCTATGGTCATTTGTGTCTACTGTACCCCTGAGGGGTGGCCTTTTCA
GGTATTTCAGCACGTGGGTGTGTCATGTCACAACATATTGTTTTCCACCCTGGCCAGTCCACTTGGATTT
TCCCAAACTCTAAAGTCTTACTCACAGCCAGATGTAGAGTTGAGGTGAATTTTTTTCCATCTTACATGTT
GCTTGGTAATTTCAGCAGAA
>CUFF.107902.1 gene=CUFF.107902
AGCTATTGCTTAGCAACACTGGATTAGGCAGAAAATAATTTAAGCTCCCAAATGAGAAACATTTGTAATC
GAATATGCTCTAACACTTGCTTTACCACATGGCTTAACACCCTTTTGCTCACACATGGTTAAACACATGT
TTGAACTGATGTTTTAACACCCGTCTCACACATCTTTATGCTCTTTGTTCACATAGCTTAAACACATGCT
TTGACACCCTTCATGCACTCATTGTTGAACACAGGCCGAGTATTGTCTTGGGTCTCATTTTCTAGAGTTC
ATTGGTTAGTAGCCTTCAGCCAAGGACTGGTGCCTGGTAA
>CUFF.107903.1 gene=CUFF.107903
AAGCAAAGAGTCAGGTCACAGCACCCAGAGACTGTCCTTTTTTCTGCTGAGGAATTGTATTTTCTTGAGT
GTGTACTGAACTGCATGAACAAATCATTAAGTGACACAAGCGAACAGGAAGAGAAAAGTATTCAAAAATT
GTGTGACCTCTGCTCCAGGGGTGGCTGACAGAAGACACTAGCTTTAATTGTTTGTTTCTCTCTTGC
>CUFF.107904.1 gene=CUFF.107904
AATGCCAACATCAAGAGTTGGCCGGTCTCGATTTGGGATCTTGTGAAAGTTCTCTCACTTACTTTAAACA
CACGTCAAATGTGGCATCAGTTTATTATCAATAGTTCCTTCTTAGACTGTTTAGAATCTTGGTCTGGCTT
ATCCCAGGAATGCACAGAGCTCAGGCAGAGGGAAAGAACATTGAGGATGCACAGTATGCCCAACCGGGCC
AGCACTTCGCCTCCCCTCACAACCCTGGAGTGAAATGCCCTTGGTTGTGAAATTGGGAAAACTTACTCCT
CAGGGAGCCCTTTCACTCCACACGTGACCTGTCCACTGAGGTTAATGATGGTCACTTCAGATGGAAAGCA
GAAGAGGCTAAAATTACATTTCTAATCATTTTTGCTGCCTTCTGAAAAGTTTGTTTAGAAGTACAAATGG
CTATGCAAGATT
>CUFF.107906.1 gene=CUFF.107906
TAGAGATAAATGTGGTGGGTTCTAGAAATAGCCCCGTTTTCCCAAAGTATTCCCTACTGGGCTGAAAGGT
AATCACTCAGCTTTATGCATCGTCTTTGTCAGATGTCAGTACTTGATAATTTAACCAGTATGGATCATGG
CACCTACTTGGTGCTGTGTTAACCAGGCAGAATTTGTC
>CUFF.107909.1 gene=CUFF.107909
TCAGGGTCCTCAGGTCTGGATTGTAAGCCACTCGCAGTCAGCAGCCTCGTCGCATTTAGCACTGGGGCGT
GTTATCCTGGCACAGGCCTGATCCATGAATAATCTTGGGAAGAATGGCTAAGAATAGTTTCAGAGTTGTC
ATATAGGTTCACATGGGTGTAATTTAATTGAAACCCTACAGGTTTTTATCTACGGCACTTTGGCTACAGG
GTAAACGTGTTCACTCAAAGATAAAATAAGTAACCACAATAACAGAATATTTTTGTCCCTTATTTAGTCA
CAACAGAAAAGCATCTTACATTTTTCTCGGTTGTGAGCCACAATTTGACCTAATTCTTGAATTACCTTTC
TTTTATGATTCTTCCGTTTTTCCCCAGGAGACATGGCTCTCTTTCATGCGATGTGGAATATGAAGGGTGC
ACTTTACCTTCACCATCAATGCCTCCTTTGAACGCAGCCTTGAGCTGTTAACTCGAAGCAAGGGGCCATA
GGCCTTCCTTATAAACAAGTAATGGAGCCCTCAGCCCCCCTTGTAAATGGCTATTTATTAACATATACCA
TCACCAAACAACCTTTTACAATTCCAGGCCCCCACACCATTATACCACTGTCTGCTCCATTGTAAGTTGA
GGGAAGCCTTTGGCCATCTGTTTCATTAAATGCCAGAGGCAGTGAACAATA
>CUFF.107910.1 gene=CUFF.107910
ATCAAGTCTTTGTGAGTCTCCCAGCCAGAAATTATCTGTCTTTGCTCTGATCCTTCACACTAGTTTGTAC
TTCTACCAAGGCACTAGCATCTTCTGCTCTGCATTGTATATATTGGAGTTATTAGCAATTGTGTCTTAAT
TTTCTCCCAGATCTTTTTTATCCCCTATCTTATCCCCAAAAAGATTTTATATAGTTCCCCACAATATTGT
GCAACCAGCTGAAATGAATAGGGGAGAACATCCAGGTGAAAGAGATCAAACAAAATGAGGGAAACCCATC
AGTACCCCTAAGACTTCCCACAGACGCCTGTACAGATTATCTAGACAGGCTGAAAATGTCCTACCTAAAA
GCAAAGCAGAAAGCAGAGGATCCACAATGTTTTATAAGATGAAAAGAACCCTTGGTTGAGGTCAAGCATA
GCC
>CUFF.107913.1 gene=CUFF.107913
CTCCACGTGGCTTTCAGGTTGGCAGATTCAAATAAGGATTTATGGGTTTCTAAACCAATGTATTTCTGTC
CATGTTTCTGCTTGATGTACCTCACCCTTTTGTGCAGGACACTGCAGACAGTTATTTCAACAAATAAAGC
ATCTCCTCATATTGTGTTTGAATAAATTTGCAAATCATTTAGAGAGGGTGAAGCACAAACAACTTCTACA
ACCTTTGACTGGGCCTTCTGTAGGGAAATCACGCTAACGTGGTTGTTTCATAAGCTTGCAGAGGAAAATT
ACTCTGCTGAAATCTACTTGGAGTTCTCTTTGTAGGCCAACTCAGTCAGTCACCAGCTCGTCACCTTTTG
GGATCTATGTAGAATATAAACAGAAATAAAAATCCCC
>CUFF.107914.1 gene=CUFF.107914
AAGTCCCCATGGCAGGAGCAGACTCATTTTATTTTCTATTTCGATAGCCTCCTTCTTATAGAGGGAACAC
AGGCCTGCAGTATCAGGAGCACACTCAGTATTAGCTTTGCTCTCTGTTGCCTTATTTTCATTTCTTTTTT
AAGAGATAA
>CUFF.107915.1 gene=CUFF.107915
GATGCTAACTTGGGGAAGAGCTCCAGGGTTCTGACAGGGATGTTGCGAAGGTAAGAGCAAGGTAGGGACT
TATCTTTCTCTCTCTGTCTTCCTTGTTTTAAAGTATGTTTTTCATCTGGTTGCAACTGGGCATTTTTGAG
CCATGCAGGCTTCTGCTCTTAGTACCCCGTGTCAAGACCCTTTTGAAATGACAGAGCACTGATATTAACT
CTTGTTTGGATGGAAACACACACTGAGTAACTTAGATTAGAG
>CUFF.107916.1 gene=CUFF.107916
GATGCATAATGTTCCCTGTGCTACAGATTCTGCAACCTGCATTACACTCAGTAGCCCAGAATTTCCCAAC
CCAAGACCTGAGA
>CUFF.107918.1 gene=CUFF.107918
AACACTTCTCGTAACTGGCAGCATTAACTTCCATGCACGTCATCACTGTGTCACGAATTTGTTTGATCAC
ATTGCTCCTTTATTCCAGGTTTTGTCCAGCTTTCTTACCTCTCCTGACACCTTCACTCACTTGCAGAGCA
CAGCTC
>CUFF.107919.1 gene=CUFF.107919
ACAACTGTAATCTAGCGCTTAAGCAGAAAAAGTGTTGGGTGTTTTGGACAGTCAGAAGCAGACTCAGAGA
TCAATATTCTCTAGTTTAATGCACTTATG
>CUFF.107921.1 gene=CUFF.107921
ATAGCCCTGGAATGAATTTCTTTGGGGCCCTTAATGCTCACTAGCTATATTCATGTTCCATTACCTGAAA
TAGTCTAAGCAACTTGGGAGTCAAGACTAAGCCTTAGACCTCTTTATTCCCCCCTTTTTCTGTCCGGTGC
CCTGCACTCAGTGGTTCTCTAACTCTTGCTGATGACAGAAGATGTGTTTATTGGAAAAAACCATATCCAT
ATCCATGAATTACACCAAACAACATTGATGAAATCGTTTCATTATTATACATAGAAGGACAATGA
>CUFF.107922.1 gene=CUFF.107922
TCCTGTTTCCTATGACTCTCCTTTGACCACCTCTCCACTTTTGCGCTTTTCTGCCATGGAGCAGCCCCAC
TCAAGAGGTGAAACCCTAATAGATTAATTGTATGCCTCCTAGAAACCCTAATAATAGACTTGTGGAGAAG
GGGAACAGCCAGTTGTTGAGTGCCTTCTGTGACCCAAGCATACGCTtcatttgatcttcacaattttcat
agaaggtaggtg
>CUFF.107923.1 gene=CUFF.107923
AGGGTCACTGGCAACAGTATATAGTATTACAGACAAAGTATTTTTACGCTTGAACTATGGTAGCTAAGGT
ACAATCCCCAGTTAAGACTGCAAACAAAGACTATAACCCACATCGCACTAAATTCAACTTGCAGACCACC
TTCATCTTGGATGGACTTTGTATG
>CUFF.107924.1 gene=CUFF.107924
GCTGGGCATATACCAGCTCCACAGGCCCCAACTTTATTAGTGTGGAGATAAGCTGATTAGGTCTTGTCAA
TCAAAGGTGCCCATATCTCAATTGAGAGACACACACTCTCTCTCAATTTTTCTTTAAGCATTGAAGCAGG
CAACAAAGAGAGAGATGTGTGGTATGCATCCCTACGGTTGTCGCTATGCGGGGTGCAAGGGTCCT
>CUFF.107925.1 gene=CUFF.107925
AGACTAATTTTACATCTGTTACCTCATTGTACCAATCAATGAATAAACTTGTCTGAAATGGAAATTACT
>CUFF.108001.1 gene=CUFF.108001
AGACTAGACTTTCTGCCTGCTTCCTACTGTAGATGACTTCATTTGATAAGATTCATCTTGTAGATTC
>CUFF.108011.1 gene=CUFF.108011
AATACAACCCTTCAAGAGCAGGGATTTCACGGTTATATACCCAGGCCCTG
>CUFF.107949.1 gene=CUFF.107949
GAAGAAGACTGATCTCTAAACGCAGACCTCTGCTTATCTGAATCTTAAAGTTATAGCTTGAGCTGTTAGA
GTGGCTTCTCACTTTTCTCTCACCCTAAACTCATGGAGCACTTTTGTCCTCTTGTTATGTAGAGCTTCCT
GTTCCTATCACGATCTCAAGGATTCTGCCCCCAAAGCGGTGGAAAGCCCTGTCTACTCCCTTCCCTTCCC
CTGAGGTATGGGCTGTAGAAAAGGTTTTGCTTGTTAAACGTTAGCTTTCTGAGCTGAGCACTGTCTTCTT
CTTTTTTTTTTTTCTTCCTCTTAGACCTATTGCATAACGACCTCTTGTTTTAACCTTTCACCAAATTCTA
CACTTCTCACTGTCAGAGGTTACCAGAAGTGTTTGAACAAGTAACTTCTACCTTTGAACTTCTCTTGCAA
GAGGTTCAGAGTTTCCAGGGGAGCTCACTGGCCACTCTCAGTGCAGGACGCGTTGGCTTCAGGTGTGGCC
CCATCACAGGAGCTGTGGAAAGGGTAGAGGAGCCAAACCTACATATGGAGCTAAACCAGAACAGCCAGGT
GTGAGGGGTGCATTTCCTGGCCCCAGGAAGTGAGAGTATTCTTACAAGGTAAGTTCTGATCATGCTATTT
GCTCTATAGTTTATATATCTATGGGATCG
>CUFF.107950.1 gene=CUFF.107950
AGGGCCTCGCTGAGCCATGGGTGGTGCAGACCGTATCCATGATTCCGCATTCTAAATACAACTCAGTGAG
GCTTGTCCCTCAGGCTAGACTCGAGAGTGATTT
>CUFF.107983.1 gene=CUFF.107983
CCAAGAGGAGGCCAGAAATTCCAGGGTTGTGCAATCAGGTGGTGCGGCACTTGCTCTGCATCAGGTTGGT
CGTCGGGAAATGTTCGGTCTTGTGCAGCCTGAGCCTGATGCTTCCTCTGATACAGCAGGCATCAGATGCG
GAATGATGGAGCACGCCTTGTCCTCTACTGCCTGCTCTAGTAACCACGAATGGACCAGGAGGACGGGGGT
ATAGAGAGCATCTGCCAACTCATCAACACACTCTTTCTGGTGAGCCTCTTGCAGGTTGCCCTTGGT
>CUFF.107998.1 gene=CUFF.107998
AAAGAGACAAGCTACAAAGTGCTAGAATTAAGACTATAATGTATAATTTGTATACTAAACACTGTTTTTG
TATGTGTAATCTTCCCTGTTAATTATAGGTGAAATATTTACTAATAAAATTTTTGTTTTGGATAAAGGCG
AGGATCAATGACTTTAGAGTTGGTGGTTCAAAGAAATCACATGGACCATCCCCTGTCTTTCAGGTAAATA
AGACACTATCTATTTTAAAGCTAAAGTAACCAAACCCAAGGAGCTGTTCAGTCAACTAGCTGTTAATAGG
ACAATGGAACTGGGGACTACCTCTACTAGCACCATGTTCTTTTGGCTCTATCATGTTGACTTTGGGATGT
TGTATGCTTAACTGTGAACACATCCTCCTTTCTAAAAGTTTAGCTTTGGGAGAGAGATGTTTGGAGCTGT
GTGAGTAGTAATTAAGAAAGGATATCTCTTGGCTCACCATCCTGAGTAGTTTAAATGAATCCAAGGGAAC
AATGGAGTGACAGGTGTTGCAACCAGATTGTATTTACTTCCAAGACCATGGAATCCATGTGGCCTACAAC
GTATAAATCCAAATTAAAGTTATCACAGTTGCCTTTTGTGGACTGGCTGATAGAGAATTCTGCATTCAAT
TTCATTTGTTTTTCTATATCCTAGACTTGGGTATGAAAAAACGATGTACATTCATTCAGcaggcactgat
ctaggtgcaggatatatt
>CUFF.107999.1 gene=CUFF.107999
TGCTTTTGTACGGTAATAACTTATCCTGTTACTTTCCCCAGGGCATAATTAGTCTTACCACATTCATTAG
GTGTTACTGTACATGAGATACCTGAGTATTAGGGTTTTTCTAATTTTATATGCATACACACACATTTCAT
GGAGATTGTATTTCTACAGTTCTTTTTTTCTAAGCACACTTGAATATCATGTAATAAATACCAGCTTTTT
AAAATATACAATTCTGAAATATACAAACTATTCTTCCAAGGGAAGTCTTTAAAACAAGTTCTAAGTTCAA
CGAGAGTTTGCTTGTACCCAAGTGCCTTGGTAGTAAAATAACTTTATGCTGTTATTTGTTCGAGTGAATT
TTAAAACAATTTGGATTACTAGAATTCCATGGGCTTGAATTTCATTGAGGATTGTTAAGGACTCAGGTTA
CTTCTGAATCTTTATAAACTTGACAACCTTGGTAATCATT
>CUFF.108000.1 gene=CUFF.108000
GAACTTTATGTATTTCCACTCAGGCAGATGACTGATTTGTAAAGAAGTTCCCTGGTTTTTCTTGATTTGA
AGGGTCATTATGTTTTGCTGAATTTTATTTATTATAGATTCCACACCTTTTAACTAACATGATTCCTTGG
TACAAAAACAATGTTTATCATTTCGTGTCAAATATACACTACAGACACAAAGTTTTGCCATTGAGGAGGT
CACAATCTAATGGATTTCACACCTATTTGAGTAATCTACTTTTAAAAAATTAAGAATAGCTGATTTCATT
CGGAGTTCAATTTTTCTAACTTCCAAAGCACTTCCTGTTACTGCTTAATAAAAGCCATCCAGAGGCGATT
GAGAACATGGATTGCCTTTTTAAAAGTTCTGATAGACTGGTTTGTAGAGAGTAAAATATTAACATGAAGA
GTTATGGATGAGCCTGGGTTTAGAATGATTACCATTTTCTTCTAAAATGTTTGGTGACTTTTTTCTTTCT
ATGAACATCGGCTTGGATGCAAGTAATAAATCTACACATTTTGGCCTTTGATGTCAATTCAAAAGAACAC
TACAGTCAAGAGCTC
>CUFF.108006.1 gene=CUFF.108006
AATGCTACATGTAACTGAAGTTGGACATGAAATCAATCTTTATAATGCCATCGAACCACAAAAATGTGGA
ACTGAAAGGACTCTTCACTACGATTTAATCTTCTAGAAAACTTTAAAACAGCAAACGGCATGGATAATTT
GTACAAAAGTATGTGCACAAAAAGACCCAACAAAGTATTTTGTACCATCACTAGTGACCTTCAGTATAGT
TGTTTATATTGTTTATATTTACTATTTTAAAA
>CUFF.108007.1 gene=CUFF.108007
TCAGGACTTGTTAATTAGATACACAATAATTTTTACAGTACACAGTTTACAAGGCATAGGTAGAACACTG
CAAAAATGATAGGATCTGAAAAACAATATTTAACAGTTTTGACTTGTCTCCTTGTAAAGCTCAGGCTTCC
ACTCATGTTTAACAGGGCTTTTGCTGTGATAAATACTTAGCAATCTTGAATTATGATTCAAGGCCAAAAG
GTGTAAACAGCCTTCAGAAAATGTACTTTTAACCTGAATTATATTGTTGATTATTTTGGCCTTATATCTT
ACTTTATCTTAAATTGTCTTACTTTTTTAGTCAGTCGTTCTGTAGT
>CUFF.108008.1 gene=CUFF.108008
TAAGCATTTTATATGTTATAGGCACTACTAAAAGTGATCTTACTTGGGAAATCTAATAATTAGAGTTTGT
AGGTGCTTTATCAGTGACCACTATTTAGAGTTTGTATGTTATCTAAATTTACCTTTTAT
>CUFF.108024.1 gene=CUFF.108024
GGAGTTACAGCTTTTCTGGTGTACTAGCAAATAATACCATGTTTATTTAATGGTAGAATCTTAAATACCA
ATAGAGTTCAAACTCTCTAGTCTGGAATTTGCAGATCATCAGTCTTCTACCCAGCTCCTATTGTTCCTGA
ACGTCTGACCCTTTGCTTCAACCAAGACTCAGCGTTCACTTTTCTGTGGCAAACTAAGCTCATTCCCTGT
TCCAGGCCTAGCTTATCTTTTCCTTATATCCATATGGAATGATTTGCCGCCTCTCTTTTACTTTCTTGAA
CTTCTGTACACAACCTTTTTCAGCCATTCTCACTGATGTCAGTTTTCTCAAAAGTGCTATAGTGTATGTC
ACTCATTTGAGGATTTAATAATATACTACCTTGCCAGTTACTTAGTTGTCATATGTGAGTGTTTTGGCTG
TGTAATTAAACTGTAACCTTATATAGGGTACAGCTCACATTCTCTGTATAGAAATTCTTAGCACAATCCT
GGGCATTTAGACTATCAGACACTTTTCGTGGTTTGATACAATTTTATTAACTTCTTTTTTA
>CUFF.108028.1 gene=CUFF.108028
CAAACCTGGTTAGTTAGTTAACTCCTTTCAGTAAAGCATGGTGATAATGTCAAGGCCCAAATTCTATTCT
CTGTGACTATATTTTTATGAACTGTGACTGAACTATATACCAGTAAATCTCTTAGGTACAAGAACTGCAG
GATGAGTAATGGGATTGGTTAGTTCAAATCCATCACCATTCTAGGAGAGCTATCAAATAACTCAAGTATC
TATAGTATGAACTTCAGATACAGTGGAGGGTATTTATAGATTATGGGAAGTCCCTTTAGATTTCAGTGGG
TACTTTAAATTACTA
>CUFF.108029.1 gene=CUFF.108029
AGACCTCCACCAAGTGGTAGTTTCTTGTTTGGTGTCATTTTGGACTAATGGTAAAATGGACTTAAGGGAC
CTAAGTTGGTTATAAATAGAGACACTTATTAATCTCTTTCTTGATGTGGTTGTGAGAATATGAAATAAGA
TAAAAAGCCCCTATCAAGTGCTCCATATGTGGTAGCTGTTAGGTGCCGGGGAGTCATCTTGGGTGGTAAA
AATCCCAGTATAAAAACGTGAGTGCCAGCCTTAGCTTAATAATTGATGCAATTTTATGCTTTTTAATTAG
ATCTTAAGCGTTTTGAGAATAGGTACTATCATACATAAGTGGGTGCAAGATTCAAATTTTATGCAAAGGT
ACCTGTCTCCCAAAACATTATATAGTTAACGTGATTAAAAAAAAACTATTGAATGGTTTATTTCTAGGAA
ACATGAAAGATTACTCTCAGTATGTTTTCTCATCAAAAATAGTTTAGCAGTGTCACCTAATTCAGGTGGA
TTAGACCCAGAAATTAATTT
>CUFF.108042.1 gene=CUFF.108042
ATGGTGTGACATCAGCACAACACTGCTTACTGGATACTTTCATGGTGATGGTAGTGCATATAACATCACA
GGTATTTTCCCTCATTCCACTCCCTCTTCAATTTTTCTTTTTCCTCTTTTTACTAAAAGCCCAATCAGTT
TATGCTAGATTTTGTGACAAATAAAAGTGGAGATGCTGAGTATTTTGATGTATAATAGCCCAGCTTTTGA
ACTAATTCTAATTCTAATTATCTTTTAACCTTATCTGGAAGATAGAGGAGTGTATGCCTAAGATGTTCCT
GGTTTACTCATCATTATTTTATGAGTGA
>CUFF.108048.1 gene=CUFF.108048
cgcgaacttaaccacttggccacggggcaagccccTGGAACGTCTGGCTTTTTAAAAATTGAGCATATCA
ATTCATTGTAATTCGGCAGTGTTCTTTTTTCCTTCTAAATTAGTCTGTTTCGCTCATTTATTAACAAAAT
GTTGCTTGTTCAATTTTATCTTTTATGCATGGCATCATTAATTCAAGTTTCTAGTGCCCAGTGAGAACCA
GATAAATGTGTTTAGCTGATGATAGTGTCCTTTTTATGTAAAAACCTTCATTGTTTTC
>CUFF.108050.1 gene=CUFF.108050
AAGCGGAGGGAACAAGCTGATATGTTTATGTGAAAACACTTTAAGCACACTGTGTCAGTAGTATGATAAG
ACTGGAGTGGAGAGCGTATTGAGGATACAGATGTTAAACCTGGAAAAGAGAGATTGGAGCCCTGATTATG
GAGAAACCCAATGTATGTTTATACATATGTGTAGGCGTGTATGTATGTGTGTGTATTTTTAGGACAGTGA
TTTCAAACCAGTGATTTAGCCTGAAGATGCTCAGTCTGGCATTAGTTGTTGGGATGGAGAAAGTGTTGTT
CTTTAGAGTCTAGAGTCAGGGAAATGAATTTGGAATCTTATGTAATAGTCCAGTGAAAGTCAAGAACATA
GTAAGAGTTGTGGTGATTGGGCACAGTAAAAACTGACAAGGAGTTTGACAGGCATGGGAACTGGTTATTT
GAGGAAGCCAGAGGAAAAAGAAATAGAAAAAGCTAAAGCTTGGTGTAGACATTGGATTGTTGTTTAGGAT
TTGAAATCAAGAATATAAAGAGGTGGTTGGTTTAAGAAATGAAAGGAGAAATTAATTGTCAGCAAGCTCA
GATTCAAAAGTGGGACTTATAAGTGGAGGTGTTACAGATGTAAGAGATTGACTAGCAGCTCTGGAGTGAA
AGAGTCTTATATTGTCAGAAGAGATGAGAAGATGACTGAGCCCTAAGACTGAGAAGACAAAGGAGAATGC
AATACAGAACTCTAATGGGTA
>CUFF.108061.1 gene=CUFF.108061
AGAGTGGAGATCTGCTTTTTGGTAAAAGGTTTAGCTGAGAGCTTGAAGACAGATCTGTCTTCCTTTGGTA
CTGGCAGACCGAGGCACATGCAGACACCTAACTTCCTTTCCAGGTCTGGCAGGCTCACAATGGGTATCTA
TTTCATCCTGTCCTCCATGTAGTGCTCATAAGATCCTAGATGAATTTGTGGCAGAGTCCAAACTCTTTAG
CTCAGCATCCGTGGCCCTTTGTGATTTGATTTCAACTTCCATTTCTTTACCTTATTTC
>CUFF.108067.1 gene=CUFF.108067
gacgaaaccctgggcttcctgcagcggagtgcacgaacttaacctctcggccacggggccagccccTTAA
TCACATTTTTTTGAGATGAAAATTAGCCAGGAGATAACCTCCATTTAACATGGATATTGAGGGTAGAGAT
TGAGTTAGATTATAAGGTGGGTCAAATTTAATATAGATAGAACTCCCCAAGTAAGTCTCTGGACATGCAG
TTCCCCCCTCACTTATCTGAATTAGTTTCTTTCTTCTAGGCAAGAGAAAAATGGTTTTAAAATAAGCATG
TATTCTTGACAATATTACTACTAAGGAATAGTTTTTAAGAATTGGTACATGGTCCAAGGATGCATGAGTC
AGGTTATTTTCTGAATTGAGCTGCATCATCACTTCTTAGTTGTCTGTATGGAAACATTTATTTATAATTC
TACTATTAATGGAAAAGTGGACCTAAATGACTATAGAGTTAAAGTCTAAGGTACTGAAT
>CUFF.108064.1 gene=CUFF.108064
CAGATTAACATGTTGTTAGGGTATTCCAAAACATGTGTTTGCATGACCGTTATGATTATCTATAGCCATG
AGGACCTAATAAGCTTTTTAATGTGGATGAATGGTAACTACTGTACTAGTATGTAAATATACTCAGAGCA
CACTTAATTATGGTAGTATCTTTTCTGTAACCCCAAGGGTTTGTTTTTTGACATGGACATTTTGTTAGAA
TTGATCTTCCAGTCTAAAAGTAATACTTGAGTACCTACTATGTGTTAAACACCCAAAATTGGTCTTAGGA
>CUFF.108066.1 gene=CUFF.108066
ATAGAAATTTTATGCTTTAGGTGCTACCACTACAATTTTTTATTCTAAGTCTTTTGGTGTAATAAATGTT
AGTTCTGGAATAATCTAATATTCTGAATGGCATCTTGTTTTTCAAGGGAAATGTCAACTTTTTTCCTCCC
TTACTGGCTCTATTAAAAGAAATATGTTGGAAAAGTCTTGATAGCTTGATGGGCAAGCTTTCTTCTATTC
TCTAATTTGAACATATTCTTATATTCATTTGACCTAGTTCTATTTTACCTATCCTTTGTCCATTAGCAAG
AGCAGAGTGACAGCTAAAAGAAACCAGGTATTTTTTCCACCCTGTTCCTTCTATGTGACTGAATATATTA
CTTTCTTAGTCCCAAATACAAAAGCACATTCCAGCAGCCTCATGGAAAATTTTAATGCCTACTAGATTAT
TGGAGATTTTAGTTTTAAGTATTTGTTACTCCACTTATTAATCACTTCAGTGTTTTTTAAATCTCAAATT
TTTAATAATTTT
>CUFF.108072.1 gene=CUFF.108072
taaCTGGAGAAAAAACCTGGTTTTCTGAACTGCCAGTGTCCCAAAACCTGGGTAACTTCAATGTGAATCA
GATCACTCCATGTACTTTTGAATATCTCTTGTAAAAACAATGTACCTTATAATTCAGATTTGAAGTGCTG
GATATATTTCTTCATAGGCTATCATGGACTAATTTAAATGGGCTTTGATTATTGTATTGACCTCTTCTTG
TA
>CUFF.108073.1 gene=CUFF.108073
TGGCTAAATCTTTTTTCGGGAGTGTTTTTGTGGCATAAGAGGTTTTCAGATAATGTTTGGTCAGAATATT
TGATGTTTACTGTTATATCTTAGTTATATTGAGACATTCAAATCCCCCCTACCCTACCCCTACCTTTTAT
TTTGCGACTTTGCTGGGAATCTTACAATTTATGTATATGGTAAGCTG
>CUFF.108074.1 gene=CUFF.108074
AAAGCCCAAAATGCATTATGTAAATCCTATTTTAACAACTGTCAGGATAAGTAGATAAGTAAAATAACTA
GTTGAGTGTTCAGTCTTTAAATAGTCTCATAAATGGACTATATAAACATGAGAAAGGCTGTTTATGATAA
TGGCAAGTTACTAAATGATGATTCTTAATTGTAAGATACCTTGAGACCACACA
>CUFF.108075.1 gene=CUFF.108075
ATTTGAAATTCTTAATACTGGAAATATGGCCTAGTTTCAGAACACCCACTAAGCAACTGTGGGAACTCAG
TATGCTAAATGACTTGTAGT
>CUFF.108076.1 gene=CUFF.108076
AGGTGAGGTAAATAATTATCTGAAAGTACTGAATCAGTATAGTATAATACTACTACCTTACAATTTGGAG
AAGTAGATTTTATACCTACCATGTATTTCTTTGTTTACTTAGCTATGAAATAGTAAAATTGAGTAACAAC
ATGTTTTTGTTCATCAGTATCCAATGAAAACATACCTGTTGCAATCATATGACAAAATGACCTAAGTATT
TATGCAACTTTTATTCTGTTAAAGAGAGTAATCTTTATTCTCTTGGCATTTCCTGGTAACCTGAAATGGA
AAAATTAGATTGGAGGTTATAAT
>CUFF.108078.1 gene=CUFF.108078
TTAGAGTTCATGGTAAGTTTTTATTATACAGACATTTAAAATTCACTCTTCTGAGAACATTAAAAACATC
TCTTTACATACTTATTTCAAAGTGCCACTCTTTCCTTCAGATAAGTCAGACTGTGCAATTAGCAGTTATA
TCCTGGTAGAAGTCTTTATATGGACTTACATGATTTAAAAGTTCTCTGAACTTGAATAGTAAGTAATTTT
TCGTACAGTGTGATTTAATACTTCTTTGAGGGCACAGTGAGGCCTTCTTTTCCATCCTAAACTCCATTAC
CCTCAAAGTG
>CUFF.108080.1 gene=CUFF.108080
TATACCGTATAGATCTTTCTGGAAATATTTTCTCTGTTAAGATAATAGTTAAAATTTTGTATTTTTCTAC
CTCTCTGGCCACATTGATTTTTAGAATATTTCTCAGTTACAAGGTAACCTATGATGTGCTTGAACTTGAT
ATATTATAGAGTGTTTTGAAATATAA
>CUFF.108081.1 gene=CUFF.108081
AGTAGGGAATTGGTAAATATTTTGCCATAGGTGAATTAGGTAGAAATTGGCTGTAATTTAGTAGCAGAGT
GATACATTAAGTACTTCTCTGTGCTACATGAGAAATGAATATGTACTGCAAATATTAAATTGGTTGCTAT
TTTTGCTTATTGTTAGATTTCATGCATTATATATTATGTATTAT
>CUFF.108083.1 gene=CUFF.108083
AACTGTAATTCTATGTGGAATACTCTCAAAGGTGGCTTCCGAATAGCTGCTAGTATATTTTGTGCCTTGG
CTTACCCATGTGGATTGTGGGGGAAGGGTGAATAAAATTGGAATTCTTTGTTATCCAGGCAGTTAAATTG
CAGTCATATTTGTTTTGAAAATATGCTGGATAATCGATATCTGTTGTGTAATTTAATATTTCTGTAAGAC
TTTTTTCTTTAAACAATTTAAATAATTTTTAGATTTTTTTCTAGTAAGAAGATATTTAAGTATAAAAATA
ATCTTTCGTGTTTTTGACTAAAAAATGTACTCTAACCTACATGTGCAGATATGAGGATAAAAATTTTTTT
GGAGGTTGAAGATTAAGTGAAATAATGTATCTTTAGAATTCAGTTTATTATATCATTCATGTATGAAAAA
GCATAAAATCTATGCTTCTAACCAAAAAAACAAAACAAGATTCCTTCCCTCCCCCAAATAATAAAAAACA
ACACCCCAGCAAGTTGACCCATAATTCCTTCATTGAGTTCTGAGGTTTATAGCTTGGCCTTGCTGGAAG
>CUFF.108084.1 gene=CUFF.108084
CAATCAACTATGTTCTTGAAACGCCAGTTTCTAGGTATGGACCTGGCCCATCTCTAAGGTTACTACTCTT
TCCCAAGGTGTTTGTTCAGTTTTTGAAGAAAACAATTACATTTATCTCAGGTTGGCATTTGTTTTCTGAT
CTTTCATTGTTAGTATAATTTTTAAGTGTTTAAATTTTTCTCTTGTTATACTTTTTATGGATTAAAGACT
GATATTAAGAGATACAGTAATTGCTTGCAGCTGGATTAGTTTTTAGTTTTTAAACTGCCATATTCAGAAG
GTTTATCAGAGCTGTGTTTTGATAATTGTAACAGGTAAGACTCATACAGCAACTTGTGTACTACAAGCCA
AATTTGAAACATATCATTTTCCAAAAGGAACACAAAAGTTATAAATTCTTTTGTTATACTTACTGGAGTT
ATACTTTTTAAATATT
>CUFF.108089.1 gene=CUFF.108089
ACCGCGCTCTCCCTGTCTCCTCTCTTCGGTGAAGACTGGTGAGTCGGCTTTGGGTGTGTTGCCTGGTGAA
GCGAGTTGTAGCCATCCAAGACTACCCTGTTGGAAATGCTTGATGGCACCCTCTTTCCGCGGTGGCTTTT
GGGGATAGAGGAAAAGTACTCTACGGCCCCCCTCCCCCCCAGCTTTTAGCGCTAAAGGCTTCAGGACAAA
ACGATTTTTCCCCAGCCCCTCAGTATCCATTGTTTTGTACCATCCCCCTCCTCCGCCCCGTGCCTAGGTA
GAAGAATAATGGCTTCAAACCATTAATTGCCTTTTTCCCCCCTTAAATCGGCAGAGGGTTTGCCTTATTG
TGTTAGTATGGATTTACAAACAGGTGGAATGAATACCCATTTGGTGTTGGAAAGAAGATGCTTTTTGTGT
GTGTTTTTAAGCTTTCAGGCCTTACAGTTGGTGATTTGATTTTCTTGTCTCTTGCTTTGTATCATAATAG
GAGTGATGAGAATAAAAGAGGAAGCAATGTTTTTACACCCTACCCAAAGAAATGTTTTCTAAGTCTCTGG
GGATGCTGAAGCAAAATTGGGTTGCAGATGTGGACTGTATAGTATTTGTCTCCGTCATGGTAACTACCAA
CAGTCTATATCTAAGCTTCCACCTGTGCAATTTTGTACACTTCGTAAATATCAGCAGCTTCTAGCATGTA
CTCAGAGAGATTACGGTATCTAAAACTTATTTTTTGTTATGTTTTTCAGAATCCTAGGGTACACATTTGT
AACCAGGTATTTTTTGTATGTAAATGTAGCATCAACACTGAAAAATTGTCTTAATTTTAAAGACCTCACT
TTGTTAGCCTACTAATCTCTACCCTCACCCTTCCATGTCATAGCCCTTATAACTGTTTGTTACCGTGTAT
TTGAAGAGACTTAGCTATTGGGTACAATTTGTAACATTCAGTAAGCTTACATTTATAGTTTGAATTTATC
AAGTGTTGATGTTTTTCTATGTGCCAGTGACAAGAATTTTTAGGAATAAAGTATATAAATGACCATTTCT
TACATATGGAACTTAGACTACATATGGTAAATCTTTTAAATACTTATTTGGACATAAGGTACACTGTAAA
ATTTTAGTTAATTTTGAAATA
>CUFF.108087.1 gene=CUFF.108087
GGGACACGTGCCCGTCGCCCTGGCCCTGCGCGCACTTCGCGGCGCCTCTCCCCGGGCAGAGGGTAGCTCT
TTCAGTTTAAATGCAGTCTCCCGGAGACAACAAAGCCAGGAAGGGAGCCCCCTTTCTGTAAAACGCGTGC
TGTGTCTGCTGCATTTGTCAATTTGGTACCGCAAGGTACCCGGGGAGGGTTTTTTTTCTGCCAGAGCTTT
AAAACTGTCTGCAGACGTCAGTATCGCCCGTCTGCCCAGGCCCCTGTGAGAACTGGCTACGGAGCCAGGA
ACTGTAGAATGTTCAAACCATTAAAACGATTAAAAATGCAGCTTCGTGTGGGGAAAAAAGTCACTGCCTG
TTTTTACTTGTATTTTTACTGTTAAGTTTTGGAATTTTGGCATTCTTGCTAATGTAAGGCTTTTTAGGAA
ACTACCGTATAGTTTTTCAAAAAGGGACCACTGTAGATGTGTTCTAAATTTAACTATTGTTATTTATACC
CTTAACTTTTTCCTTATAGTTTTATTCCTTAATATCTCAGCAGGCATCTTTGAATTATATTTTGATTGGT
TTTTCTG
>CUFF.108092.1 gene=CUFF.108092
GAAGGCAAGGACAAAGAATGTGCTGACGGCGATGGGAGACACTGGAGGAGCAAGGCAAGCTGGAGGAAGT
GTGGGAAGCTGCTGAGTGAAGCATAGCCTCACCAGGGATGAAGGCTGCCATCTTGAAGGGTCAGGAAAGT
CCAGCTGAATACCACAGGATCAAAAGGAAAAGACAGGTGCAGATAGAAAAGTAGAGAAAGATCTGAACCT
CAGATAACGAGAACCATGTTAAGCTGGACAGAAGCTCCCAATACCACTGAGGATGTTTCTCCCAAGCTGG
ACCCAGGTGACTTCTGCACCCTCTCTCTGAGCTCACTGGAGCTAACATGAGCGTCCTATGCATGACCAGC
GTCTGCTGACCAGTGGCCCCAGAGCAAATGTGTTTACATGCTTTCACACAAGTAATGTTACATCTGCTCC
CCTCCTCCTGAGTAAGGGGATGAATAAGGTAAGGAGAACCAAGTCACCTGAGCCCAGGAAGGAGTCCCCA
ATCAACTCTGAGTGGAGGTCAAGGTGGCCACAAAATTACCCCACTATATTGCCCCCCATACTCCCTGCCA
AGCCTTGGTGGGAGAGGAAGCTGTGGAGGGGACAGGAGGAAAGGTGGGCTCCATCTCTCTGGCAGA
>CUFF.108094.1 gene=CUFF.108094
AACCTTCTCTTCCCAGACCCCACCCTTACCCATGAGACACTCACACCCAGCTGGTACTAACTCAGGGGCC
CAGGTCCACCCTGCTGTTCGGGTTTGGCTGGTTCAAAAACACACAATCTCAGAAAAAATGTAGTTTTCTC
TCCACCACACAAGGCTGGTGACCTACCCTACATGATTCCTTCAGAAACAAAAGCATCCTAACCTTCCAAG
GTCAGCATTACTCCACCCCAACCCACAGCCAAGGCCATCAAACACACAAGCAAGCAGCATATTTTTACAA
AATCCTTAACAACCTTCTTTCCAGAACTCTGGGGCAAGCAGCCCTGGGGCCGCCAACCAGACTTCCTTCC
TTGGCCCAGGCCTCGATGACGAACCCGCCTCAGCTCAGCAGTTGGCCAGAAATGCC
>CUFF.108137.1 gene=CUFF.108137
aggtggccctaccctcatggagttcataAGTACTGACGACCATTCACTGGACGTTCTGTCCCAGACTGGA
GCTGGCCTCTGAATTGAACCCACACCCCGGCTCCGCACAATCCCCTTCCCCAGCTCCCCTCTTCTAGGCT
CCAGCTCCATCCTCTCCCTCTGGTCCCAGCATGCTTCATGACCAAGCGCCTGGATAGGCCAGCCTGTAGA
CATGACTGTTTACCTGTGCTAACGATCTGAGGCCTGCCTTGGCTCATCCCTCAGGTTCTCTCACATCATT
TACTAACTTGTTTTGAACA
>CUFF.108164.1 gene=CUFF.108164
TCAGTACTCTGTGCATTCATTCAACGTCTTACGATTCTCACAGTGTGTTTCCCACCCAGTCATCCCTCTG
GGCTATGTCTGCAGAGGCCAGGGCTGTGACTGCCTCATTCTCTAATGTTTCTGAGGGACCTTATTTTGGA
CAACAGGTATGTGGCTTGAAATCCTATCTGACAAAAACCATTTAAACACGTACTGAGTTCAAGGGGAGAG
AACAGAGGAATGAAGGATGCAAGAACCTAGGAATCTCGCGGGCCCCACACCATCCACTGGCCCCCAAGAA
GGTGGCACCAGGAACACGGGGTCCACAGCAGGGAACAGCAGCAGGAGCTTGGGAAACCCTTTGAAAAGGG
CAGGTATTCAGCCTACAAGAAGCTGGAGAGCCATACGACTCCACCTGAACAAGCACCTTTGGTTCAAGAA
CCAGTGGGCCTAATGCTCTCCACAG
>CUFF.108170.1 gene=CUFF.108170
CTAGGTTTTACAGTGTAGTTGTTGACACTTGTTGAAGTTAAATTGATCTAATTGAAAAGGAGATTTTAAT
TTACTTTGTTTGTTTGTTATGGGAGAGTTCACTAGGTATGAAACCTGCTCTTAAAAACTTGCTCTGGGTT
TTCAAGACAAATGTAAAGCCATAATAGTAAATATCCTTTGTTTCTCCGAACACTAGGTTGATTAAGAAAA
ACACTATGTAATATTTGTAAATATATGACTTTGCCTCTTAACAAATTTGAGAACTTAAAATTCGCAACCT
GATTTTTTGGAAAGTTTTGAAAGGAGTTTTGATTAGGTGGTCTTTCTTTACTGATTCAACACAAAACTTG
AATCATCCTTATCCTGAGTAATCCTTTCCCTTCCTTTATCATCCTCTTGCCTATC
>CUFF.108173.1 gene=CUFF.108173
ggctacggtatcacagcagacatagaacattttcatcaccacagaaagttctgttggacagtgATATTCT
AAACGGTTATAGAAAAGAGGATATTTTACAGATAAATGACACTTAGGTCATCAATGAACCCTAAGTCAGT
CATTTACGTGCTTACTACAATGTCTACCACAATGGTCTCTCTCCCTACAGTACTTTCCACTGTAGACCAT
GTCATATAAGGCAGTTCTGTCCAGACTCTGACAATTTATTCTAGAAATATTAAAAAGACCTAATAATAAT
GCTGTTTCAACCTTCACTCCCAACTCCTCCTCCACCAGTTCCACATATACCCTTCCTCCCACTGCCCAGG
AAGCAATATACCCAAGACTGGTACAAAATGTTTTATTTTCTTCAAAGAAAAAGACCCTGCTTTTAAGTTG
GTAAAAGAAGATGAGGGGATGCCAGGATCTCTCTCTGAGGCAAACAGAAAGTCGGCCTGGGAGTGGGAGA
AACTGCTCCCAATATGTCTTTTTCTTATTGCCTAGCACCCTAAAATCCACTGGCCTGACTTCTACATATT
GAAGAAGGGTCTTGTTTTCTGTGTTTTTAAAAATAACATACTATTGCAACTTTACAAGCTTCCGAAATCC
AAAATATGAACCTGAAAATATTCAACTCATCTTTACTATGCCCAGATAAGCTCTTTTAGAATCCTGGATC
TG
>CUFF.108174.1 gene=CUFF.108174
TTTAAAAACACAGAAAACAAGACCCTTCTTCAATATGTAGAAGTCAGGCCAGTGGATTTTAGGGTGCTAG
GCAATAAGAAAAAGACATATTGGGAGCAGTTTCTCCCACTCCCAGGCCGACTTTCTGTTTGCCTCAGAGA
GAGATCCTGGCATCCCCTCATCTTCTTTTACCAACTTAAAAGCAGGGTCTTTTTCTTTGAAGAAAATAAA
ACATTTTGTACCAGTCTTGGGTATATTGCTTCCTGGGCAGTGGGAGGAAGGGTATATGTGGAACTGGTGG
AGGAGGAGTTGGGAGTGAAGGTTGAAACAGCATTATTATTAGGTCTTTTTAATATTTCTAGAATAAATTG
TCAGAGTCTGGACAGAACTGCCTTATATGACATGGTCTACAGTGGAAAGTACTGTAGGGAGAGAGACCAT
TGTGGTAGACATTGTAGTAAGCACGTAAATGACTGACTTAGGGTTCATTGATGACCTAAGTGTCATTTAT
CTGTAAAATATCCTCTTTTCTATAACCGTTTAGAATATcactgtccaacagaactttctgtggtgatgaa
aatgttctatgtctgctgtgataccgtagccactagccacatagggctactgaatatttg
>CUFF.108172.1 gene=CUFF.108172
ATTTGCACATCAAGGAGAATGGATTTTCTGATTTAACTTTCCAGTTTACAGTCATAGGGTATCCACTACT
CTTGGAAGGGTGTATTTACCTAAAAGTGGCATATGTGGAAAACTGTGTGCAGTATTTGGGTGGCGACTTT
GAAAAGTGTGGCTCCCCATTGGTCAGCTGCTGTCCTTCAATGGGCATTAACCCTTGGTTATTCTGCTCTT
CAAATGCCTGATTCACTTACAAGTAGAAAAACTGGAGGAAATGACATTTGGCTCCCACAGATACACCTTT
CCCCACAGGAGAGCAGAGGACATCATTCATCATTCATCC
>CUFF.108175.1 gene=CUFF.108175
AAGCTATTCTCTCCTAAGTTTTTATTTTGTTGTCATTAAGCCTCATCATACCACAACCAGGTCTGATGCT
AGGGAAATGCCACTTACTAAGTTACTACCTGGGAGTTACTTTTGTTATTGTCTGTTTATTTTTTGTGAAG
TAGGTAATATATAAGTTAGAAGTGAAACATAATTGTATGCCATTTTATGGGAATAGCTTGTCTAAGCTTT
CTTATTTCACAAACAGAATAAGCTGAACATGATATTTGGTTTTGTAAATAAAATT
>CUFF.108179.1 gene=CUFF.108179
AGTCCCCCATTCCTGTAAATACTTTGACAAGTCACTGTGTTGTAATGGCTGTAATTCTTAACCTTTTGCT
TCATTATTAAAAGAGATGTCGACTCTAATCAAGAGTTAAGTTAGAGATTGTCGGTTACTCTACATGTGCT
CATCTTTCGTGGTGACCTCAGCTGCACACAAAAAAACCCAGTGTAGAATTCTGGCATCCATAAGCAGATC
TCTCATGAATATTGGCCTGGCATCTGATTATATTGTTCGGAGGCCCTAGTATTGCTACCTCAACTTTGGG
GAGTTAAGAGTCCCAGAAGTATCCTAGAAATATGTTACATCCCTCCTCCCCACTGTGCCAGTCATTCTGT
TTCGTATCGGAAGAACTGAAATGATTGAAAGTATTCCTTCAGTCTTATCTAGAAGATAATTAAAATATAG
TGTGATAGTGTGAAGAGGTATgtcaaggaaggcctcatgaagaaacaatagtttggctgtgggctgacaa
atgagttagatgcccactaggtggacagtggagaggagggcattcctggtagagaaatcagtaaatatat
aagcacATTTGGTTTGTGGAAGAGGTTTGCAAGGGTATGGGTAATGGGAAGTGAGGCTGGAAAGGTGGTA
GGCAGAAGGCCAAATTGTAGCATCTTCAAACAGATAAAGAATACTACTGGCGTCTTTTAAAAATCTTGAT
GGCATCTAGTTCAGTGGCACAATTTGGTGCAGCTCATTTTTTACTGATGATCATTGTTATTGACTGAGTG
GCACTTTTTCCTGTTCATATCTCTG
>CUFF.108176.1 gene=CUFF.108176
AAAACATACTGTTTGGCATTTAGATCATTGGTGTGACCAATTATGGCATTTTTCTCTAAGATTGTAACGT
CAGTATGGTTTTTCTATCTTGATTCACTTTATTCCAGCCTGATTCACAATTATTCCTTTACAGAACAGCT
TGTATTTGGCATAGCTGTAAAAGAAATCCAGTCTCTTCTAAATAAGGTTCTCTTTCAATTGGAAATTCCA
TCTTTGCAGTTAAAACATTTGTAAACATAACACAATTTAGATAGAGCTGAACGACTTTGCAAGACTGCTA
TTTTTGTAATGGAAGAGGCT
>CUFF.108177.1 gene=CUFF.108177
GAAAGACCATCTCCTTAGCTCTCCAGAATCTCTTAGGTTTAAGTCTTTTTGTTTGGGAGTATTGTTGAAG
ATGTACATTTTATTCTAGTAATCCCTATATGATGAAGAGCCTAGTAACTTTTGTGATCATGTATTTCCCC
TTGTAACTTCTGTTTCCTGTGAGTGCTTCTCAATTTATCCTTTAATAGAGACCCCAAACAAGATGTTTCT
GTGGGAAATCCTATTCCTTTGTAAACTTTCTGCCTGCTGTAGTACATCAACCTTAGATTATTGACTTAAA
AATTTCAACATATAACCTTTCTCTTTTAAGTTTTCCTAAAAGCCGATATGGGAGGTTGATATGGGATTTT
ATGCCA
>CUFF.108178.1 gene=CUFF.108178
ttgcaaatttaaccactatgccactgggctggcccAACATTTTTGATGGAGCTTTGAGACCTTTAGTAGG
GAGGAATTGGATGCTAGTTACAGGTCCAACAAACTGTGGTTAGGAATAAGCAATAGTATCTTTTAGCAGG
AGTTTTACTGTTTGCACTAAAGTACAATTTGACCTCTCTCTCAAACTCTCTCCCTTCCCCCACCCTTTGC
ACTTTTACTTGCAATAAGTAGGAAATATGTTGAAAA
>CUFF.108181.1 gene=CUFF.108181
ATGCTGATAATTTCCCTAAGTCCTTCTAGACAAAGAGATTGTTACTGAAATGTCCATTTGGAGCTCATAG
GTATTCATCTA
>CUFF.108219.1 gene=CUFF.108219
AGCCTGCTACTAGAAAGAATGGCCTCCTTAGGTCCTCACCTGTAAGAGCTCAGATCTCTCATCATCATCT
GTTCAAATCATTCATTCCTCTACTCCAGCTTGTCTGCAGAACACCCCTTCCTACCCGCTGGCAAGCAGAA
CGTCTTTACACCCACCTCCCCTAAGCTACGTACCTGCAGAGGGCTTGCACCCTCTCAGATTCCTTCCTCA
CTCT
>CUFF.108222.1 gene=CUFF.108222
CATTATAAAAATGAAGGGTTTGGGCAGAGAAGAATAGATTCATAGTCTTGGGCATATTTAATTATTACCT
TGACTTGTAAATAACCCTGTGGTGAAAAATTGCTGTTTTAGAAAGATGCTTATTTCAGAATTCCCTTCCA
TAAAGCAACAAAGACGATTATATAAACCTCAGTCCTCACTTGAGAATTGATATAGCGTGAAAGGTAGTGT
TGCCTATGCCTTTCCTTATATTGATCAGTATTTTCATTCAGCAAATGGATCAAATTGTGACCACATTGGT
TTCTCTTAACATTAGCTCTTTTTTTGGTATAGGCAGAAAACACATAAAGGCAAGCTAGTTATTTTTGAAA
CTGAAATGTGATA
>CUFF.108262.1 gene=CUFF.108262
TTTTGTCTCTTCAACTCTGTGTGATCTTGTGCACATTCCTGACATGTTACAAACAGCTTGTGTCTCTGAA
TGTGCAGTATCAATTTTCAGTGGTGAAAGCCCCAAAAGGAAACAGATTGATTCTTCCATGCACAAACAGC
TGGGCAATTGTGGATGGAATTAATTGCTGATATATATTGGCTGTGTTTTTCTTCTCTTGTCATTTCCTTT
GCAGCTGTGAAAGTGAAGTTTGACTTGAAAACAGACATTTCCAGCAGTGCGTATCTGAAAAGTATCAAGA
TGGGATTCTTCAAACCTCATATCCAACTGCTACCTTTGAGTTGTTCAGCTTAGGGGTGAGATAGGAAAGA
ACAAGGGGTGGAGCAAGGGATTCATAATAACATATATGGTTGAAAAAAATAATTGTCAGGCACTTCGACA
ATGAAAGGAGTATTTTGGAGGGGGTTAAGTTATATGGCAAGAGTGACTTCATTAGTCCAACAAGAGGCTA
GGTCAGTCAGCAGCCCCTCCCTAGGATCCTGAAAGAGGGTGTTCTAGGTGGTCCTCTCTCAAAATATTGA
AATGTTCAATACTCCAGACTGATTTGTTGTTCCAGTGTGAGGGAGTAGCAGTTGGTGAGGGTAATGTGAC
AACCTGTATCATTAAAAATAATATTTTCCTGGTCGTTCCCACCTTTTCCAATTGTTTGTTTTAAATTCTA
TGTAAATAACTATATAGCTTATTTTTTACATGCTTGGGTGTTTTACTGAGAAACCTGTTTTTTATTTCAT
GAGTTATAGGAGTTTAAGTAAAAGTAACTGTTGGTTGTGTCTCTGAATGTGCATATACAGAAAGTACTAT
TGATTAAAATCACTTTGAACAGTAATCGGGGGTTTGGTAACAGTTTCAATAACTGGTAAATTATTTTAGA
CACTATTGAAGATTTTTAGATGGTAGGTATTCATCCTATCGAGTATCTTGTTTGGAAATCAGAAATTTTT
TTAAAAATCAAAACTCTTATTAAATTATTTGgaaaagtgggtgatttcagattaaagagcttcttccagg
caaatgaaaacaggattgaaacaaaaaaacaacccactaactggg
>CUFF.108263.1 gene=CUFF.108263
TTTCTCTTTTCTCTAACATTCATAACAATAATTAATCACAAGTCATTTTACGTACTGACAGCACAAGTTA
TTTTACGTACTGCATGTTTGAAAATAGAATATAACAAAATGGCATTTTATAAGATTTAAATGAAACAAAT
ATTTGAAATAAAATTGGAGTTGGCAGGCAGGGAGAGAGGGGTATAGAATACTTCTTGAATTGCACATGAG
CCCATACTATAGTTGTTAAGATCTGACACGCAGTAGAGAGTATTTTTATTTAAAATCCACAAAACTGATG
GGGAGAGGGAAGAAGAAATTTGATTGCTTGAGAGTTATCCTAGAAGATTGGATCTGTAAATTTACGTAAA
TCCCTGAGACAGGCAGGTGTATATGAGTGCCAGATAATGTCTGAACTAACCAAGAAATACTTGCTTTTCT
GCATGACTGTGGTGAAAGCTGTTGGGAACCAACAGCTTTCACATTTATAAGGATTTTTTTATAGGGGTCT
TACTACACATTGGGCAGGCAGCTGTTTAGTCCAAAAATTATTGGCTGGATTTAACGTACTGGGGGCATGT
GGATTTCTAAGAATGTCACACCTTGTCTATGCCAGTAAATCAGTGTCTATTCTTGATACTAAATCTGATG
TCATCGGCAAATTTTCCTCTTTATTGGAAGGATGATATTGAGAGGGGATAATATTTTTTCGTGCATTTTG
CTCTCTCTGTGATTGGGATGTTT
>CUFF.108264.1 gene=CUFF.108264
caggatctgaaccagcgaaccccgggccaccgagaagcagaacgtgtgaacttaaccactgtgccactgg
gccggccccAAAAAATCACTTTTAAAATGACTCAACAATTTTATATCAACAACCTCCTCACTGGAAGTGT
CTCTGTTAATGCCACCCCAGGCTCTAGTTAGACTATCGTGAGTTTAAGTGGCTTTATTTAAATAACTCAG
AAAAACCTTTTCTTTCCTTAGTCAACCTTATAGGTGTGGAGGTTCCTGCCCTTAGACATTTCAAGGTAGT
CTGAATGTCCCACAAAGCTGAAGCTTGCCAAGCAAAGCTCATCCCTATGATGATTTGAGTCACTCACTAA
TACTTATACCATATTTCTAGAAGTTAGTGTCACTATCAGCCAAAGATTAAACTTTTCCTTTCCACCTCCC
CCCAATATATCCTTGATCAGATGATGTTTGTTAAGGAAAAAGCTTTTTTTTTTTTTTTTTTGCTTCTGTG
CTTTGTTTTCAGTCTACCACATGTTTGAGATGCCTTGTATTTCTTTAACAAATCACACTTCGTGCTTTCA
CAGCACTTTAGTTAGAAACAACTTCTCATTGTGCTGGTTTGAGTTCTGGCACTTGAGAGCATCTTCATTC
TGAAGCTTATGGAATGTTGCTCTTGTATCTGGAGCAGAGAGCTTATCTTCTCTTTGTTGATTAAGCTGCA
GCCCCTATTGGTGCCCAAAATGAGGTTCCCATCCAAGTTACATTTGAGAATGTATGGGCATTAGGAGTAC
ATGAACTGTTATGCAACAGAAGGGGAATGGGGAGGTCCTTAGAACCATGAATTCAATTATGGAAATACCT
AGTTTCATATA
>CUFF.108267.1 gene=CUFF.108267
GAGAACATCTGTGAATGCAGGTTTTTTAATAGCACGTATGTATTTACTCTTCACTTTTTATTCTGCACAG
GTTTTTTTCCACGTAGTCTTTGTCTTCCTCTAAGAGATGGTTAATAAAATGTGTTGTTTTTGGAAGCATT
ATGCCATGGTAGAGTCAAAACCTCATATTGTTTTTCCACTTCAGGTTGGCAACCTTCAGATACAGGCAAG
CTTACTAGTTTGGTTAATTTTTGTTTTAAATGGGGATCATGCCTAATCTTTAGACCTAATGATTTACTGA
ATTTCAGTCTCAGCTTCATTAGGCTTAACTCACCAATCATTGTAGGTTATGTTGTATATTTTTTTTATCC
ATAAAAAAACCCATTTTGAAGATTAACCATATTTCATTTATCCTTAACCTTGCCTTTTCTATAGTTGCTT
CCTCTTTAAATCCTGTATTACCTGTTTTAACAAATAACTGTCTATCAAATATTAAGTAGGCAAAGGGCAT
Tattcatttaccattcataatattttttgaacttgccctgtgctaggtcctgagggtctcggccctccac
ttgctcacagcacgtgtgagagctgtaccagtgaacagacaacagtgagtctgtgtaatgagtgctttgt
tggagataagccagagggctgtggaaCTTGAGGCTTTAAACTTCAAGGTGGAGGCTTCTAGGAGTCTCCT
TCACAAATTCATCCTTGCTAGGGAGGCAAAACTAGGATATTCCTAAATGGGAAATTACAGACTGTAGCCA
GAGATGCCCGCAGACGAGAGTTGCATTTCACCAACTTGGTGAGGCTCTCATTATCTTCTGAAGCATGAAC
ACCATGGTCAGCATTTTTATCAAGGAGTTATAAATTTTATATTATTACTTCTGAGAAGAATTAATTTGGG
GGAGTGGAAGCCATGGGAGAGTAAGGGCTATCTTGCACTCGTACGGTTCTAGGGCCACCTCTGACTTAGG
TTTCATGACTCCAGGGTGGCAGACTGTTTCATGAAGATAACTCCTACCTAGAACTCACACACAGCTTGCC
GCCTCAGCTTTGGTTTCTTTTTTGTCCAGGCCTTTTCTTTCCTCTTGAGTTTTGCTCCCTCAGCTAAATC
TCTTGTACTATTTGGTTGCTGCACAACTATCTGGGTTTTCTTTAATCCAGAGCCTCCGCACACTGTGTGT
GAAATTAGCCTATTATGAAAATCGCTTGTGATGAAAAATCACCTCTACTTTTTATCTTCATTGCCactag
ttgtgtgaccttctttgcttaacctctttgagtctcggtattctcatccataaaaggggtgtaatagtac
tgcctgatagggttgttgaaaggtggtacatgggacaagtatgtaaagcacagagcagcgtgAAGTATTC
CAGCAGTGCACTAACTGCTTAGCAGCAGTCACTTCTCTGAGGACACAAAAGTTTGCACACAGTTGGCTTT
TAATCTCAGTTTAATATTTCATGCATTTTAGTATGCCCTATGATCATCTCCCTGCTCCCCATTTGTCTAG
CAGTTTGCTTTCCTTTTTGGTGAGTGTTCAGACTTATTTATTTATTTTTTTGCTACTTTGATCATAAC
>CUFF.108268.1 gene=CUFF.108268
CAACTAAAGATATTTTGTCTCATGTTTTGAAAAAGCAAAAATTTTAAAACGTCTGCATAATTCCATACCC
TTAGATGGAGCAGATCAAAGCAAAAGTAATGTTTTTAACAAGAAATTGCATGTGTCATGAACATTT
>CUFF.108270.1 gene=CUFF.108270
CCATGGGCAGGCAGAACTGGAGGGGTTGAGGAATGAAAGTGAAGATGGGGAGAAAATTTCTAAACATGTC
TCTAGCCCTGTCTTAGAAAGAGCTTATGATGGTATTGGGGGACTTGAAGCTTTAGTTTTAGAAGATGAGA
TGTGGTTCTTGTCATGGATAGGCAGCACGTGTTCTAGAGCTTGATCTTGGAGAAGTAAGATTGTTAGTCC
TGTAAGTTATGTGATTTGTCAGCTTGGCCACCTATCGTATAGCAGTGTTCAAAGCCAAGTACTTGAATTT
TTTTTGGATGAGAATACTTA
>CUFF.108271.1 gene=CUFF.108271
AGGTATTACTTCTCttttttaatatattttttaaaGTGATAGCCATTTATTGCATCCTAACTTTTTCTGT
AGTATTAGAAAAGCACCTCTTCTTTTTCCATCTCCTATTTGTAGGATTGCACAACCTTTCAGTTAAACGA
AACCAAAGTTCTCACTTGCTCATAGTGTTCCACCCCCTTGAAATAAGCCACAAAGCTCCCTGTGGGTGTG
CCGGCCTCTCACTGCTGCTGCATTTACTTGATCCTTCTTATCTCCTGTCACTCTTGGCTCTTTACTTGTC
TCTTCATCTGCTTCCTTAGCTCCTCCTTTTCCTCTTCCACACAGTTTTTGTACTGCTCTAGTCACCTCCC
TTCTCAAAGACCCAGAAGCGGTTCTCACGAGTTTGGGTTTTTTTTTTTTTCCTTTTCCCTAAATATTCTG
AGGAAGTTACTTATACATTGTCCAAAGATAATGTTTCATTGAGGGATT
>CUFF.108272.1 gene=CUFF.108272
AGTGCAGATGGGGTCTGGTTATTGTGTAGTCATATAACTTTAGATATGAATTGAGTCATATAGATCGGCA
TGTAGGCCAGGATGCCTTGGGCTTCTCTCCCTGAGGCAGCCTTGATCCACATCATAGGCGCACTGAATGC
TTACTGGTTTATCAAGTACATCTTGACTTGTGTGTCATGGCAAAGGGAAACACTTGTTGAATGTGCAACA
TCCTTTATCCAGTTCCTGTAGGAAGGCATTAATGAACGCTTAGAAGAATGAACAGATTTGATTAATGTTG
TAAATCATCTGCAAAAAGGTTGAAATACCTCTTGGGTTTTTTTTCGGCTTTCATTTCTGGAGGTGTAGCA
AAGGTAATGACTGTTAAGCTTGAGCTTGAAGAAAGTAATTTGCTCCTGGCAGAAGGCCTTTCCAAAATCC
TTTGTGTAGTTTCCAGCCACGTGTTTGAAAAATATACTAGTAAATGTATATTATCTTATTGCTTCCCACT
TCCAGTTTTTGGTTTTTTTTTTAACTTAAAAGCAGCTCCAAAGGTACTAGTTTGGATCTTCTTTCTCCCC
TCACGCTCCCCTTTTTATTTAAAACATCACATCATTTATTATATTGGACCAGCAGGAATCGGTTTAAAGG
GGTTATGAGCTGTTTTAGATTAATAACTTGGCAACTTGGAAATAGCCCACAGGAGTCACAGTCCTGCTTA
TCTTGGAGTAAGTTTTAAAAACTCAGCCATTGAGAATTGTTTCTGTAAGCTGCCAAATTGAAAGTTGGAG
TGAAGAAAAACTTTTCACTGATCCACACACCCCAAAATTCTTGTCAGTATGCTTTATGGGGATTTTGTTG
TTAGAAGGATGGCATAGTCTGTAGGATA
>CUFF.108279.1 gene=CUFF.108279
tatttgacattcACAGAGCCTGAACTCTCTGCTAGGACAAAATACAGTTGTGTCTCTCACTATATTAGTG
TCCATTATTTCCAGAGACTCACTATACAATATGAAAGGTGAAAAGAAGGTAAGCCAGCTGAGCTGTTTGA
TTTAGAAGGATGAAGCCACAGTGTTCCAGATGGCGAGCCTCCTCCAGCAGAGCCACAAACTACAGCCAAA
GTAGATGCAGGTAATGCTATGGCCTCCTGATAGTGTAAGTAGTAGACAGAGGCTTATGGATTGACTTATT
CAATGACACTCACATTGTATTTTTCTTTGACTGCTAGTTGGTCTTGGGGAAGCCTAAGTGAGAGGATTGA
CCAGAGTCAAGCCTTCCTTTGGGAACATAGAACAAGAGCATCTTCAAAAAGTATTTTTGTAAGGGGTGAA
GCAAATTGGTACTGTACTTCACACAAGGTAAACTCTTCCTAGAGTTCACGTGAATGCTGAAATAGCAGGT
GAAATCCAGGTGCTTGTAGAGGAATGAGGAATATCCATTTGCATGGAGACCTACCATAACAAATGGACTG
GCTAATGAAGGATTAACTATTTGCTTTTTCTTTTGTGTTGCTTTGTTGTCTTTATCTGCATAGTATAATC
ATCCATGTAAATTTTTAGTCTGAGATACATTCTTCAGTAGACTCatcataaagtgttagcattgtatgaa
atcttcaagggcatctagttcagtgccctcatttgcagttggagaaatgaaagcctagagtgagtgagta
acttggtcaaaatcatgctgtgacttagaatcagagttagaacttgaagtagaacccagttctgcttact
cctggATTTTTACTATTGAGAATACAAACCTATCCTTTATATATTTGAAAGTATGAAGTGTACCCACAAA
AATTTTCAAAGTGATAAGCAATTTTAGTAAGTTAGCAAATAAGACTAAATCTTCCTTTTGTTTTTTCTAG
GAATCCTCCCCCCAAGACTTTGCTCTTCAGTAACATCAGAAAGTAGCATTCTCCCAACAGATAGATTTCT
ATATCACACCATCAGATTCTTGTACTGTGAGCTAAAACAGTGTTAGGCAAAAGTAGGATAACATGAATGT
AAAGTTTCTGTACAGTAAAAATCCGGAAAATTATCTTATGACAGGGCAAGGTTGTATAACACTGAAATGT
GTTGGTTTTGAACAGAGATTTCAGGATCTTAACCCAGCAGAGAGAATGTGATAAAAGAAAAAAAAGAATT
CCTGATTATTTGCTGTGCATTAGTGATTACATGCAGTTTTTTGTTTTCATTTTACATAATTATTTAGTTT
TGAACAATGTCTTAACTTTTTTAATGACTATGAGGCCTAATTTA
>CUFF.108277.1 gene=CUFF.108277
TGAATGACAAGGAGAAACCCCCTCTGAATAAATTTTTAAAAGAAGGTCCCAAGAACATTTGGACGTTTTA
AACTAGTGCTATAATTGAAGCAGTTCTGTTTCTTTTATAAACCACACAGTTCCTTTACAAAGAAACAAAT
ATGTGCTCTGTAGTCGAACTGTTCTAGCATTTTATTCTCTCTCAAAGCTTTAGAACAACCTCAGGGTGTT
GTTGCTTTCATCTTACCATCCTAAACATCTTTAACTGCCACTGGAACAATATTAATTACCCGAGCTCCTT
CTTTCCTGGGGATTTTATACTCGGATGTCTGTTTAAGTCTAATATACTAGTAGGTTGCTCATATCAGCTC
AAATTCATTTCTTGACATTGGACAGATAGCTTGGAAATGTTTTTCAGTATCTCATCTCAGTTGAGGTGGA
ATGTTTCATTGATGATACAGAGAAATGACAATTAACATGTTCCGTAGGAGAGAGGATTCCAACGTAAGCA
TTTTTTCCTGAGCGGCAACTTTAGCTTTGATAGAATGGAAAGGGTACTGGCCTGAAGTCAGGAGATAAGT
ATTctatgtgaccttaggtagtggccttaggcacctct
>CUFF.108278.1 gene=CUFF.108278
TGCCATGGAAACAACTTTCAGAAATGGGAAACTAAAGATCATCCATACAAGTATGAATTCCTTAAGAGCC
AAGGCTGGTTTTGTCATTCTTGCTACAACCTGTTTCTTCTGAAGAGTACAACCAACACAGGTTTTTTATT
TGGGGACATTAAGATTAAAGGTTATTCTCTGGACTCTCAAAAATACTTGTCATCCATAGGCTTACTGACA
CTTCAAGGCTCTTTGAATATGGGTGTATTATAAAGGCCTGGTCAAAGGGTTAGTTTGTGCTGGAAATGTG
AAGTGAAGGGAATAAAATTGGGGCTTGGGAACATTTATATTTTTTAGATAGTTACTTCCTGTTCGGTTAA
GGATAGTCCTGTAACTTTGCTGTTAGCTGAGGAGATAGTCCTGTAAGCTTGACAGATCACAGCTGTATCC
TATACTTTGTGTGAAAATGTATTTGCTTTTCCTCTTGTTCATTTAATTTTCCTAATTTCCTAATATATTA
AAGTTTATTTCAGTGTTTCATGGAGCAAGATGTTGGCTATTTGCCCAGATGAGAATATGAAC
>CUFF.108280.1 gene=CUFF.108280
TAAAGGCAGTGCTCTGTCTCCTTCCTTCAGGAAACACCTTTTTTCTGTGTGATGCAGTCAGTTTTTGTCA
TTTCCACTCATGTGAACTAAGAAGTCATCCTTTTCCTGTGAAAAGGAAATTTCCCAGCTGTTCATAAATT
GTGGAGCCTGCTGTGGGAGAGGGCAAAATCTCGGAAAGAGTTGTTTCTCTCTCTTCCATGTGTCCTTTTA
TTGCTTTTTCCGTACAGCTGATCTTTTCATTTCTAATGTATATTGACAAGATGGTGACTTTCTGTTTGAG
AGTTAGCTCTGTTTTTGTGTATCAGACCCATGGTGATAGTACTTTGTGAGGACTGTGGCAACACTGCTGT
GCTTTCCTTCGATTGATTTAAAAGGTAAGCTAGGAAAATCGAGAGATTGAAAGGGTACTATTGTGAAAGT
AATTCTATAGTGTTTTCTTGGTTAGAATGCTCACCACTTCCTCTCTTCTCTAAACACACCCATTTGAGCA
TATCACTATTTTCTTTGTTTTGAGCCTCTCTTATTTATGTATGTAGAACTACCCTTTGGAAGCTGTTGAT
TCACCTGAGCACCTCTAATCAGTGTCTAAGTGTCAAGCTTCAGTATCAAAAACCCATTCTAAAGTGCAGC
TATAGGAAGGATCTGCCACACTACTGTTAAATTATCATTGGTCCCAAATATACCATTGCTTTTGCTCATG
GTGCTCCTAGTGCTTAGAACACTCTCTGCTTTTTGCTTGGCTCTTATCCTTTTAAGTTATAATTTATAAA
TCATTTCTAAGTCACATATTAGCTCCATTATGAAATGCTCCCTTTCTACCTCCATTGCCTTGGGCCTGGG
TTAGGTGGCTTG
>CUFF.108281.1 gene=CUFF.108281
TGAAATAATCTAGACTATAAGAACTAGTGATAAGTTAGTGATGAGACATGGATCCTTTTTGGGTGTATGT
GGAAGAAAAACTGAAACTAGATATTCATGAAAAATATATATCGATAAAAATCCTTTCAAGAATATAAAGT
GCAAATATGTTCTTATCATTCCCCTTAAGTGTATCTTCACTTGAGATAACCCACTGGGACAGAATGATTA
TCCCACTGAGGCTAATTCCTACCATGAAACATTTCCTTGACTTAGTTATTTTCTCTTCTGTCTTGAAAAA
G
>CUFF.108284.1 gene=CUFF.108284
gctgcctgcagcagagcgcgcaaacttaaccactccgccatggggccagccccAGTAAGCAGAATTTTTT
AAAACAAACTTGTGCTATGATTATCGTATTATAGAAGCACCCCTATATGCTTCATTTGCTGACACATGAC
TTTTCTCTTCCCACTTTGTGTATTCCAAATGCCCAAGCAGGAGGCAGAAATGGCACGCTTGATAATCTCC
TCTGCAGGGATGATATTTTGACTAGGGCAAGGGATGGGGTAGGTGCCATTGGGGCTTGTAAGTAGATCTC
ACCTTCCCACTGAGAAAATGGTCTTGTACCCCAAGTGAGCCTTCTTACTTTGGATTAGTAGGCTTGGGAG
AGCATGGAGGAATCTATTTCTAGGGATTCTTTATTTTTATCCTCCCTTTCTTCAGAGA
>CUFF.108285.1 gene=CUFF.108285
TTCTACAACATAACTAATAATACCTACCTTCAGATTGGGGCGTCTCCTAATGATTTTGCTGGTTTTCTTC
TCATTGAGAACCAAAGCATCTTGATTTTGGATTATTTGATTTTTCCCAAACGTATACTTGAAGTAATGGC
ACCTAACGCCTTCTTGCTAATTTGAGCTCCAGTGTGACTTTTTGGACCTAAGATTTAAAAAGTAATACAA
TAAGCAGAAtttttttcccaa
>CUFF.108287.1 gene=CUFF.108287
GAATGGGAGATGGACAAATCAGAGTTTTCGTCTAGTCAAGACTGAGTTGATTGATAGAAGTATTGAATTT
GGAACCACTAGCATAAATTTAAAATCCCAGATGCCTACATCCAGCCCCTATTGAGTGAAACTTGATGAAG
TTAGTTTATAGCCCACCTTCCCTCAGAAGTACACTCACCATGCATCTAGAGCAAATAGGGAACTCTCTCA
ATTGATCTTATGCAGCCCCCAAAGGGACTATTTGGACAGTGGCTGTGTTAGGGGGAGGATGACATTATAA
TTAGATTATTTTGGTTCTTTCCAGACCCATGTCTTTATTAGAAAGTTGTTTGGATTCCTGTGGTCAGTGG
TATAAGGAAACACTAGGTTATTAACAGTTTCCAATGATTTCCTCAAGAGTTCCTTTGCTTGCAAAATCTT
TTGATGGCTTTGTTGATAAGGGGTGGGGTAAGGGTAGTGACTCAGTGACATAGATTCTTAGGAAATCTGT
GATACTCGCATGTTCTTCCCTCACACCCCCAATTCTCCCCTTCTATGCCCCATTCCACCTCACACTTCTC
TAACTGGATACTATGTGGCAGTTAACTTTTCTCTGTATTGAATATATTGCAGGGCTGTTACGTATCCAAA
AATAACTGCTGGTAATTTTCCCTAATAGTTGCTTTGGAAAATTCTCCTTCCTTTGAAAAGATGCAGGGAA
ACATTTTTACTTAACCAGGAGGTGTTTTTGCTTTTCACCACTAGGTCTTTTTTCACTCTGTTCATAGATT
AGAGACAGATGTCTTAAACTTGCAAAATATTGTTATTTTTTAATTGTGGACTATACTTTTACCAAGCACA
TTTTTGGGACATACTATTGGAACATGCTTAAAGCATTTAGGATATTCACTTTGAAGAGAAAAGATGCATA
CTAAAAACTTATTATGGTGGATATTACAACACATGATATAGATACTGAGAA
>CUFF.108289.1 gene=CUFF.108289
GGAACACTTCTTGTAAATCCATGCTAACCACCATGAAATCTTTTGGCCTAGCTAAACATGCAGACTAATA
TAGTGCCTATGATAGCATATATGAGCTTATGACCTGAAGACTGTTGAATTGCAAACAGATTTTTCTAAGT
TAATAAAGACATTAATCCAAAATCATATCACAGTTCCAGTTGTTCTTAATGAGATGACCAGCTGTGTAAC
TATCTCCCTCCCTCAGTTCCAAGGTTTAGCCTTGGAGGGGAAGCCTTAATCCTTGAGCTGACATAGTTCA
CAAAGAGTTCTGATGAGCCTCAAATATATGTAATTTAGTTCCATGAATAAACTGCATACCAGAGTTACTC
ACTTCCATTTTGTATTTGCAGACTGTTCGTTCCTGGATTGAATGGTATATTTTCTAATCACTTTGTTCCT
TTAATGATCAATTTTAGGCCTGTACAGTAATATTTATAAAAAGCA
>CUFF.108294.1 gene=CUFF.108294
TGGTTTAGAAAATGAAAGAAGCACATGAGAGTAACTATGCAAACACAATAGGAAAGATAGAGCTTTTACT
TTTGTTGGTGAGCAAATACAGCTTCCCAGTAGTACAGTAAATACAATCCAGATGGCTGAAAGCAAAAGAT
CATAGCAGAAAGGGGAAAAATAAAGTCAACAATTTACCACAGTGATCTTTCTACATTTTCACTTTCACTG
TAGTAATAGAAAGGATGCTCTTAGATTCACTTTGAAGTAGGTGAATTTAAATAATGCCAGTTTCTGCTTG
GGCTTAGTGCGAGTGTTTCTTTTTTGTGGCAAATTATAATGGGATATGAAATAACTTTTTGCTTTTCCAT
GGGCATTACTGGATGTATCATCTTTTTGGTTATTACTATTAGAAACTATCTGTCAGGATTCTATAAGGTC
ACTGTTGGGTATTTAGATAGATTTTATGTCGGTGTTTCTAGTAATACTCTATTAGAATCTAGTGCATGTG
TTCTAATACCTGACTATTCTTTTTCTATGTATAAACTTAAAGTTTACATCATAAGATGTACTTGAATTAT
TCATTTGTTTTTATAGCCTGCTTTTTTTGGTTTTGTTTTGTTCTTGGCTTAAAAAAAAAGCACTTAGTAA
TTGGAAGCTTCATTGACCATCAGCAGTCTAATCTTTACTGGGAACTTAATAGAACCACTGATTCCTTTTC
TTTGAGCATTATTGTTTTCATTGATCATAGAAGTAAGAGTGGGTGAGATCCCCCTGGAACAGAAATTTTA
AATTCTAATttatacactggtgatgagactgttaagttcaactttcatggaaggcagtttgtcgatattt
ctcagaggttaaatgtgcctaccccttgacccatcaattacatttctaggtatttaccttaaattttact
tcca
>CUFF.108300.1 gene=CUFF.108300
TGAAATACTGTAATAATCCAGGATAATTTATCCCTTTTTTCATTTGTTTTATGGAGTTTGTATTGAAGCA
GCTGTGAGATCCAGTGTGGTTCTGAAATAATACAGTAAGCCATGAGGTTTGTCCATAGGTCACAAGTGCT
GACTATTGAGAGGAAGTATTTGTCTTTGTAAAAACAATGGAATGAAATTTTCACCAGGTT
>CUFF.108303.1 gene=CUFF.108303
ACTGCAGTCTTAACCAGTGGAGTCTTACTGTAAAGCACTCCCTGGCCTGAAAGCATCGATTCAGGGCACA
GGAAGGTAGCTGTTTGCTTTCTTTGAGTACTTTTCCCTGCACACATAGCTTGAAATAGAGTACTGATGAT
ACCTCCACCAGGACTTTGTTCCTGATGGT
>CUFF.108305.1 gene=CUFF.108305
AAAGGAAACTTATGACTATATAATTGAGACTTTATAGTTTGAGTATATGCTATGGGAAACCTTATACAag
aatttatcattttgtattattatgtcttctcgcctattagaccactggctccttcacagtaagaaccata
tatttttatctttgtgtttccagaactttatgcttgattgatgtttattatttttgagagtgaatcaaCT
AGGAGCCTAGAAATTTCCACACTGAGTCAGACAAGCATTTCGTATGTGTTCTACGTTTTAGTCTAGTATA
GATGCTGCACTCTATAACATGAGCTTCAAAACATTAAAACTCTTCACAGAACATACCTAGTCCATAAGTA
ACACTAATGAAATTTTTTTTGTGTGTGTGTGTGTGTGTATACATATATATAAGTTATTTTATTGAGGTCA
TATCAGCTTATAACATTGTATAAATTTCAGTTGTACGTGATTATATTTAGTTTCTGTGTAGACTGCATTG
TGTTCACCACCAATGATCCAGTTTTATCTACTAATTAAATTTTTATTCTAGGGATAGCTAGTGATGTTAT
GGGGAAGGAAACAAATATACTCCTTCACAACACGTAATAATGTGTCAGAAGATTAGGTAAGGGAGGCTTC
AGATTTTTTCCCATGAAGTTAAAAAATAATGACCTTTTAATTCAAAATGGAAAACTGTTGTTATTTATAC
TTTGGAACTAAGTAACTTTACAGTCTTATCAAATGCTGTTTCTAAAAATGC
>CUFF.108306.1 gene=CUFF.108306
GGAGGACACAGTAATTTTGTTTGCATTTGAATTGCTTGCTGGAGACCTTGGTCTGTGTGGTTGTTGGGCC
AGTCCAATTTTCAGTCAATCTGCCTGTAAAGACAGGTAGACTTCTTTTCCTGCCCTTCTTCCTTTCTCTC
TTTTGTAGTTGTAACTTTACTTGAGGTTCTCTTAGCCTTTAAATCCAGATTAGTTGTGTTTTTCCTGAAA
TAATTTTAAGCATTAAAAAATAGGATTAATATATCTGTCAACCTTTTTTTGATATTTTAAAACTGTATAA
TAGAAGCTTTTCAAATCTGCACATGTATATTTTTGAGAGAATATTTCAGCTGTATCTGAATTAATGTTCC
TAGAGAAAACTATAACATTATCATGTAAAGTAATTGATCACCTCTTCAGTTTTTCCTAACAACCCTATTT
TTAAAGTACAGCTAGCTAGTCTTTTCTTACGACTTTCTACCTTTACTATGTAAGTTGCGTTTGAATGTTT
CTAGATATTTCACTTGCCCATTGCTGTTACTCCATTTTTATGGTTAACT
>CUFF.108308.1 gene=CUFF.108308
ctgctGGATTATGAGTAAGATAGGATGTTCACATGCATAGCACATTTCCACAGATGTGCTCAGAATTATG
GGCAATTTCATTGCTCTTTCTCTGTCATAATAAGAAATGCAAGTAAATGAGAGTTATGTTACTATAAAGA
TAACTTTGGGTCTGCTCCATTTTATATATAATCATGCATTGCTTAACGACGGGAATATGTTCTGAGAAAT
GCATCGTTAGATGATTTCATCATTTTGCGAACATCATGGAGTGTACtgaagggaaagaaaatttgccacc
ccatataaaatgtgtctcttgaacatgaggattattttTAAGAAACAGAAGACTCAAATTTTTCTT
>CUFF.108315.1 gene=CUFF.108315
AAGCTTAACCAGCCATGTTTCAGGTTTTGGAACATGTAACGTAGAAATGTAACCTCCTACCAGAGAAGAA
ATAGCTCTCTTACCATTTACTACCAAACCATACCATGAGACAATGTTTTATTTTCAGTTGTATTTAGAAG
ACCATGTTTCTGTTAGCTTTGGCTTGCTGTTTGCTGAATAACTAAAAATGGCATATTTAATGCCAAGTAG
TATTTATGACTAGACCATCAAACCGCAAATGGAATTGAGGAGAGATTTTTTCATACTGAAATATAAAATA
AACATTTTTTCCTTACTGTTATGTTAGATACTACGAGATCTTTAAACTTGTGGAACTTAAGGTAATTATC
TCATCCATATGATTTTCTTTCTTCAGTGGATCCATCCACTCAGCACCTCCTTGCTGCTAATCACTCTTCT
TCATTGATATTCCCTTTCCACTTCCATCCCCAACCTCACTCCATCAACATCCCATATTTTGAAGAAATAC
AGCTAGCAGGGAGTAGACTTACTAGAACCATCTTTATTCTGAGGGATACTGCTTGGTTGAGGAAGCCTAA
AATGAAAACCAACTCCACCACAAAGGAACTGCTCAGCAACGGAAGTGGGATCAAAAGCTTTAAAGCCGAG
CTAGACTAGCTGACTAAAGAGAATTTGCACTTGTGGAGCTCTCTCTTACCTGTAGTGGGACCTGCTCTCT
TACCACTAGGGATAGCATGAATCCTTTTAGACTagtggttctcagacttgagcatgcattggaagcacca
ggtgggcttgctaaaccatggattgattactgggccccacccgcacactttctgattcattaggtctaga
gtaaggcccaataatttgcatttctaacaaatttccaggtgatgctgctgctgctgctagtctgatatca
attttgagaaccactgTATCTTTTAGACTAGGAAATCTTTTTGAATCTTCTCTTTTTCTTTCTGTCCTTT
TCTGCTGTCATGCCACCGTCTCCATCAAAGCCTGCCATCTACTGCAGATTGTCCCAGAAGCCTTCTTTGC
TTATTAACTTTTCCTACTTTTTTAAGTAGGAAACTATCTGCAGTGAGACAGCATTGTACAGTAGAGTCCA
TTTTTATTATTATAACTGGACAGTACTTTTACCAGTCTTGGAATTCTTTATACTTTCTCCAAGTTTTGAT
ATTTCTCATGTCAGCATCCCCTTTCATAGTTTAGAAAGTACATGTTCCTTTTAAAGTTGCCATGTTTCAA
TTTTTAAATAGATGCTTCCCACTCTCTGGGGTACAGTCATATATGTGATCTTCTAAATTCATTTTGGCAT
TTTAAAGCAGGAGGAGAGTGTTTCATAGAAGGGTGTGTAGATCATTGCCC
>CUFF.108317.1 gene=CUFF.108317
aggttcataatgcccactagcgtaacaaagactgagaagtattgcCAAGTGCTGGGTTTACCTTTAAGAA
AAAAACTTAGTGTATCTCAAATTAAATATGTCACATAGACCAGGGAAATCTATCAATCTCTTTAGTAAAA
TCTATTAATATCCCATGGAACTCTTGTTTCTTAGAACACACTTGGGGGGAACAGTGCCCTTAAGTAATGT
TTTAGCAGGTCTCAGAATTTATTTTTGTGATTGCTCtttttttaaaaaaaatctaaattaaaattatatt
tGGCAGTTACAGGTATCTTGGCCTGGGGGATATAGTGCTTGTGTTTAAAAATTTTGTGTTAAAATCAGTA
TTATAAGGCAGTTTTACATAGGAATGTTCATTTCAATGGGTTATGTCTTTAAATTGATATTACTGTTATC
TTTTGGGGG
>CUFF.108318.1 gene=CUFF.108318
TCATGCATTTTGTAAATAAATAGCAGGGACAATAAATTCATTGTACTGTACTATTTGTTTTTCATTTCTA
TTTTGAGTTCCTGGGGTCATAACTTGCTTCCCCCTTAATCTCTATGAACAAGAAAGATACTGAGGTGCAC
ATGGGTTAAACCTAATAACTGTAGGCAGCTAACTTTCTATGTAGAATGAACTCTAACTAATACTCTATTT
AAGGTAAGAAGGTAGATAGGCCACTTAGCACAAATGAAAAGGAACTGAAACATCATAGATAGGGATTAGA
CCTGAAGAACTAATATGGATCCTTTTTAACCTCAAGATTAACCCTGTATAAGTGTAATACATTGTCATTT
TCATATTAGAAACCTCATACCCCAGCGTAGCATTTCTCACGGTGTGTTCTGTAGATCATTAAGTTTAAGA
GATTTCCT
>CUFF.108319.1 gene=CUFF.108319
CTTGGGATTCATTCACCTGGCAGATCACTTGTGATAATCAGATGATCCCATTTCTGGGGAATGGGATTTC
ATAGCAGGAGCAGTGTTCTTGATGTATAGTTACttaa
>CUFF.108320.1 gene=CUFF.108320
TGACTAGGTGGTGTGGATTCAGTTTTCGCAGTTCTACCATTATTACCCTGTATGACCTTAGGAAATTATA
GAATCTGGGAGAATCATTGTCTTTCTACTTCTCTGGCTTTCCTTCATGATTTAATAAGATCATGATGAGT
TTGAAAACACTTTTGTGCAAACTCGTATGCTGTCTGCATGTTGTTACTGTTTTTGTACTGTTAGTTATTT
TCTCTTCTTCGGAAGTATTGCTTACCTGAAACTTTATTGAGAGGAAAAAATGCGTACCTGAGAATACCCA
CATGATTAAGGGAAGTTAGAGCTAAATGGCCAATTTAAGTAGGGCTAATTTGGCTCTCGTCCTTAGGCTT
TATAAAAGAGACACTGGCAGCCTTGTGGGTGAAAAGAATGTGGACCTAATTGCTTATTTCATTTAATCAT
TCATCCTTTAACCCCTTTTAAAATTTGACTTTTGTAGGTTGGTTATATAATGCACGAGTGTGCAAGCACA
CACATGGTGTATCTCTTTAAGTGAAAAGCCCTATTGAATGGCTATTTTTAAAAGATTTTGATATATTCAT
AGTAATAAACCTGGTTTGCATTTCTTTGAGGCTCATGGTCTTCAGCTTCTGACCAAGTTAGTAAAGGGTT
GCTATAACTACCAGATGGCAGTCTTTCTTAATCCAGTGTTAGATGCCAACAGACTAATACAGAATAAATG
TAAGCAGAATTCAAGCACAGAATTTGAAGTATTAAACTGCTCATCTAATAAATTTTGCCTAAAGAGGATA
AGTTGAATATATT
>CUFF.108321.1 gene=CUFF.108321
AGATAGAATAAGTGTGTTGAGCTGGATAAGTCTTATATAATCCTAGGTCATCTCTTAATGGCTGTGTCCT
TGACATTGTTGCTTTAAGAATGAGAGCAAGGGGGAAACAGTCCATGTGTTGGCATGCTAATCTGCAAATT
ATAGAGTAGATGTAATAATCACAACTCATTAAGTGCTCTCGAAGGCTGGATACTGCATTTGCTCACTGCT
ACCTTCACTTAGGCTCAAGCAAGTGTTGGTAACTCTGGAAAGACAAGGAGAGACGAGGAAGAACAGAGTT
CAAGGAGTGAAACTAGACTGGATGTGGCCTGCAGGGAGATTTGGGCAAGGTCAGCCTGCAAAGCCCTTTT
ATACATATGCATGCACATTATATTTATAATACTAAAA
>CUFF.108323.1 gene=CUFF.108323
CCATTTTATTTCAGTATAGTTATTCCATTAATCAGTAAAAATAGTATCTGTGTTTCTAAATTTGTCCCAA
TTATTTAAAAGAAAAATCTCAATTATTAAAGATACTTTTCATCTTTTCCTAGGTATGATACAAACGCATC
ATTTTACATTTTTTTAAAGTTTTATCACAAGAGTTATGCAATTGAAATTTAAATTATGTTTTCATTTACT
TCAGAAGCTAGTATACAGAGTTCATAGTTTACTGATGTTGGTAAACATGTAGTAATCGGAACTAAGGAAA
ACTATTCTAAATGGAAGAAAAACTGTCACTTGGTAACTAAGCTTTACATTATAACGCATGTGACCTGTTG
TTCTTGTTCAGGCATTAACATCAGTTCTGAATTTTAGATAGAATGAGGATTAGCTGTGTGGTGTGTTCTG
AATCTATTTAGAAGGAGGGAGTTTTCAATCATACACATATTTCTGATTTGCTATGCCTTTTGAGAAACTT
ACTTTATTTGAAAATTTGAAACATCATTGAAATGTGG
>CUFF.108327.1 gene=CUFF.108327
ggggggcatttttacaggGACGGTTGGAAACTAGACTTTTGGTTATGTATACAGAAGTCGAGATATAATG
ATGTATACCTGGAATTTATATAATGTTATAAACCAGTGTTATAAACTAGCATTACCTCAATAAAAAAAAA
TACAAATGGGTTTCAGGGATGTATTGGATTCAGTAACTTCTAGGTGGGTCCTAAAGTTGATGCACTTTGA
CTCCTATATCTTCTTTAGTCTAGTGTACTTAGAGTCAATATTTGGAATGAAGGCCCAATCTAGGACAATT
CTTAAGCAATAAAGATAAATATGTTCATGAAAGTATATGAAACCAAAAGTTGGAAAAATGAAAACTGTCC
TTGTAAGATTTGGGAGGGTGGTATGGAAGAGAAGGCTACATTTGTTTGGCTTTTTACTGCAAGAATTGAC
ATTTACTTGCATTTCTGATCAAAATACTTATTTATATGGGTTTCCCGAGGTGTTTTTCTTTTGGTAGCCC
ACTACATTTTCTTTTAAGAGGTCCAGTCATAAGAGTTTGGGCCTTCTGTTCAGGAATGGCTTTTGTACAA
ACTACCTGCATAGTTTGATTTGAAGTCTCATAGGAAGGCTATAGAATACTGCTGTCCCCTCCCCCAAAAT
acatatgtaactttaaattttctagtagccacgttaaaaaagacatatttgtgaa
>CUFF.108337.1 gene=CUFF.108337
ACAAAAGGGTATATAGCGAAAAGTAGTCATTCCGTCCCCAAACCACTCAGGTCTCCTACTTTCTTGTATG
TTATTCCAGAGATATTTTTCATTGTTTGTTTTTAAATTCCTGAATCAAGACCTCGTCTGCCTACACCTGG
TGGGTGAATCGCTGCATAAGAAATATAGCTTTAGGCTCAGAACAACCTGTCGAAATAGCCAGGCCTGTTC
TTTTCCTAGGTGTGGTTTCCAGATCCATTGTCTCTTTTTATTAAAGAGTGTGCTTTCCTAACTTCCCCTC
CACTTAACACAGAGGTATGGAAAGTGGGAGATGGTAATTGTAATCATCTTTCACTAGTATTTTACCCTAG
GCAATGACAAATAATTTTTATGAAATGATACATGCTGACAAAGCAAATTCCAGTTGAGAAGTGCTCCCAC
AGAAAAACATCCTCTAGTAGGGAGGGCAAAGATGGGTCAGGAATGGTCAGCCTTTACCATCTTTGTGCAT
CTACCTCATTAGGCCAGCTGAAACTGGACCTCTTCTAAAATTTTTAGTTGTTAGTACTTGGCATTATTTT
GTTGACTCTGTCTTTGGCCACCCAGCAGGACATAAGATTTTCTCCCAAGCCTTGGGATTGATTACCTGAC
TCTAAATTTACTGTTACTAGACTTGATTTCTTTTCTTCTTTTGGATGTTATTTAATAGAGTGTCATTCCT
ATGCAG
>CUFF.108338.1 gene=CUFF.108338
AATGTCAAAAGAAGCACATGAAAATCATTTTTTTTTGCTGTGTAAATTTAGTGGAGACTCCAATCCAGTG
AGACTTTTTGTACATTTGTATAATGAAACAACTAATATAACATTTAGCTCCTCTGATGTTTCTCATAGCT
TATTTTTCAGGCATGATTGGCTAGTTTTGTTTGTTTATTACTCCCTTTAAGAAGATATGTAACAAAGAGG
ATGTTATGTTAGGACATAGTGATTTTATAAATGGGTAGAAGAAAATAACAGATTTGACAGAACTAACTTA
TAAAATATTGCAGTGTAAAACTTGCTTTCATGCTTAAAA
>CUFF.108345.1 gene=CUFF.108345
TTGGTCTTAATGAATGTTGAGAATGACAAAATCATAGTTCTCTAAACACTTTGCTGTCATTAAATACCCT
AATGAAGCAGTTGATAGATAAACAAGGATTTGGTCACTAGCCACTGAAAGGCTGTCACCTGTATAGCAGA
ATGTAATAAGGCAGGAACATTTTATTACTGAATAAGAACAGTGTATCTGCTTGACATAGTAAAGGCTCTG
AGAAGCTGATTACTTGGTAATCACTTGAGTTAGGTGATTTTATATAGTGTTTGATGTTTTATAATCTGAA
CTTCCCCAGGCTCTTTAAAAGTGTCTAGTTGGACCATCAGCTTTTGATGAATGCATTTCTGGAGGGGTTG
TGACTCTAAGTGCTTTGAAGAGAGAATTCCTGCTTTGTATCACACCTGAATGTCACAGGACATGCTTCTT
ggcgcttgtttgatttgggctcaaagggaagagtaccatctactgagtggccagcatcaagttgagcagc
tccaagtttttcttacagaactctcagctggctactggagaaatcagactcagctcattgaaggatttga
caggatcttagtaccaagtggaattgttgcTTGCTTAGTTTTAATTATGCTTCCCAGCAGGAGGCCTAAA
CACATGGAGAAGAACTAATTCACCACTAGTTGGAATGCATAGGAAAGGAGAACCTTTAAGAAGTTGTTGA
GACTTTATATCAAAAAATAGTCTACCAGTGGTGAAATCATTAAATAATTTTCTTTACCACTTTTAATTTA
ATGAGGCATGTTTCATTAGTTCTGGTTATTGAGGGCTCTTGCAGACAATAATGATGTTGTTTAGAATTTG
TTTGGGCTTAAAATCATCAAACAAATCATTTGCTTAACTGGAGGTAAGGGTTTTAAGAGTACTTGAATAC
TTTGATTTTTTTTTCTCTTACCCTTTTTCTCTGTTTCAGTTTCTAAGGCAGTGATTCCTACTTGAGTGAA
TTCACTGTTTCAAAGTGGATTTTATTGTTTTGGTTTACTCAAGAGGCCTCCTGTTTTGTTCTGATTTTTG
TCAAGTTTTTCCTAACTTCCAGAAACTGCCTATGGTAGTAGCCATGGGTAGAACTGGAAGTAGTAGAACC
AGTTATAGGTCAGTGGAGGTCACGATACCTGGAATAGGCCTGTCAGAGCCAGACAAGAAGGAACTGACAA
TATGAGTTGAAAGGAGGGTTTGAAAATGTTATGATAAGACTATCTTTGTTGTTATATATCTGTTATATAT
AATTACTTAATTAATCATTAACCATTTTTCTCAGCCCTTAAAACCTGCCAAAGATCTTGTTAAGCACTTT
ACCTAAATTATctgaagtttagttgagtaatttgcccgagatcatacagttaataagtggcagagccaag
atttgagcccagggctaattcctttaaaccctatgctATGCTGCTGATTTATTTAAGCTCGTTCTTGTTG
GTGACTGTACAAAAGACTTGAACGAAGATTAGAATGATATTTCTGCCTTTGCTGGAAAATATTGGTGGTT
ttttctttgttttttggtgaggaagattgactctgagctaacatctgctgccaatcttcttctttttgct
tgaggaagattgtccctgagctaatgtctgtctcagtcttcctctgtttttgtatgtgggacgctgccac
agcatggcttgatgagcagtgtgtaggtccacacccaggatccgacctgtgaaccccaggctgctgaagc
agagcccaagaacttaaccactacgccacgaggcAGCCTGTTTGTTTTGTTTTAAGAGAGTGATGAAATG
GGTAAATAGGATTGAGATTTCACTAGAATGAGGAAGTATATGTGAGATGGACCTTTAAATATTTGCTATT
TGGTTTTATCTGTAATGTTCATTTCTTTGTTCCTTTTGCtatattatttattaatttaaaaCCATAAGAA
AAGTGTAGTATTGAAACATTGAAATGAATTGTTTCTTATTACGTAAAATATGCTACTTGATGGGAGGAGG
GGTTGAATTACTGAAGGGTTTTATGCCCTGTTTTTTGGGGGTAGGGTGGGGATTTGCTGGTTGTATTTCT
ATATTTTTTTTGCTCCTAAATATTTTTAGGTAGCAGTACTTTTTGATATGGCAGTAATATCCCATGTCCA
CAGCACAATAAAATTCAACCATGTGCCAGTTTGAGGTCCTAGGGGAACCTCAACTTCTTGTGTACACTAA
GTATGCTCTGTAGAGCAAATGAAGACCATACCTTACATATATTTTTTAATACTTTTGAATGCATGTATCC
TCTCCATTAAGAGAGATTGAATACTTAAGTACTATTTGAGTTTTTGTTTTTTTAAAACATATTTTGACCT
CAAAAGGCATCCTTATTATTTTAAAAGGGTGGGAATCATTGTTTTGGTATAACCAAAAGCTTCTAAAATT
GCAATTCAGTGATGGTTGGTGCTCTGTATTCTAAACTGAATCACTCTTTTAGGGCTTCTGATTCTTCCCC
TTCATATATAAGAGAATTACGCTTTACCTTCCAGAAAACCCCTATAGAAATATCAATTACATAACTCCTT
GGGATTCTGACTCTACTTTCCTGTCAAACATAGAAAAGGTCAGCAACAACTGAGACGATAATACAAAAGA
TGTTACTTGCCAGTGTGTAATGAATGCTAAATGACAGGTACAGATAACAAATGCCATATAGGTCATCTGG
TCAAAAAAAAAGTACCATAGATGGAGTGGTCAGAAAAAGATCCCCAGGAAAGAGGAACAAGGGTGGGCCT
TGAAAGACAGGGTAGAATTTCACTAGGTGCAAGCTCTGGAAAGGGTTTTGGTGAGAAATTATTGTCCATG
AAAATAATTCTTTTTCTGTAGCATGATGGGACGTAGTTTATAACAGTAATTCTCAATCTCTTCCCACTGT
AAGGCACTTGAAGGCTACAACATACTCTTAATTGGTAACAGTGCCAAGGACACATCTCCCTACAAGGTAT
ATTAGAGTATTGTGGCAGGGGTGAGGGAGGGTGGTGGTGGTGGTGAAGATCATGTAGATTTTAACAACGT
TCCCTCTGAACCCCACGTGAAAATGGCTGGTTCATAGAATACTCCTTGTACTGCTGTTCTGAAGCTAGTA
ATGCTTAGGAAAGTTGGTACTTGCAAAAAGACTTTAGAAAGCCTCATCACTTCCAACACTGGACAATGAA
AGCCTCCTTTTGGGAAGAGGTGTACGTTTTTTAAAAATCTGAATTTGTCCATCATTTACTTTATTTGCTG
AATGCTAGAGTATAGTTCTGTTGATGACCCTGTTGTAACTTTTAAATCTAATGTGTGAATAGATAGAGTT
ATTGATATTATGAGGTCTAACCATTTCTACTTAATTTTTGTAAATAACATTGTCTGGTTTTGGATTTTAG
AGGATTTGTTCCAAACTGTCTGAATTCTTTTAGATTTTGTAATGCTTATCAGTTACTATTTGAAAAATAC
TTAGTGTAACTCTTCAAGATattttgagcaagtcactttatttcttttttactttagttttctatatata
aaatatgtgagggttgggctagatcattttaagatccgttttagtttgaagatgctgtgattgtaCTTCC
AAGGATGGTGAATTCACCAGTTAGTGGTTTTAGTGGGAAGGTGCCCAAGAAATCTATGATTATACTGTGT
GAAGATCCTGGGAGTGGGTCTAGTAGAAGCCAAGGCCGTGAAAGTCTTTGGCGCTCTCTATCTATGTGGC
AATTGAGAAAAGAGCATCATCTCTCCAGGAATTTGTCAACTCCCAGAGTTTATTTCAGTTCTCCAGAAGC
TAAGGCCCTTGGCAGTGGGCAATGGACAAATCTTTTCCAAAAAACAATGAAATGAGCAAGGATAGCAACT
TTTCCTAAAGCAAACTGTAGAAACATTGTGGCATATTTTTCTAGAAATCGTGCCTTCCATTCCCATTCCC
TGACTTTATTATGTTAAGTATATTAGTTCCTCATAAATATTTCTCTGACCTCTGTTTAGCTCTTCTCGTC
TTTCTGGGCAGCTTTATGCTTCCTTTCATTTGTCCATtttattctgtaagcagatgtttattgagcactt
atcgtgtgtcaggtcctgttctaagtgctgggaatttagcagtaagcaacacagacaacctttcctgtcc
taatggaggttatattcttggaagtaaatag
>CUFF.108342.1 gene=CUFF.108342
AAGCAATGGATTAAGCAAGATGAAAACCTAACTCTAAGTAACATATGTGAAATTATTTTATTCTTTTTAC
TAACTCTCATGTCCCTTTAAATTTATTCTTGTAATTTTTTACTCCCCCATCTCCCACCAAGAAAGTGCTC
ACTCCTTGGATGAAAGAGGAAAGGACAGTGCAGGTGTGAGTTCAGAAGCCTGTTTAATTCAGTTCCCATG
GCTGTTGATGGTTGCCTGCTAGAGGAGCTGGAATTCCAACAATGTGGAAAGTAATCAGGTTGGAGAAGTG
CTGTTTTTCAGTATCTTAGGGGCTTGGTGTATGCCTTTAATTTGTCACCATCAGCAATGTTTCTCTGAAC
TTCTTCCACAATGGCTCAGCCCATCCTGTGCAAGGACAGCATTTCCTTTTTCCTTTTCCATACAATATTC
TCATCCTGTCATCTTTTGATCTGCTGGAATGACTAATGTCATAGCAAAAAGACAGGTTTACTCAATATCC
TCATGGAGAAGGTAATTAGGCTTACTTGGTATGTCTAAAGAAGTATATTTGGGAATCAAGGCTTCCCCAG
GGACTCTTTAAGAACACTCTAGTTTTAATCCTTCAGAAATTAGAGCCATCAACTATTAGCTGCATTGTCA
CTTCTAATCTTATTTGTCTTATTAGTACATAAGAAAAAGATTCTGTAAGGTCAGCCTTTTAATATCTAAG
GAAGTGGTTGGGGAAGGGTGATGGTCAGAACTCAAGTGGTTTTGTTGAATGAGCTTAAGTGTATACCATG
AACGGCACGGATGAGAGGTGAAAGAGGGAAAGAGATTAGCAGTGAAGTTGATATATTGGTCTTATTCCTT
ATCCCCACTTCCTACTTTTTTTTTTTTAACTTTAAAATGGTGTTCCTCTTACCATGCCTTCTGTGATTTT
CATTGCCAGGCCTGAGTTATATCTCTCCTAGAGAAAGGTGGAATTTTTAAGGTTTCCTAGCTGATTGCTG
AAAAGTTTGCCATTCAACCGGAGGTTGCACCAAAAGAAATTTCCTTCCATCTCTCTCCATACTGTCTGCT
TTTTAAATTTCAAAAAAAATCT
>CUFF.108343.1 gene=CUFF.108343
TCTCTAGCAGTAGGTAGTTATGGACACACATGCGTGTAACTTGGGGGATATCCTTCTTTTTAGGTAAAGT
TAGAAATTATTCACCTGGCTTCACGCAATAAATATTTGAGTACCAACAGTATGCATAGAACAACAACCTA
ATTGAAAATTAACTGAAAATGTTGGAGAAAAAAAGGTTTGTGGACTTTTTGTTTATTTATTTCACCTGTA
TTTTAATAATGTTGATCTTTTATATCTGGACAGGTGTCAAAATAAAGTTCAAAATTAAGTGAATTGGGCA
GTTGAAAACATATTTCAGTGTTAAGAAAGTACTGTTTAACTTTCCCTAAAGACTTAAATGATAACATAGA
TAATGAGAATCAGAGTCTCTTGTTTCCTtaaactgttcggtatctttgaaaagctgcggtaataaactct
ttcaagtttctaggacattacttactatgctgaaggagcaattcaatttagagtatcctagaaaccttaa
agaatcaatgtggctttcaGTGTTGTGTAGCATAATCCAAAAAGTAGTAGCATTTTTATATTAAAAGGCA
TAAAATGGATGAAACCCATCTTTGATATTAAAAGGCTTACCATTCCTATAAATTTTCTTCTTAGGATGAT
AGTGTAGACTAGTTTTTAACTATGCCAAAGCTGAACTATTATTGTAAAAGATGTATAGGCTTTGACACAT
AGTTATGTCTTTATACTGAATTTAGATCTCAGTTGAGCTTTTGCCTGTCAAACTGATCTGAATCACCACC
ATATTCTTTACATTTACTTTTTTTAAAAGTTGGCTCTAGTTAAAGCTTAGTTGGAAATGGTAAAACTCCC
TGATATACAATGAACTTTGAACCTCTTTGTTTCAAGTTGCCTGAAACTGGGCCTGAGGATGTTGATGTCT
AGGCAGTACATTAACCAGCATTTAAGATTGCTACCTCCTCAAACAAGGCTACTGTTTGAACCTCGGGTTA
TGAACTCACTTTTTCTGCAGTTAGGCGTTACGTGATTTTTATAGGATAAGTTTCCCCCAACTGGCAAGCG
AGGAGGTAGAAACATTTTTTAGAAACTTAAGAGCAATACCGACATAATGTTATTAAAACCAATGTGTCAA
GAA
>CUFF.108341.1 gene=CUFF.108341
tatttaatCAAGAGTGCTATTCTTCCTTTTAATCTTAGACACCCTATTTGAAATTAATTGTGTTCATAGA
CTGTGTCATGTCATTGAGATTCAAAATGAGTGCCCTAATACTTTATTTCATATCTTCTATGTTAATGTTT
CATCATTTGATCTTGGGGTCCATGCCAGAGTATTTATAGATGAGATTGTTATAAAGCCTTTCTGGTTCTA
CCAGTGACTAAATTCTCTTGGTCAAAAGCCAAGACAATCTCAAATTTTTACTCTAATGGGTTGTATATAT
TAAGAATTTTCTCTAAATCATAGAGGTTAGAAGTCTTTC
>CUFF.108350.1 gene=CUFF.108350
CGGGCTGGGCTGCGGGGACCGTTCCAGGGGGTCTTGCGGGGCCGAGGGGACTTCCTATTGGCTGCCCTTG
CGGCCCCAGGTGAACCCACCCTCCCCAGACCCCGCCAGAGGCGAGAATGGGAGGCTTGGGCTGGTCCGAG
GGGAGTGGACTCGCGGGGGGCGCCGCCGGTTTCCCCGGGAGGGCGGGCAGTGCTAAAAGCGTCGAGCTAG
CTGAGGCTTCGCAGATCCGGGGCCCTTAAGCTCTGAAGGTGCGCTCCAGGAGGCTGGGAGGTTCCCGCGC
TTGGAAAGGTGGACGGAAGGGAGGGAGCGCGGTTTGTTTTATTTTCCTCATTTAAAAAAACTTTTGTTAC
GAGTCGAAAGTGTTCAACCACCTTTCTCCCGTAATGCGCGTCCCCATCCCCCCAACACACACACCAGACA
CACACACCCCACCCCTACAAACGTATACACGTTAGGTTGCGCTTCCTGCCCGGGGTGACAAGCAGAGTTG
GCGGCAGGTCCTCTTTGCTGCTGTTTGGGGCACGTCCATCCTCTTTGGAGGTATGCTAATATAGCTGAGG
CAAGACCACAAAGATAGGAAGAATAAGCTAGGCCTCTATTAAAACAGCATGAATGGCCTCAGGTGAACTT
TTTTTGTTGCAGAGATTTAATTGCAAGTAGGTGCCTGTTTAAAAGGGGAACGTAAGTAAAACCACTAATT
TCTTTGGCACATGTGCTGTTGCAATTAACCTGCTTAGAGTAGTATGGAGAGAAATGGAATTTAACTCAAG
CAAGAGGCTTTGAGTGGGGATTATATGTAAATTTGGTGGAGTTGATAAGATTCTGGGAGTTGGAACCAGC
TACATAAACGTGTGTGCACGTTTATGTTCAATTACACGACATTTTAGATTTAGCGGTATGAAATGGTTGC
TTTTCTTGGAATGGAGTGCGTCTACATCATGCCGAATACATCCTAATTTTGCCTTTAGAAGACTTCTAAT
GAGGGTGATGTTAAAGACAATAAGAGTACAGCGTAATTTGTCGTTTTTAAGTTAAGATGCTTGACTATTA
AAAAAGTTTATGTAATTAGGGTATGAGACTGACTCATTTATAGGGTTAAATTACTTTTGGAGCATATGCA
TAAAGATTTTATATCTAGGTCTCAATTGTATTATAATTGTATTGTAACTCATTTTCCTTTGCTTAAATTG
AGCAGATTAACTTTGCAGAGGAAAGACCAGAAAAAAATGGCCACTGTTGCTACGTTTAACTCTTCATCTT
TGCAAAGAGTTCCCTCTGTGCTAACTTGTAAAATAGATCTCAAGTGCTGGCATGTTGGTAATCGTTGCTT
TTAAACCAAAAAAAGGGGGATGGGGTTGTATCCATTTTGACTGTTAAACATAATTTAAGAGTTCTTGAGA
TGGTTATGAGGCATTCAGTATGTTGCAGCTTTTTACATGTATGATATCAGGAAATGTTTGTTGGTAAACA
TTTGACATATGACATAGGTGAGCATATGATACCTGGGAAATATTTTGCACAATAGAAGGATTATATTTTC
AGAATATAAGTTTTATGTTCTGAAAATGAATGAGAAAGTTATATTGTACACTTTGCTATTTCTGACCCCT
TTTTAATAATGTTATACTGGGATGAATGTGAGTTTTGCTTAATGATGTTTAAAGTGTGGATTTGATCTTT
GTGAAACCAGAATGTCATTTGAGACTTTGAGGACATAGCATCAGCATCAGCCCACCTCCTACACACAATC
CTAAAACTAGTTACAGGGTGGAGCCCAACTTCTGAGGTTGTGAGGCTTCCTGAAGTAGGTTTATCATGTG
TGAGTGTTTTTGTCACACCCAAGGAAATATAGATTATTAGCTGTTTAAACTCGCCTATCTCAAAACAGTT
AACAGTTCTGGGCAGCACTTATACATATCATCGGGGTATGAGAAGCACTTCTATTGAGGGAAGAAATCAC
ATAAAAGCATAGACCCCCAACTCTGAACAAATTGAATTTGTAGCATGTTGGGGAGTGATAATATCAGAAC
CttaactgagttgttgcatgtaaagtgcttagagtatagtctggtactcagtaagtgctTTGTGTGTTTA
TCATCATCATTATATAAAATGAAATTTTTTGAAGACAGTTGTGTCATGCTACCCAGCAAGTGAAGACTCA
GCAAGTATTTGtaacagccaatatttatttgctcaacctctatgccaggcacagagttttatatgattta
atttacctaatcttcatgacaacccaatgactaaacagacgtagagaggttaagtattttgcccaaggcg
tagagctgctaggtggcacaggctggttctgaacccagagtctggctcaagagtGAGCCCATGTAACTAG
TGGGCCCTGCTGCTGTTACACTTATGGTAGTAGTTTCAAATTAATGAAAGGTCTTCACAGTATCCCCAAG
ACTACAGGTGTGCATGTGTCTTGTTTAGCCACACCCTCCTGTGTTAATACTATCAAGAGGTTGTATTTAA
ATCTGAAGGGTGGTGATTAATCTGCATTGAGTAGAATCACCTTTTGACTTTGGAAGAGGATTCTCTTTTG
ATTTACACAACATATGCTTAGGTACAATGCTAGAATTTGGGCTGGAGTATGTTATCTTTTTAATTACTGA
AGATATTAAAGTCTTTCTTGTTTTTTTAAGCTTGCCAGGTGTGTAGGGTTCCAACTGGCCCAATAGGCAC
TAACACCCGTTGGAGATACTCTGGTTCTGAGCTAAATCAATGGGCCGGATCATCTCCTTACCAATACCAT
ATCAACCTGAGATGGATTTTAACTTCCGTTTGTTCTAAATTCCACCTGAGTTGCCTCTTAAAATTAGCCT
TACGTAAAAAGATGTAACTTGTGGCTTATACTGTGTCACTCACATGTTTAGAGGAACTGTGTTGCTGCCT
CATCAGCGTAGTTGATAGGTAAAGCAAATTAATTGTAACCTAAATTAGGAGCTATGTTAAGTAATGTTTA
GAATTATTGTAGAGAGCTGATATGTCCTTTGTTGACAATTTAGTGAAATGTAATGTTAGGACAAATTGTT
CAAAAACAAGCATGCGTTgggccagccctggtggcctagtgcttaagttcagtgtgcttcacttctctgg
cctgggtttggttcccgggtatggacctacactgctctgttagcagccattctgtgctggtggctcatgt
actgaaaaatagagggagattggcactggtgttagctcagggcgaatcttcctcagcaCTCCCCCGCAAA
AAAACCCGAAAAAACCAAGCATATGTTGAATTAAGAAGGCTCAAGCTGTATTGAAGACACAGGTGACTAA
TCTGTTTCTCACACTAAATAAACACTAATTTTTTTTGCTATAATTAATATTCAGTGCTG
>CUFF.108352.1 gene=CUFF.108352
AATTACACATGCAAGTATCCGCACCCCAGTGAGAATGCCCTCTAAATCGCACCCTACGATCAAAAGGAGC
GGGTATCAAGCACACTAAAAAGTAGCTCACAACACCTTGCTCAGCCACACCCCCACGGGACACAGCAGTG
ATAAAAATTAAGCCATGAACGAAAGTTCGACTAAGTTATATTAAATAAGGTTGGTAAATTTCGTGCCAGC
CACCGCGGTCATACGATTAACCCAAATTAATAAAACCCTGGCGTAAAGCGTGTCAAAGACTAATACCAAA
ATAAGGTTAAAACCCAGTTAAGCTGTAAAAAGCTACAACC
>CUFF.108360.1 gene=CUFF.108360
TAAGACACAAACTGGGATTAGATACCCCACTATGCTTAGCCCTAAACCAAAATAGCTCATCACAACAAAG
CTATTCGCCAGAGTACTACTAGCAACAGCCTAAAACTCAAAGGACTTGGCGGTGCTTTACATCCCTCTAG
AGGAGCCTGTTCCATAATCGATAAACCCCGATAAACCCCACCAACCCTTGCTAATTCAGCCTATATACCG
CCATCTTCAGCAAACCCTAAACAAGGCACCGAAGTAAGCACAAATATCCAACATAAAAATGTTAGGTCAA
GGTGTAGCCCACGGGATGGAGAGAAATGGGCTACATTTTCTACCCTAAGAACAAGAACTCAACCCAGACG
AAAGTCTC
>CUFF.108360.2 gene=CUFF.108360
TATTCGCCAGAGTACTACTAGCAACAGCCTGTTCCATAATCGATAAACCCCGATAAACCCCACCAACCCT
TGCTAATTCAGCCTATATACCGCCATCTTCAGCAAACCCTAAACAAGGCACCGAAGTAAGCACAAATATC
CAACATAAAAATGTTAGGTCAAGGTGTAGCCCACGGGATGGAGAGAAATGGGCTACATTTTCTACCCTAA
GAACAAGAACTCAACCCAGACGAAAGTCTC
>CUFF.108353.1 gene=CUFF.108353
GAAGCGCGCACACACCGCCCGTCACCCTCCTTAAATATCACAAATCAAATTGCAC
>CUFF.108427.1 gene=CUFF.108427
CGGGATCCTGCGCTCCAGCCTCCGCTCCAGCGCGGGCGCCGGAGACCTGGGCAGCTCCTCCTTGAGGCGC
ACCGAGGCTGGGCTTCCGAGCCTCGGCACTCAAGCAAGAGGGACCACGTCTTTGTTCCTTATGCCCAGAC
GATCCGTTACTTCTGACCGTCTGAGCCGAGCGCCACGGC
>CUFF.108484.1 gene=CUFF.108484
TGGTTTGGATATTTGATTCTTTTTATTCCTTTCAACTTGACATTGAGAGGATTGAATAAAGGAACGAGGC
TCCGAGTAGGATGGTTACAGTCTGCTAAGTTTACTAGCAACGCTTGCATCTCCCTTAAAACTGCCCTTTG
GACTCAGTGTTAGGCTTGCGTTCTCTTTCAGATGTGGCCATATTCATTTGGGTGCAGGACTACAAAATGA
TACATAATGTAGAAATGAAACATTCATTTTAATACGTAAAGTTACATAAATCTTTTCAGAAAGTGTTTTG
TTATAGAATATGCTGTTTGTACCCATCCCTGCCGACTTCTTGTTAGGTCCTATATGCAAATAAATAATAG
TGATCTTTCTTCCTGCATGAAGTGTAGGTGGGGAGTGAGGGAGGGGCACAGACTTCTTTGAAATCAAAGA
TTACAGTCAAATCCATTCCTGATTTGATTGTTTCCTTGCTGTGGCAGAATGTGCTATGAAATGCATAAAA
GAAAGTCTCTGTATGTGTACCCCAATTACTTAGCCTCCCCTCTTCTCCCTGCGTGCTGCAGCTACACCAG
ACCGCCACACTTCTGCAGGTCGAGCGCACAGAGCTGGTTCCACCGGGTTGCCTTTCCTAGTCCTGTCAAT
CCGTGGTTGGGCGTGAACTGCTGAGTTAGCTGCTATTCTATATGGAGTCACAATTAAGCTTTTTCTTACC
CTTTTCTATGGGGAAGCTATAGGGTGGGTAAGGAGGAAATTTAGAGTGCTTATACTTTGCTGAAAATATT
AGGACTTTCCTGTGACAGGATACAGCAAATTGTAACTAAATATAAACCAGAACCAGAGCTACCTCTAAGT
AGTGTTTCCTCAAGCACAAAGCTCTCAGGCACATGAGACCCGCTGTGATGGAGGGTCTCTGATTTCTTGA
GCATCAGCGAGTTTCAGAAGTGACTGTCTTTTGTACTCTTCTAGTTCCCTTGTAACTACACACTTTTCCC
CATTCCACACTGTGCTTACATGACAAAGACTCTCCTGAGAAGCCAAATTCAGTCAAATGATTAGCTAGAG
ATACTGTTGATTAATGGAAAACCTGGAACTGAGGTGAAAGAGGAGAGTTCGTTCCAGTTCGAATAGTCTT
CTGATTAAATCAGTCAGTTCTTTTCTGGGAAATGATCTTTTATAGGAAATGGGATATTTTAAATGCATTT
CTTAAGTTGAAGGCACAACAGTTAATGCCTCTATTGCTGTTCTCTGGCTGACATGGTTTTGATACAGCTT
TAAAACTTCTGCTACTAAGCCTGGGATAGAATGTTATACCAGTTTTAAATGTTGGCTGCAGCTTTTTGTG
ATCCTTCTCTGATTTGCGGTGTAATAACTTCACAAGCTACATTTTCAGAAAGAATTTTCTTTCAGATAAT
GCCTCTTGTTTATTTGGGAGCAACATGTCTTTTCAATATGGGATTGACAAATGAAAAATAAAGTTATTTC
TTAATCTGTTTTGGGAAGCAGTCTTTCCTTGAGAATCTTTGAAACTAGATTTTCCTGCGTGACAGTCTTG
CAGCCTTTTTGGTCCTGGTTGTATTTTAACACTTGCAGCCCTCCAGGTCTGCTGGCGCTCTCAGACTCGC
GCGTATCCCTCACCGTCTGTAGCCACCACGCAGGAAGGTTGTTTTTACTGGGAACTTGGAGGGGATGTCT
TTCAGCACACACACTCCTCCTTGGGGAGGTGCTTTAAATATTTCCATCAACATATATACATGTACATATT
TTTTATTTCATTTTTTTCCCTTGGGATGGATTTTATCACCAAACATTTCACAAACCATATGACCTCACGT
TTGCTAAAAATACCCTCTTTTTGTCATTGATATGTTCATGCAAGATCCAGTAGACACTAGGCAGCATCAC
TTGGCAAATGTTCAGCTTGGCTGGAGAGAGGCATATAGCATGTCATTTTCTAATCCAGGAGCATTGCATA
TTATTGAGCTCATTCTTGACCTTTTTTTCTTTTTTTTAAATGAAACAAAAGGGGCTGAGATCTATCGCCA
TCCAGCTGAGGACATATCTCATACCTCCCCATCCTTTTTCTGGGTCCTGTCCAGAGGAGGTAGCAGGTTT
GGACTTTTACCCTATTTCACTTGGTCATAGACTCAATGAAGACTTGGCTAGCCTAGAAAGGTAAATCTAG
TAACTAGCGGGAAACTCCTCAGTCTGATTAATCAAGATAACAGTCATTCAAGGGACATCATACTTGAGCC
CCTGAAGCTACTATTACAGAAATGAATGGACTCAGCTTTTAGGTAAAACTAAAATATTAAAAAGGCATGA
TGCAGTCATTCATTATACACAATGATAATTTTATTAGACAGTAAGAAGTTGTTTGAAATTCTGAAGGCCT
ATAAACTCATTTTTTGGGATTCCCGTGTTGATCCATAGCAGGTAGCGATCAGGATGTGATAAAGGAGGCA
GACAGACCAGGCAGCGTGTTTAGTGCTTGCCTGGTTGGTGCTGCTAGCAATGGTTTGATACATTAGACTA
CATGTGTGCTTTTCCCAGGATAATACGTGAGACACTCAGGAGAAAATAAACAATCCAGTCTTTTAGAAGA
GTAGAGGTGTAGAAGCAATTTAATTTAACTCCGTTTTTAATTGCCCAGCAATTGAGTGTCATAGGTTGTA
ACAAATTCACAAGTTGGCCAAGTGTAGCCTCTTCTGAAACTAAGGGTCTGATTTTACCATACATTTCTGT
GGAGCATTTGATATTTGTGGATTTTTCCTTAATAGGAGTTTTGGTATTCCAAATATTATTACTTGCCCTG
CGGTTGTAACTCCTTTGCACCAGGATACATCACTGCATTGATTCCAAATAATTTTGTTGCTTATCTGTTG
CATATGTGTTTATTTCAAGTAACTTATGCTTAGGGAAACTCCAGATGGTTTGTAATATGGCCAGGTAGAG
TTAGTAGTTGCAGATAAAGATCTGCCTTTAAAGATCTCAACGATTAAACAAAATGCCACGAACTGTGTCC
CAAGATTCAACCGTTTTGTTTTCTTGTGTTTATAATA
>CUFF.108477.1 gene=CUFF.108477
ATTGTTATGATAAAAATGACAGTATAATCTTACTCAGTTTATTTAATGATTTATTTTAAGGTGGAGAGAA
GAGGAGGGTTCTCATACCACTTTCTCCTTTGAAATTTTCAGTTTATTGGCTTTTAAAAAATTAATA
>CUFF.108531.1 gene=CUFF.108531
CATGCGTGAACACACACTTTCTCAACAACACACAGCCCTCAAAAAAGCGAGGGAATCTTAATTCTTTAGC
GATGTGGAAAGTTCTCTTACCAGAGAGCTCTGCATCGAGATTCTCAAAGATTGGACACATAGATGTATTC
GCTCCAGGGAGAGACACCCACACATGGGGGCACTTAGATCCGTACTGGGACAGAA
>CUFF.108519.1 gene=CUFF.108519
AAGAAGCTCAGTCAAGAGGGAGCCCCCCACACTACTCCCATGCAGTGTTCAGTCGGGGCCTGCAATCCAG
ACCAGAGGGGCTGATGTGTCTGCACGTGGTCTGCAGAGCTCACCGGGAGCAAGTGCTCGCCCTGGCCGCC
TGACCCACCCTCAGAAACACAAGACCTGAGGGCCAGCAGCTCTTTTATTCCATGAGGATTCCCAGTGATG
ACGTGCATGGCAGTGGGCCGCAGTCAGCCTGCTAGATAACACACCTGCAGGTGGTGACCCAATTTAACCA
CCTCAGCGCTTCCACACCCAGTGGCAGCTTTTTGACATCTTCATTTTGGAGCCCGGGACGGTGGCCTAGG
CT
>CUFF.108522.1 gene=CUFF.108522
AGCTGGGAACCTGGGAGATGGATGAATGTTCTGGAGCCAGGGCCTCCAAACTCTAAGATCTGCTTGTTGT
TGGCAACTTTCCTTCTCTACTAAGTCCATCAGTGACCAGTAAGAACCTGCTGGGGACCCAGCTTGTGGCC
CAGCAAGCAGTTGTTTCCTCAGGCTAGCTGCTTCTATGGCCAAATCTTGGGGCTTTTCCAACCTGCTCTG
GCTGGACCCTTCGGTGTTGAATCACTGAATTCCCTCCCCACGTGCTCTCTTCCTGAAAACAATCAGAATT
GACTTCTTCCTTCTTTCTAATAAAGACATAACTCGACTCCAGACCCTCTCAGGCTTCTCACACTTTTCCC
TTTCTGCCTAGAGGACATCCTCTTCTGGAAGCTGCCTTCCCAGGGAAGGGACGGTAAGCCCCAGCCACCC
CAAACATGCACACACTTCTCTCGCCGACATGCCTCTCGCTTGCCTCCAACATGCTCGACCCATCCCTTTG
CTTTACGACAACAACTCTTCCTCCCTCTCTCTTGCCTCCTGAGGTCCAGCCGATTAGCCAGGATGGAACT
GGGAGCAAAGGAGGGACCTTCAGTGCAGGGACTCATTCTCTAAGGCCACTAAGTTCTAGGA
>CUFF.108516.1 gene=CUFF.108516
ACCCACTATTAAAAATAGAAACATGAAGATAGTTTAGCACCACCATTGATCCTGGAAATTTGTTAGCACT
CAAATTGACTACACTGAATTCAATGTCCTTTTCGTCTGTTTCTCTGCTGAGGAGGGAAGAAGGAACAACC
TGCTGACCCCACAGAGCCCACTAGGAGCTGGGAGGCGTTGAATGGACACCATGAGGAACTCCCCAAGTTC
TGGAACCCCAGAGACATCCAGCAGTTCCCATGCAAGCATGCAGTCTACAAACCCACACTTCAGGGACCTG
CCACTCACATTGGCCTCTGCCAAGTCACCTTCCTGCAGGCCCCTCGGTAACCGGCAGTGAAACCCTTTCC
CAATCTGTCCTGGATTTAAAGAAAACCTGTTGCAGAG
>CUFF.108514.1 gene=CUFF.108514
GGCTTGGACAGCAGGGGCTGGAATGCCAGGTGAGCCTTGTTGTAAGATGAAAGATGGCCTCAGCTCCCTG
GGTCCGTGAGGAGCAGCGTTTGTTGGGGCAGGAGCAGCAGGGGTCCATGAGGCCTGCTCAGCTTCCCTTG
TGGTGTGGCTGCGCCACCTAGGGGCTA
>CUFF.108515.1 gene=CUFF.108515
AAAGGTGTGAAGTGCAGGGGCTGCGTGGCTGGAGGGTCCGGAAGAGGAAGCCATCTGTTCCATTGTCTCT
GTTAGTGTGGGAGTAGTTGCTGCCTCCTTTGTGAACTTGGGTCGCTGTGATTGTGAATAAAGGTGATTTC
GTACCAGCCTGA
>CUFF.108607.1 gene=CUFF.108607
TGTCCAGGCTCTTGTTCTGCTTCAGCCCCAGCCCCACGTGCTCACCTCGGGCAGGAGCTGTCTGGGTGGG
GCTGGGTCTGACCTGCTCTTCTGGGAGAGTTGGCAGCATCAAAGGGATCACTGTAAGCTCCTCCCCACTT
TGATATGCCGAAGGAGGGGCCCTGGCCTGGTTCCCACAGGCTTTCGGAGGCCTGAGCTCCA
>CUFF.108705.1 gene=CUFF.108705
AGGAGGAAGCAGGGCCAAGAATATAGGCTTCTTGCCCCCTCAAATATCTCTGAGATGTAAGTCCCACTCA
TCTAAGAACTCATTTTGATCTTGATCCTTACAACATTGTTTTAATAATTCCCACTCTTCTTTATGC
>CUFF.108598.2 gene=CUFF.108598
TGTGGAACCCCCGGCATGCTGTCCCTGGCAGAGTGCTCAGGCACGACTTCTTCTCCTCTCGCACCGCCCT
CGCCGCACCCCCCCTCCTCTGCCTGGCGCCTGAGAGCTGTTTTTCCATTCGTTGGATGCGTGTTCCATCC
CGTTGTTTCTTCTTTTCTGGAGTTAAACTTTCCTGAAGACATCGTCAGCCCCAAGCCCTGCTGGTCTCAA
GCGCCCCGCGTCTGTGCAGCAGTGGGAGGGAGCCCGCAGAGGGTACCGTGGCAGCACTTTGGGTGGGGCC
GCTGCTCTACCGGGTGGCCCGCCCTGAAAGCCCAGTCCCTGGGCTCTGATGTCTGCGCAGCTCCAAGACT
CCAGCCCGCGGAGGCCAAGGCCACTGGTACCTGCAGCTGGCCC
>CUFF.108557.1 gene=CUFF.108557
AGAGGGGGATGGCTTTAACCCCTGCATCCCCAGCAATATTACAGACTCCCTTTCCCAAGGAGTCAGACTG
GAGCCCCCGGGCTGTGAGTTGGGGAAGAGTCACACCCTTCCTCCTCCTCCATCTCCTGGTGCCCCACGTG
GCCACCCGCTCTGCCCGGGCCCATCTGGCAGTCTTGGCAGAGGCTGCAAGGGGTGGTGGTGTAGCGAGGA
GGCACAGAAGGAAATATGGGGAGGTCTCTCCAGCTTTGTTTGCTGCCACCCCATCCCTCCACTCCCCGCT
GCGGACTTTTGTTTTTCAAGCCCGCAATGAGGAGAAAGTCATGGGGCCACACCCTGGCCCATCTCTTGGC
TTGTGTGGGTGGAGCCTGAGAAGGGAGTTGGGGCAGAACATGGCTGTAGCCTGAGGTCATGGCCACTTCC
TGGCAGGCGGCCAGCACCGCTGCAGCCCAAACCAAGGCAGAGACAGGCTCGAGATGGGCTGGTGGGCATG
GCCAAGGCTTAGCCTTCACCAAAACTTTCTGTCGCTGGGAGGCTGG
>CUFF.108633.1 gene=CUFF.108633
AGAGGCAAAACGAACAGCGTGTAGACATTACGAAACAGCTACGGTTCAACCAAGAAGAAGCTGCCCGCAC
CCGGCCGCGCAGATGCGCGCGCACAGCACCCTAGAACGGTGACCGGTCACTGCAGAGCACTGTCGTCTAC
AAGACATCCCGCAAACACATCGCGCGGGAAGACAAGAAACCTGACACCAAGCTCTACCACTGCTTTCAAG
AGCTGAGGCCCACCGGAGTCAAACCCCTCAAACCTTAAGCTCACAACTAACGGCTCAGGCCTCAAATGTG
CATCTCACTCTCGGCTCTCCCTTGGCCCGAGGGGTCCCGAGGAAAAGGAAAGGACTAGACTGCCAGCGGA
CAGCTCACCCCTGACTTGGGAGCCGTTTGGAAATGGCCAGCATGTTTTTTGAGGAGGCTTGCAATTTGAT
GTGAGGCTTTCCAGGAAATGCTGCAAACGACAAAACTGACAAGTGAACTATCAAGTTGGCAGTTTCTGGC
GGTTCCTGCTCAAACGCTGTCACCGTCTCATCCTACCACCGCGGC
>CUFF.108635.1 gene=CUFF.108635
CGCGGTGGTAGGATGAGACGGTGACAGCGTTTGAGCAGGAACCGCCAGAAACTGCCAACTTGATAGTTCA
CTTGTCAGTTTTGTCGTTTGCAGCATTTCCTGGAAAGCCTCACATCAAATTGCAAGCCTCCTCAAAAAAC
ATGCTGGCCATTTCCAAACGGCTCCCAAGTCAGGGGTGAGCTGTCCGCTGGCAGTCTAGTCCTTTCCTTT
TCCTCGGGACCCCTCGGGCCAAGGGAGAGCCGAGAGTGAGATGCACATTTGAGGCCTGAGCCGTTAGTTG
TGAGCTTAAGGTTTGAGGGGTTTGACTCCGGTGGGCCTCAGCTCTTGAAAGCAGTGGTAGAGCTTGGTGT
CAGGTTTCTTGTCTTCCCGCGCGATGTGTTTGCGGGATGTCTTGTAGACGACAGTGCTCTGCAGTGACCG
GTCACCGTTCTAGGGTGCTGTGCGCGCGCATCTGCGCGGCCGGGTGCGGGCAGCTTCTTCTTGGTTGAAC
CGTAGCTGTTTCGTAATGTCTACACGCTGTTCGTTTTGCCTCTTGAAGCGGTGGATGCAAACTCTGCTCA
CTGTTATGTGAAAGGGAGAATGTCGAAACCATGGAAACTGGATGTTATTGAGGTCTTTTTAAAATATTTA
CCACGACACTTTGCAACAATGGTTAGGATTTATCCATATAAGGACATCCAGGCCTGAAGAGGTTAAGTTC
AAGAAGACACAGCTTAGTTCGTAATTAGAACTCCACATGCTGGGCTGATGCTAACACACACAGACTTTAT
TTCTGAAATGCACTTCTATTGCAGTATAAGCCGCTACATTTCAACAGTATAGGTT
>CUFF.108618.1 gene=CUFF.108618
gttctaagatttgattccatTGTATGAAAATTTGCAATCAGTTACAAGTTTCCAAAAGTTTATAATTTTA
GGAAGATTTATAGGTATTTACTAATGGTATCTGCAAGCATTACTGGTGACATCAGGTTTGTCTTCCTAAA
GGAAGCTGAATTACAGTGGATTGTTAGGAGGGATGTCCATTCATCTGTCTCTAGACTGTTTTTGGTGTTT
TATAGGGAAAGAAAGGAGCACTCAAAACGTGTTTTATTAAAAATACATTTTTTATTGCTTAACTCTCATC
AAAAAGCTTGTTAGTGAAATAGTAAAAAAAAAACCCAAAAAACAAACCCCAACTTAAATCGTATTTATGA
CTATACTCTTTTCCAGTTCTTATCTGAACATAATTTTTATGTAGTTAT
>CUFF.108623.1 gene=CUFF.108623
ACTTAGAGAATAAACTTTGGAATCTTTCACAAATTTGAAGTCAGAAATCCCATAATTTTAGCCTGAATTA
CTTACTTTTGCAGTAGGTTTAATGAGATGATTCTATGTGGAACTAAGAGCTTTCAGGGAAAAAGAAACAA
ACCTACAGATAGTAGATTACATTTAGGATACTTAGACTGACATGAAAAAATGTGTGAAATTGTCTAGCCT
TTGGGCGCTCTGAAGTTTTGATTTGGGAAGTAGAGACCTATTATAACATTCCTCCATACATAAAGTACTA
CATTGTGTAGAGGCCAC
>CUFF.108625.1 gene=CUFF.108625
TATTGTCGTGATTATTTCTGCCTTTCTGATTTTTATTTCTTTACTGTTTTGTAAGAGGAAAAATAGCAGC
TAAAGTAAAGTTGAATGGCGAGTCCGAAGGAGCTCATTGGTAGGAGAATGACTTTTTGAAATAAAGCAGA
ATTTTTTACCTGCTTTTTGAAAGAATATTCAAGAATCATTACTAAAGGCGCAAAGTATTATATATATTTT
TACTGAATGTAAAAACTGTTCAGCTCTGTTACCTTTATGTTTTTGAAAGACCTTAGTTAATTATAGTAAT
GTTTTGAAGAAATAGATTGCATGCTACATATCCTCAAGCTCAGTCATTTAAAATGTATTGTTTTGTTTTT
TACATGCTCTCTTGTTCATGTCAATTACTGTTATTGTTGGTCTGGTATTACTCAAAACATTCAGTTAGAA
GCAACCTTCCTATGCTGATGTGGAACAAATATATAGTGTTCTGTGTGATATGGCAGAGGTAATGGAATTC
TAGGAGTAGCAGCAGTAGAATGTTCAGGAGAACATAA
>CUFF.108627.1 gene=CUFF.108627
TAGAGATTGGAGCATGTTGTTGCTTGAAGAAGAAAATCATGTTGTCAAGGCAGCAGGTACTGCATTTCTC
ACTTGACAAGATCTCCTCAGTTTTATTTCCTGTCAGAGAACAAGGAACCTTCTGTTCCAAGGCCTGATGT
CAAAATGTTAGCAAAATATTACCTTAATCAAACCAAGAATCTTACATGTTTTTGAACCAAGAGTAGATTT
CACAGAGATTCATTTAGAGCATTAAAAGGAGGAACTGTGCAGTATTCTTGCACTTTGAGGCTTACGCAAG
AATTATCCTCTGAAAAGCGTAAAAGTGGAGAGGTTTAGGCATTCATCTATTTCTGTCTctatgtatcagg
taggtctaatgttcaaggaactgggaaaacagcagcaatacaaaacaagtttcatcctcatg
>CUFF.108628.1 gene=CUFF.108628
ACACAGTTTACACACAACACAGTTTTAAGGAGTCTTCCTTTTTGGGAAAAATTGTCATTCCTTCATCTTA
AAATATTTTGTGATTATATCCTTCCATGTATTACTTTTATGATTAGAAGGAGCACAGTTTACAAAAATAC
CTTCAAAGCTATGGTTTATTTCAGAGTGCTGTTCTTTGAGTTAGAGGTGACCCTGTTAACTACAGATATT
GTGATTTAGATTGTCAGTGGTATTAGTAGGAGAATTAATCTAAACTTGGATCTGACTTCCCTTGTTTTCC
AGGGAATGTATTTGTAAGTAA
>CUFF.108630.1 gene=CUFF.108630
CTGGTGAGAAAACTTGAAGAAACTGTTCAACATTATCCATTCCGTTCAGGTTTCAGGGCAGTGTTCAGTG
GTCTTAGAATGAGAATGGTTGATTATAAAACGTATAAATTCTAACTTTTGTATTTCAAACACAAAATAAA
TTCCAATGAAGTTTAGTAAAACACTGAATGTACATATTTACTATTATCATTACCCTGTTATCTATATTGA
CACACTTATTTCCTTGAAAAATGAACATTTGATTGAAACTGCCACGTGTATTAAACAGTTTGCCGGATAG
ACCTGTGCTACGTATTCTATGTAAGTGCCACTCACTTC
>CUFF.108634.1 gene=CUFF.108634
TCAGTTGTTACTCTTCGGGTACGAGTACTTTGTAGGCTGGATATTTTATATTTAAACAAAGAATTATCTA
ACTGTACCACTAT
>CUFF.108640.1 gene=CUFF.108640
tcttcttcttcaaaaaaGTCATCTTGTATGCACATTAACAGTTGAGTCTCTCTGAGCCAAATTAATACCT
AGGAGAGAGGTCCTGCGGGTTTGGGGATTGTGTGTGGTTTAGAGAGTACCTTGTTGCATGGACGTTTTCT
TGAGCTTGGCAGGGAACCTGTGGTCATCTATCCCATTCCATGACCAACTTGTCCTATCATGGGACTCTTT
TTGTGGTGGCGAGCGCTCTGATGGCTCTTGACTGCTTGATCTTTGCCCACCAATTTTGCAGCCTTTTTTG
GCTTTCAAGATGTCCCTTAGCAACAGCTTCCACCTCATGCATATACTTCATAGGCTGGCCCTACAGCAAA
GTT
>CUFF.108641.1 gene=CUFF.108641
AACCAGGGAGTACTCAGTAGCTCATACTACGTACTCGTAGCTAAAAGTTGCCATATTTGGGAAAATGCAG
CCTGAGGGGCTACAGGTGGGGATTGAATTACCGTTTTCCATTGTTTCAGAGTTTAGACACAGCCGGTCAA
AAGTATATTTATGCTGCAGCTAGAACTAGATTGTGAAAATTTCAAGCATCCTCGAAATCTAGACCCTTAC
CATGAAGGCCAAGCCAAGGCTTCCTTCTGATGGCCAGTGTAATTTACATGAGGCTGATGGCTGT
>CUFF.108713.1 gene=CUFF.108713
CAGAAACTTAGCCAAGGCCATGCTACCTCATCACTTTCAATATATAGGGCTTGACATTTAGTCAAGAAAC
ATACTTTGTAACTGGATCTGTCTTTTAGGAATATATGCTACTTTAAAAGTATCAGGTTAGAAACGCTATT
GTTAATAGCAGTTAGATGCTGTCCCTGCTTTAAATTTTAGAGAATGTGTTTAAGAATAATTAATAGCTGG
GGTGACCACATTCAAGATGGAGATGTTGCCCAGTTTGACGTGGTCTTAAGTTTTCTCAAAGTGAGATGAT
ATCTAAGTGACTTATTACAGCTACAGAGCTAACTGACAATAGTATATTTACATATTTTCCCTTTTATAGC
AAGGACCAACATGATCACTTTGCTTTAATTTACTACTAGTTTTGTATTGTTACCTACATAAGATCTTATC
TGTGTAAGAGTTTCTTTTTAGCCAGATGTCTCTCTGGCAGTGGGTCCACAGATTGAGAAGTGGAAAGCAC
ACATTTGGAATAAGTAACAATTCCACTGCTGGTCACAGCTTTCTTCAGAACCACCAAAATGTTTTAAAGA
GGTAGGGTTCCATAAGAGTCTAAGACCCAGAGCAGAGCAGAGCTTCTCTGTATGCTATTCCTGTTAGAAG
AACATGCTGGGGAGTAAGTGCTCCATGGGCAGGCACTCGGCGCAGCTGCAGTTGGGCTTGTTGAAAGATG
AATGTGAGTTTCTCTCTGTTGCCAATAGTTAAGGAAGCTGAACTTAAAATGTATTTTAATGTATCCTTTT
TTTTTTTTAAACCTGAGGCGTTTTAGACTGAGAAGACTCCCAACTCTTTTCAGAATTTCTTTCCTGGGTA
CTTGGAAAACACCACTTATTTTCAGACTGTGTAAAGCACCAGGCACCTCTTGTTGGGTGCTAGACTGAAT
TCCAGTCTGAGGGCATGTGTGGGCTAACAGGGACCCTGCCACACCCAGCATGTGATCAGAGGCACAGCAG
TTCCTTCTGCAAGAGGACTTGCCCATACATTCGTCTATAGAGAGAGTTAGTTAAAGCTCAGGTGGTGTAT
TTCAGAAAAGTTGCTTAAAGCCAAGAGAGTTTAGTGTGCTGTTTAGACCTTAGGTTTTCTCCTACCGTAA
GCATAGCTCTGCTGAGACCTAAAATAAGAAAGCAGGCCCTTCAAGCTGCCCCTTCTAAATAGAATAACTT
AGAGCTACAAATCCTTCAGTCATGTATTGTTTTTGAGCAACCACTTTAAAGCCACTTGCAGTTACATGTC
AGATTTAAAAGTACTTTGTCCATGTTTAGATATTTCTAAAGCAGATTTATTTAAGAAATATTTTGTCAAC
AACTTTAAAGCCCTGCAGTTTTTCCAAGGCTTCCAGAGCATTTAAAAATACTCTGCTTATTCACCACAAA
TAGCCTGAGACAAACAACTGCATATTTAAGTCTGCATTAAGGGTAGGAGCCTTGTCCACATTCCATGTTA
TGGAAACTATTTAACCTTTCTTTGATGGTGGGAAAAATGGTAACTATGATCTAGCTATTGCCGTGCAGTT
ATGGGCCCAGTTGCTCACTTGGTTTAGTAGTTCACATATCAGTCCTTAGGTTTCTCATGACATTCTTTCT
TGGTGACTAGAGCATCAAGCTGTTCTTAAAGTTTTTCCCCAAATGGAACAGTTTCAAATAATACACAACT
TTGGGAGGCCCTGAGAATGAGATCTCTACCATGGAGCTACCTGAGCAGCCTGGAAGACAGAAGAAAAATG
GGGCACTAAAGAACAGGAGGACATGCACGTGCACAGCAGCCAGGAAGGAAGCAGGGCCAGGGGACTCCAG
GAACCCACACTGTCCCATCCTACACTTCCACTCACAGTGAAGCAGCATCTCACACTCTTCTCACTGCTGA
GTATGCAGAAATAACAGAAAGCAAGGCATCTAGAAAGAGAATGCATTTGCTTACAGAAAGAACAAGGCAG
CTTTTCTCTTTAACTTGGCAATCTCAATCATTTTTCCCTGTCCTCAGACTCAGTGTCTTCATCCCAAGGC
CACAACAGTCTGACTTTTTCCAACAAAGGTATGTAATTTCAAAAATGAAATATATACAGTAGTTTAAGTC
CCTCTGAAGAGCTTTAACACAAAAAAGTACTCCCAGTTGAACATAGAGCATTTCATCTCAAGCTTGCTAA
CTGTTATTGCAAGTCTAAGTAATCTGTATTTTCCAATTTAAAACAAAATGACCAGTTTTTAGTCTGGTCC
TTTTATGTTTCCTCCCACAATGTAAGATACCTTTGCTCTATTTTATTACCAGAAAAAAGGTGGATTAGAC
AGATTGCTTCATGAATCAAATTAGGTACAAATTTGTCTCCCATGCTCTGCCCTCCCATTGAGCTCTTCCT
AAAGCGATGTCTGCCCAGGGCTTCAGAGGAGGCCTGAAGAGTCTGGGCCAAGATAAACTTCACCACGCAC
ACTGGAGCCCGAGCAGCTGGGTGCACGTTCTTCTCATGAAGGACGGCAGCAGTCCTTCAAGGTCTCACAA
GTGCCTGAGATACTTGAAAACAGGATTTGCCAAGCAAACCTTCCCAACACTGAAAAATGGTTATTAAATG
TCCAGTCTTTTTTGAGAGACGGTTCTCACCGGAGGTAATCTTTGACTGTGGGTGTGGGTATTTTGAAGCA
AGTAACTT
>CUFF.108704.1 gene=CUFF.108704
CGAGCGCTTCCCAATCACTAATTCCTTTGGAGGGAAAGCACTTTGACAAAAAATTCTGGCAGCTGATTCC
TCAATCATCCACCAGGGGAGATGGCATTGCCACCAGAATGTCACAGACAAAGGGCCCTATAGCCATTCCT
TTGTTCTGCAACTTTCTGAAAGAGCACAGATGTGAGGATCTTGGAGGGAAAATGATGAAACAATCATACA
AAGAAGGCAAAAGAGTTTATTAGCC
>CUFF.108728.1 gene=CUFF.108728
TGAATTACCTTCAAAACGCATAAAATAAGTTTTCAGAAATCAACTCTAGGTCATTCAGTTTGCACCAGTC
ACTTTCTCTACAAGACCCTCTGATCACACTCTGTCCTCGGAAGTGCTGCGTTGAGAAGAGGTGCTGGGGA
GCACAATTTGTGATAGGAAATAGAAACCCCAGAGCTTTTTCCATAATAGAGCTTAGAAATGAGCCAACAC
TTGGGCACCCCATGGATGCAGAGGGCAAGTTAAAATTGCCTCTATTTTCCTTGGAGAATTTCCCAATTTG
AGCTCAGGACTCATCTAGACAAACTGAGTAAGTAGGAAAAACTAAGCAAAGCAGGCAGCTGGGAGAGGAT
GTGCTGGAGGAGGAATTCCTTCCCCAGTTCTGCTGCTGCTCTCTGTTCTGCTTCTCAGGAAAGGTAGCAG
GCTCCCGAGAAGGCGACACTTCACTGGAGCGTAGAGCTACCATGTTCTACTTTTCAAGAAATTGGGGATA
ATGACTGGGGAGGTGGGAGTGGTGGTTAGATCAGACAGCGGCTCAAAGCCAATCTTGTCAGCAATTCTTC
ACTGAAGTGCCTCCATCTGCAGGACAAGGATGAGTAAAGTAGACCACAGACGTCATGGTTAAACATTACA
GTGGGGAAAATAATGGATCAGTCACCAAGAGGTTCAATTCTCA
>CUFF.108729.1 gene=CUFF.108729
GAGGGTAAAAAGGGATAGCAGACTTGAAGTGACGGGAGAGGATGTGGGCCAGACACACTGGATTACAGGA
GATGTGAGCTGCCCACTGAATCCCGAGGAACAACTGCACTTGACTCACCACACTCCAGCCCGGTGTTTCA
ACTTGAGGGTGAACCATCTGTGCCTGCTGCAACCTTTCTCCTAGGCTTCACCTAGCAGAGGACCTACAGA
GCCATTCTCATCTTCAAGAGCCAATAGAAAGGCTTGAATAAGGCCTTTGGTCTTGCCCAGGAAAAAAAAA
ACAGCTTAGATATGTGCTCAGCTGAACTGTGTCGTATTACTGTCTGAGCAGCAAATGTCTAGGGTAATCT
GAGTGGATACTTCAGTGTCCTTATCTAAAATGAACTCATGGAGGACAGGCTACAATCCTTGCAAAGCAGG
ACACCCCCTCGAATTGGCGGTACCAGGCTATGAGCTGGAGGCAGAGTTCTGGCACCCAGTTCTCTTCTGA
CATAAGACTGTGGTGTACGTCCAAAGGAAATGCCCTGACGTGTTGCCATGCTGACAACTAATCCCAGCTT
TCCCACCAGTAAAGCCATGCAGTTGGGCAGGGGACCGAGGTTGGTGTTGCAGAGATGAAAGGGGAAAGAG
GGAACACACATCCGCTAGAAGGGTGAACAGAAAAATCATCATTTATCTAAATAGAATAATAGAAATGAAC
AAAAACCGTTTAAAACAATCACAAAATTTACAAATAAATTGGTACAAAATAAATAGGAGAGATTGTAAAT
CTACAACATCATTTGAATTATAAAATGCATTCATTATGACAATCAGCTCATGAAACCTATACATGTCATT
TGTGCTTATTTAGGTTTATGTACACAGCTCTGAATACTGTGTTCAGAAAACTTCACTGCAGAAAAGCATG
AAATGTACACTATGATACAGTGAATAAAGGCTGAGGAGGATGAGAATCAGACACAAAGCAGGGTCTTATT
TGAAGGCCAAGGCAATGTTGGCATTGGGCCTCAAAACCAAGAAAAGGCATATTAGAAGCCCAGATGGGCA
GGCAGCCTCCATGGCCCAGAGAGATGGATTCTGCGATCCAAGGTGGGAATAAAGAGGCCATCACTGTTGT
AGCGCCAGGCCACTGACCTGGTTTGAGAGGGCAGGAGTGAGGAAGGAGGCTCTGGTCTCTCAGCCATGCT
GTTCCACTACACAGAATGGACCCAGTCACCAGGAAACCACCTCGAAAGTATTTCACGGAGGTACTTGAGA
GGCCCTGCCACAAGATAGGAGACCTGCCTCCATCCTCATCCCAGACACTGGTCATCAGGAACAGAGGTGG
GCCCAATAACGGGCCAGGGATGCGAGGACCAACCTAAGAGCAGCAACCTGCTTAAAACAAAACAGCAAAA
CCACTGTCCTCTCACCCACTTGGAGACAACAGAACCCTAGGCTCCATGGATGAGGGGCTCCAGAACAGAT
CTCGTCTTACTCACAGACGATGTACTAACAGTAGAGGCATATGTACataataaataataatataaaataa
aGCATATACATTTGTGGATTTAAAGGACTCCAGAAACAAGAAAAGTCAATGAACTGATACACTTCACCTA
CAGAGTAGACTTCAGACACGGGGAGTAATGAATCTGAAACTAGGCTGGGGCTCTCTGGGGAACGAGAGTC
CTCAGGCCTTATTCTCCCCCAGTCCCTTCTGCTCTGGGAGCCTGAGACCAGCCATTTATACCCAAGGGGC
CTGGGCCTCTAACAAAAGGGGCAGGCACCCAAGCTCCACAAGGTACATTTGATAGTGCTCTCCAGGGTTA
ATCTGAAGAGGAAGCTGGCCCCCAAAAAATAACTTCCCAAGGGAATCCATGTTGGTCTGTGGGCGAATGC
CAGAAGATACTTTGCCGAATGAGGCAAAGCAATACTCCCAGTCATTCTTCCAATTTGTTCACATTTAACA
CCCGGTGGGTATTAAAACTCAAGAAAGTTTTAACGTGTACTCAAGTCTTTCTTACAGTATATGTTGGATC
TGTGTACATATAAACCTTGGCACACAAACTCCTAGAACTTTACTCTCTTGCCACTAGAAACTTTGTTTTC
ATGTTGCTTCAAGTACGGCCTGGTATTTCCCGTCAAAGATATTTAAAACAATTCTAGTGAGATGATGTCA
GTGGCTCTAGCATAGACAAAGAGAAAGCTTACTTGAGCTGAGCCAACCACAAAGATCTAAGAAGCGAAGA
AGGTCCCCAGCTCAAGATGGTGGGAGGAAAGCTCCTGCAAGCTCTGCAGCTGACAGAACTGCGTCGCCTC
CTCTTGTCCTTAGGGCTGACCAGGGGCTCTGGAATTTTCAGACAGGGCAGAAGGAAAATCAGGACATAAG
CATTCACTGCAGGAAGAAGGCCTGCAAATGGCAGAGGAAGGCGTCCCCCTGTCACAGCCTGGGGGAATGG
TAAAATCAGCAAGCTTGGCATGGGTGCCCCACTCACCCTCAAGTGGAGGCAAATGAACATCATCTTGGAA
TTCTCTGAACTCATCTCGCCTATCAGCCCACGCGAATACAAAAGAAGAATGAAAAGATAAAGATTTGCAA
ATGGCCCTGAGGTATAAAAATCCACTGAGTAGGTTGCTCATTGATAAATTTACATCGGAAACATTTCTGA
ATCCCCAAATCGCCTTCATATTGAACTCTCCAAATCCCTCCTAATTCTGGGTTAACCTGTAACTCACCCA
GACACTCTTGCTGGACAGAAGCACCACTGACTAGCCCACCATCCAGAACAGAATCAAACCTGATCCGGGA
CAAGAGGCTGTATCCTCAGTAAGAAAGTGAGCACAGGTGCCACAGAAGCCTCAACACCCTAACCCGCCAG
CTCAGCTTTGGAGTTCTCCTCAAACTCCTGCAAGAAAACCCTGTCTCTGGGGTCGGAACCGAGAGGGGAG
CTGTGCCTGCTGCCCATGCCACCAGGAAGCATGCGTCGTGTGATGGCACCAAGCCAACCCTCCCTGGCAG
CCTCTTGCCTGGAATCCCAGGGAACAAGGTGAGCACCTCCTGCGCCAGCCCAGATGAGTCCTCAGCCTGG
GATCACCCCTGGAGAACACTGAGGAACCCTGGTCTCTGGGCCCAGGAGAGGCAAAGATGGCCACGGATCC
CTGGTTTGTTTTCAGAAGATGATGGGGTTTTGTTTTTGTTTTTGACCAGCTAGGACACAGGCTCAACCAG
CCAAGGCCTACTTAGGTCTGTTCCTCAACATGAGAGAATCTGAGGGCAGAAGTTCACAGTCCCTGCTTAG
CCTCCATGCCTGTTGCTTTATTTTCTAGGGAATGCAGCTCTACCTGTACCTACCACTATTTTCCTAGAGT
GGTAAAAGCAGTCCTTTAGTCGTACGGCGCTGGGGATAGCACAGGTAAATATATTCACAGTTAATGTTCT
GTTTTAGTGTGAAGTTTTGCATACAATGCTTGCACAAAAGTTCTTGAACTAAGATCAGAAAATGGCAAGA
TGCCATACTCCCTCCCGCTTGAGGAAGCCAACCATATCAGCAGGGGCATGGAGCTCTTTTCCAGAAGTGA
GGTGAGGAGGGAGGGAAGAAGAGAGGTAAATGGGGTGTGCTTTCAAATTCAAATTATGTAAGAGCCAAAG
CTTAAGCTAGTTAATTAGCACCCCAATATCCATGTGGAAATCTTAAAGTTCTGTTTTCCTAAGAGTTTAA
ATATATGACTTGCCTGATGAATAC
>CUFF.108731.1 gene=CUFF.108731
CATTTTCTGATCTTAGTTCAAGAACTTTTGTGCAAGCATTGTATGCAAAACTTCACACTAAAACAGAACA
TTAACTGTGAATATATTTACCTGTGCTATCCCCAGCGCCGTACGACTAAAGGACTGCTTTTACCACTCTA
GGAAAATAGTGGTAGGTACAGGTAGAGCTGCATTCCCTAGAAAATAAAGCAACAGGCATGGAGGCTAAGC
AGGGACTGTGAACTTCTGCCCTCAGATTCTCTCATGTTGAGGAACAGACCTAAGTAGGCCTTGGCTGGTT
GAGCCTGTGTCCTAGCTGGTCAAAAACAAAAACAAAACCCCATCATCTTCTGAAAACAAACCAGGGATCC
GTGGCCATCTTTGCCTCTCCTGGGCCCAGAGACCAGGGTTCCTCAGTGTTCTCCAGGGGTGATCCCAGGC
TGAGGACTCATCTGGGCTGGCGCAGGAGGTGCTCACCTTGTTCCCTGGGATTCCAGGCAAGAGGCTGCCA
GGGAGGGTTGGCTTGGTGCCATCACACGACGCATGCTTCCTGGTGGCATGGGCAGCAGGCACAGCTCCCC
TCTCGGTTCCGACCCCAGAGACAGGGTTTTCTTGCAGGAGTTTGAGGAGAACTCCAAAGCTGAGCTGGCG
GGTTAGGGTGTTGAGGCTTCTGTGGCACCTGTGCTCACTTTCTTACTGAGGATACAGCCTCTTGTCCCGG
ATCAGGTTTGATTCTGTTCTGGATGGTGGGCTAGTCAGTGGTGCTTCTGTCCAGCAAGAGTGTCTGGGTG
AGTTACAGGTTAACCCAGAATTAGGAGGGATTTGGAGAGTTCAATATGAAGGCGATTTGGGGATTCAGAA
ATGTTTCCGATGTAAATTTATCAATGAGCAACCTACTCAGTGGATTTTTATACCTCAGGGCCATTTGCAA
ATCTTTATCTTTTCATTCTTCTTTTGTATTCGCGTGGGCTGATAGGCGAGATGAGTTCAGAGAATTCCAA
GATGATGTTCATTTGCCTCCACTTGAGGGTGAGTGGGGCACCCATGCCAAGCTTGCTGATTTTACCATTC
CCCCAGGCTGTGACAGGGGGACGCCTTCCTCTGCCATTTGCAGGCCTTCTTCCTGCAGTGAATGCTTATG
TCCTGATTTTCCTTCTGCCCTGTCTGAAAATTCCAGAGCCCCTGGTCAGCCCTAAGGACAAGAGGAGGCG
ACGCAGTTCTGTCAGCTGCAGAGCTTGCAGGAGCTTTCCTCCCACCATCTTGAGCTGGGGACCTTCTTCG
CTTCTTAGATCTTTGTGGTTGGCTCAGCTCAAGTAAGCTTTCTCTTTGTCTATGCTAGAGCCACTGACAT
CATCTCACTAGAATTGTTTTAAATATCTTTGACGGGAAATACCAGGCCGTACTTGAAGCAACATGAAAAC
AAAGTTTCTAGTGGCAAGAGAGTAAAGTTCTAGGAGTTTGTGTGCCAAGGTTTATATGTACACA
>CUFF.108720.1 gene=CUFF.108720
CCGCACTCTTGACCCAGACAGCACTTGCCTTCCCTGTGGCCTCGGGGAGCGGTTCGTCTGGCCTTCAGGG
GCCTCGACCCATCCGCCTCTCCTGGCTGATCTACTTCTCCACATACAGTTTGTTTCGGGGTGCTTTGCTC
CTGCAAGAAGCCTCTGGAATTGGAATTAATGTATGGAATCTTTCTCAGAGCCCCACTGTTCCTTCGGGAA
TCCTAGAGCTCTGTGAGAGCGGGGGGAGTGGGGAGCGATTCCAGCTGCTGTCCCTCTGACGTCGGGGAGG
AACAGGTAACTTCTCAGTACTGCCTTATCTCTCAGTGTGGTGGCTTTTTGAAAAGTCCTCTCTGTAAAGG
AGATGGCAGGGGTGGCTTTGCAGTGGGGCTCCCAAAGGATGAAATTTTAGCCTCCCAAGTTTATTTTCTA
TAAACCACTCTTTACGTTTGATTATTCACACTATTTTACAACAACAGGGAATCTAAAACAATTCCTCTCT
GGTCCCTGGAGGAATGAAGGCTAACATTTGGCTATAGTTACATCTGCTTTGGGGAAAGCTCAAGACCCTT
CAAATAACACTCAGTGTCTGAATGACCATGTTCCTCTTCCGGCCCCATTTCCCTGTGGAAACTAACTCCA
GGCTGTTAAAGGAGAAGCGCTGGCTCGAGGCTTCTCTGGGGCAGCAGCAGAATGATTTTCCCTTTGAAGG
TCTATGCAGTTCATGTCTATAAGTAAATGGGAGTCAGGCAGAGAAAGTCCATCAAATGGTTGAGACCTCG
ATATGCAGTGGCCAATTCTTAGCACCGCTGGTGGGCTGTCCTCCCTGAGGACTCCTGGCTTGGTAAGCAG
GGAGGGGCGTGGCTGTGGAGCAGACACAGGTCCTGGGGTCCTGAATTTTTATGGAGCCCTTGTTGTCAGA
CCCAGGGCCTCACTCCTCTGTGGTGGCCTCTCTAGCCCCAGCTCTGTGGGACCGGACCGGGCCTCCTCCT
GCTCCTAAGCAGCCACTCTGGCATCTCTCGGGTTCCATCTCAGACCGGACCCCTGGCAG
>CUFF.108722.1 gene=CUFF.108722
TGCCAGGGGTCCGGTCTGAGATGGAACCCGAGAGATGCCAGAGTGGCTGCTTAGGAGCAGGAGGAGGCCC
GGTCCGGTCCCACAGAGCTGGGGCTAGAGAGGCCACCACAGAGGAGTGAGGCCCTGGGTCTGACAACAAG
GGCTCCATAAAAATTCAGGACCCCAGGACCTGTGTCTGCTCCACAGCCACGCCCCTCCCTGCTTACCAAG
CCAGGAGTCCTCAGGGAGGACAGCCCACCAGCGGTGCTAAGAATTGGCCACTGCATATCGAGGTCTCAAC
CATTTGATGGACTTTCTCTGCCTGACTCCCATTTACTTATAGACATGAACTGCATAGACCTTCAAAGGGA
AAATCATTCTGCTGCTGCCCCAGAGAAGCCTCGAGCCAGCGCTTCTCCTTTAACAGCCTGGAGTTAGTTT
CCACAGGGAAATGGGGCCGGAAGAGGAACATGGTCATTCAGACACTGAGTGTTATTTGAAGGGTCTTGAG
CTTTCCCCAAAGCAGATGTAACTATAGCCAAATGTTAGCCTTCATTCCTCCAGGGACCAGAGAGGAATTG
TTTTAGATTCCCTGTTGTTGTAAAATAGTGTGAATAATCAAACGTAAAGAGTGGTTTATAGAAAATAAAC
TTGGGAGGCTAAAATTTCATCCTTTGGGAGCCCCACTGCAAAGCCACCCCTGCCATCTCCTTTACAGAGA
GGACTTTTCAAAAAGCCACCACACTGAGAGATAAGGCAGTACTGAGAAGTTACCTGTTCCTCCCCGACGT
CAGAGGGACAGCAGCTGGAATCGCTCCCCACTCCCCCCGCTCTCACAGAGCTCTAGGATTCCCGAAGGAA
CAGTGGGGCTCTGAGAAAGATTCCATACATTAATTCCAATTCCAGAGGCTTCTTGCAGGAGCAAAGCACC
CCGAAACAAACTGTATGTGGAGAAGTAGATCAGCCAGGAGAGGCGGATGGGTCGAGGCCCCTGAAGGCCA
GACGAACCGCTCCCCGAGGCCACAGGGAAGGCAAGTGCTGTCTGGGTCAAGAGTGCGGCGTGGTTGTTGG
GGGAGAAGCCCCTCCCCCCACCAGGCCCAGGTTTCACCTCGTTTCTGGAAACTCATTTCTGCGCACCCTA
CAGATAGTCCCAGTTCCCACATCACACTGGGGTTGTGCTCAGCTGGATGCATCTTAAGAAATGGAGACCT
TTCAACTTAGATGGATCTGTTTATAAAAGGGGATACTCACGGCGCAGGGTGCCACCAACGTCAAGTTACA
CAGTAGGGCTGCATCCCATGGCGGCAGGTTGGATGCCAGCAGCAGGCCACTGAGCCCCCTTAAAGGGCAC
CTCCCTGCCTCTCTACCAGGGGAGGCCAGCACTTCCCTCACTAAGGGGCCTGACCCTTTCTGAGGAAGAC
ACTCCAGGACTGACATACCAGAGGAAATACTGCGCCAAGCATGCATACGACACTGGTGCCAGCAAACTGT
TCACCAGGAGGCAAGCCCAGCACACTGCTGGTTATTCCCGAACCACAGGTCCCACGCCCACAAAGCCCAG
CCCGGGGTGCACATTTCCACCTTGAGGAGAGAGGAGAAAACTGCCGCTCAGCCCCAGGGCTTCCCTCTGT
TCAGCGAGACCCAATGGAGAAGATGCTCTCTTCTTAGCTAGGGACTGGGTGCAGTGTGGACTGACAATGC
TATATGAAAACGGTGGTCAGTATAAAGTCATTTCAGTGTACGAACGTTGCCAACAAAATGCACATATCCC
TTGGGCTAACACTTAACACACAAATAAGATAGTTAAGAATTCAGTCACTCAAGAAGTATCTCCTGACATT
AATTTCACTACATGTGATGAATTTGGTATTAAAATAAGACAGAGACACACATGAAATGGCCACGACACAC
ATTTGGTTTCTGAATCCCTGTTTGGGGCCAAACTGACCCTGGCTGTACAGGCAGCCTCTCTGGCGTGGGC
CGTATCTGAGGCGGGAGGCACGGAGGTCCTCGGGCGGGGG
>CUFF.108721.1 gene=CUFF.108721
CTGGGCCTGTGGGGCCCAGCAGTGGCTGTGTCCCCCGCCCGAGGACCTCCGTGCCTCCCGCCTCAGATAC
GGCCCACGCCAGAGAGGCTGCCTGTACAGCCAGGGTCAGTTTGGCCCCAAACAGGGATTCAGAAACCAAA
TGTGTGTCGTGGCCATTTCATGTGTGTCTCTGTCTTATTTTAATACCAAATTCATCACATGTAGTGAAAT
TAATGTCAGGAGATACTTCTTGAGTGACTGAATTCTTAACTATCTTATTTGTGTGTTAAGTGTTAGCCCA
AGGGATATGTGCATTTTGTTGGCAACGTTCGTACACTGAAATGACTTTATACTGACCACCGTTTTCATAT
AGCATTGTCAGTCCACACTGCACCCAGTCCCTAGCTAAGAAGAGAGCATCTTCTCCATTGGGTCTCGCTG
AACAGAGGGAAGCCCTGGGGCTGAGCGGCAGTTTTCTCCTCTCTCCTCAAGGTGGAAATGTGCACCCCGG
GCTGGGCTTTGTGGGCGTGGGACCTGTGGTTCGGGAATAACCAGCAGTGTGCTGGGCTTGCCTCCTGGTG
AACAGTTTGCTGGCACCAGTGTCGTATGCATGCTTGGCGCAGTATTTCCTCTGGTATGTCAGTCCTGGAG
TGTCTTCCTCAGAAAGGGTCAGGCCCCTTAGTGAGGGAAGTGCTGGCCTCCCCTGGTAGAGAGGCAGGGA
GGTGCCCTTTAAGGGGGCTCAGTGGCCTGCTGCTGGCATCCAACCTGCCGCCATGGGATGCAGCCCTACT
GTGTAACTTGACGTTGGTGGCACCCTGCGCCGTGAGTATCCCCTTTTATAAACAGATCCATCTAAGTTGA
AAGGTCTCCATTTCTTAAGATGCATCC
>CUFF.108779.1 gene=CUFF.108779
AGTAATCAGCTGATAGATGTATCACTGATATCCAAGGATGAAAAGTGAAATGTACAGCCAGAGTGCACTG
TGACGACTAAGATTGTTACATCAGCATCTGAGACCGCTGCCCCCATTGTTCATGGTGGCGCAAGGTCAAG
TTCTCAAGGAAGGAATTTGATTAGCTTAACCCGATCTGAGAACTGATTCCCTTTCAGCCATAATCTAGTC
CAATAAGGTCACAAAACACAAATGCGCAAACCGTGGGTGAGTGTAGGAGGCAATGATTGATAGCTCTAGT
ATAGGAGTCATCCATTTTGATCATTATCTAGTCCAATCAAGGTTACAAGACACAg
>CUFF.108782.1 gene=CUFF.108782
agctgacctcTACATTTTTTTTTAAATTCCGATTTTTGTTACACAATATTATAAGCCAATATGACCTCaa
taaaataataatgaaaaacaataataataaaattCCCATGTCTAGCTTGTGGTTGTGGGTGAAACATCAG
AGAACCACCTGGCATTTACTTTAGGATAGAAGGTTCTTATTCATATTTCTCTACCAGCTGGTTGACACCA
CTTAGGTCTGGATCACAGGACCCAGGCCTCCCCACTTCTCACCAAGCTGTCACACTTTACACAAGATCTC
CTCATCCAGTCTACCTTGGCACTGATCCCAAAGTCACCTCCTAAAACTCCACTGTCCCGGTCACTCCTGT
TACAGGCTCCTAACATCAGCCCTGATATCAGTTCCCCCACATTGAA
>CUFF.108787.1 gene=CUFF.108787
gaGGAGCATAAAGCCGGGCCAGTGAAAGTGCTCCATGCAGCTTCCCTAAACTGGAGAAATGGGGAAGGGG
ATCCAAGACTGAGGAGGAAAAGACTCCAAAAGTTAGAGAGAAATCAGTGTGCCTATTGCAGGGAGAAGGG
CACTGGAAAAACGAATGCCCTAAGCTAGAAATAGACACCA
>CUFF.108789.1 gene=CUFF.108789
AATGCAGCTTGGGAGAACAAAAGTTAAAACACAGCTTTTTCTACATACCAGATTGTCCCATTCCTCTCCG
CGGACGAGGTTTGCTCTGTAAACTGAATGCTCAGATAACTTTTTCACACAAGAAGAAGCAGCTTCACCTA
CAGTGCCACTGGAAAATGCACTCAGACTACAAGCCCTCCTGGAAAGAACGGAAGAAGGAGAGCACCCAAT
ACCGCCTGAGAGCCACAAACGAGTGAGTCCAGCCGTCT
>CUFF.108791.1 gene=CUFF.108791
TGGGTCAAATATTAACTACTATGCATGAGTTTATCTCCTCCAGGTCTCCTCCCCGTCTTGAAACTTCACT
ACATCCATTCCAGCTGGGAGACAGTACTTCTGAAGGCGTGGAAGGAACAAGGGCCAGAACAACAACTTGA
AGAAAAATGGAGAGGGCCCAATGATGTGTTGTCAACGACCCATACATCCCTTAAATTGGCAGGTGTGAAA
CCGTGGGTCCACCACACTCGAGGAAAGAAATGTCCAGATAATTTTCAGCCACAAACGTcttctcctgcta
agtgggaaagtaaaccactggagggtcttaagTTGCTTTTTAGAAAACAATCATGAGATGCTTCCTGTTC
CTAACTCATTTCTATTCCTTGCATTTTCTAGTTGCAGCCTGGCTGGATAGCTCCTTAGTGCGCATTGCAC
AGACCATTGCTAATGCAACACAAGCAGTGGACTGCTGGATTTGCCTTCCCCGAGCTCAGTCCACTCTGGA
TCATGGGGACCCCCTGGTACATCCCGTATCAGACTTTACTCAGGTTCCCGACGGAGACTGGGTCCTTACA
CGAGATCTTAGAGCACACACCCTCATGTACTGGGTGCGCATTAGTCACCTCCCCGTTAAGAACTCTTCTA
ACATCGCCTGTCTTACACTTCCTCTCTCCCCAAGTACTGCCATATATTGGACACAGGGCGCCCAGCGGAT
ACCTGGATACTTTGTAATGACTCCATCTCCGCCTTTGGAGCAGCTCCCCATGTGTTCCCGACGGCCCACC
AGATAGATACCCTGCGGAAGGAATTAAGGCTATAATTGACTTTTTTCATTTCTAGAGCGACCCTGGATGG
AACTGGATTCAAAGTTGGTTACTATTTCTATACTAATAGCTCTGCAGGTTACTGTACTCACAATGAAGGT
GAAAGTAAGGTCTTTTGTGCCCCTCCCGGACATGTTTTTGTTTGCAAAATCAATGATTACCCTTGGGCTA
CGGAGTGCCTCCGCAATTTCACTTTTCCCACTCAGTGCCTCCTTGCGAATCTGGTGACTCCATTTACGCT
CCACAACCTAAGTGAATCAAAACATTGGCCAAGTTCCTTAAAATTATATACCCGAGTTACCCAAGACTTG
CCAGGAAACATTCCTGATGGAGATGAATATTTCTTTGGGTATACTCTATTGCCCTGGTGGGGAGTCGCAG
CCCATCAACATGTGCTCCGCAATCTGTCTCGAACCCTAACAATCATAGCAAATGAAACTGCCAAGTCCCT
CCTCAATGTCCAAACCtctcttgactcttttgcaacagctgtattagataatcacatggctttggactat
attctagctgaacaaggtggagttagctaacacctcttgttgcacatatataaagacttcaccacaaata
gagactagt
>CUFF.108783.1 gene=CUFF.108783
CATCTCAAGGACCCCCTAGCGTCGCCCCAATACAGCAGGAAGCAGCTAGACGACCACGACGCCCCTTTTC
CATAGAAATGGAAAGCAAGAAATGACAGTGAGGCATATGTTACAGGCTCTTAACGTCAGCCCTGATATCA
GTTCCCCCACATCGAACCCAGCGTATATGGGGTTAAAACTAAAACCCACCACCCCCTTTCCTGCTCCTCT
AGCTCCACTCATATGTAAATACCTGTTTCTTTAAACTTGGA
>CUFF.108784.1 gene=CUFF.108784
AGGCTTCCCAGACCTCAACTCCTACTCCCGGCGCTCGAACCCGCTTCAAACAGGAAGAGGAGACAACTGC
GAAGGACACCCACCTGCCATCCTCCTATCTCACCCTCCCCCTCGCCTGGCTGCAAGCAGCCTC
>CUFF.108798.1 gene=CUFF.108798
ACAAGCACCCAGAGGCCCCCACGCCTAGCCAGGCCTCACCTCGCCTGCCAGAGCCCCTCAGTGCCGCAGT
GGCATCACGCCTGGGAGAGGTGGTCCCTGTGGCAGGTCAGTGTCAGCTTCCAGGGAGGGCATAACCCCTT
GGAAACATGGTAAAATTCTCAAGAGTTAAAGCTCTTTGGGTCTTCTTTGTATCTTTTCCCTACAAGAGTG
TTTTGCTCTTCCTCTGAGGAGATTGAAAGAGAGCTTTCTGGCGGCTTGTGAGGGGGAGAAGAGCGTTTGT
GTTTGCTCTCGAGCTCCCCTTCCCCTGTGTAAGCCTGCTCCTCGCCACAGCTTAACCTTCCATTGCTCAT
CTTCTCACCAGAAGCCTCAAGAAACCTAATGCCACTGGAAAATGTTACAAAACACCCTCTGTGCTGGAGC
CATGAAAAGTTTATCTCTGGGCGCTCCACCCACTTCC
>CUFF.108915.1 gene=CUFF.108915
AGAGGATTTCAGCATTACTGTCTTTGGGAGTGCTCTGAACTGGGGAGGAGGGGACTGGGTCACTGGAAGG
ACTGCTCGGGGCTGTAAACAGCTGTTAAACCGCAGCATTTTGACAACATGATCC
>CUFF.108917.1 gene=CUFF.108917
AGTGACACTTACAATATCAGAATACCATCTCCATGTGTGTTCAAGCTattttggagctacacgagccttg
ttaaaatgcttgctccactgcctactaggtgtgtgtcgttgggtgagttacctaacttcactgccactcg
tgtttttcctctgaaaaataggagatatcaatGTGTGTTAGAGTCCTTCCTCTGGGAAATAATGCTTTTG
ATGTTTAGCAAGTGATTATGTACTGCAGTTAGGGGCTGTTTGCCCAACTGTCTTTCTGGAGAGACTCAAT
AGTAGGAAAGCATCCACAGGTTTTTATGGGTTCCTTGTGGAAGAAATAAGCCCTGTGACTTGTGGAACTC
CCATCCTGCTCAGAAAGCAGGAGAGGTATGTTTTCTTGCCTCAGCAGCCTTGCTACATGTCTGCCTTTGT
CCAGCCCCAGGACATAGATAAGCTAGTATTCTTGGTTTTCTGGCAGCTATGCGATCCTTAGCATTTCTAC
TTGGCAAAGTTCTGAAAATCTTTTTTCCGGGTTTGGAATTCTTCCCGTGGCATTCCCCAAAATAATTACT
TCAGGATCCTTTTATTGATGCCCAGCCTCACATTCATGATGTGAAGATGTCTCGGTTTAACTTTTATTGT
TGCCCTCATGTTGGCTTGGGATTTGAATTCGTATTCACTTCTATTTTTTTGTCAGAACTCTAGGGCATTT
AAATGCACCTGTGCCCAACCTGAGAGAGATAAGAAAAGTCTCTTATCTTAGATGTTCTGTGTCTGCCTAG
CAGCCTCCACTCCACCCTCCTGAAAATAAAATGGCTTTAGGTCTGGAGAGTCTCTTTTACCCTAGAAGCC
TGGCAGTTGCTGTCAGTTCTGACAAAAATCCTCTTTCTTCAGATTCCTTGATTGCAAAATTAGAAACCCC
TGGCCCTCTGCCCTAGTCTCCTTCAGCCTCAGCCGGCCCAGATGCCATGGCTGTGGAACAGTTTACCGGG
TTACCCGAGATCCAAGGCATGTGAAGATCTTCCGCTCCAGCTTGCTCCTTGTATGGGGACCAGTTGTGGG
CTGG
>CUFF.108886.1 gene=CUFF.108886
TACTGGCGCTTGCTCATTTTTTTCAGGGACAGACAGTGGCTTGCGCTGACTTTCCTTCTTGCTGTGATGG
GGGATTCTTTCTCAAAGGCACTTCCAACTTCCCCCCCTAAGCTTTAGGACTGCATAGTAGTGTCTCTCTG
CCCACCTCTGCTTTGCTCTAGTGCTTTCTTCATGATTCGGACCCCAGGTCAAGGTGTTTTTGAAGTAGGT
TTGCTTGCTGCTGTCATCCTGCATTGCCTCACTCCCTGTGGCCTGGCGGTCCAGGGTTCAGGTGTGGTCT
ATGATTGGGCGTTGCATGATGAGAGGACCGGCATCACCTGCATCTGGTGTGAGACCCCCCCCCCCCCCCC
CCACCAGTTTCACCACCTTTAGTCATCATTTTGCTTGGGGTGTGGACATGTGTGTTCCAGAAGTTTTGCC
ACTCCTTACAACTTATGGGAGGGATAAATTGTCTTAATATTTCCTTCTGGTGTTTTTGACCCTGAAATAG
ACCTGCAGTACATTTGGTTACCAAATAGCATAAGGAGGGAGGAGGTAATATTTGATTTACGTAAGATCCA
GGAAATGAGGGAAGGCATGGTGCTAGGAGCTGTGTTTCCAGCTAGACCTTATTAAATTTCACAATCTTTT
ATGTAAAAAAGGCAACTTTCAGGTGTTGCTAATAGAGTTATCTGGTGAGTGGGAGACAAAATCGACAGCT
TCATCGCATTCCCCATAATCAAAACACTACTGTTGGAGGCTTCGACCACGTCCCAGCTCTACCTTGAGTA
AGGGAATTTTGCTTTTGAGATGGCTTAAATGCTTTAAATTCCTCAGCTGAGAAAGTATAAACATACAGAT
AGTGAGACGCACAGAGGATTTCCCAATCCTTGGTTCAAGCCTCATGAGCTCGAAGTAATACCCAGGTACT
CTCCCCAACTCTTAGCTGTTTACCAAGTTTCGGTGGCCAGGAAAATGTCACCTGCACTAGTATTTGGCGA
TTCAGCTGTATTAGCTTCATTTTTACCATCTTCTTGTTAGTCATTAAGTCTCttcatctatgtaacaatc
ttttcttaagggcccacttggtgtagggcatgcttggtattttgagggacccagaagtggaagttatgca
ctttgcccttaagttgcttagactttagaagaggagataagcctgagcataaataactTTTCTGAGTTTA
TGAGCACATAAAAGAGTGAGTGGAGTTTTGTATGAAAACGCAACCAAGATGGTCTCTCTCTGGGCAATGC
GAATGACTGCTCTCATGACCTTGCACCCAGAGGGCTTGGAGCTGCTTTTAGAGACTCAGAGTTGAGGTGC
CTTTAATAAAATGACTTTGATGTTAGCCCTTTCCATAGCGCCACCATTGCACCTGAGTTCCCACCTAAAG
TGGGCCATGGCTCTGTCTTGCCTAAAGCTTAAATAAAAGTGAAAGATGAAATCAGATTTAGTGGAGACCT
TGAAGACTAATTTTCCTAATGGAGTTCTCTTTCCAAGTTACATCTGAGTGTGTATCATGTAGGTGGTGTG
ACCCACATCCCTCTGTGTGTTCTTATTCTGATTTTGGGTTTAGAGAGCCATTTGTGAGGAGACATGAAAT
GTGTCTGAGGACAGCCATGAGCTGTAGCTTGCTGATTTTCATGTAATTTTGGCTACTTGCCAGTTTGGTT
GAGGTTGAACTGTCTCCAGGGCAGGAAAAACGAACTTAACGTTTTGGTACAAAA
>CUFF.108922.1 gene=CUFF.108922
TCACACTCTCAGACTTGTAGATCGCCAGTCTTGCATGGACTGGGTTTTTGAGTCCATGCTTACTCAGCTA
CATTCCCATAGCTTTGATTTATTTACTTTTGGTTTTCTTCTTTCCATACTTTCTTCTGTGGGAAAAGAGA
TGAGCTATGTATTGTCTGTTCCTGGTGCCATCATCACCTCATAGTGCCATGGCTGGGTTTTGATTCACTG
TCTTAGGTGTTTTAAAGAATTTAATTTAAACTTGTTTTGGAAGAAGTCAAAGTGAATGTAAGATGTTGCA
AGAATATTTGTGGCTTGGAAGGATGGGTCCTAGAGTGAGGTTATAAAAACATGTATGTTTTGATCTTAAA
GTATCAAGCAAGACAGATCTTATGTTGTAACACTGTTTTATTACATGTTCTTGCAGATTAGAGGCATGTG
TTCCTGAAGAAAATAGTTATGTTTTTCAAAATTCTATATGCTGC
>CUFF.108904.1 gene=CUFF.108904
attatcactactTTTATTATTGGTGGTCCTCAGAGTGCATTGTGGTTGGTAAGTTAGTGTCAACTCCCAA
AATAAGTTCAGAAACTGTGATTTGGGGAGCTTGAAAATAACTTGCTTGATTCTGTTCTATATCTGAGTTT
AGGTTTGTCCTTGTGATCTTTTTGCTATGTAGGTAACTTTTCGTGGTGAACCTATACGCTTAGAGTaatg
gctgtcaatttgggacggttttgccccttctagaggacatttgtcaatgtctggaaacatttttggttgt
cacaactcgggagtgctactggcatctagtgggtgaaggccagggatgctgctaaacatcctacaatgct
caggataggccctcacagcaaagagttgcccagcccgaacgtcagtagtgccgaggtggggaaacgctgG
TATAGTGCTGCCTGCTCTCCCCTTACCACTCCTGCTCGTTATTGCAGGGTTTGAGGTCAGCCTTCCTGCG
AAGAGAGAACGTAGCAATGTGAAATGTATGAAATAGCCTCTGACAACAAATTTTAGGTGGGATAATTTAA
AGCTTTAATATCCTGAATCTCGATTACTCCCAGGTTTGTGGACGTATGTTACCAGTGAGCTCTGCTTTGT
CAGCCAACATCAGACATTTTGAAAAAAGCACACTTTTTTAGTCTGTGGTTCAGTAAGCAAGCGAGCCCCC
CCATTCACCCAGTCTTGAACTTTCTTTCCTCTTGCTTTGGTCTACCCTTGTGGTTTCATTTTAAGAACTT
GTTTGTTTTCGCCCCAGTGAAAGCCTGATGGCCAGTTCCTTTCCTTTCTCAATGCCCTCCGTGGTCCCTT
AACCAATCTGAACTGAGTCATGTTCTTAGAACTTTTTCCTTTCCTCATTCCAAGTCTTGGCTCTACTCTC
ATTCTCGGCCTCATGAACGTTAGTTTGTTCTCACACGCTCAGCCTGCAGAAACCATTAGGTGTTCTCAGG
GTCACCACGAGGGAAGCTGACTGTCCTGGACCTCAGGGGACTGTGTCTAGAGGAGAGCCCTCTCTTTCAG
GCCCCAGGACACAGCTCATCTGTGAGTGTTGGGTACTAGCTGGCAACTCTTTATGGATGCTGTGTATCTT
AGATGGCTTTGGATTCAGAATTCCAACTGCCTTTTGAATGCCTGGCCATCCATACACCTGAAAAGGTCTC
TTTCTTTCCTGCCTTAAGTTGTTGGCCTAATGCTTGAAGGACCATCAGGATCCAGGTGGTGCAGTAACGT
GGGTTCGTTCCTTGCCCTATAACCCCAGTCATGGGCACCGCCAGAGCCACTGATCCCACTATAACCGCCT
AGGCAGTAAGAGCAGCCACTGAGTGACAGGGAGCAGTGATAGTGGGTCTGGGTGACCTGTCTACTCAGTA
GCATAAAACAGACAGGCTGAGGTCTGGCTGTAGGCACCTCCATTTTGGACCATCCTTTGTAGTTCCACTA
GGTGGAGCAAAATTTGGCCAAAAAACCGCATGCAATGTGGAAACCACAAACAAAGAAATACAAATAAATC
CAGTACATTGCAACCTGGGAGGTAAGGAAAGGGGAAACAACTCTCATCCTATTGAATTCTGCAGCCCGTT
GATTTAACTGTGGGCTTTCCCTGTGTGGGAAGTAAAGTAGG
>CUFF.108929.1 gene=CUFF.108929
TCAGAGACCATTTTGGCATAGGACTTCCTTCAGGTCCTCACTGTCCTTATTTCAACAAGTGGCTTCCAGC
TAACTCTGAGTTCAGGGGGACTCCCTGTACTCATTCCATGTTGAAAATGGTATGGACACCCCGCGGCATT
TTTTTCCCTTGAAATGGCTCTCTCAAATACAATCTTTTCTTTATGTATGCATTTAATATTGGAAATATAT
CATATTAGGTGGCTTGCTTTCCCTCTTACCAGCTCTGCACTGTGACAATCATTTCTTGCCATCTTGGCCC
AGGACAGTTATCCATGTAGCTCACGTCTGTGATCAGGACCTTAGACTTAACTCTTCTATAGGTCGCTGTG
ACTCAGATGTGACTCCTTGAATCCATAAAGAATAGAAAAGCAGTAGAAGTCTCCAAACAGTAAGGCCTTG
GCATTTGTCTCTTGGGGCTAAATTGTGTTTGAGATACAGAGAGTTTCTTTCTATCGTTGGTTAGATTTAC
CAGAAAAATCTGACTATATTATTTAAAATAAAGTTTTAGTAGAAATGCCCTTTTTCCGTAAAATGACTAA
GCCAGTGGTCTGGGCACAAATCTCTGGAGACACGGTCCTTACGTTACCTCTGCCATGCTTAAAACTTTGA
GTCGGCTGGGGGCCCTAGTTCCTGCTATTTTTTCTCACCACACCCCTCAGTAGTATACCCCTTGTCCCTC
CACTCCACCTTTCCTCACCTCCATTGCCTTAGTTTTCAGTCCAGAAGCCATACTCGCCTCTTCTTTCTTA
AATATGACGTTTCAGTGTGATCGCCATCATTCCTTCTTGTAGAATAGCAGGATATGAGACTTCCAGATTC
TAATCCCCTTTCCCTCATTTTCTTAGTCTGTTTCGTACACCAAAGTGAGCCATTGTCTGAAATCAACACC
TTGAGTTTGTGTAAATCCTTTCAGGAGAATTCAGCAAACATTTCCTGAAATGGCcactttttgcagcagg
ctattattattgctaggcactgggaaacctcaaatgagtaacagaattcctgtcctcgaggacctggtaa
tcttgtgggaaagacagataacacacacaaaggcttgtaatccagcgtgattagtgccgtaatg
>CUFF.108913.1 gene=CUFF.108913
TGGGGGCTTGGGGGGTCGTCGAGGCCTGGCTGGAGGGGCCTGGAGATGGCTTCGCTGCCTGGCTGCAGGG
GGCCGAAAGAGTGTTGTTGCCGGGAGTTGAGGGGTCCCGTGAGGGACACCCATGCCTGGAGTGGATAGGA
TCTAAGGGGGCGTCGGTGGTTAGCTGAGGGACACCTGTGACGGTGTTGGTGCCAGGGAGATGGCAGAGGC
ATGGTGCCAAGCGAGTGAAGGCCTTTGGGACGGCACTTAGGTGGGGTGGGCTGAGATGACTGTGACTGGC
TAGCGGTGCCCAGCTGGGACAGGTGGGGCGCGTTTGTGTGCACCGGTGGAGCAGGTCTTCAGGGCAGCCA
TGCCGGGCGTATGTCTGTGCGGGTAGGGGTACTTGGGCTATTGAGCTGGCCTGAGGGCGGAGGGGATGGG
AAGATATTTATTTCAGACTGGACAGGGGAAAGTTCTGAGGGCATCTTGGCCCCATTTTTAATGGTGTTGG
AGGTAGGACTCTTGGAGGGCAGGTGGGATGAAGGAGACAGGGACCCCTCAGGAGGAGGGCACACCTGAGC
TACAACAAGCTCTTGCTGTTATGCTGGCTGGCCTGGGAGAGCAAGTCGCTGATGCTGATCTGGGCCAGCT
CTCGGCTTTTGAGCAAAGGGTAGTGCTGATGTCAATACCGGCAGCAAATGGAGCACCCCAGCTTTTCTTG
CTGGGTAGCTTGCTTTTGATCCAGGCAGAGGAGCTTGCTTGTGCTGATTCCAGCTCCTGCTGGCATGTCG
AAACCCTAATGGGAGCGGTACTCCTGGTGCCAAGTTGGGTGGGGTGCAGTTAGGGGAATCACCCCTCCTT
CCCTTGCATTTGGCAAGGCTTTACCATTCTGTTTTCTGCACTTTCTGTTCCTTCCCTGTCTTTTTAGACA
CACACACACACACAGCATGATGGCAGTCTATACAGTGTAACACCTGAGCTTTGTGTTGTCATCAAGAGTG
GAAGCAGAGTGCCAGCAAAAATACTTACATTTTCCCTAGAAGCTTAGGGGCTGTCTTTTCTCCTGTGCAT
CTTGTTTTGTCCGTTAGTATTCTCTGTT
>CUFF.108802.1 gene=CUFF.108802
TCAAGATGGCTGCACCCGAATTAGACTTTTCAATACTGTACACATTCTAGGTGGCCCCGCCCCCCGACCA
GAGTTACTTCCGCCACTCTCTGCGGAGTGGGACGCATATACGCGACCGCAGCACTCAAGATGGCCCGGCT
TCCTCCTACTTTTCATTGGCTGGATCCTTCTGGTCTTCCGTCT
>CUFF.108846.1 gene=CUFF.108846
GAGTGAGTCAGGGTAAAATCCAGGCTGAATTCCCCCCAGAGCTGGGGAAATTGAGGGGAGAATTGGGCTA
GACTGTGTCCCCTGGCACCAGGATGGGCTGTTGCTTACAAACCATAGCTCCTTATCCCTTTCTCTCCAAA
AGCCCTCTGTAGCATCCAGGGAGGAACAGTGCTTTGGTCCTGTCATCTGGGGGCTCCCCGGAAGCCCCAT
TCATACTCAAAAGTGCCAGATCAGGTTTGCTCTGTGCCCCCCAGACAGAATCCAAGGGACCTGGGGGCAG
TGTGCCAGCATGATTTCACAGGATTCTGACCTCTTGGCAGCAACGAAGGCTGAGGA
>CUFF.108848.1 gene=CUFF.108848
GACCAGGCCTTCTCCTTCCCTGCCAGCCAGCCCTGGGCCCCAGAGTCAGCAGAAAACTCCAGCCCCGAGG
AGGAGGCAGCGCAGAGCCAGAAGCTGCTGAGGGAGCACTGGCAGCAAGATGCCATTGTAAGTCCGCAATC
AAGATACTTCAGAGGAAATCAAAAGCCCCAACTGGGGAAATGATGTGTGCActctctctctttctctctc
tctcAAACACACACAAACTTCAGCCTCCAAAATGGGTCAAGTGAAGGCTGTGGGCGTGGGCTGGGGAGGG
AGGGCTGGAAGGAGAGGAGGCCCAGGGGCCCCAGAGCAGCCCGGGCGCTCGTGCCCACTCACCCTTCTGG
CACAGGGGATGGCAGCAGCTGCAGGGTGGGGTGGGACGTGAGGATAAATAGACACCTCCCCATGCAGATG
GATAATGCACACAGCTGCCCTGCCTGCTTTGCGTTCATTAGGACCAACTGTTTTGGGAGCAGTGGCAGGA
GGCAG
>CUFF.108861.1 gene=CUFF.108861
AAGCTCAGGGGATGCATGAGAGTCCATGATTGACAGGCCTATAAAAAGGGTGTGGGTTCAGATCAGAGGG
GCCTTGAATGACAGATAAACAGTTTGGCCTTGAGTGTCCCAAAGCAGCAGGGCCTCCAAAGTCATCTGAG
CAGGAGAACTGAGGTTTAGAACAATGGCTCTGAGCCCTAAGGGAACGAGCGCCAGGCAGGGGGACAAGGT
G
>CUFF.108862.1 gene=CUFF.108862
GGGCTCAGATCCCAGGAGCTTCACTGGAGGCTGAAGGGAATGGGAAACAGACCAGAGTGTGGGGCAGAGG
CAGCCAGGGCTGGGGAGCCCACTGTGAGAGGTTATAGTTCCCGCCCAGGAGTGGGGCTGGCCTTAAAATG
ACATCAGCTTCTCTCTTTCTTCCCCTAACACTCTACCCTTTCTACCTGCACCCCAAAGGCTTTCTTCTCT
CCCAGGGCAGGATGTATTCCCTctctgcttaaatttcttcagtgacagagaacttacaacctGGTTCCGC
AGTAAAAGCTCTCACAAAGGATAGAGAAATCGCGTGGGTAGAGCTTCGGCCCCTCCCATATTCTCTGTGG
TGTATGGGAATCACACGCTGAGCCAGGGAAGCCTTCAAGAGCCCAGGGCTTCTTCCCTAAGATCCTGTCC
CTGGCATTTATCATGTAGGGACTTGCCAATGGACGTACCCCAGAGTTCTGCACTGGGAGTCTGAATGTTT
CCTCCAGGAGCGACCAGTTTTCTTTAACCGCTGTGTGGTTAATTCCTCTCAACTGCAGCAAACTGGGATA
TTTACGACTTCTCCTCGCACTAGATCCTGAATAATTGGGTCTTTCTTGAGAAAGAACCCATCTGCTCAGT
GCCACAGGTTATTTTTCTTTATTTACATTGCGGCAAGCAGAGGGTGATGCAGGGGTGACGTGCAGCGTAG
TTTTCAACAGCTTGTAGAGTGGGGGGTTGGAGGTGGCCTAGGCAACATCTCAAAATTGCAGTTAAGATGT
GGAATGAAGGAGTGGGCTTCCAGGAACTGAGTGTTAAGGGTGCTGTGGACTTCTGGTCCTCCCAGAAAAA
ATGGTAGCAAGTCATTTGATATGGATGTCCTGGCTGCCTTGTTGTGAATTGGATGTTGTCATCAGACACT
CTCCATGTCTGTGCCTGCTGCAGGGAACTGAGCAGAGAGGGGGCATGGATGCAAATGGGTATCTCATGGC
CCAACAGATAGAGATTCTCCAGCCACAATAAATGCCATCCCACCAGGTGCAGTTCCCTAGGCTCCTCCCA
TCAAATCATATGCTTAGAGTCAGTCCTCCAGCACCACATGTGGTCCCATGTGGCTCTGCTGATCCCTCTG
CCTGGACTGTCTGCCTGGCCTCAGAGTCTCGCCTCCTCTGTGCACCCCTCCCCACcctctgcagaggagg
tatgaggagtaatgaaatgatgcatgtgaagtgccaggtctggtgctggcataGTCCCCTTTCACGCCTT
GATAGCTATCAGGATGTTTATCTTCCTTTAGGCCAACCACATTGCCATGCACTTAGCGCTCTTACTCGGT
GTTTTAACTAATTATGGTTTACCTGTCAGGATACAAGCTGCATAGCTCACATGTCCAGCTAGCCTGTGTG
TCCCTGGAGGACATGAAATAGTCGTCATTTTTTATTTTTCAGAGCCTAATACAGTGCCTGTTTCattcat
tcattcaacaaataattaccgaggccctttgaatgctgggcactgtttcaatgttgggga
>CUFF.108857.1 gene=CUFF.108857
AGAACCCACTGAGTCCTGTTTCTTCAACTTAAAGGGACAGGGAATGAAATTAAGGGCA
>CUFF.108858.1 gene=CUFF.108858
CGCCAGCTGAGAGCGGGCAGACCCCAGATCAAAGCCCCCTCCCGGCTTCAAAGGGCACCCTGGGGGCGGA
AGAGGAGGGTGGGGCAGCGGGAACACCCTGAACAGTGACGCCGCTGAGTCAGCGCCCTGGGCCCCTCTCG
AAGCCGAGACCCCACGTTCTAACTTCCCTTCTGGGTTCTTCCAAGCCTTGTTCACACCCACCCACTCAGA
CCCTATCGTTGTCACCGTGCCCTTTCCTCAGACGCCTTCATTTTCTCCCATCTGAGGGTGGGGGAGAACC
AACGAACACTTTCAGGACCAGACTTGGTCCCCTGGG
>CUFF.108860.1 gene=CUFF.108860
ACCCGCGCAGGCCCGAGCTCTTTCATGTCGCTGCCCTCCCGGGTCCCAGCCCCGGAGCCGAGCAGCTGCG
CCCTGCTCCCCACCCCCAGCCTCTCTCCCAGCTGTCTTTGGGGTGGGGCCGGGCAGCTGGGGAACAGCTG
CAAGGCGTTGGGAGAGGAGGCTTGGGTGCCCCCTGCAACAGCCGGAAAC
>CUFF.108863.1 gene=CUFF.108863
TTGGTGTGGGGACACCACCCTCCTCTTCTCTCCGCCCTAGCTCGGGAGTCCGGCTCACCGCAGCCCCCTG
CCCTCCCTCGTCCCCGCCCTGCCGGCGGCACTCTGCCGCGAGCCCATTGTACCCCCCAACCCCGGGTGCA
CACTCTGAGGTCGGGCAGTGGCGGGAAGATCGGGGACCCCCGTGCGCCCCTAACAGCCAGTCCCGCGAGC
CGGGGCCCCTCCCTCGCTCGCTCTCCTCGCAACAGCGCGGCAGCGGCGAGGGCGCCCTTCCCTCCCCGAA
GAGGCGGAGGGGGCCGACTGGCGGGCAGCAGGGACGCACCCCCCCGCCCGCGCCCCCTTCCTGGGGGAAG
CAGAGCCGGAGCCCGAGAGAGCCAAGGCAGGAAAAGGCAGCCGCGGACTGCCCGGCCCGCAGATCATTTT
TATTATCGAGATTATTATTAAAAGGGGGCGGGGAGCCCAGGGTGCAGGGGAGGGGGCTAGAGACGCAGCT
ATTTTTATTAAACAGATTATTCCTGAAATAATAATAATACGCGCAAGATGGCTGAAGGTGGCTGTGATGA
GAGTGTTGGGGGTTTTTTTCTTCCTCTTTTTTTTTTTTTGATCTGAGGATAAAGCTCTGAGGCGACAGCC
GCTGCGGAGACCCTGCCCGGAGTGCCCTCCCCTCAGTTGAGAAGCTGCGGGCGGACAAACGGACCCACGG
ACAGAGCGAcgggcgcgggcccgccccggacgcgtcgcctgggcagcagccgggggccgcgggcgcTCGC
CTTTCTGCCGACTTCTTCCAATTCTAATCTTTTTTTATTTTTTGGAAAGAACCGGGGTGGGTGGAGCAGA
GGTGGAGAGAAATCGGGACTTGGCATTTTCTCCCCTCTCTCTCCTAATTTGAGGGAGGCCGCCAGCCCTC
>CUFF.108865.1 gene=CUFF.108865
CCTGGCCCCTTCTCTGCACACACCCTCAGGGCTACCAAGTTAACTCCATCAAACTCAGAGCTTCAAGGCA
GATCAGTCTGGAATATTGGGAGAGACGGGCTCCAGGTCCCCACCAGCGAAGATGGAAGCCCCTCTGGACC
TGATGTTGGCAGCAGCTGTGCCCTCTGCTCTGAGAACTTTTCCAAAAGGACATTTCCTGGCCTTTGCCCA
CCACGGCATCCCTGCCTTTGAAGCTCTTGTCTTCTGACATTTTGTGGCCAGAGAGGTACCACCAGCTTGC
CTCCTTTCCTTGCCACCCTGACTTGCCCCTCCACAAATTCTTTCTCTCTGGGGACCTGCCTTCACCTGCC
TGGTTTGGCTGCGGGGAAGGAGGGTATTTTCTGAGCTAAGCTTTGTCATCAGTATGGGAGGCAGGAGGGA
AGCAGCTGAGCTCAGAGACAGTGAGCCCAGGAAGCCTGTGGCCCCTTCCTGCCCAGCCATGTCAGGAACC
TCCAAGGTCCGGCTGGGGCCAGGCCTCCATCTCCTTTCCCTACAGTGCATTGGCTCTGGGGGAGTGGCAG
TGTCCACCATCTCTGACCAGACCTCCTTTCCTTGGGCAGTGGTGCCTTCTGGAGGTTTCTTGTGGGGGAG
TGCTCTCCATTGAGCTTCTGGCTGGTGAGAGGGGACCCTCACtgaggatcaagtgagactgaccatgtag
catgcccagcacagcacctggcgtatgggggagtgctcactaaatgTACCCCTGCTTTCCCTCCCTGCAG
CTCTTTGGGAACCCTGACCTGAGAGTGAGCTGGGAGGTAGGAAGCCTCTTCTACCAGCTTCTTTAAGGCC
TGCTCAATCCCACCCCCTCCCTCCAGGTCCCCATGGCTAAAGCTTCTGAGAGGAAGGGGCTCCCCCTTGC
TGTTTGCCTGCTGCATGAGGCAGACTCCTGTGGCTCCCCCGATTCAGTGTGAGCTGCAAGAGGACTACAG
ACCAAGCTGCCATTCAGAGGGGAAGAGGCTCACGTAAGGTCTCAGGTCTGGTCGGGGAGCTGGTGCCTCT
TCCTCTTCCAAAGGTGAGGCTTCAGGGCAAGGACTGGGAAGACTTCGGGAGAGTGTAAAGGGCTAGAGCG
TTTAAAAAAATAAACACAGGGTCTTGGGATGGGTTTTGAGACTGAGTTGAGAGCAGGGAAAAAAACTGAA
GGTTGGTGCCCCTATGGGGCAGACCAGTAGAGAATTCCCTTGACTGTATTTTTTTATCTGATGGTTATTC
CTCTCTGGCTTCTGGGTCCTCCATGCCAAGTGAGGTACCTGGGTCCCTGTTACAAGTCAGGAGCCCTGTA
GAGAGAGCCCTCCTTTTGTACAAGTACCTGAATGCTGCAATGAGCAGACTTTTGTAAAATTTTATATTAG
TTTCTAATGTCAATGGCGACTCAGTTCCTGGGGGCTGCAGCCAGCCTGGGACTTTTGTAAGAATTTTTGG
GTGACTCACTTAGATGTCGTTTCCTTCTTGCTCCCTCTTCCTCTGTGTAATCTAAGTGCATTAA
>CUFF.108934.1 gene=CUFF.108934
GAGTGGAATTTTATCCTGCTTCAAAGACGTAGCAACAAACTTTCAGATGGCTACTTAGTGGTAAGATTCA
GATCTGACCCAGGGTTCCCAACTCCAAATTATGCTTATTAGTAGCCTTTTCCCTCTGCTCTAACTGCGTC
TCATACAGTCTTTAGTTCTTCTGAAAGGATTTGGAAGCAAACACCCACCCTCCTTCTGATGCCCCTCGCC
CTGTATGGCATTTTTGGTTTCCTTCACCAAATCCATCAGCATTCCCCCCCCAACCCCCACCCCCGCCAAA
GGTTGGCTTAGAAGTCAGAGAGATGCTATTTCCATCCCTTTCTAGTTCTTTATCTCCCAGTACCCTGATG
GGGTGAAGAGGGGAGACTCTTGTGTGTTGTTTACAAGACCCTTCCTGATCTGGTGTCTTTCTACCTCCTT
GTTCTGAGCTTTCTTACCATATTGTTTCTCTTTTCcttagcatagtgctgggcacatggtaaaaggttaa
taaatgttactttttgttATTATCACTATTCCTCTTTGTACACCTGTTGCCTTGCTGGACATGTTTTACT
CGGCAGGGCACCTCAAGGTTCCCCAGGTTGCCTCTCTGTGACTCCCACAGCCAAGCAGAAGGCACTGCTG
AGGGGCACAGTGGGATCTGGGGGTGACACTCCTCCTATGTCTACTGCTCTTCCCTAG
>CUFF.108936.1 gene=CUFF.108936
GTCTGTGTGAGTGTCCTGTCACTCTTTCTACTTGCGCTTGGGAAGCCTGGACGAGAGATGGAAGACGGGC
CTGGATCCGTGTTTCCTCTCTCCTTTCTTCTAACCATCTTCTTTCCCTTAGAAGCCTACCCTGCAATAAG
GCCCCACTTTCCCGTTTTCCTCTCCTCCTCTAGCAAAGCTCCCAGAACTCCCCGAGCTGAGGGCCCACCT
ATTCCCACCTTGTAGTGAAAAGTGAATAAATG
>CUFF.108940.1 gene=CUFF.108940
TGGCTGTTACCCCACCCCTCATTAACCCCAGCAGCGCCAGGCTGGCAGCACCAGTGTGTTTTTATGGGAG
ACGCGACGCCAAACGGGCTCCTTCCTTCCTCCCTCCCCTTTCCTGCCTCCTCTCCTCAGCAGCCAACATC
TTGCTCTCTCTGAGGCCAGAGGACCCTGGTGGGGAGG
>CUFF.108941.1 gene=CUFF.108941
CCCCAGCACCCTACAAGAGGACTAGCTCTGAAGAGGGATTCATCCCTGCTGATTGGAGATGAACTAGCTT
ATCCTTTAAGGGAATTCTTTTCCTCACAACCCACTGTGGGCTTCCCCTCAGGGTAGAACCAGGAAGTTGA
GGTGGCAGGAACAGAAAAGAGGAAGCTGAGGCCTGCTGGGTCCTGGAGTTCAGCTGCCCTGTTTTAAATG
AGAAGCCCCACCAACATGGGCATGAAGGCACT
>CUFF.109066.1 gene=CUFF.109066
TCTGACTCAGGGTTCACTGGCAATGGCCTTTTGTATCCAAGTGATGAGTTCATACTTTATTTTGTCCACC
TGAGTGTGTTGGGGAATGGGTAGTCCAATGCAATGCTCCTGGCGCTAATACAGGAAAGCAAAGTTCCTGT
TGACCGCTGAGTTACCCTTCTCCCTGCAGAAACTGCTTAAGCTGTCCGCAGTTACTGAAGAGGCCAGTAG
GTAGAGCTCCTGCCCATTGAAGGGGCTGGACCAGACTTTAGTTGAAGCTTGAGGTTCTTACTCCAGCTAC
ATTCCACAAACTCCGAGAACCTGCTGTGAGCCTTTGGACACAGCGATGAATAAGA
>CUFF.109084.1 gene=CUFF.109084
GGTTATCTGTTTTTTCAAGAGTGTTGGGAGCAGGCTGGATTGGCTGGAGGACTAGAGGTAGTGTGGAGGA
GGAGGACTACATGCCTTGACCCATTTTACTCTCTGCTGTCCATGAATTTGCCTTCCTCCAATCCTGTGAC
CACTTACCCCTAAGGCCAGTCATTCCAAACAACTAGCTTGGCCAGATTCCATGGTGATCACCAATCACCT
GGGTAGACAAAGGGGCTTACAACCCACCCTGAAGGGGACTTTGCCTCCTTTGAATCTGAGATTCCCTTCT
AGCAGAT
>CUFF.109085.1 gene=CUFF.109085
CAGGTGCTTAGGAGAGGGTAGGGGAGGGGAGCTGTGAGTACAGCCACAGGCTAACTCTGGCATTCCTACC
CACATTGTGGATTCCCCCACCCCCAGCTTTCCCTATCCCCACCCCCACCAGGGGGTGGTGGCGGGTGGAG
GGAGGTGGTGGTAGGGGGCTGCAGAGGGACGTGACTGAAGCCGTCCACACTTATACAAGTGTTTCCTTGG
CAGCATC
>CUFF.109088.1 gene=CUFF.109088
CTGGGCCCTCAGCGGCGGACGATGTGAAGATGTCAGTGGGTTGTACATGTCCTGGTGAGTGGGGCCGCGC
GGCCGTCCGGCCCCTCCCTCCCTAACCCTCCCGGCAGATCCCTCACCCCTTGTTTGGCGAGAACTTGTGT
GGGGGGCGTCCATGGCGTGGCGGAGGTCGGGGGCTGTGAGGGATATCCGGGGCCTCAGTCTGGGGGAGGG
CTTTCCCCAAATGTGTAAATGCGCAGCAGCCCAGAGGCAC
>CUFF.109094.1 gene=CUFF.109094
GGAGGAGTTGGTTAGAATGCCTGGGAGTCTCGTCCTGTCTTTGTCAGTGAGCTTCCTACTCCTACCCAGC
CTCCAGCCTACGAGCCCAGCTGAGATCTCTTAACTAGTCTCCCCTGGCAGTAGGTCCCTAGGTGGGGAAG
TGAGAGAAGAGTAGCAGGCTTGTTTGTCTCCTTGCTAACTTTGGGTGGGGGCATGGGGAGGAGGATGCCT
AAGTACTATTGCTTGGGGGCAGTCTGAAGCTCCCTAGGAAGATGGAAGGAGCAATAGGGCACTTAGACTC
TTCCAGACAGTTACTTCCCGCCAAGTCCTCTCCTCCCTCACCATTAAAGATTGGCTAGATAGGGCCACCC
TGCTGTGGGTGGGGGATGTCGTCTTAGTACACACAAAGCCTCCTACCCAGTCTCCCTCATTTTCATCCCA
GGCAGAGGAATCTGAGGCCTCAGACTATTCCCCAACTGAGGTCTCTGCATCTGAAGTAAGGCCTCATAGA
CCTTATGTCTCTACCCTCACCTCCCCAGCTGGCAGGAAGATACCAGAGGAAAGGACTACATGATCACCCC
ACCCCGTCTCCAGTCCACTCAGTTACCTTGGCCCTGTCCTGCAGCCAGCCCTGCTGCTCCTTATTGCCCC
AGGGCCTTAAGACCCCAAGGCCTGCACTTAAACACATATACACACATGCCCCACCCCCTGACTCCTGTGC
AGGCCTGACTTGACTGAAGGACATTTACCAGCCAGCTGCTACCACCAACTCACTCTGGGAGTGCTAGGTA
ACACTTATCTGCATTGTGTCTGTGTCTGGCACTAGGTGTATATCTGGCCTTTTTGCCTGAGTGTGTGTGC
CAGTGTATGTATATATGTGATTGCTGAACTGGGAGAGGGCTTGCACGTGTGTGTAAGGGAACATCGACAT
GTGTGAATATATATGCGGGCTTGTATTTGCATTTGTTTATGGTATGTGTCCTGGCGGatttattcattca
gctagtgttcattgagccgtctccaggtaccaggcccaactctaggtgctagggatactgtgctaaacaa
ggcagagaaGGCATGACTGCTGAGTGTGAGTGGGAGGCCATAAGTACATAAATGAGGGTGTGTTGTTGAT
TACATGGCTTTGCAGTACAATTCTGTTGGATTATGGGGCTGCCGGGACAGCAGTTGTGTGAGTGAGTCGG
TCATTTGCATGTTCACATTTTGTGTGTGTGTGTGTGTGTCTTGGAGGAGGTGGGGGTCAAGGGAAGAGAC
AGATTGCCAGGCTTGGACTCTGCCCCACTTGGGGGAAGGGAATGGGCCAGAGAGACAGGGGAACCCACTT
TTTAAACTCAGGAAACATAGTGGCCTGCAACTTCCTCTGGAGCCCCAGATCTGGCTCC
>CUFF.109101.1 gene=CUFF.109101
TATGTCCAGAGGCCCTGGGAGATCAGGGAGGGAGGTAGAGGTAGGACTTCTCTGTCCCCAGCCACCTGTC
AGACTAGAAGACTAGAAATAGTCCTTCCACCTCTCCTTTTCCAGCCAGCTCACTCTCAGGAGGTCACCCC
AGGGGATGCTCCAAAGGCCACAGGAGTGGGAATGGATGGGACCCTGAAGTGGGATGTGTGGGAGGTTGGA
GTAGAGGAATGGGAGAGTCAGGAACTAGGAAATGGCAAATTAAGTAGGCCAATCTAGCCGTAAAACAAAG
AGGCTCTGGAGC
>CUFF.109098.1 gene=CUFF.109098
TGTTTGCCTTCATCTTCAGTCTGGTATTCTTCCTGTTCAGCCTCAGCCTGTATGGCTGCCTGTGTGAGTT
CTGCAGGGGCTGTTAGTTCCATCAGTCCAGTTCCCAGCACCACTTGCAAGCCTGCTTCCTGCTGGCCATG
ATCATGCTCCTCCTGTATGTTGCCCTTTCTGTACCTAGTACCACCCCTCATGTCTGAAAGCTGGTTCCTC
AGGCTGGAAACCACCTTTGGTCTCCTCAGAGAGATCCCATCCTAATCTGTGACTCCTCCCCACCTTGACT
ATCTGGGCCCCATCCCTCCATGAACCAACCCTTTCATTGCCCAGAATTCCTCAAACCCATCCCTTCCCCA
AACCATGGCTCCTCTCATCGGCTCCAACCCCTCTTCC
>CUFF.109106.1 gene=CUFF.109106
GACTGGAGCATCTGCAGCTTCATAAACAATAAGCAGCTATGTAAGGCCCTTTCCTACAGTGGCCAGTCCC
TCAGAAATAACAAGTACAACCTTTGCTCCTCCCTTAAGTCCATCCCCCAGGCACAGAGGGGACTTAACTC
TCCCGCCACCCCTGGGAATTTCCCTCAGCCCCAGATCCCATCCCCACTCCAGAATCCCAGCCTCCCAGAA
AGCCCGGGTCACACCCATGGGAGCGTCAGATTCCAGGCATCACAGTC
>CUFF.109108.1 gene=CUFF.109108
CAGACTAGTGACTTGATAACGTTGGGTCTCTTGCCCCATAATGATCAACTATAAAATTTTTGAAAGAAAA
AGATACCATGCAATTGACTTTAGGGAGATCTTAACAGGGGAGGCAGAGAGGTGTGGGGAGAGCTGGTGCC
TCACTCAGCATCCAGTCTATAGGTGTGAGGACCCGCAGGGATTGAATGGGTAGACAGTAAGCAGGCTGAG
GCTCTTGGAGCTTGTAGGAAGGGAGTACCAACTGCAAGGCTTGTGTGGCTCCCAGTTCAGAATCCTCAGA
GTGGGAAAGAAAAGAGCCCAGCTGAATGGTTAGGCCCTTGCAAGAAAGTAGAAAACAGGGCTCAGGGAGC
TAGTATGGATTGGCAAAAGGACCCTTCTGGGGGCTTAACCCTGATGGCTTCCGCAGCATATTAAGACATC
TCCCATCCTTGGGAATAGTCC
>CUFF.109109.1 gene=CUFF.109109
GACTATTCCCAAGGATGGGAGATGTCTTAATATGCTGCGGAAGCCATCAGGGTTAAGCCCCCAGAAGGGT
CCTTTTGCCAATCCATACTAGCTCCCTGAGCCCTGTTTTCTACTTTCTTGCAAGGGCCTAACCATTCAGC
TGGGCTCTTTTCTTTCCCACTCTGAGGATTCTGAACTGGGAGCCACACAAGCCTTGCAGTTGGTACTCCC
TTCCTACAAGCTCCAAGAGCCTCAGCCTGCTTACTGTCTACCCATTCAATCCCTGCGGGTCCTCACACCT
ATAGACTGGATGCTGAGTGAGGCACCAGCTCTCCCC
>CUFF.109110.1 gene=CUFF.109110
TCCTTTCCTCTTAACCCTGGCCTGAAGACACCAACCAAGGCAACCATTCATGTTCCTCCTTACCTCCAAT
ATGGCTGCATCTAAGCATCTCCCAAATGGTTATTCTCACCTCTGTATTTCCAGCCTCATGCAGGAACAAC
CCCCTTAGGGAAAGATTTTTAGGAGAGCCACAAAAGCTAAAAGATCTCATTCCAAGGAGGTCCGAGTAGG
GTCGACTCCTAATCACCCTTTCCTAGAATCTTGAAATACCATTATTTGGGGTTAGGAAAACTTGGAATGC
CATTAGAGGACCCATAATCTCTCTATAGTACCCCAGAAGTAGTGGACAAGAAGGCACAGACATTGCGGCA
GGTATGGGGTGGCCTATCCCCCCAGCTCCGGATCCTACTCTTGTTACTACCACCCCATTTCCACCCACCC
CCACATATGACTACCCAGCTGGAGGATACTGGGATGTCAACAGAATGTATAACACAGAAGATTTGCTGAC
TTCAACTTTTAAGAATTTCAGTG
>CUFF.109115.1 gene=CUFF.109115
TGGGGAGATTCACTTCCATTTCACATTTTGTGCATAAAGTGAGACTTTAATAATTTTGAATAAGACCTGG
CATCTTATTCCTATATTTCAAATTCATATAAAATATGACCTCACTGTACCTTCCAAGGAAACTCTGCTGT
GCCCTCAACTTCCTCTCCAGTTAGACCAAATTATCCAGGTCAGGCTGGTAGCTGGGGCAGA
>CUFF.109116.1 gene=CUFF.109116
AAGCCACTCCTACTTTCCTCCTATACCCTGACCCAGCCCTAGGCCTGGCCCTGGCCACCTGTCATTGAGA
CTATTACAGTGGATTCCTAGTTGGTATTCCTGTCTGCTCAAGCCTAACCTTGCTTACACAGAGTATTGTA
ACAAGCAAATGTGATCAAGTTCAGCACCTACTTCAACATTCAGGGTAAAGACCAAATTCTCAACGAACAC
ATCCTTCCCTCATCCTTCCGTCATTACTGGCCCTGCCTCTCTTTTCACTCACTCTTCCTTCTCCCACCCA
CTGAAGAATATATTACAGTTTGAACTGCTTGTGTTTCCCTGAACTCACTAGACCACCCACTCCCCAACCC
CAGCCCATGACTTATGCtttttttttttt
>CUFF.109117.1 gene=CUFF.109117
AAATCCCTCAACTTCACTTGGCAGCAGCCCCTGGAAAGCTTAAAGGTGAAGCTAAAGCTAGGCAAGACCA
CAGCGCAGTCTGGGCAAAGGAGAGGAAGCAAAGCCTAAGGCTCTTCTACCTACCTGTGTGGCCATAGGTC
CCAGTCCTCTCTATTTCTTCTCCCTACTGCCCACCCATAATCCCAGCCCCAGCTCTATACTTCCCTTCCC
TCACAGGGGATCTGCTGTTTGAACGCAGACCACAGTTTCCATCCTGCCCAGTGACTGGGCCGCAGGACTA
CAGCCACCAAACTTCTCCAACTTTCAAAG
>CUFF.109114.1 gene=CUFF.109114
AGCCTCACTGAAGTCTAGGGACGGCATCTTGGCCTCATCCAGAACTTGGACGGCCCTTGTCCTGGCCCTC
GAGCCAGGGTGTCTACCAACATCAGGAGTCAAGCTACTGGCCCTTAAGCTACTACTCTTTCCGGAGGCCC
AGAACTAGGGAC
>CUFF.109137.1 gene=CUFF.109137
TATGCTGAGATCAGGTTGCTGGTGGGATGTGCATATAGGGATGTTAGTCGGCAGCTGGAAGTAAGGAGCT
GTGGTGAGCTTAATATCTTGGCAGTAGCTCTCAGTGAGGGCATATTTGAAAAAAATCTTGGGAAAAATAA
TTTTTATAAGGAAGTATCAGAATATGCACTTCTTCTATTTAATAGTGAACTTCTCAAGGCAGAGACCATA
ACTTAGTGATTTTAGGTCCTTTTTTGTCACACTATGCCCGTGTTATTACAAGGTCTTGATAAATGTTAGT
TATTAAGCTAGCAGGACATCAATTTACTT
>CUFF.109138.1 gene=CUFF.109138
TATGAGTGATGTTGTGCTGCATGAGGAAATTCCGGGCTTGAGCAGGAGATAGACAGAATTAATTTACAAG
GGGCTCCTGCTTACTGAGAAGAGAATCTTACAATGAATTCTCATTCTGGGAGATGTCAGAAAGGTATGAT
TTTCAATCAGAGTTTCCTGAAATCCTGTTAGTTTGGAGCTAGTTCCTCCTTCTGACGGTGCAAGTGCCTT
CCTTCTTTTATAAAATAATTTGAAAGGGAACCTGAGGTAGTTGTGTTTATTTAGACCTCTTCATCTGTAT
TATTAGTTTGTGAAAGTAGGCAGACTCAGTAGATTCTGACGGGACCAGATTGAATTCTCTTCTGTGAAGC
TGGTTCACTTCCAGTAGCTATAGACAATGGCTGATACCCGCGGTAGCTATTGGGAAATCcctggttttgc
cacttgctgcttagtcttgggaaagtccctgaatgacttcgaccttcaAGTGTAGGCTAAACACCCACTC
TCAGGTGAGCACTGTCCAGAGCACACACAAGATATGGACACTGCCCCAAAGTGGGTCATGTGCTTACTAA
ATGAGGCTGGTTTTGTCCTAGTATCTAGAAAATAGGCTTGATGCTTGTCAGATGATGTCCTGAGTTGACT
GACTGACCTTGGATAA
>CUFF.109184.1 gene=CUFF.109184
TTTCCATTTTCAAAGCAGCCTGGAGGGATTTTGTTTTTTTCCAACAGGGTAA
>CUFF.109326.1 gene=CUFF.109326
TGAGTATAATTCCCTTCCCAACTGCCCAAATGCTACAGAGACATGTTTTCTATTTAGCCACTGTCAAGGT
TCCTTGTCTATTGTGTTGACTGTTAATGGCTTTGTGATTGGTTGAGGATTGTGCTACAGAGGAGGCAGAG
TGCCATCATCAGCCCTGAATAACACAGGTCAGACATTGAAGAGGCGTGGATTTCAAGCTGTTTCAAAATA
TTGTCCAATAGCCATAACTTTACTAGCCCTTTTGTTATATGCTGCTATTCAAAAGTGGGAGCTGTTGAAT
ATTCATTGGTGCCTGGGGTTTTGCTCTCCCATCTAGGTTCAGTTGAAGGTGTATTGTTTCTAAGACTGTT
TTGAAACTTGTCCAGTACCTCATAAATGAGATCGAGGGTGGACCCTGCAGTCTGGAGCCATTAGCTCCGT
CAAGGATATTCTCCAAGTTGTCCTTTGCTGCCGATGGAAATGGGAATGAAGTTAAGTGGTCTGAAAAACT
TGAGTCAGTCACATCTCTCAGCTCTGGGGGTCATTTACCAGTTCATTGTAGAAGAAATAATCAGGTAAGT
AGAAGTTCATTTCCAGAGAAGGTAAACCCCACTTACCATCTCTGCATGATTTCAGTGGGAATTGATTATC
ACTAATCCCCAACTGGGCTAGAATAAATGTAAAGTTTGACCTTTTTAAAAAGGAAGGAGAAACAAAGAAA
GTCTCAACACATTGAAAGGATTGGTAGAAAGGAGCTGAAGGTGTCTCTGGGCTCTGAAATGAAATGTCTC
CATTGTAGATTAGTCTCTTCTCACTAAAATTCAAATGTGGGCCTGAAAGAAACATTTCTTAAAGATGGGA
GGGAGCTCTTCCAAAGGCGGGCAAGGAGTGTGTGCCTGCACCTCCACCTGGCAGTTCTGTGGGCACGTGC
GAGCTCTGTTCCCACCGGGGCTGCTTAGACAAAACCAGCATGCCTTGCTGCACGTATGTGTATTTCCACC
ACTGAGAACATCCTTTTATGTGCAATTTGAAAGTGGACGTGAGTGTCCTCTTTCGTGGGACACCTTCTAC
ACTTGTAAAGGGTAATGGGAAGGGGAGGCCTCTTACACTTGTCCCTTGGCAAAATTCTCTCTGGTGACTC
TTCACCAGAAACTTCAGTGACAGGGACCCTTTGGACCTCTATTGACAAGTAATAAAGTCTGGCCCTCATA
ACTTGTTTCTGAATTGGAAAAGACCTTGGGACCCCTAAATTATTCTGTTTTCTGCTTGAGTAAGAAAAAT
CCTTTTTATTTTTCTTTTGTAAAATCAAAAGCTGAAGAGATGAAAGTATGCACTCTTCTCCTTTGCAGTC
TCCTGGTGCCCATAGGTCTGAACAGCTATGGTCGTCTCCTCCTTGCTTAACACTTGATTGAATGTGGAAA
CAAAGGGCTTGGGGTAGACGGGGTGGAGAGTATTGGAAATAATTACGGCAGTTCTTTCTTTCCTAGAATT
AGATTAGATACCTTGGTATTGTTGGCCTTCTTGGCATCTTCCATTTACCTTAGATGGTAATATCTTCCTG
CCTGAAGTGGGAGCATTTCAACCCAGAATACTGTATGCCTGAGAGGCTAGGCTGCAAGCTTGATTCTGGA
GGAATCCAAGGTACTTCCAGATGGAAAAGGGGATGTTGAGATACCCACCGCCTGTGACCATCATGCTCTT
TGATGATCAGGTTTACCATATGACTTTAATCCACATTTCTGATCTCCCTCCTCGTTTGGATCAGTTCAAC
AGACTTTCTAAGAGCTGGAGAACATGAAAAGGTGCCCTTGCTTCTCCTTGCCTTCCTCTCTTACCTCCTT
ACCTCCTAGAATAATTCTCACTTCTAACAAGTTCACCCAAAGCCTACAGGCTAAGTTAATCTCTCTGGGC
TTCATCCACACACAGCTGATCACTAACAGACCAGATCCCCTTACTTTATCCACAGTCTCGACATAATCAG
TGCCAGGAAGACCGGCATCTCTTAGGGGAATAAAGCTGGGTTTTGCTTCTTGTTCTTTTTACCTGTAGTT
CATTTGTGACTTCAGAATCCTTGGAACTGAGGAGAGAAACCAAAAAAGCATGACTATGGCTGCCTGATTT
CAGTTGGAACTTAATGCATTGATACCCAGAAAACCTTTTCTGTTGGAAGTTGAATACCTATGATCTAAAA
TTTCATGGAGGCAGATGACATCTAAACGCACCCAGCTGGGTCTTAAGCTCCTGATTGGCTGTGTGTGTGT
AAGGATCAGTGTAATAAATAGCACTATAAATGTCAATGCTCCTCTGTCCCTTTCCCTTTTTGGACACTGA
AGGAAAAGACCAACAAGAAGGGTCAGACCTCTGGGTACCAAGGAAACTAACAGCTTCCCAAATCAGTGAT
CACTCAAGCCCAACCCAGACTGTTCTGAGGGATGTTCGCTGGACTCCACTATGGGACAGGCCTGGCAACA
AATGTGAGCTTCCCCAAGAGCTTTCTGTTGATTCAGCCTTTGTTCTCTAGACTCTTAAGTGCTGACTGCT
TTGAATTTTGTGATTATGTTACGGTGATGTGTAGTCAATGTACCAATATGTTCACAACCTAGGATCATGG
TAATGTAGTGTGTTTTGGTTTTTT
>CUFF.109348.1 gene=CUFF.109348
TGACTATATTCAAGCACAGTTTTCATACCCACACCAATTGTCTTGTAATAAT
>CUFF.109357.1 gene=CUFF.109357
AAGCACAGTATGAGCTTGGATTGGATTTTGTGGATGCTTTTAAATCCTTTGGAACCTAATTCTTTAACTT
TGTATCATGCTTTGTCTTTTGCTATGTGTATGTTTGGCAAATTCGTATAGTCTGATATTTGATGTTTTTA
ATCTGTTGGTTCTTGGATATCCTAGGTGTAAAACCAGACTTTATGGTTACAGCTAAAGAATGATGGGATA
CATAGACTTCTGTCTTAACAGGTGGCCATAGGGGCATTGATATTATTTATGGTCTAGTCC
>CUFF.109366.1 gene=CUFF.109366
CTCCTTTCCTGGCACCAAGGCACAGTGGGGTAGGGGTGGTTCTGGATAGTGGCGGTGTAAGATTAAGCAT
CACCCTACAACCTACCTGGAAGCATTGCTTTTTATGATATCAAGCCTTCTGCTGACTCTGGTTCTTCCTG
CTGGACTTGTTTGTCACTGCTAGTGATTTTCAGGGCCCCATTTCTGCAAGCTGGCTTCCAACCCTGAACC
CCCAGGCTGTCAGACTCCCCTGCTATTTTATATCTGATCCCCAAGTTGTGGATAAGATTCAAATTCTTTT
CCTTTGGCCAAATCCAATGACCTCTATTCGTCTATCCCAAACTTTTCAAGACCACTAAGAAGGCTTGTTG
CTTAAAGAAAATAGGCA
>CUFF.109367.1 gene=CUFF.109367
CATCTACAGGACACAGCCTGTGCTCGGCAGGCATTCAGGCACCTCTCCCCAGCCCCTGTTCATCAGTCTC
CCAGCATCTCTCTGTGGTCTCAGCGATCTCGGATGCGGGGGATTCTTTTGCTAGGAATTGTGGAGGAATC
TTGACACAGTTGGATCATTCCCTAAAAGAGAGCTTCCTGGGCAGTATCCTTCTCTCTTCCTTTATACACA
CATATTTTTTCCTCACTGGTAGTCCCATCCCAG
>CUFF.109368.1 gene=CUFF.109368
AATTCCACACCAGCTTCTCAAAGCAAAAAACTTAGCTGTAGAATAACTTCACAGGCTCTCTAGGGGCAAA
TCCTAGCCAGGTACGTTTTCCAAACTGCCTCCACATACTTGGAATTTTCCTCAGAAGTCAGCATTTGGGC
TGAGAGAGCACTTTTCTCTCTGGAAAGTAATCTGCCCCATTCTTGGGCCTCCCCTCTTCCTCCTAGCCTG
CATCAGCGTCCTTGGCCTTCCTCCACAGCCTTCTTCCCCTCGCCTGGCCTCATCTGGTCCAGAGCCCCCA
CCCTGCCCATCATAAGAAAGACCACGACCCTCTCTGTCGCCCGGCCCACCGTCTACGGAGAAAAATGGCT
TGGGTTTGGAGCCCTAGCTTAGTCCGGCCATAGGGAGGGGTCCAAGAGGGCATATCCTGCTCTTTTCTAG
GGTCACTG
>CUFF.109369.1 gene=CUFF.109369
AGGCATGAGGGTTTTATAGCTGAAGGAGTATAAGCGAAGATTCCTATTCTTGATTAAATATGGGACATTT
AGATAACCAGTTTCGAGTCCACCCTATTCTGCCGATCTGGACCAGCGCTTCCCACCAAGCCCACTGGAGC
CCTGGGTCAACTCTTGAAGCCTCTTTCTGCAGTGAGACCTTTGGCCTTTGGTAATCCCCTTGTAAAAAGG
GCTTGCACTTTTACTGGAAAATCTATGTAAAATAAACCCACTTGGGGAGTGAGGTGCAGGAATCTCTGTA
AAACAAAATCATTAAGAACATTTTATAACAATTATCTGTG
>CUFF.109440.1 gene=CUFF.109440
AGGGTTTGTGTGGATGTGTAGGTAGGGGCATGTCTGCTGAGTAGGGAACACTCTTCAAGATTCCAAAGCC
AAATTCAATTGATACACTAATGATCCAGAAACTCAGATCTGATAAGTCAGAATTTCTAACAGTCCTTGCT
TTGTGGATATGCTGACAACTTATGTGGGTGCCTTTCATCTTTCCGAATTGGTGTTGCCTATGAGCCTGCT
CTTGCTCCCTCTGTGGAGCTCCTTTGCACCTGAGAGCCTACAGAAGTGGGTGGTAGAAACGGGGCCCTGG
CTGGAGAATTATCAGTATAGCTATTTGCTGGAGTCTCTTCTGGGCTTCATTTTGGAAACTTAGGGCTGTT
TTTATTAAGTGCCCACATTTGATTGAGGGTGGAAATAATTTGAATGTATTTGATTTATAATTTTTTAGAT
TAAAAACTGGTTGTAGCATTTTAAGTGGAATCTTTTTCTCCTTGGTTTGCTAGTATCCTGAGTGTATTCT
CTGTAAGTGTAGCTCAAATGG
>CUFF.109437.1 gene=CUFF.109437
ATTAGATGGATTGTTTACTTTCCCCTCACTGCTGGACAGGAGATGGAGAGGTTGAGGGACAGGGTCTGTA
GGCAGTTCCTAAGAGATAACTTTACAAAAGAAGGGCTCTGAGAACACATTGCCAGGGGATTCAGAGGTTA
CTGAGTAAGCTATTGGGTGTCCTAATATGGAAGCTGGTTACACAAACAAGTTAGATGTTAAGTTCATTCA
TTCCAATTTCTGCTGGGAATGAGTAAAAACCAGAAGGCTCCTTCTCCGTGTCAAACCCCTTCACTCATTC
CTTCTCTGTTAGCATCTAGTCTAAAGTATAGGACTGCCTGCGGGGGTGAGGTAGGAATCTCTTCACTACC
CTGATTATTGATTCCTGGCTCTACCCTATCTGTCTATTTTCTCCTACCGGTTCTATCTCCTCCCTGGTGT
TTTCTTCTTTCTCTGGACAGGCAGCCTCCTTTGTGTGTATTCAGAGGCAGTGATGGCTACTGCCATCGTC
CAGGCAACTCCCTCTCCTGCAGACAGAATGCTCAGGGTCATTGAACCACTGTTTCTCTTTATAAAGTTGA
GCTAGCTGCCACTTTCACTTGGCCTCCAGAGTCTCTCCACCTACACCCCTGTGCTCCCCAGGCACACTGA
TGACTCAAGACAAGGCTGGCAAAGCCTACTGGAAACATCCCTGGCACAGGTGCTCTCACTTGTGAGGCAC
AGCCAAGCCAAATGCTTGCGTTGTGCTGCTGAGCCGGCCACAGAGCAAAAGATTTGTTTTTGATCTCCTT
TGCCTGAGTCAGAACTAGAGAGCATGCTGGATGCCCTCTGCTTACTCACTCAGCCTGCCCAGCCTGAGTC
AGTGCTCCCAACTGACAGTGCAATGCTTGTAGAAGTAGGAGGGAGCCAAGTCTTTACTGGGAAGCACAAG
AAGCAAAGGCAGGTCCCAAAGTGCCTCATGCGGAAGGAGGCCCCGTTCCCTGGAGCCAGGGTACACTGCA
GAGCTTTGGCTGTGACTTAGGATCTGAGATGCCATGAACTTTGCTGAACAGCATCTCTGTTTAGTAAACT
AACCAGCATTCCCTACCACACAGCCTAGGGCAGACAATAGTGTAGAAGAGGTATGAAAAAAGACAACATC
AGTGTTTTGAGAACCTTGGACCACTCCTGTCCCTGTACCTCAGTCATCAGGGTGGAAGCCTGGCTTTACT
CTATTCAGACTGGAAATGCACAATACCAAATGCTCTGTCCACTGTTGAGCCCCAGTGGTGGAAGGGGGGG
TGGCCTTTCTTCCTGTATTAATTGAATAGAGGCTACAGGGGTTAGGTTGCACTAAAGGCATGCTTGTCTT
CTGAGCTGTTGCTCTCAGTAGAAAAGAATCCAGTGGAAGAGCTCTGTAGTTTAGATCTGTTGACCTGTGT
ACCTACCCCTTGGACATGCCTGTCAGGTAGTTTTAATTCCACAGGTCATCAGATACCTGCTTTATAAATT
ATGAGCAAAAACGACTTTATCTTTCTATTCTAATCGTCTTCCATGGAT
>CUFF.109481.1 gene=CUFF.109481
GCCATCACCTCCCAGTCTGATACTCCAGCTCCATGGCTACCAAGCGCACATCAAATCAGAATCGCTGATA
CCACACATACATCACTGAACCTACAACACGACCTGGTTTGTATCATGCAGTGGGTCTACCTTCTGGTTGA
ACTGTTCAGCGATTCTGGTAACAATAGACACGTTTGCTCTGCCAAAGGCTGATGGAATGCTTTCAAAGCA
GTTAGCAACATTGCTGTGGTGTACATGCCATATCCACCTTTAGACATCTCAGCATGTTATATCTGCCATG
GCACAGCTAGGTGTCACAAAGGGTTGGTTGGAATTCTAAGTCAACACAACTGACATATTTCTTTAGGGAT
TTTGACTCTAGCTGATTGTTACACCT
>CUFF.109525.1 gene=CUFF.109525
CGGACGTGGGCTTTTTAAACGGTGTCAAGCCCGGGGCTCTTGCCCTGCGCCGCCCTGCCGCTCCGGCGAG
GAGGCagaacgtgagggctggaaaagaattcagcgtgagcccagccctcttactttcccgatgaagaaat
tCTCGCTTGCTCAAAGTCACATCCACTCGGTGTAGGAGTCCGTGAGTCTGGGTCAGGGAGGCACGGAGGG
ATGGTTTCCGAAGCAAGATAAGACCCGTTTGGCTAGAGATGCAGGTTTGGTCGTTTTGGAGTTTTGCGGT
TACCCACGGATACCTGCATTCCTGCCGGCGGTGCTGATATCCGCCAGGCAACAGTTTCTCAAAGCGCTTA
ACCTTGGAAAGGGTGGCGATGCTGTTCGGTTGAGTAGAGGAATACTGGAGTTGAGCAAAGAGGCCAGGTC
TGCTGCAGGTTAGGGGCTGTGGCGAACGCTTGGGCTATAGAGTTAAATTTTAAATGGAAAAAAAAAAAAA
CCCCACCCACTTTAAATGCAATCTCATTATCCTTTATTGTTTGGTTCATTTATACGACAATCAAGGGTAC
CGAACATTATTCTGTAATATTGGTGCAGGTCACTGCCTT
>CUFF.109524.1 gene=CUFF.109524
ATAGTTGAGCTCCACTTGTTTGCATAGCTGAGTTACAGGGGGTGAGGATGACTGATTAATCCCTAGTTGT
ATTTTGCAAGAGTGCCGCACCTGACAGCATACTGGCGTGGTTTCTCAGAATTAGTGCTGCATTTATTATT
CTCACAGCATGAATAGATTCCAGGGTCGGTGAGCAAGTTAGTTTATCCCTCGGCACCCACTTTTCTCTAA
ATTATTAAAGGATGTCTAAGACCTTCTTCCGTCTCTCAAGTTCCCTGATTTTGCATGTTAATTTGAAACT
ATGTCCCTTACTGTGACGACAAAAAGTTTCAAGAAAACAAGGGTAAAAAAATTCTGCATGATGCATAGCA
AATCTTCACATTTGTTATTTGCAACTGCTTGGTCACTTTTCAGTGTTGGGCTCGTGTAAGTGAAAAGTGA
TTTTTCAAGTTACAGATACTTCAGTGTCGAATTCACTTAAATTCAGAGACTGGAATGGAGTGCTTTGTGC
GTGGTGGAGAATAGCTAAAATCGGACCTGGAAAT
>CUFF.109526.1 gene=CUFF.109526
GCTGAGATAAATAATAATAATCTTTATAGACATTCTGTCCAAGTTACTTGTTTGGTCTTGCATCCCCAAA
GCAGAGCCTTTCCCACCTGTCGTTTCTTCCTTCCTGGCTCCTTTCTCCTGAGCACCCCTCTTACCTGCAG
ACCCTTTCACATTCCTCTTTCGTCCGCATTGCAATTCAGAGCCTCCTTCAAGCATTGGTTGAACTTACTC
TACTTTTCCTCCTCTTAAAGAATACGGTGAATCATCATTCTTGAGTCACCATTTAAGAGCTAAAAACTAA
GGGTAGGCATCCATTTTTAGAGCATAACGCAAGATTCCACCAGGCTCTGGTTCTGAAAAAGGGTTGAGTG
GACCGTGCTTAGATTTTTATCTTCTCTGTGCTTGCAGACTGCAGTCTAGGAAGCCTCCAGAGCCAGTCAG
CTCATTTATCTCTGCCTCAGAAGGAAACCGTTTCTGCATGGTGAATCTTCACAGGCGTTGTCATTCTCAG
CCTTCCCAGTCACTGTATCAGTGTTGGGCTGAAATAAGCAAGAAGTG
>CUFF.109532.1 gene=CUFF.109532
GGAATATTTCAATTGGGAGGCCAGAGGATTGCACACAAAGGGATTCTAAAAGAAAGTAGCATCAAATGAC
CTGAAAAGTTGTCACTGACCCGCTGTTAGCTGAATCACTCAAATCAAGAGGTAATCAGGTCTTTTCAGTC
AGGTTGTCAGGTCATGAGAACAGAAACCCTGCTTCGTGAATATTCTCTGCTGATCCCTTTAGTACTGTGC
TGATCCCTGAATTTTCCCTTCCTGCTTGAAAAAGGATGAAAAGCTGTTACTCATCAACAGAGCTGGCAAC
CAAAGTAGTTTTTGTTGTTAGGAAATTTGGAAACTTTGGGGAAGGAAACAATTGTAATTTTATATTTATC
ATAGGTCATTTGAA
>CUFF.109537.1 gene=CUFF.109537
TTTATTTCACCATTAGGTCAGCTTTTTCCTCCTGCTGTTACGAGTCAGAATTTAAATAGCTGGTGTGCAG
AGTGAGAGAAAAAGCCATATCAGCATCCTAACTGTAGTCATCAGCATGGTTGTAAATATAAGATATGTAA
AATTATAGTTCCCTTACTCTGGGGATCAGGCTCTACTCTGGGTATAAATCTTACCTAAGTATATTTCACA
AGATATTGAGATAGTTCAGCAGGTAGCTCCTCATTAACCGTAACTGCTAGGGTGTTGGCCAATTAATTCT
CACGGCCATCTCTTTTGGTATATGGTTGGTTTTTTTAAACTAACTAttttttcctagtcataaaaatgat
acctcttcattgtagaaaatttgcaaaatatagaaaaacaaaTCTTTAATCTTGCCTTTTAGCACCAACT
AAACATTCACACTCCTGTTAAAATGT
>CUFF.109538.1 gene=CUFF.109538
AGGGGTGGGGTAGGAGCTTGCTGATTACTTAGAAATTCCCAATCGGCTGTGCCTGACAGAGCCACTGTAC
ACAGACAGCCGGCCTCGTTATCAGACTATGGAGCAGTCATAGTCCAAATGCCAACAGACCACAGACTAGC
TTGGGGGAGGGGAAGTCTATTTGATGTCACGTTGCTTCAGTGCATTTAGCACCTTCCTTCTTTAGACCAC
GTTTGCTTTCATCTTTCAGAAAATGAAAAGTACGGAGAGTATAGTTATAATTTATTTACTTTTGACTCTG
CCATAAACCCAACACAGTGTCTTGTTTCCCTAATCACCTTTTGCTAGCGTGATGAGTGGTGAGGGAGTGT
GGTAAATTTATTGCTACAGGAAGTGACAGACTTCTTCGTAA
>CUFF.109540.1 gene=CUFF.109540
CTGTCCTGGAGGCCAATGCCACAGATCCCGTCTATCCGTGTAGACCGTTGTTGGACCCATTGTCCTGAAA
TGCTGCTTTCGTTTATTATTCTACTGCTCGACACTTGTCATGACCCACCGCTTCCCCCAACAGATCTTAA
TCTCTGCTGCCCGGCTCTCAGGTCTGATCCAAGTCAACCTAAATGCTAATTTAC
>CUFF.109541.1 gene=CUFF.109541
AGGATTCCCTGGCCGCATATAGTTGATCTGGCCCGGAGGTCATTTCTGAGGAGTCTTCCAAAATGTCCCA
GGTGACAGGGAATGACATTATCAACAGCAGACCATCTCTATTTAAACCATTTTGCCTTAGAAGGAATT
>CUFF.109542.1 gene=CUFF.109542
TCTGCTTTTCTTCCTTTAGACAGTGTTTGTTGCTTTAAGGATTTCTAGGGCTCAGTGCCAGAACCTCCTT
GGGATATTCTTGTCTTACAGTTAGATCTGCTTATCAGGAAAGAGAATCCCTGGAGGGTCAGGTAGGAGGA
GAATGAGTTTACATTAAACCAGACTTTTGTTAGTGTCTGTTGGGGTCCTGTATTCTTGAGCAGCTAGCTG
GACTGTGGAGCATAATACGATGTACATGATGTTTTCAAACCCGCAGTTTTCATCACCTGTTCTTTTTGCT
GCCACTGTCTAAGATGTTGTTCGGTAATTATAATAATATCTGGACTGTAGACATGAAGAAGTCCAATTTT
GTTTTATTTCTTTATTTTTAGTCTTGCTGCCTTGACCTGCTAGTCAGTTGTGATAGTTTTGCAGGGTAGT
GTGTCAGTATTGAAGGAAAAAGATTGAAAATTGTTGAAAAGTGAAGCTATGTTTGGATTTATTTATTTAG
TGATTTGAAGGTTTTAAGAATAA
>CUFF.109545.1 gene=CUFF.109545
TCTATCCTTGGAAGGCATTTGGCAAAGGTTTTCTTGGACCCATATACAGGAATTTCATTTCTAAACTGCT
GCCAAATCTTTGTGGGTCTGTTATGAATACCCAGTTCATTTAGAGCTTAGAGTAGAGGGGGATGTCAATT
GCTTTGTCCTTGTGACCAGTAACCACAGAGTCACATTACTCCCCCTTCCTCTCAAGAAGACAGTAGCAGT
TTTGAGTAGTGAGCCCCGCCCAGAAGTTGCTGCCTCATCCGTATTAT
>CUFF.109547.1 gene=CUFF.109547
TGATTTCTCTTTTTAAATTTGCTCTTTTCTGTAGACCTGCCCAGAGAAAGGCCATGTAATCAAACACTGT
ATGACCTACCCTCCATCTGCAGCTCAGATCAGGTGAAAAACACAAGTATGGACCATTTTTAAAGCATGAA
GTGCAGGAAAAACTTTGGAGGAGGAGGGACAGAATGGGGAGGCTATTTAAATTTCTAGTTTTTTTCTAGG
TAGAATATTCGTGTATGCTTTTACTAGTTTGCCTGAAGTATAGCAATTTCTGAAATAGAAGAGACGCTCA
TTTTAAAAAattgagatata
>CUFF.109558.1 gene=CUFF.109558
GAGTCCTGAACTGTGCCCCCCCCCCTTCTCTGCAGGAATCACTATGATCAGACGTGCTAGCTGCTCAGAT
GGCCCAGCAAGACTCTGTGCCGTCTTTAGGACATAGTTGATTAATTGGCTTGTGCTTGCATGCACTTGCT
GTTTGCTAGGAAATTAGTATTCCAACTTACATCAACCACCAGATACTGCTGTTAGTGtctgtagcaattt
tgtaatcttattattaaaacat
>CUFF.109561.1 gene=CUFF.109561
AGCTCTTCTCAGATAGGCAGAGATGTACCTGCTGGTCCAGCGCTCCCCTTTCGTAGGAGCAAATGAGAAA
GGAGAAACTGCAGTCTATCCTCTTTAAGTTAAGGAAACTCCTTCAGGAATTTTGTTTCTGGGATCCCAGA
ATTTAGACTTATACTATGAATTGGGAAACATTAGGAGGAATGTAGAAGGTGTCACCAAGTGCTTTTTGAA
AACAATATATTTCCAGAACTCTTGCACATTGTGTCCTACTTTCTTGGTAGTAAAATAGATTGCTTAGAAT
TTCAAAACAAGAATTTGGAGTCTGGATCCTATGCACCAAATCCATCAAAAGTGGGGCTAATTTTTTGGTA
GGGGAATCCCGGCATCCATATTTTtctacatgttttttaaagccttcaaaatttatatctctagttcata
tctct
>CUFF.109587.1 gene=CUFF.109587
AAGGGTGTCAGATGTTTCAGACACAACAGGAGGAAATGTTATTGAAGAATTTTCCAAATCCGGCTTTCCT
GGTTGCTTCCTCTCATGAGTTTTCTCCCTTTCCTGTCTGGAAGTAGCTCTTTGGTTGTGCCTTCCTCCAA
GAGTCCTAGGAGAACAGGAGGGCTGGGAATCTGTCGTCATCTATGAAGTGTAGATTTCTGGCTAATTCAG
GATTATTGTGAGAAATAAGATGA
>CUFF.109589.1 gene=CUFF.109589
TGTGTGGGTTTTGTTTCAGGGTCAGCAATAAACAGGCCCTAGACGAACGCAGTTGTGCTCTGAATTGTGT
TTCACTTGCAGAACCGTAGGCTTGAGGACCAAGAAACCTCGAGATTTATATACGTCATTGTAAATCCTCT
GTCTGGTCACCAAACACCACTTCAGGATTTTAAACTCTGCCACGTATTAGTGCATCATATTGCTGAAGTT
TTCTCTATTTCTCCTTTGCTGGGTGCGGCAGACGGTGCCTCAGAGCAGGGATGGTCTCCAATCTGAGCTC
CTG
>CUFF.109588.1 gene=CUFF.109588
CATGTATGAAGAAGGGAATTTTCCACAAGAAATTGCAGACTTTGCAAGCTATGTAGGGTTATCCATTCCT
TACCACCCCTCAGAGGTGACCCTCAAGGAGAAAGGAGCAGACAGCGCTTTCCCAGAGGTAAGTTGTGGTG
GAGCGGTGGTGAGAGGGAGGGAGCACTCTGGGTAGGGCAGCAGCAATGTGTTCGTTCATTTAGGAAACGT
TTACGGGGAGCATGCAGGCACAGGGGACCCGCAGCAGACCAGAGGGTCTGCAGACTCAGCAGGACCATGT
CACAGGCACTGTCTGTGCACCGCCATGCCTAGGCATCTTCTGGGACACCAAGGGGAGTCAAGCTCTAAGC
CTTTCCCGTGGCAGCCACTCCTCAGGTCCAGGATCGGGGAAGCTGAGAGTGAGAGACTCCCCATCTGTCA
CGGCCTCCCCTTCTGGTTGGAGTCACCATGACTCGCTTTAACCAGGGACC
>CUFF.109590.1 gene=CUFF.109590
GATCCTCACAAACCAGATCACACTTTCCCAGCAGATTGGTGCCCACTAACTGGAGAGCCAGCAGCGAGGG
TGTTAGCACCAGGTGTGGGGAGAGACATCCATGTCCAGAGGTAAACCAGTGGACAACTCGACAGTCTCTG
GATGGATACCAACAAAGTCGTTTCTTAGAGAGGAACGGGTGGCTATGGGCTTAAGCAGCACGTAAATGTC
CCAGATTGCTCCTCTGGTAGAGCCTGTCATTCACAGTGGAAGCCAAGGAACAGGACAAGTGGATCTGAAA
TCAGTGACAGTAGTTATCTGGCAGAATAGCCAGATAGCTGTCATGGTGAGAATGAAGGGGACTATCCAAC
AGATTACCGATATGGGGCCAAGGCCTTGATTGTTAGAGTTGAAGAA
>CUFF.109622.1 gene=CUFF.109622
tctattttttatgtgggatgctgccacaccatggcttgatgagtggtgtgtaggtctatgcctgggatcc
aaacctgcgaaccccaggctgctgaagcggagtgcgcaaacttaaccactacaccacagggccagtcccA
GAAATATTCTTGCTTATAGAATCAGATAGTCTAGCTTGCCCTTAACCCGTTTTTAGCCTCAGTTTTTAAA
GATTTTTAAAGATTTCTATTTTCTATTTTCATTTCTGCATTTTGAGTGGTTTCCCTGTGAAAATAATTAT
AGTTTCATAAAATTCACATTCCACTGGTTCCTTTAATCTTACCAGCCAGTCTTCTTGATAACAGCACCAG
TGAAATGGAACTGTTTCAGTACTTTCGTTATTAGTGAGACAGGTCACAAATGTCAAAGTCAGAGTCAGTG
GCTTATAGGAGTGATGCTTTATTAGTCCTATGATGGCACAACCCACCACTTTTGTCGGAATTTTTGTCAC
TAGAACATAATGAAAATTATATAATACTCAATTATATGGCATTATGTTCACTTAAGTTGCAGTAAACTCT
GAGCCAAATTATACCATCTTTCTCTCTGTACCTTAGCTCGATTTTTCTGGTCTAGGAAATTTTAATCACT
TTCTACCAACCTTGTATTCATTCCTCTAATGTCATTCAAAGTATTCTGCCTCTCCCCTCGTCAGCCTAAG
AGCTTCTTTTAATTTCAAAGGCCTTAGGCAGTGATTATCGAAATGTGGTTGAATGAAAGTCTGCCATGCA
CTTGCGAAGCTAGTCTTTTTAGGCATTAACATTTATTATCACATCCATATTTACCTTTTTGAAATAAAAT
AACTTATTTCTCACCAGTGTTATCTAAATAGATGCCCCTCCCTATCACTCCTATTCTCATAGTTTCGTGT
TTTGCTTTTTGTCAGGAATGAAAGACAATGggtggattgatttaggggaaagaacactggacttcaccaa
cagcagacttggattctagtcctggctttgtcgttaaccagctctggcatgccagacaagtcacttccct
tgtctggttcatttcgcatctataaaatgaggtggccagacaagatcatctgaggccagttccaAAAGGA
GACCCACTGGCCTAAGGAACTAAAGGCAGGAAAAAAGGTAGAAAAGTGATATAGTTTCAGGAAGATGATT
TTGGCCTCTGGTTTAGAAAACCAGGCCGCCCTAAAGAGCCAGTGATCACCTCCTGCCTTATCCATAGTCC
CTGACATTAAGGTTGATGGGAATGGAGTTTCTAACAGCAATCAATATACATAAATTTCAGAAGTTGagat
ttttaaagctgggattttagaggtcttctggttaatccacttgattttatggatgataaaattgaggccc
agagtggtaatatgtgcaaagtcacagtgagtggcttcctgggtccaggtttctctgttctctgtaccac
aGACACACACGCCACTTTGACAGCTACAATGAAATGCTCAGAATCTTCCCACAAGATTGTGTATTTCAAG
AGAATCTATTCTTTATAACACAGCTGGCTGCAACTAACCATGCCCGATCTTTATACCTGCTTCTGATATT
CATTTGTGATTGCTTTGCTCACATTTAGGAATGAAATATGAAAGAAATACTTCATTAGAAATAGTACCAA
GTTTTCACTGCATCTATTCTAGCTTCAGTATTTAGTATTTAAAAATTTTAGATATCTCTTTTAAACAACT
TGCTTAATTTTGTACAAATTTCTTAACCACAGCATCCAAGCAATTCATATGATGCTTACAATCTAAATTA
TTTAAGGTATAAATGCCTGTTAAATCTACCTCATTATACTTAATGAGTATAATTGGTTGTAATTCTTGGG
CAGTTCCCAGACTTCCTGACTGAACAGAGCGCTGTTTCTTTTTGCTGTCTTTAAACTTCTTTTCAGACTA
ATTCAGAACTAGTATCTAATTTCCCTTTTTGCTGTGGTGACATAACTTCAATTGGGATTAAGCAGTAAGG
AAGAAGTAGCAGTGGATGTTTTAAATGCTCCCATACTAGTCTCTCAGGTGATACTAGTTTGAGTCTGGCT
GCTTTCAGTCCTGCCACCGGGGCCATATCCTTCTGTCAAACGTGAGGATTTTCTTGGTGTTACAAAAAAT
ATTTTTTAAAAAACGAGGACTTTTTTTATATCCTAATAGGCTTCCCTTGTATTATTACACGTGTTTCCCT
TTTGCCCTAATATTTCATTATTTCTTAGTTTGTCAGTACTGTTATTAGGGGGACAGAGGAGGAATAATGC
ATCCATTGGTCAGTTTGTTTCTCTGAAAGTCTGAGCAATAAGGAGATCCTTTTATTTGTAAAACTGAATC
ATTACTCATACTATAAGGGCTTTCTACTTTTAAAATGTATTCAATCATTGCTTGCCATTTTTTATAAAAA
CCAAAGTTGAAAAAATTTCTGAATCACAGGATGTTTATAGCCACACATGCAAGATTTCAGGCAAACATGA
AGACCTGTCTGCTCCTGACCTCCTTTTTAAGTAGAGCGGCCACTCGTATACCCTTGGGCAGCCCACCACT
TCCTTCCCCACCACCACCCCACTTCTCCAGTGTAAGGTAGCTGATACTTTCCTAAGCAGCCCCTCCTACA
GAGCCTTGCCAGAGTTTGGCCTGTTAAGACTGCGGGTGATGGAGGCTCTGCCCCTTATTAGCTTCATAGA
AGGCTTTCTCTGCGAGCAAAGATTCCAAATACTTTGATTTCTGCCATTATGTTGTGTTCGAAATTGTCAT
TCCACAATTGCCCTTTAGTTGAAGCCCTGAAGTACAGACCTTGTCTCCTCCATCATTTCTGCCTTGAGCG
ATGGTCTCTACTGTGTGTTGAAAGGTATCATTTTATTATGATCCACAACTAGAGACTCCCTTCTTGGTTA
AAATAAACCAAAGGCTGCCTGTAATGTATCACTTTCAGGAGTTGCTAAGATTATGTTTTTCTAggggctg
ccctggtggcacagcggttaagttcgcacattccacatctcggcggcctggggttcgctggttcagatcc
tgggtgtggacatggcatggcgtggcaa
>CUFF.109626.1 gene=CUFF.109626
TTCCCCTCCACCTTCCACCCACCCTGCATACACACAattttgaaaataatttctgaatttgcagagtccc
tgaaggtgactcctggccccccgaggggtccattaacttcagattaagaaAAGCCTGAGTTCTCACAGGT
CTCGCAAAAAGAAACTCACTCAATCCTGCTAGAGTATTCATTCCCTTTACTGCCAAACTGCTCCAGTAAT
GACCTATATATACCTGCTATGTCCTTTCTCTCCTTAAGCCCTACATTTTTACTCTTTTATTCAGTGGTCG
CAAATGACTTTTCCAAATCCAATGGTCTTTTTCTTGCTCTGATTTTTCTAGACTAAGAGATAACACTTAG
CCCCTCCATTGACCCATCCCTCACTGAAACTTTTTCCTACCTTCAGGAACCACTCTATCTCTTCTATCTT
TTAGACTTCTGAGTCTCCTACACTTCTCTGCCCACTGGGGAGGAACATTCCTAAAGGTTTAATGCTTCTT
GTTCATCTTTAATACCTTAGGGAACTTTACC
>CUFF.109629.1 gene=CUFF.109629
CAGCCTTGAGCACCACCTCCTGGGCCGTGACGTTGCACAGGAGCTTCACTAGGGCTGCAGGCTCGGTTGA
GGAACACAGGCGCTTTCCCTACTCCGTCTGCCTCGCTTCTTCAGTTTCCCTTCCCTGGAGCGTGTTTGCA
CAAGCCTCCCCACTGTTTCCAGCTCTCTCTTTACTGCCTATTTTACTGAGATGATGATGCAATTGTGAAC
TTTTCCATCTGTTTATA
>CUFF.109636.1 gene=CUFF.109636
GGAGGGAGGAGTTTTTCACACTTTGCACTCGAGCACAAAGTGCTTTGGAATGTTTATATTTGGGTGGATG
CTGTCACTAAGAGTAGGATATTATTTAGAAGCTGAGTTGTGGGCTGAACAAATGTTTCTTTAAAAACCAA
AGCAGTAAGAGGAGATCTGTTCAAGAGTCACCGTGTAGCTGAATAGTAGGCGATAAGATAAGTGTGGAAC
TCCTGCGGTGGTGGTGGTCCCACCATATTGAGTTTACTGTTGCTAACAAAGTGATCACTTGCAACTTCGC
CCCTCAAATTAACTGGCTTGTTTCCTAGTGTGCCTTGGA
>CUFF.109736.1 gene=CUFF.109736
TGATCATCTGTAGACTGTGGTGGCTCTGAAGCCCATGGACCATAACCTCCCAGGGGCATTGAGATGCAGG
CATGAAAATGATACACACGTGCTTCGAAATATGAGATCTGGTGTTGTTTAAAAATCCTGACCCCATATTA
TACACAGGGCCAAAGCCAGGACCAGTTCACTCCTGACCCCTGCAAGTAGCAGTTCCATTTCATTCTTCTA
G
>CUFF.109739.1 gene=CUFF.109739
CAATCTCTTTCCAGCCAGCCCACCTTTTCATAGATGAAGTGACGGCAATTGTGATCTGTTAATCATGCCA
AGCCTCCTTTGGCAATGTGAAACCGAACTGGCTGCTTTGCATAATAAAAGGTTAAAATTACGAGCCGTAC
AGGGAATAAATAAAGCTTGATCACTCAGGCTCAAAATTTGTGACTGAACATCCTTGTGCTTGCTTGCCTT
TCACATTCGCTCCATCGTCACGTGTCTGCCCCCGATCACGGCTGTTTATTTTTAATCCATGTTTCCCCAA
AATTGATATTAATAATTTTCCTGCAGCTTCTCTGGCAGCACCCTGTGCATCGACCAAGAGTAGCAATATT
T
>CUFF.109740.1 gene=CUFF.109740
CCCGCTAGGTCAGAGAGAGTTTCAAGAAGAGCTGTCCAGGACCCTGGAGAGCTCCCGAGGAGCCGCAAAG
ACCTCACCCTCCCGCTCAGCAGCTCAGCCCCATCCTGAACCTCCGGACTCTGAAGGCTGTCCACTGGCAT
ACACACGGAGGGTTTACTCCCTGAGACCCTGGAGCTTATCCCGGGTCATCCCCCGCACTGCTCTCCCCCA
CCATCAGTTTTTCTCTGCATCAGCT
>CUFF.109743.1 gene=CUFF.109743
TGCCGAGACTGAGGTGTGAGGCTGCCAAGGGACTTTTCTTGGTTCCCTGTCTCCGGCCTGGGGTTGTCCC
ACTCTGAATGACCGGGGCGCCAGCTGGGAACCCACTGCCATTCCAAGCCTGAGTCTCACCCCAAACCCAG
CCACTGGGATCCTTGCAGTTCCATGGGTGTCAAAGCATCATATCAAAGCAAACTTCAGCTTAGTTT
>CUFF.109747.1 gene=CUFF.109747
AGGATCGACCTCTGCTGGAACACATCTAGCTCTGACAGTACCAGGAAGAGGGACTTAGCATGGAGGAGGG
TGGTTCTGGGGCCCATTTCGTGGACCCTCCCTTCTTGCTCTCCAAACCGGCGGGCAGGGTCCTTCTTCGG
GTTCCAACCCAGCACATCAGCCCATTGGGTGGCACTGCCTTCAACTCTCGGAGGAGTGTCCACACTGCTG
ACAGTCCCCTTTCTTCCCCCATGGAGCTGGGCCAGTGGGTATGGCAGGCCCCAAGGCTTTCTCTGGACTC
CTTTGGGACTGGCCAAGAGGCTCTAAGGCCCTTTTTCTTCTGGATGCTGGGGAGCAGCTGGTGGCTATGG
GGGACAGACGTCTGACCTATACATCGTTGTTCCTTTGAGCTATGCTCCACTCCCTGGGAGCCCAGAGAAA
GGAAGCCTGCCTTCCACTCCCATCTCCCAAATCATACACATACCCAGAGACCAACTCCCAGTCACTCCAC
TTGCTACGGGGAAAAGTC
>CUFF.109749.1 gene=CUFF.109749
CAGCATGGCTCGGAGGTAGGGGACACGTGGGGTCTAAGCCTTTATCTGGACCTTCTTCTAATGTTCACCA
CAGAGCCTGACCATGTCACAATCAAAACACCTTCATCAAACCTGCAAGAATCAGCCCTAGTCACctgagg
ttcagagagcccaagcagcctgcccagaggcacacagcAGAGTCCAGCCCAGTCTCTCCCCGTGATGTTC
ATGTCTTGCTGAGTCCACCTAAAGCCTCAACTTGAGGTGTTCTCAGCCTTGAACACACCTGGTGTTTTGG
AGAAAGCCCCACATGGCTCACATTCGCTCTGGCCCACCATGTAATTCACTCCTGGGCTTCATTTTTATTT
CAGTTCAC
>CUFF.109748.1 gene=CUFF.109748
GAGGGGGGGTCCAGAGAGCAAGTTCAGACACAACCACAAATTTATGGCCACTTTTGCCAGAATGGATCTC
TGTCCTCTGGATCAGCTCTGTTCCCTGGCCCCTAAGTCTGAGAACAGTTCCTGCACCACC
>CUFF.109751.1 gene=CUFF.109751
CTGGGCCTCTGGGAAGATGTGGGCTGCTTTACAACAATCCATTTTATTGTGCACTTTTCAGGTACCTGTT
GAGGCAAAATGGAGTCTTTTTGTACCTTTACGAGGTGGGGGTTGAACGTCCTCTCACCTCGTGTGGCCAA
GGCAAGGTCCAGAAGCCAACTTCTATGGCTTAAAACGTGAGTCTGGAGGTTCAGTGCAGACTGGAGGGGC
TGTGAGTGATAGAGGGATGCGGGTGGGATGGGAACACGCAGGTGTCCTCTTGCTCCTCTGGCCAGGGCCT
CTGCCCTGTCGGGGGACCCTTTCCACCAGCGAGGAGGGGCTTGAGAATTTCTGGTCTTCTACAAACAACA
AAACCCATGCTGGGTTCAGTTG
>CUFF.109752.1 gene=CUFF.109752
GAGTGCCGCATGGGGCAGCCCTTCCCTCTGAGCGTGCTCTTCAGTGGGATATACGCCTTCCTCAACAACC
ATGGCTCACCACTCTACTGGGAGCTCCGTGCATTGAGCTGGATGCAGCTGCCTTCTTGGGACCTTCATAT
ATCGAGGGACCAAGGTACCCGCTCAACTTCCCTGGGCAGCTTTTAAAAGAGACCTGAGCCACCCAAATCA
TCATTCCCAAATTCATTTGGAATTCAAAGCAAGTAGGAAAAACTGGCATTAATTAAATATTTAATTGATG
TCCATTAAGTCTAGACTATTGGTTTTAGTTCAAATTTATGACACAGTTGTATTTTTTATAGC
>CUFF.109755.1 gene=CUFF.109755
GCTGAGAAAGTCTCTGCAAGGGCTGAGAGCTGAGATGCTCCCGAAGCTGTCGCGGGTGAGAGGAAGGACT
GGACTGCCACGTTCATTTGCTGAATTGGAAAACAGACTCTGGAGGGGCCAGGTTTTATACCCTGTTTCAG
ACACACAGGGACCTCTAGTCGATGGTTCTAGTAGTCAGCTAAGACGTATGGTCTTGACTTTGGGAGAAGA
TGCAGGGCTGGAGATGTGCTCATCAGCAAGTCGGTTTAAATCGCACAGGAAAAGAGTGAAGGGGTGAAGG
GAGCCGAGTACAGAATCCAAGTCCTTCAGAATCCTCTCACTGGTCACAGGGCGTCTGCGCTGGGGCAGCC
CTGAGTTACCCTCTCAGCGAGGAGCTGGCAGTCCAAGTGGGAAGAGGAGAGCTGCACACAGGGAGCTGGT
ACTCCTTGCAGTGAAGAACTTCAACAGAGGAGGGGGCCTATGAGTGTTTGGGGAGCATGGAGGACAGAGG
GAAGCCTTGCTTGGGGAGCGATCCCAGAGGGCTCTCGTTGGGGGGCGGCCACGTGTGGGGCTCTCAGGGC
AGGCAGTTATTCACAGGGCTACAAACTGGTGGGGACGGCATCCCAACAGCCTCCCACATGGGTCTTAGGG
AGCTGAAACTCCTGGCCAGCTGGAGCTCGAGATCGTTGGAGGGGACCACGGGGAGGGAAGGCTGGGGAGG
AGGTGAGTGCTGGATTGGAGGGAGCACCCAGCCCAGGGCAGGAGTTAGCACCCTGGTTTAGAGGGGAGGA
TACAATCAAACGGTGGCTTGGGAAGAGCAATGTGGTGGCACAAGCTGGAGACTCCTGAGTGGGGAGAACA
GC
>CUFF.109757.1 gene=CUFF.109757
CTACTTCTTCCCGCCCAGTTCCTCAGGAGGAGTAGGGAGAGGCCACAGATTGGTTTTTATAATTTTAGAG
GATACCTCGAGTCAGCGATGAGCAATAATTAGACTGTGATTGTTCTATTTAAGTGCTTCACTTAATCAAT
TACAATCGCCCTTGCTGCTCCGGGTATTGATTAGAGTCCTGCATTCTGGAAATCTTGAAGCACCCCCCTG
GGATGCTACCCCGATGCTGCGATCCTCGTTGGCGTGTGAACGCCTGGGCTGAAGCCGACCGTTCCATGTG
GTTGCTTGAGACACTTTTTCATCTTAATTGTTTCTGAAGACAAGACAGAATAGCAG
>CUFF.109765.1 gene=CUFF.109765
AAGATATCGGCAGAAACTTAACTTCTTAGGGGAAATAATTTCCTCTCCTCATTACCAATTAATGAGCATA
AGCTTCTGCCCATCAGCACCCTTTGAATTGCTGTCACCGTGGTGAGGTGGTGTGACAGGAACTTGGTGTA
ACGCCTATGCCTTTGGTGAGGATTTTCAGACCAGACCTAACAGGTGAATGTGTCTCATTCAGGTTG
>CUFF.109766.1 gene=CUFF.109766
cccagcatctgtgtttcgacaagtcctccagataattctaaagcctgctaacatcaagaaccacCTCTCT
AGACCACACCCTTGGAAAATGTTTGCACTGACGGAGTCTAGAGCCCTGGAGTGCAGCCCTCTCCGGGGCC
CTCTTGCGTTGGGAGAAGCCTCCTCCACTCATGATGGGCTGGGTCTTTGGGGACCGCCGTCTTCTACATC
CCAGTTACTCCCAAATGGGTTTTCATTCCCTTCATGTTGGGGTGGGAGGGCCATATATTCTGTCCTTCAC
AGAGTCCCCAAAGAGTCCATCACTGGGGTGGGGTGGAGGGGTTCCTTGTTACTGT
>CUFF.109767.1 gene=CUFF.109767
GGAGCTGAGTCAAGACTAGGGCCAGAGAGCTGGAGGCGGGATGGGGAGCCATCGGCATCGAAGGCCAAAC
CAGGAGTGAGGGTGGGGGTGCCAGGGGGAGAGAGAAGCCCGACTAGAAAGCAAGGGTAATCTGACGGGCC
TGTTCAGACAACACCAGACAGAGCGAGAGGCGGGCCTGGCGGTCTCACACGGTAGCTcagcagttctctg
agtgtggttgcagaccagcagcatcagca
>CUFF.109770.1 gene=CUFF.109770
AGTAGCGAACACAAACTTCTTCCACAAGGGGTGTTTCTCAACCCTGCAAGGTCAGGGCCTGCATTCCTCC
CAAGGGGGAAGGCCAGAGTCTCCTGCAGAGAGCTGTGACCTAGCACATGGCCAGCAGCACCCGGGGAGAA
CCTGGCTAGAGAACTCAGTACCATGCCTGTGGGGCAAACCTTCCTTCTCAGTGGCCTTCAAGACAGTCCC
GCCCCACCTCCTTTGAAACTCAATATGGAGGAAATTgtacagctgggaatcgggggacctgagttctagt
tctggctttctgagctatgtggccttgggcaagtcattttgctgagcccgagatcctgcatccatTTGTC
CTGCCTTTGCACCTCTGCCCCTCTGACATCCAAGGGCCAAACTGCTCTCCTCTCGTCCCTGCATCTTGGC
TGTCCCGACTTCAGTAAATCCTGTGCAGACTGATCTTCCCGACGTGTTGTCATGCCCGAGCTCAAGAATC
TTCAATGGCTCACTGTTACCCACAGAATATGGAGAATCCACTGTTGCTCTTCCTGTTCCTCTACCCTTTT
CCTCTTCTGACTTCATTTTCCATGTTCTACCTATCCTTCAGGCCTAACAGATTCCAACTCCTCTTCGAAT
GCGTCCATGAAGCTGGTGTGAATACTTTCAAAgagtcacggagctgaacgggacagtctctgccctttga
ttgctcaccacccagtgggagagaTGACTCAAAGACACAGCAGTGATGGAGAGGAGACTGTGATAACAGA
AAGCAGGACAAATTGTGGGGGGCGGGGGAGGTGGTGAGGAAGGGACCATTCCGACATAGGATGGGACAGG
CTTTTCGTTTGCTGAGAGCTGTTTAACCAGGCGCAGGACTTTCGTTCAGAGGGGGCACAGGAGCTGAG
>CUFF.109772.1 gene=CUFF.109772
aggtggacCTTTCTGACCCCTGGGTGATGGTCACACTGACCCGGCTGCTGGAGGACTACTGTCCCACTGG
CCTCCCATGTCCCAGATGTCCCCCCAGTGCCCCTGCCACGCCCCAGCTGGGCCCAAAGCATTCCCCCTGA
TGAATCAACAGGAAAGAATGCTCCCAGCCTTGGGTCAGTGGCAGCAGCAGCAGCCCAGCTCCTCCCCCAG
GGACAATGAGGCAGCTGTGGGCCGGGGTGCCAGGTATGCCTCGGCCCCCTCCCCATGCCCAGCCACCTCT
CATGCGGAGCCAGGAACAACACGGAGGGCTCGGAAGACGTAGGCTCCACCTGCTGCCAATCACCCACCGG
GGCCTGG
>CUFF.109776.1 gene=CUFF.109776
AGGATCACTTGAAGCCCCTTCTCTCTAGCTCTTTGGAGATGGGTCAGGGCTTCCCCTCACCCTAATACCC
TCCCTGGGGCCACTGATTATAAGCAGAGGCAGCAAACGGGCTCTGAGCTCTACCTGTCCTGCCATCGAAC
ATGTAGAGGTTGAAGCCCTCTGCCCACCTCCATCCTCTGCCCTCTCCCATACCCCCAGCATAATCAGCTC
GGCTCTGTTTAGTTGGAGAGCCTGGCTGCACCCTCTTTGTCCCCCAAGTCACAGGAGTGACATCTGGGCA
GGCAGAGAAATGGTTACACTTGGAGTGCTCACAAACAAGACACGCAGACACCCCGAGGCCAGGGCGCACC
ACCCTGGGCAGGCCTTCGGCCAAGCTCCCCAACTTGGTCCCTTCCACTGGAAGCAGGTTGGTGAGCGACT
AGAGGGCTAGGTTAACTGTCCGTGGGACCCCCATCCCTCCCAGTCCCCAGCCTTCAAGGACTCTCAGAGG
CTTCcagacccacagagagacagaagtcagacagacagacaggacagcaagagacagacCCAGGGCCTGA
GGCCAGGCGGGGGCTCACCAGCTGGAGCGCAGGCGGTCGGGGGCTGGGACCGGGTTGCCGAGGCCAAGCA
GCGGTAAGCGGCCTCCTGGGGAGCCCGAGGCCCTTTTATccggcggcggccagcgggcgcc
>CUFF.109773.1 gene=CUFF.109773
cccacaccccACCTTCCGAGCACTTGGTGTGTTCATTTCCTGTCTCCACACCAGTTTCCAGCGTCTCCTC
ATAACTGTTCTCCCAAAGCCGAGCACAGAGAAGAGGCCCAGGCTGAGAAGAAAACTGCCTTTTCCCGAGT
GAAGGAGAAGAGG
>CUFF.109787.1 gene=CUFF.109787
TCTGGTGATTGGAATTGATGTGTACTGGCTGGAGGTAAGATGGCCTGCCGTGGCCCAGCACGGACTACAT
TGAGCTTGCCCAGATGGGAGTCAAATCCTTGGCCATATCTAAGCCATGCCTTCATAAGCTGAGCTAACTG
GAGAGCACCCTGTAGCTGCAGCTGACTCCTTTTCAGGTATTCGAGAAGACAGTTAACGCACTCTGCTGTG
CATACGTGTCTGAATCCTAGGATCACCTGGACTTTATAGTAGAAAGGTACACTCCCCTTCAATTCTGATA
TGCTCCCTGTAGAGTGAAGGTCTTTGTGGAATAGAAATACCTTAGGCTTCTGCCTAGTAAGTTGAGGTTC
CC
>CUFF.109817.1 gene=CUFF.109817
CAGTCATATTCACCCTTTGTGCCCACCCACCAAACCCCCTTTCTCTGGGATAATTTTTCCAAGAATGGTT
GTAACCTGATTGTGTTCATGGGAAGAGGTGAGTTCAGAGTCTGCCTATGCCACCATCTTGGCGAGATCTC
TCTGTTTACTTTTTATTTTACTAATGttgctgttcttggta
>CUFF.109829.1 gene=CUFF.109829
AGCTTGATACCTTCAGTTTTGATGTTTAGCCTGTCGGCATATAAACAAAATCTGCAAACTGGCTTCTTTG
CTCTTTTGGAACACAAATAGCCTACAATGGATCTTCTCAAAGAGCTGTTCCATGCAGAGAGAAACTTACT
GTATTTAATCTTGTAATTTTCTTGTTTTTTCCAGGTGTTTTTACTCAGCATTTAGTGTGGTGGATGGATA
TTACATAAATGTTTAGAACTTGCATTAGAGGTCAAGTCTTCTAAGACTCCAGAGTCGTCTAAGGTAGTGA
CCACCGCCACTAATAGCTGTGGCAAATTTTATACAGAACACAGTGGTGGGTGTCAGTAGTGTTTTCATAG
TATCGGAGGGGCAAAGTCTAATTTTCAGAAAAGGGAAAGTTAGTGATAAACAATCC
>CUFF.109835.1 gene=CUFF.109835
AACTAGTATGTTTTTATATGGGGCAGAGAAGTATATATGAGCTGCCTTTATGTTACTTTTAAGAAATCTG
ATAGAAATATTGCCTACCTACTATGCATGTACTCAGCACTGTAATAGTTGCTCTGCGAGCTTTAAAGAGA
GGAGAAAGCACAGTTTTTGTCTTTGTAATATTTTTAATCTATTCAGGGACAATCTGTGAAGAAATACGAG
AAATTAGAGAACATTTCAAGACACTAACATCGTCTTGGGAGGATTGGGATAGAACTCCAGGGTTCCATTT
CCTACTTTGTGGCCTTAGAAGATGAAATTTAGTTaaa
>CUFF.109836.1 gene=CUFF.109836
ACTGAAGAGGTGTTTTTCCAGTGATTTACCTGACAGCGGGCTGTGATAAATACCCCTAAGCAGAGTGGGC
AGTGATTAATTGCAGGGCCACAACCCTCCCCCCACTTTCCCTTCCCCCTAACCACAGGCCAGCACTGGGA
CCTGACCAAAGAGTGCCCCCTCCCCCATAAGCTATCTATCTCCATAATTGCTTGTGGATGCATATTTATC
GGAGCATGTGAC
>CUFF.109837.1 gene=CUFF.109837
TCTGTGCTCCTGTTGCCTGTCCTGGTACCTTGCCTGCCATGGGCAGCTTCCTTGACTATTTTCTTACAGT
GGTCACTTCAGACCTCAGCTCTTGCTCTTTGTTCTGAAACCTTGCTTTTCATTTCAGATTGGGGGAGGGA
TTGAGGGAGCCTAATGTACCGGAGATGCCTCGGAAATGAGAGCCTTGGATGAATTCCTGGGCCTATTGAT
CCACCGGCAGTTTATGCATCCTGACATTCATAATCTCAGTAGGCTGCT
>CUFF.109838.1 gene=CUFF.109838
AGAAAGTAGAAAGAGGGCTATCCATCATTCAGAGGCTCCATAGAAGCTGCCTGATAATGCTACTTTCACC
AAGCCACCATCTGTCTATCCATCCATCAGTAGGATGAAATGAGATTTAGCGGAACAGGCAGCCGTAACTC
TGAGACACTTTCTAACCAACTATTGCAGCCCTGGCCTGAGTCTGACCACAAAGCACAGCACTGGGGTTTG
GCGGGATGTAGTGGCAAGTGCACTCTCGTTCCCGTCACTGCAGCCTAGAGTGTGTTCAGTATATGAGGCC
ACAGCACAGCCATACTTCTCACACAACATTTGGCTTAACTTGGATGATGAGCGAACAGTAATTCTCTTTC
AGCTCCATACTGTTCCACAAGTTGAACAGACCCTTTTGATGGAGAA
>CUFF.109839.1 gene=CUFF.109839
TGTACACAAGAGAGTAGAAGCCAGCCAGGCAGACTAGATAGAAATAGCCTTTTAGGATTATGTGCAAAAG
ACGAAGACTTAATCTGTCCTGGTTTTAATCACCCTCTTTGATGTTAGTAGGCAGGGTCTACTTGGTAGAT
CCAAGGCTCCACACGTTTGAGGCTAGTGATTATATCACCGACAAACTTGGTGGTTTGTGTGGTTCTAATG
GCTTCACACTCCACTGGATACACATATTCACAGATCTGCTCACTACTACTGCAGAATTCATTTCACAGAG
CTGGCTAGTAAAAATTTGGCA
>CUFF.109843.1 gene=CUFF.109843
ACCTCCAGATATGTAGTGAGGGAAATAAGTTTTAGGAGGGAGTTTTTCCCTTCTTGCTTTCCCCCTTACT
GCCTGCCAGGCACATATGCAGAGTAGGAAGCAGACTTTTTTCTCTCTTCTTACATATTATATTGCTATTG
TTCAGTTATATTAAAGCTTTGGTCTGACTCCCTTTTGAGGTGGTCAAT
>CUFF.109845.1 gene=CUFF.109845
acctactttatgacgtcttcttcaaccgttccaggcccttggtgatatgtctcttctctgTGTTTTTATC
ATTTACTGCTTTTCTCTTTATTTATCATTTATATACTACTTTAAAACAACTTAAAGAAAATCTTCTTATT
TTCCCAAATAGAGACAACTTAAAGGGGAGGCTACGTTATTCATGTGGTTCAAACCATTTTATTACTTGTA
GGCTTAGTTTACATTCTCCACTGCCTCTAGCATAGATCTCAGTACAATATGTGCACTTAGTAAATATTTG
TTTGACTGTGAGAAAATGCCATTACCTACTGTTAGCTTTTACCAGTCTTCAACATTTATCTTTCTTTTTG
TATCATAAGAATAATAGATTAGAATGCAGTTTAG
>CUFF.109847.1 gene=CUFF.109847
AGGTGTTAGTATTTTATTCTCTCGTCAAAACTGTAAGGTTAAATGTTATATTGATGAGAGTATGGATTGG
ATAGATTTAAAAGTTTTGAAGAGAGTAGCAATATCATTTCATGCCAGGAAATGAGACTATAAAAGTCAGA
GTAATGGGGATTGGGCTTATCTTTTCCAGGAATTATTGCACTGGTATAAGGCCATTTACCATATCTGGAT
CCAGAATGACTAGGCCTTTATCTCAGACAAAGCCTTTATCCTGTTGTTTATTTATTTATTAGATTTTGTA
CACACATATACACATACCACCAGATGGTATTATTTCAGAAACAATTGGCCAACTATAGCCATCTTCATCG
GACCTCAAGGCATGAGTTTCTGGATATTATTTGGATTGTGGAGTAGAATTTAATGTGGGGCAAACTTTGG
TTCTATTCTTTCTC
>CUFF.109848.1 gene=CUFF.109848
TTTAATCTTGGTTATTTAAAATCTCCTTGTGCCTGTCTTATTAGAAGTATTATTTTTTAAGAAGAAAGTA
ATTTGCAACTGGCTATAAAGAGTGACATTGTGTCCGGGAAAATGCTGTACTAATACTCTGTGCTGTCCCA
CAAGAGTGCTTCTCAAGTCCCCAAACGCAGTGCTAACAATCTGTGACAGCCTGTTGAGTGTTGG
>CUFF.109850.1 gene=CUFF.109850
aCTGGAAGTTGAACATCTTTTTCTGTTTTTGATCATCTGTATTATTTTGTTTCTTATCTCATTTTTAGTG
ACAGTCAATAGGCATTTCATTCCCCTCAGACTAGTTCTCAGAGGACTGAGAATGAGAGAAGATGACATTT
CCATATTCTTTTTTGTTGATTAGCCTCTAAAAAGTATTTTTGTGTGTCTTTATTTTCATTGCACATTCTA
TGGTAAATCACTGTGTTAAACTCTTAGTATCATGAAGTGAGATAATGAAAGTTGAATGCACAGACAGGTG
TCAAAGAAGTGATAACTACatatttttataaaaataacttttattattattattttCCAGGTGAGGCTGC
TGTCCATCAGAAGGGAGCTTTTGTACCATTTGCCTTCAGACAGTCTATCTGCATGTTCTAGAGTTTTATT
ATTCAAAAAATAAATGTCGCTTATTTGGTAAGTCAGTTAACTATACTTATGCATATTTTTTAGAAATATT
GTTTATGTATTCTAAATGTTTGCTTATATTTTGTTCCTTCAGTGTCATTTTATTTTGTAACTCGTATGTA
AAACAAGTTTGAAAGTGGCAATTTCCTGAAAGACTTAGGGTCTTTTAAAGGTTTTCT
>CUFF.109853.1 gene=CUFF.109853
TGCTAAACCTCCCTGTGATTCTGACATAATCCTGCTAACTTTCTGTGTGTGTGCAAACTAGCTGAAATAT
TGGGGTTATTGTCACCTATTCTAGGTAAATGTGCTAGGAATCTGGGTTTCCTTATAGTTAGAATTCAGAA
TATAAGTAGCCAATATTCCATTTTGTTTTCTTTTCTGGCAGTTAAGCTCTGAGACTCTAAGCAGGTGGCT
TTTTGTCTTTTTTCCCCCTTGTAGAGAATGGGGATTTTACAATCAATTCTTTATGGGTTTGAAGGTGTAG
TAATTAGGTAATCTTGTATTTATTCTGAAATCATTGGTTGACAAATCCTTGAACATGTTTCAAAAGACAA
AAGAGAATGGCAATAAGTGAATTAGTGTAATGTACCAagttgaacaaatttgagt
>CUFF.109880.1 gene=CUFF.109880
ccgcagagcgggaagacagaatgagtctggaacctggaCCTCCCACCTGCCCACCTCCATACCTCTTGTG
TGGAGAAGCCCACTGTTTCTTGGAGTTTCTGTTCCATGGAGTCAGATGCAGTCTGGCCAGTGATACGCAG
CTCAGATGCTCAGTGGGCAGCACTAGCTGCCTGTCTCCAGACCAGCCTGGAAGCATTTGTGACCGAAGGA
AATGAAGGGTGGGCTCAGGCCTTGCAAGTCCTCCTGGGTCTTTGGTGGGATTCTTGGTCCAAGGGAAGAG
ACCACTGGGGGGTCTGGCAGCAGATGTTTAGGACAGAGATGATGTGCAGAGCAGGGCCTGACCCTTTTTG
GGGGATGGGCGAGGAGTGCCTCCCTGGGACTTCTGGGATGGGCTGAGGGAGCCTCTCCCTGCCCGCTCCC
TCTCACTGGCTGCCAGCACCTGACAGAGGTCAGTATTGTGCTCTAGCCAGAAGCAGCCTGAGTCCTGTGT
GTTCAGTGGAAAAATAATCCTTGGTCCTGGTTGACCA
>CUFF.109885.1 gene=CUFF.109885
CAGCCACATCTTCATGGCCCCGTGCATGTGTACCTCGGACTTTGAGGTGCCATGGTGTCCTTGCAGCATG
CCGAGTCCTTGGTCCGGTCTAGATGGGCCTCTGCCTATCCCAGGAAC
>CUFF.109887.1 gene=CUFF.109887
TGCTGGACAGTGATGGAGGGGGCCTGGAGGCTGGAGTCGGGGAGCAGGGGCAGCTGGGAGGAAAGCGGTG
CCTTGCACAGGAGGGGCTCAGCACATGTTTGTCGGATTGACCTGAGGCTCCGTCTTATGACCAAATTGTG
AGAGCCAGAGGTTGGGGTTGGGACCAGAACTTGGGAAATGCTAAGCAATGCAAGCTTTAGAATGGAAAGA
TTTTAGCTAATCCCTCTGAG
>CUFF.109914.1 gene=CUFF.109914
GATGTTGTTCACATGGTTATCTTCAGTGTCTTGGGTAGGCTAGCATCCTGCTGCCACTCTCCAGGCAGAG
TACCTGTTGCCTCAGCTCCAGCCACTAGTGTCAGCCAGCACCTGGGAGTGGGCTTTGCTGGGATCCTTGG
GGTGCCTCAGAAACCCAGTGACTCTGGTTCTTCTGTTGCAGGTGTCCGTGTTGCTGAGGCCAGGCAGATT
CCTGGAGCCGGTCATGCCCACCTCTCCCAGGGCCTGCTTCCCTGGGCGGGCAACACCATTCTGGCCTGGG
CCAGCTGAGAGTTTCAGAGTGGGGAGAGGGAACGGCCTCTGCCCAGCAGGTTCTGTTCAACACCATCCAA
TGGAAGAGCCAAGATGGGTGGGGATTCGTTTTGCCTTAACACAAGAGAAATCCTGATTCTCCTCATGCTA
TCACTTGAGGACAAGATTCCAGACCCCTGAAACTGAGCTGTGTGCCTCTCTACCCTAAACAATGGGTTTT
AGCTCCAGCTTTTGTTCCTTTTCTCTTTTTTTAGATCACTATCTATGCTGCATGCTCAGCTCAGATCCAG
CCCCCCAAGGACCTCTTCTTTGCCCCTCCACCCATGGTGCTCTGTCTGTGGTCAGTTGACTTTACTCAGG
AGCAGACAGTTCCTTGCCCTTCATGGTACCCTATCCATCCAGATGTGCCTGAAACATTCCAGGGCTCACT
GGCTCTTCTAGATGTGCCTTCCCACTTGGCCTCCAGCTGCTTCTCCAGATGTGAGGAGGATGTGTAAGAT
GGCCCCCACACCTATCCCCTCCTCCCCTTCGAGGCCTTGTGCCATAGGAGTGGCCACCTGACCTGGCCCA
GAACTTTTGGGTATTGGAGGCATTTCATTGGCCTCCGTCTTTGGAGTCCAAGACTCAGTCCAGCCTGATA
CCACCGTGGGCTGCTCTCAACCCAGACCTCTGGGACCACTTGCGGACCCAGGAGATGATGTCTCCAGTAT
TCTACAAAGGCCATAAGAAAGGGTGGGAGTGGGAGGGGTGAGGGTGGGGGGGAGAGGGGACCGATGTGCC
TCATTCAGTAGTTTAGTGGTGAATACTAATATGCTTTTCTAAATAAAGTTTGATT
>CUFF.109914.2 gene=CUFF.109914
GTTCCTCTTCCCCTTCCCTGCGGAGAGCGAGACGTGGACAGGCGCCGCGTAGATCCGGGGGAGGCTCCCA
AATTGCAACCAGTCTTCTGGCTGCGCCGCTTTCCCCTCCCTCACGCCCCGCGGTCGGAAGAGCACCCCTT
TCCCGGCCCCTCTTCCAGCCTCGAGTGCTGTAAAAGGCGGGCACGCCGCCGCGGGCGGAGCTGGGGACAG
GCCTCCGCTGGTCCCGGAAGGAGCGACGAGTTTGGTTTCAGCTTGAGATTTTGCGGGCATCCTGCGCAGT
CCTTCCTGGCGCATTCCTCGGTGCTTTGATGTCGTGGGGTGGGGCCCGTTTGCAAGGTGAGGTTGGACAG
GAAGGGCCCGCAGGCTGTACCATTATACTTTTGGAGTCTCTCTCCTCTGCCTGCTCAGCCTTTGTCCTTG
CGGTTCCTGGAGGCCAGCCTAACGCACACTAGCTTCCCTGGCCTTGCTTTCCTCTCACAGGCTTCTGCTC
CATCCCTACCTCCCAACATCTTTTGTCTTAGAGATCCCACAACGCCGTCAAGGAATGTTAGGGTGAGCCC
CACTCCTTCCTTTTGGATGGAGACAGAGCACCACTCCTTCCTACAGATGGAGACAGAGCTTGCTCTTGGG
AACAGCCAGAGTAAGATTAGAACCCCATCCCTGGACTTACAGTCGAACGCTGTTTACATTAAAGCAGTGG
GTGTTCCCAGGAATCCTGGCTCAGCAGCTACCCTCTAAAAGAGGGTTGCCAGACCAAATGGGTTTGTCAT
TTGTCAAAGGTGCTGTCtccccttcttggagattcacgatgctcattagcatatcaaaggctctgagaag
tcccgctgtaaaagaagccCAAGAAATTTAGTCTCCAGCGTTAACTGCTTCTGGACCCGGACCAGTTTTT
CCCACCTTGAGGTTCCCAGCAGCCCTGTGCTGTCATTCATTCCTAAGGGGCCCAACTCCTTGGCTACAGT
CCgtgtgaagatttgggagctgtctctttcccagggaatttctctagcagaggaagaagacagctgcccc
tgccAGGCCCGCGAGAGGCCTGGGAACTGGCGGATTTGAACATTCCTTCACGTTGTTTGGGAAAGGAAGC
CAAGGTTACCCGGATGGCTTCCCAGTCAAAAGAAACAGCACCTGTAAGAGATCCTGGCATTGACCGTGAG
CAGGGGTCACGCTCACCAAAGAGAAGACAACTCTGGCGCTGGGGTGAGCAGCTGGCCCAGCGTCTGTCAG
GTGTCCGTGTTGCTGAGGCCAGGCAGATTCCTGGAGCCGGTCATGCCCACCTCTCCCAGGGCCTGCTTCC
CTGGGCGGGCAACACCATTCTGGCCTGGGCCAGCTGAGAGTTTCAGAGTGGGGAGAGGGAACGGCCTCTG
CCCAGCAGGTTCTGTTCAACACCATCCAATGGAAGAGCCAAGATGGGTGGGGATTCGTTTTGCCTTAACA
CAAGAGAAATCCTGATTCTCCTCATGCTATCACTTGAGGACAAGATTCCAGACCCCTGAAACTGAGCTGT
GTGCCTCTCTACCCTAAACAATGGGTTTTAGCTCCAGCTTTTGTTCCTTTTCTCTTTTTTTAGATCACTA
TCTATGCTGCATGCTCAGCTCAGATCCAGCCCCCCAAGGACCTCTTCTTTGCCCCTCCACCCATGGTGCT
CTGTCTGTGGTCAGTTGACTTTACTCAGGAGCAGACAGTTCCTTGCCCTTCATGGTACCCTATCCATCCA
GATGTGCCTGAAACATTCCAGGGCTCACTGGCTCTTCTAGATGTGCCTTCCCACTTGGCCTCCAGCTGCT
TCTCCAGATGTGAGGAGGATGTGTAAGATGGCCCCCACACCTATCCCCTCCTCCCCTTCGAGGCCTTGTG
CCATAGGAGTGGCCACCTGACCTGGCCCAGAACTTTTGGGTATTGGAGGCATTTCATTGGCCTCCGTCTT
TGGAGTCCAAGACTCAGTCCAGCCTGATACCACCGTGGGCTGCTCTCAACCCAGACCTCTGGGACCACTT
GCGGACCCAGGAGATGATGTCTCCAGTATTCTACAAAGGCCATAAGAAAGGGTGGGAGTGGGAGGGGTGA
GGGTGGGGGGGAGAGGGGACCGATGTGCCTCATTCAGTAGTTTAGTGGTGAATACTAATATGCTTTTCTA
AATAAAGTTTGATT
>CUFF.109889.1 gene=CUFF.109889
AGGAGAGCAATGCTGGGCTGGAACTGACATCCAGCGTCACCTGGACATCCGGCATATCCTGCCAGCGCCC
ATCTCAAACTTACCTGTTCAAAGCTGGGCTCAGACTTTGTCTCAGCCATCCGAGTTCCGTGTCCGAGAAA
GGGACCATCACCCACCAGAGACCCCACTGCCCCTCCCACACGCCACGAAGCAAAGTCCTGTCAGTCCAAT
CTCTTTTTCCAACCCTCCTTGCCATGGAGTCCGGCGTAGATTAAGAATATGCTTCCCAGCGTGGCCAGGA
CCCAAGCCCAGGTCTAAGACAGCAAAGCGCATGTGCTTAACTGCTAGGCAAAGTGGCCAGTGACGCAGCC
TAAGGACGCTTGACATTATTGTTATTACTgtgctttacgtgt
>CUFF.109894.1 gene=CUFF.109894
TCTGAGCCCCGGGGGCTGACCCGTGCTGGCGATGTGGCCGTGTGACCTCGGCCAGGATACCCCCTCCCAA
GCTCTCGTCCTGTCGGGGAACGCCGCCGGGTCCTTGTGAGAACCCTCTCAGCAGGAAGCCCAGAGCTGCG
CCCGCCCTCTCGAAAGGCCGTGGAAGGGGTTGGAGTGGGCGCATCTTAGCTTGCCCCATCCCGATTTGAG
GTCTGTCGGCGCTGCCCTTTGGCGTGGTGAGTAAACGCTGTAACTCCGCGCGTGGCCGTGGAGTGCCGAG
GGCACGGAGGCTGGCTTGGGAAATCTGACTTTCCGTCCCTGCACCTTCCCAAACCCGCAGAAGCGGGTAG
CAGGCTCCGAGAGGTATCAGAACCTCCTGGATCCTTCTTTCCCCGGAAGACCTCGCTAGCCATCTGGCTG
GAACAAAAATAAATgtggttgagaacgtggatgctggggtcaggcgacctgggttcagttcccaacctca
tg
>CUFF.109903.1 gene=CUFF.109903
aagtgctgatctggtcttgtcacgcagcaagcTGCCTCAGTGGCAGCTGTGATTTAAAAGTCCACAGATG
AATCCTTCTCCCTTTGCCCTCTTCTCCTAAGGGTAAAGACCCCTTTTGAGGGAGTTTGGTGGCAGTGGTC
ATGATGAAAATGACAATGACTCTAGTTCCTGATCGTTAAACAGCCTTTCCCTTACATCCTTCATTCATGA
TGTAATgtactgggatggctgctttcacatactttatctcccttatccccttaagggttatttattctcc
ctattttgatgatgagcaaactgaggcaggggaacactgaggtttgccctggtcacccagttatcagtgg
cccagccagcattcagggttcccaaactcTTGAAAAGAATTACTCCTAGATCTAGTAGCAATTTATTTCC
ATTAATTTACATCTGAGAATTGGTCTGGGGCAAGGGCCCAGTTCCTTTCTCCTCCTCTTGGGGCACAGAT
TTGGAGGCCAAAGTGTGTCCACTTCTCTCGGGCGTGCCTGGCTGAGGCTAGGCCCTGTGGGGTGGGAGGG
TCCACGCAGCCATTTGGACTGGGCTCCCCTCTTGAGGAGCCACACATTTTGGCTGCTTTCCAGTGGCATG
TCTGCGCATGCCAAAGGCCAGGGTCACAAGTGTCAATTTGGGCCTTAGGCCAGAGCCTCCAGTTCTTTTG
CTGAGGCCTTGGCCTTCAATGACAGACTATTACCGACACCAGGGGTATCAGAAGTGGGTGAGCTGAGTGA
GGAGCCAGTTGCAGCCCAGCTCACACAGTGTGTTCTGCCTCTTGGTTACCTGCACCTCCCTGAGACCACA
GTGAGAATAGCTGTCTAAACTGAGCTTAGTATATTACAAAGACCGTTCGATTGTGCACCGTATTTGTAGA
TTGTAAATTCATCGCATGGTGAGTCACTTTTTGAATATATTTCTTTGTTAGAGGTCTACGGTTCATTTAT
TGCCCGCTTCACAACATGTTGAACTTTGTCATTTTCAACATTTGGTATTTACTTTGGGGGTTCATTTTTA
ACTTAGTGTCATATTGAAGTGTTTTGCAATCAGTCTTTACTCATTTGCTCACAGACCCATGCTTATCTTT
TATGTCTGCTCTGACATGAAAGATCCATTTGTAATCTTTTAATAGCCCCGTGGTTTCATTTCCAGTTTTA
AAAAG
>CUFF.109891.1 gene=CUFF.109891
GGGTAAGGTTGAGGCTGGAGGCTCAGACTCTCCCCTATGGTTTCTTGTTGGTGTGTTTGTAACTTACTGT
TTGTCACTTAGTGGCTGGAGGCTGGAGGCAGGGCCTTGCAGCCCTGGCAGAGGTGGCTGGAACTATCCAG
GAAGTCAGACTCCAGTCTATTTCCTCCCTGAGGCAGCTGCTGCTGCTTGATCCTGTTGCCCTTCTCTCTG
AAGGGAGGGTGA
>CUFF.109893.1 gene=CUFF.109893
TATGGGGGAGTGTGAATGGTATGGAGACGCTCAAACTCTCAGAACAAAAGGCAGGAGAGCAAGTGTTACT
TCTCCAGTGGGCTGAGGCCAGGAAACTGGGAATGCTTTCATTTTTAAGATTCTTCTCTATTTGCATTTTT
TACCATGAGCATGTACATTTTTTATTTGAATCTATTTTAACTTTTATTTTCCCCCTAAGCCGGTGGCTGG
TTGACAGGTGTCTCTGTAGCTAGCTGTGGA
>CUFF.109912.1 gene=CUFF.109912
AAGAGCTAAGATCACAGCAAAAGAGTGGCTAGGTTTACAATTTGAGGGCTGGCTAGTACTTTGTCTATAG
ATAATCCTCAAACTGGACAAACACTGTTCCCTTTCCTTCAGGGCCTTCTTCTGGTCTCTCTGAAACAAGG
TGGGATGCCACCATTTGGGAGTTTCATGTAGCCTTGAGAAAAAAGGAACAGATACAAGAGGCTACTCCCC
ATGAGCCTTTGTGTAGTTAGTCTGACTCCTCGAATTGCACAGCAACACAGTCCTTCCAAAGCTCTGAGTG
AGGACAAAAGTAGTTAAC
>CUFF.110025.1 gene=CUFF.110025
TTTTCTTCTTTAAACATGGATGGGCAGTTTTAAAGTTCACTAACCCAGGCTGAGAACCACTATTCCAGGC
ACAGAAAGAATATCCTCCTTGTCTCAACCAATTTCAGATTAGCAAATATCACCATCACTAAACATCACTT
TTGGGGCACAGCAGTTCAGTCAGCTACCTGTAcactcaaaacatattttattcag
>CUFF.110033.1 gene=CUFF.110033
AGTGGGAGGAAGAGGAATCTTTCATGAAACATAAGATGAATTGTTGTAACCCACTGGTTGGGCCAACATA
ACTCT
>CUFF.110036.1 gene=CUFF.110036
AAGACTAAATGCAAAAACTCTCAATGATGAAGACCATCATGATAATCTACTAATATACAAGACCTAAAAT
CAACATATGACATTCACCAGAGCTTTAAGTGGTATAGGGTTTATAAAATCTTGAGTCATTTCAGGAGGAA
GCTAGTGAGACCCGTTTCCCATGCAGTCTTACTCCTGGAGGAGGCAGAGGTGGTCCCCTGCATCCCTGGC
AGTGTCCTAGGCTATGCTTCTGTTTAATGGGCAAATTAAAGGAAGAGGCTTTAGAGTTCTCTGGTAAGAG
CCCCAAGGGGAACTGCTTTTCTCCTGTGGGACCTGTTTGTGTATCCATTGTGAGGCACTCCATTGCAAGT
GGAAATAAATGCAGTGAAACAGCCAGTAGCTTTTCAGTATGGGAGCTGAGGCTTGCACTGTGGATATTCA
CTTCCCAGTGACTCAGCCTTTTATTGGGGAGCCATTACGGTTAGGGAGGAGATGGTAACCGAGTCTACTA
GGACCTGTCCTGAAACCCAGGGATGAGATCTTCT
>CUFF.110061.1 gene=CUFF.110061
AGCCGCAGCGGACCCGACCCCGTCGCCCTGCAGCCCTCTGGCGCCTTGCACTGACCCTGGGCCCCTGGAG
GAGGAAGAGGAGGTCGCTGCGGAGACCCAACAGCGTCCTGCCCTCACCAACCGTGAGCTGAAGCCTTCGT
CGCTGTCCTGGGAGCGACCGCCTAGGCTGCGGGGAGGCGCGTGGGGAGAGACCTCAAGTCGAGAAGTTAT
CGGCCCTGGCTAGGCTGTCGGAGGAAACTTGAGCGTGGAGAAACGCATCGGCGAGGGTGCATCCGTGCCG
CGTGAGAATTTCCCCGGCTACCTCGGGGCCATGGACCTGGAATAAACTGGGAGAACTATGGCAGCTACTT
GCATCCACTTGTACCTGACCTAACCCTTCGGGGCGTCGTGTGCTTGGATTGTTTAAAGATAGGACTCCAA
GGGGCGGGAATCACATGGGCTTTATAACAATACTTGAAAACTAATGACACGAATACATTTTCTTTATTTT
CCGGTGGAAGAGCTTAGTGAAAATGGTGCTACAATTGCTGTGCAAAGAAAT
>CUFF.110062.1 gene=CUFF.110062
CATCGCCCCCTTTCTCCCAGCTAAGCGGCAGCTGGTGGAGGTGGGAGATGTGAACTCCAGTTAGGGGGTC
GGAGGGAGGTGGAAAATTTTGAAGGTGGGTAGAATTGGAGTTCAATGTGGACTTTTAAATGACTTGACCT
TGCCACCTGTGGTTCAAGGTCACGGTCTGCTGTCGGTGGGAGGCTGTGGGGTTCCTGGGAGAGCTAACTC
ACCCCTGTATCGTTTCCTTCTCTTGTTCTAAGAAGAACCGGTCTGTGCTTGGCTACCTCTTGGAGTCTCC
CGAGGACAGAGGCGGAGAGGGACGTGTGGGGAGAGTTATTTGTTTTTTCTGTGCTTTTCTCTTTCCGGAA
CTCCTCTTCCTCCTCCGTTGAGGCCACTCTTGGCCCTGCCATGAGCTTTCTCAGAAAGTCACAAACCATC
CCTTCAGTCTCTCTCCTGTCGTCCCAGCTCGCCTTTCTTATTCCACCCTTTCTGGTGTCTCCCCTCGATG
GATGAGACCCTGGATGTTGTTCTGCTCCCGTTCTGGCCCTCTGCAGCCGTGGTTCTGAGCCTCAGTGGGT
CGTCACCCCTCCTGCTACCAGCTCTTCTTTGTGAGTGACTGAAACCATTTTTAAAATGTGACTCTCCGGG
AGGAGAAACCGCTGGCTTTACCCTTCTGAAACTTGACGGCGCTTTAAGTAAGGTGCCACCCCCAAACTTT
TAAGGTAGCTAAACAAATTTTTTTTTAAAAGATTCAATGGCTTGTTCATCCTCCAGATGTAGCTATTGAC
GTACACTTCGCACCGGAGTGTCTGAAATTGTGGTGGTCCTGATTTATAGGATTTCTTAATTAAAATATCA
GCTGAATAAAT
>CUFF.110064.1 gene=CUFF.110064
ACCATTTTCTCCCGTGTTGGATTTATTAACGTTCTTAAGAGCATCCCACAGCCCTTGACCCACTAAATAC
CTCAACACAATAGCACACCATTCTCAAACTCTTCTTGTACACCAGTCACAGATGTGCAACGTGCTGGGGA
TCTGGGATGAGGCAGGGTTTCAGACACCCTGGAAGAACCC
>CUFF.110065.1 gene=CUFF.110065
AGAGGGAAAGGGAACAGCCCTGTTGTGAGCGGGCAGTCCAGCAGGCACCTTTTACGAGATGTTACTTCTC
TCTTCACAGTGGGGAGAGGTGGGAATTAGCAGTGGCAGAGCAGGATCTGAACTCATGGCTCAAGTCCATC
CTCCTGTCCCCTGTCTGAGCCTGCCCGTGCCTTTCCTTAGGAAACCCAGCTCCTGCTATTGCTCAGTCAT
TTG
>CUFF.110069.1 gene=CUFF.110069
TAAACTGCCTGGTATCAGATTTAGTTTTCAGTCTATCATAGCATAAGGTACAGAGAAGAAGTATTCATTC
GCACGAAAACAAGAGAACCATACCCAGCCATCCGAGGCATGAAGGGTTATACAAGGTTGTTTCAACAGCC
AGCCTTCGGGTCTCTGGCCTTGCTGAGGAAGGACAGTTTGTAACTTAGGGCGCTGGCACACGGGACACCC
ACCCCTACAATCCGCCCTGAAGCCTGCTCTCCAAACCTGTCCAGACTGGACACCCCATCGCTTCCCGCCT
CCTCAAGGAGCCTTGTCCTTCAGTCTCTCCCTTTGCGTGTCCTCCCTCCACAGTTGGATCAGCGTAGGTC
TCTCCTGGTTGAGGACATCCTTCCCTTGGCCCCGTTTTCCCTTTCTAGGTGCTGTCCCTCCTTTCTCTTC
TTCTTCAAACTTCTAGGCGCCACGATTCATCATCTATGCCCCAAGCACTCTCTTA
>CUFF.110070.1 gene=CUFF.110070
CCGCCTGCAGCAGCGACGCGGGCCTCAGCCCGAAGCCCACACCGGCGACGACGACCCGCACCGGCTCCTG
CAGCAGCTCGTGCTCTCGGGGAACCTCATCAAGGAGGCTGTACGGAGGCTTCATTCGCGACGGCTGCAGT
TACGCGCAAAGCTTCCCCAACGCCAGCTCCTGGAGCCTCTGTCGGCCCCAGTCTATGAGCCGCCTTCGCC
CCGCAGCCCTCGCGCGGCCTGCAGCGACCCTGGCGCGTCCGGCAGGAGGGCACAGCTCAGAACTGGCGAC
AGTGTTCTTGTCCCTGGTAGCTAACGCCACGGGAGTGGCCACAGCGCCAGCCTCTGCCTGGAGGGCAAGG
GGTTCCCCTGAGGGCTCTATCCCTACTCAGACTGGTGAAGTCGTGATTTGGAAGCGAGAAAATAAGCTTA
TGAAGACCAGGAATCGAAAAATCTAGAACATTTTTGCGGGGAACTGAGGTCGAGGGTCCCGATGTGTTGG
AAAAACAGGACTTGGGTGGCCCCACTTAAGGCACATGAGAGAGCGCACCCCAAGCTCACAGTCAGTAGGA
CTTCTTATTTGGCGTGATCAGTCCTGGCGGCGCAGCGTGCAGTTCCACGCAGCCTCTCAGGGCCCTCCAG
CCCGGCGACCATGTGGCCACAGTCTGCGCCTCTCAGGATCGCCGAGCGTCTGAAGGACGAGGATGATCCC
GGTTACTTGCTTTACCTTTTCAGGGCTGGTTCCTCATCCACATTGAGGGAGAACATGAGTAGACGATCAT
TTCAGGGAGTACCTCAAACTATAGACTTGAAAATTTACGACACTCAGAAAAACCCAGCTCGTGTCCTTTG
GGGTGCTGGTTCTTAATATAAAACATGCAGTACCATGAAGGGACCTTTTTGGGAGTTGAATAGGAGTAAC
CTTTTCTCTGTCCCCGCTCTGCAACTGGCTGCAGTTCTCAGAGTGGCAGGGGAAAGCGGTGCGCCCCGGA
TGCTGATGCGAGCCGGGGGCGGGCGGTGCTGGGAAAAGTAGGGTAAGGCGCCGAGTGAAGCCTCTGTCCT
CTCTAAAGTATTTTCACAGCCAGCTGTCCCTCCTCGGGTTCAAGGTCATTGTTTCCTGGGCGCACACGGG
ATTGCGGGGCTCCAGCAGGGTAGAAGAGTTGCCCGGTTGTGCCTCTACTCGGAGAAGAGCGCGGTGTTTT
GCAGGGCTGGAGTCTCCTGAGGACACGCGCACCGCCACCACCGCGGGTGTAGAGAAGGCGGGGACGTGCC
GGGCGCCGGTGCCTCCAGCGGGCGGCCGCACCCCGGGCTTTCATGGAAGCTGTCCTGAGACCTGGCCTCG
GATCCCCCCCTCTCCCCCTCGGCCCTGCTGCTCTACTCAAGCGGGTGGCGTTGGCGCTCCTGGGGCCCCA
ACCTGGGGGCTGGGGAGACGCCACGTGACTGGCACTCCAGGGAGGCACAGCCTCGCACAGCAGCTTATAA
TGGGCTCTCCAGGGCCGTTTGCAATAACAGCTGCAATTCCCTGGATAGACGGAGTTGGTTTCCTCCCTTT
GCCCCACCCCCAGCCATGCCAGCTCGCCTTTGTAAGTGAAGGAAACCGCGTAGAAAACGTGACCGTCCAA
ATGGAGAAGCTGCAGGCTTTGCCATTGTGAACGGTGGTGAAGTGCTTGTAACATACTGTTCACACCCTCT
GAGGGATCTAAGGCCGTTTTGTTGGTGTTTTGGTTTTATAAGATTCAATGGCTTGTTCATCCAGTTGCGG
CTATTGACATATCTACACTTCGCACCGGAGTGTCTGGAATTGTGGCTGTCCTGATTATAGGATTTTAACT
TAACTGAAATATCTGTTTTTAATA
>CUFF.110076.1 gene=CUFF.110076
CAGCGGAAGGTACTGGGAAATCAGATGATGTCAGAAAAGAAAAACAAGTACGCTACTCCGGAATCTATAG
CCATTGGTGAACTGAAGAGAGCCAGCAAAGAAAATATGAACTTAGTAAGATACTGTTCTTTGCACTTTCT
CTTTGTATGTGTGCATTTGTAGAAAGGAGGAAAATTGGTA
>CUFF.110079.1 gene=CUFF.110079
GGATTCCTCTGATGGATCCAGAGTTCTGTTGTCCACCCGGAATTTTCTCCTTAGTGGGCCGGGTGTCATT
ACCGCTCACAAAGGAGCCAGGACTTGCTGCGTTTTGAGTCGTGAAGTCAGCTAATCCTCAGCCTGACTGA
TGCCTCTGAACCCGCTCACCGGAGGGGTCTGCGGGCTCTGCCATCTAACCAGGGCTAGCAGCTCGCTCGC
TCTCTCTCTCTTTAATATTACGGGGAAACCACTAACCAGCCAGCCAACTTAAGCTGCACAGTCAATGGGC
AGAACCAGGTGGACTCCCGCGCTCATTCCATGTATTTCTTCAGGCACATTCTATTTTTAAAACTATGAAA
GTTGTGCTCAACTGCCAGTGATTTTTTTAAAAGGACTGTCAATCCTGGTAGATTGATGTTATTTTTAACT
GATATTTTGGGCTTTTCTCTGTTTTGATAGTGTTGGGGTATGTTGGTGGTTGTTTCTTGTTTATTTGTTG
TTAATTTTTTGTTAAAAGCCATTTTTGGGGATAGGTAATCTAAGTGGATTCTAACCCAGAAGTCTCTCCC
TTCTTTTTCACCTTAAGCCTTGGGAAAGCTCTTTATCTCATGAGGCTCTATTCCTCAATACCTTGTGTCC
AAAGAATTTATAGCTTTCCTGGAAATTTTCTAGTTCTTGGGCCTGAGATTGCAGGGTATTTGGCCTGCAG
TGTTGAAAAAGGAGAATTCAGAAGGATATAATACTTTAACCAATGTCAATTATTAAACTGTAttcctgcc
tccctcccccctcccatcttcctccctccctctcttcccctttccTCTGTGATGCCAAAATAAGTGTGTG
GTTGCTGAACTCGTTTCCTTCATTCGGTTTCCTCTCACCTAAAACATCTCTGGTGCCAGTACTAATGTGC
CAAATTACTGTGACTCAAGGACAGTCTCTGACAGCTTAGTAGAGGTTTGCTGAAATATCTGTATGTAGCG
GAAGCTCTGGAGTATGACTAGGATGGGGCTGGCTGGCTTTATGTCCAGGACGACTCCTTCTGAGAGGATT
TAAAGGAAAGATGTTCTCATTTGGAAGCAGTTGTGCCTTATCACCAATATTCCAGCAGCGGTTGCTGCAC
CGTCCCTCTCCTGTCGGAACGGGACCGGGAAGTAGTTGGAGGTGGGGCTGGAGCTTTGACTGGGGTGGGG
ATGTTCACATGTGCTTGTGGTGAGCAGCGGCGTGGCCTTGGTCTAGTGTAAGTACTCTGCCCGGAGAGCA
CACGTGGCAGGCGAGTGTTCGGTATGTGCCTGCTCTGTTAAGTTGTGCAACCACTCTCCCCTGTGTGCTG
GAGCCGAGTCAGGCCTCTGTGGGAAGCAGTTGCCCTCTAAAGTATGGTTGGCTGACCTATTTTTAAACTA
TTAAAAATGGTGCATTATTCTGAAACTAAGGAGGATGCTGGGGGAGCAGATTTGGCTTTGCGTCTGGGTG
TCAATCTTCCATACTTTCTGTTTGTTTTGTGGCTGTAACAGCAATAGTGAAAAAAAGAGTAAAATTTGGC
CTTCCAGCTTGATAGATTGTGAACAATAGATGGTTAAGGGTATCAAACTGCTTAGAAGCACATTTCTCTA
GAGCAATTTTATGTCATTCTTAAAAATGCTTATTAACAAATCACTTGTGTAGTTTTCTATTTGAGTTTTT
TTCTTCTTGAGAGAAAATAAAATTCCTTGCACTAGCCGTCAGTGAATTCAGACAGAAAACCCTTTTGGTG
TGACCAGTCTGAGGGCGGTTCTCCCTTCACTCCGTGCGTCCTTTCTCTGATCGTCGAGCCTTTCATCCGA
GTGGTGTGGTCTGTTAACACGTTCGATGTGCTGTCAGGTAGAGAGGGCCAAGCAGTGACCTGATGCCTCC
TTGTCGCTGAGTTCGTTCTGGGAGGTGGCTGAGATTTAGGAGACTCTTGGCTGAATGGAGTCGCTATCAC
GGTGGTGTTCTGGGGCTGGGATGGTGAGAGAGATGTCTGTCACGTGCACGTGCTTTTGTATGGCTGGCCC
CCTTGGGCAGTGTAAGTGTGTATTTGGGTATGTGTGTTTCATTTAAGTTATTTATTAAATATGCTTTCCC
TTGCTTTAAGGGTATGATTGGTCATTTTTTCATAGAAGCTGTGATCCAGTTGGAAGCCAAATTTGAGAAA
TAAACAGCATAACCTTCTGCCTTGTAATATGTGACTGTTCTAATCCTGTGGAATCTTAGGGAGAACTGAA
AACAAAAACCCTTTATCATTTGCCACAGAAGGGTACTGTCTCTCTTCTGACATGGTGGGTGGGTATTTTT
GAGCCAGTATTTAACAATTCTTTTTTAATCTAAAGACATTTTAAAAATCTGTTTTGTTGTGTTTAATTTT
CACATTGGAGCAATCTCTTTGGAAATGCCTCTTCTTGTGGCTTTAAAACTTCATATCTTTCTGGGGCCAG
TGTGGTGGGTTTTGATGTGGTGTCACCATAGGGCAGAGTGTGCTAGAGGCACAAGCATAAAAATGCAGAC
CACCTCCTCGATTCAGATCTGCACTGGGTGAGCTACACTGCTTGAGTCAATGAAAACCATGGGCACTGGC
GCTTCTAACCTTTCACCCGATGGCCCAATGCGTGTGGTTTGAAAAGCTCCACTGCAGGACTGAGAGAAGA
TTGAGGCACTGATTGTGCCTGAGTGCCAAAACCTGTTAAAGCAGCTGGTACTTAATGAGTCGTAACTGAA
ACCGCAGTTGATCTCCGCAAGCTCTTCACGCTGAATGTTCTTCCAGAGTCAGTCAGGAATGACAAGGGAG
CACCTTGGCAAATGGAGAGGTGCAGGGCCGTGGACTGCGGCCACCACTGGGTGATCCAGAGGTCTCTGTT
TTGTTGGCCTATAGGAAGACGGTTGATCCCAAAGTGTCAGAGCAGAGCCACTCTCTCCTCCCGAATAGCG
GTGTCTGTTCAGCTTCCCTCCCAGGAACCTACATTAGGATGCGGTTTGAAAAGACTGCCTTCTAGGGGAA
CCTGTGACCACTGGGACCCTGCCCGATGGTGACCGGCTGTGTGGCCGTGCGTAACTGGGGAAGCCATCTT
TGGCAACAGACTTCTCTAGATTCTGTCTGCTTGCTTGCTTCGTACAGGGCCTCGCACAGATGCTCGAAAC
TGACGGCTCCCATTCTGAGGTCTTTTCTCAGGAGAACTCCTTTCCCCAGGAGAGAGCCTCGTCCCTGCCC
TTGTCCACCCCAGAGCCTTTGCACTGAGGGCAGGCCTTGATCCACAAGGAGACGAGCATTTGGCAGGATT
GTCCTAAAATTTGCGAAAGATTTGCGTTTCTAAGACGCACAAGCTTTTCAAACCGGTGGTAATTAACCCA
ATCTAAGGCTCAGTATTGAAAAGCTGGCTTTCCTAGAGGCTAATTTTGAGATCTTTCCACCGGTGGAGGG
GCTAGTGAGGAGGTGGAGTACATATCAGCCTGAGTGCTTGGTTACCATGGAAACTGGAGTGTGTGAGGCC
ACCACCAGTGCTAAGGAGCCAGTGAGCACTCCCCGAGATGTGCTTGGGGGCCCGCAGAACCTGTTGGGAA
ATCACTCCCACCCCAGGTCCTTTCTCCATAGCAGGGTCGCCTTTGCCCTGTCCCTGACTCAGCAAGAGAC
GCAGGGTTTCTTAACTGTGTCACCATTTTTTATTTTTCATTCTTTGACTATATATCCTATATATA
>CUFF.110092.1 gene=CUFF.110092
AGCCTCATGACCTGTTTCATTATATTCTTTCAACTCTGCTTGAGATAGGTCTATTTAAGGATCCAGTGGG
CCAGTGATTGCTGTGGAACCAGCCCTGATTTCATTAACAAGTTCATCTGGCAGTGGCCATTGACATGCAT
AACTACACCCAGTGACAGGAACCCCTCAGCTGGCAGATGGGCCACCCCTTCTTAATTTGAATTTGGAGAA
TTATCTTGTTCCAGATTAGGACTTTTCATTGTTAAAACAGACCTCTTTGCCTCTAGTGTTTATTAGACAG
AATACCTAGAATATGACCTGAGAGGTGCAGACTGACTGGCTTGGGGTGAGGGGACA
>CUFF.110120.1 gene=CUFF.110120
ATGAGTCTTTTTTTTTCTTTTTACTATCTTTGACTTTGGCCATTCAAGAGCTACCTATGTTAATGAAACT
GCTGAGTGTGTATGTTGGCAACCCTTTCTCAGCATTAAGTTGCACAGAAGCATTAATATGTTTTGAGTGG
GTTCATTTAATCTTTAAAAAGTGGTTTTAAAGTTTAAAAGAAATCTTTTCAAATAGTCGTCACTGGATGT
TGTTTTTGTGGTGACTTAAACAGCTGAGGTTTGCCGATGTCAGGTGTGCTGATTCCTGTACATGTGTTCA
AGGTGCCCCCTTAGCTGCATATAGACTACCTTGGAAGGATGCTTGGATCAGGTAAGGGGGAGGTGTGAGG
CAGTAAGTGGGTGGAACTTTCCCAGTTTCAGGTTTATAATTCATTCCATTCCTTTTCGAAGTTCTTTTTC
ATTTTTAAAAGCTTATTTCAAGGTAATAGCCTTCTCTCCCATTCTAGGCAGCATTTGAGAATAGGTATCA
ATGTGTATGTATTTATTTTATACACCTCACAATGCAATGGATCGTCTTTAAAATCAACTTACACTTTATG
GTAGTGACTACATTTAAATAGACTGGGATTCTACATAATTAGACACTTAAAAGTTTAGTCTTATTTTTTA
TGTGTTGACCTCATTTTTCAGTTAATTCTGCTAATAGAAGAAAGAAAATCTTGAGGGCCAACTCTAGAAG
GCCCTTAGAGCCGATGCTGGCAAGCCCGTCCCCTAGACACCTCCACGCCCAGGCCTCGTCTAGACTCAAG
TCTCCCCTTGTTTTCCCTCTCTTGCAAAGACCTCCTTCCAGTAGCCATCTTCAGTGTGACTTGCCACCAG
ATGCAAAGGCAGTCTGTCCCACATTCTGGATTCCAAATCGTAAAGGAGTTCTGCTCCTGGGCCAATACTC
AGTGCAGTGACTGTCGCAATGTTGGAGCTGAAGTTGATGACCAGAGAACACTGGTTCTACCTCTCAGCTT
CTGGAGGAGCTGGAGATGCCTGGAAGCAATCGCTGAAGCCTACTGTAGCTCCCCCAGAGCTGGGCTGTCT
TCAGGAGACCCATTTTCTGTCTCCCATTTTATATCCCATGAGGCTCCCCGGTTTGGGAGGACAGCATGGA
GACAGCCCCCCAGGTGGGGTCTGGAGTCCTGCTCCTAGCTCTTCTTCAGACACGCAGCAATCTTGCAGCG
CAGCAGGCAGCCAGGAACCTTTGTTCTGCTCTTGAGGCTTCCTACATAGGAATGGGATTGGGGTCTGTCC
ATCTGCAATTACTGGTCCCTCAGATCCCTTAGCTGGGCCCATCCTGTGGTGTCTGTATTTCCTTAAGCCT
CCTGCACAAGCCTTATCTAGAACAATAATCAGGCTGTGGGCTGTATGCCTCACTGTCCCTGCAGGAGTAC
TGATAGATGAGGTGCAGTCAGTCAGCCCTTCACACACGTGGTGCTTCTGATGGGATCCTCTATGCATCAC
ATACTGTGCAGGTGAACTTCTCGCTCTTCAGAGAGGTCATCAGTAAGACACAACTTCAAGACAGTTACTT
TGAATTGAAATTTGGGCTCTTTCCTGCCTTGTGATGGATTCTGTGGTGAGGGCTAAAGCTGTCACTCTCA
TTTATGGGCAGCGTTCCTATTGATTAGTGGACCTAAGAGCCAAGTAGGAAAAGACAACATGCTATGCGAT
ACAAGCTGGAGATGCTATAGTGTCACCATCACATGTGTGGCGTCTCGTCAATGCATCTGGCACCAGGCTG
GAATTTCCCAAGGCACTGGCCCACAGAGCCACAACTGCTCCTTTTGATTTTAGGTCAGTTGTGCGGGCTA
TCTTTTGGCTTGCAGACTGGGCTGGTCAATCttttgtaaataaaattttgttgggacatggccaccctcg
attgtgtatgtattgtctctggccactttctagcagaatcgagtatctgcaaccgagaccgtatggccca
caaaAGTTTGCTGACCCCTGCTTGAGAAAATAATCCTTTTTCAGGAACAAATCTTCCCTGAttcatcttc
tcctttcttctgtctcttcctctctgtgctcctcttttcttctccttcttccttatcttACCTCAGTTTT
GTGCTTCCTGTTACATTTCTTTATTTCTGCTTGCTAGAAAAGAGACACATTGGATTGCTCTAGCACATCG
AATACCGTCTCCTGAAAGTGGAGCTACCTTAGCCTCACATCCTCCTTCTAGAATCACCCAAGTCATTTGG
CTGTGATCAACAGCCAAAATGAGGCCACCTTGGGTACTTTGAGGAGAGTGTCCTTGCTCCTGCTTTTGCC
CTAGAATTGAGCCAAAGCTGGTCAGTTCCTTCCATTATGTCCTCTCAGTCCCATCTTCCTTTTCCCAGAG
CCCACATGGCTTCCGCTCAGTGCTCAGGAAGCATCCTTTGCTCTGTCCTTCAGAGAGGGGCCATTATGCA
GTTATGCTCATCTGGTGAGCACAGTGACACACAGGCTTTCTCACCTGCCCGGGACCATTCCACTTAACAT
AAGGTGCTCAGTAGGCAAGCCACATGGAAGTATAAACTGCCCATTAAAAAATAAAATTGGTGCTCAGAGT
TTTATAATGTGCCAGAGGTTGGAGGAATGCATTTTACCTTTTTTTTTAAAGGATTATGTTCatatatata
tacatatatatatatatatatatatatatatatatatatatgtatgtatataAaacagaaaccatatgtg
gctcacacagcctaaaataaaaaatatttactacctggccctttacagaaaaggtttatggacccttgCA
ATATGTCATTCAAGATCAAATTGTATGGACAGTTAGGCACAAACATATTTTTTCAGGTAGTCCAGAATTG
CAACATTTCTTTCCTTTTAGATTTTAGGGAATCGTCCCTGTTCGTCTCAGCACACAGCTGCTGTTGCACC
TTATTTGTGAGTAATGCTTGTGCATTAAAGAAAAAGAAAATATCCCTCCTTTGTTGATTGAATATTTGTT
GAATCATGGACATACAATCTCACATAACTACTTATCCTATTAGGATAAGTAGTTAAAACTAAAAGTAGTA
GTCTTCTTCATCTTTATGAATTAGAGTAAACTTGACTCTTGTGGAGAGACGGTCCTCTATGGCAGTGCTC
AAGCTAAATGGATGTACTGATGACCCCAGTGCCTCTCCCGGCAAGCACAGGGCGGGTGCTTTTACCCCTT
GAGCCCCTTTACGTTTTCAAGTACAGTATATTTGCAAGTTTGTCACTCCCCACGCTTCACTCATTACTTG
TGAACGTAAGTGGCTGGTCTTTGCCTGTTTGAACCTCCAAGCCAGACCACCTATTCTCAGCTCTTTTAAA
AATACCAGCACGTCGCTGGCACCCCGTCAGCACACCAGCAGCTTTAGACTGAGGAAGTTCAGAGGGCTCT
TGCCTGGCCCGGGAAGCTCGGCCCTGGTCAGGCCTCACTGACCTCATTTGGAGGAGCCACCCTTGGCACT
TTGCCTCTTCCCGCTTCGGCTTCTGCCACCAGCTCCCTGGCGGCATCCTCTCTGGAAGAGTCCTGCCTCC
CAAGTGCTTCACTGAACACACATATGTCAGAAGCATTTCTCTTTTCACCACTCTTTAGTTTTCTTCTAGT
ATTTAGCCATTGGGTCCAAATGATACTCGATTTATCAACTTTTTCACCCCAATTGCTTTCTGTAATCTGT
ACCTCGTGTTGTCTTTAGCTGAAGCTGTAGCATTTGGGAGCTAGTTTGTGGAAAAGATGCTATACAAACA
AGATTTGCATAATTTTGTATCTTTATACGACAGGTAGGGGTTAGTTTTAGAGCCACTGTAGCTTAAGGTT
GTTAGTTTCACTGGTGGTTTCTGCGTTCTCTGTCGCTCCAGGGAACTGGTTTCAAATACATATATATAAT
ACATATTTATACACACCACTGTGGAATTTATTTCACTGTGTAAGTAATATTTTCCTCTTCAATTGTTCAA
ATGCTTCCACAGAAAGTATTTATTTTAACAAAAAAATTAATTGTCAAAGGGCTTTCCAAAAAAGTGTTCT
TTCTAGCCACTCTTCTCCTCAACTACCATGCTCAGCCATTGAACCCCCAAACACCACAGTGAAGGCAGAA
GGGCGAGGCCTGGAAACCCTCACTGTATTTGGGCAGATGCAATGTGGATTGGGAACCTGAGCACATCCCA
CCACTGTCACCCCATCCCAGAACAAAGTGGGTCTCCCATAGTCGGTATGGCTGTGCCAGGCATGGCATGG
GGACCTGCCTCACGCAGCCCGCTTTTTGCATGCACAGTTGGTACATTCAACTGTACACTTCAACAGGCTG
TGCAGGGAAATGAGCCTTAGTTGTAACCCCAAGGAAATCCAAACCCATGCCTGTGGGAGATGGAGAAACC
GCTGGTTGCCTAAAGAAAGCATTAAGATTATGTTAGTCTTTCTCACGTTTGTGAAAGACACTAGTCTCAC
TGTCATTAACCATGGGAGATAAGCATGTTTCCTTCTGCACCTTGACCATACTCCTGAGCACCTCAGCTCA
CCTCCCCCCACCCCGTCTCAGCAAGCATCTGTGCAGGTGGGGGCCAGCCCCCCAACCGAAGGTTACAGAA
GGAGACCATCTGTTCTAAGATGTGTGCAGCTTTGCTTCTCAGGAGTCCTGGTCGGCAGTTCAGAGCACCC
CTAGATGTAACAGAACTGATGCTTTATGGTCATGTTCCTCTTCCCTGTGCCCCATTCCTGGGCACCCCTG
TCCAAGTCATGACTCTCATTCTGCCCAGCTGGCTGGACTGAGAACTGCAGCTCCAGGACTGCAGCGAGCT
GGCACCCGACACACAGGGATTTTGTCATCCGTTGAACCATAATTTGCATATTTACTTATGGCCTCCCTTT
GTCTTTTCTGAACAAGTGAGGAGGACACTTGAACAGTAATGCTGGAGAATGTTTTTTCTAAGATACTATT
TGTAAGCAAATCTGATTTTAAGATGAAATGTGAATGGGTAACTAGGTGCCAGGGAATTTAGCACTGAACT
AGACAGTCAAAACTTTTTTAACCTTTGCAGGAAGAAATAAATTTTGCTCTCATCTAAGTGTTCACAAGAA
GTAATGTTGTAAATAGTTTTTAAAAATATTTATTACATGTGCTGTATACAGATTCATGTTCTGAGTGATG
TTGGTTCGCATTGTAGTATTGTAGAGGAATATATTTTGAGCAGTGGACTTCCTTTCATGACACAGTTCAC
ACATGGAGAAAACAAAAACCAGCAGGTTGAGAGCTGTTTGGGGCCTTTGATCTGTAAAGTTACATCAAAT
CCAAGCTTTAATTGCCCCTCTTCTCATCTGGTTATGTTATATATTATATATATACGTATGTATGATAAAC
TGGTCAGTGGTCAGTCCCCAGATCTGCAGAGCAGATTTCCAGGTGTTCTCTCTGAAGTGTTGCCCATAAG
CAATAAGATCCTAGGTAATAACCTTTATTCCGGGCTCCGTGTTGGCCCTTGTCTCAGAGGATAGGGTGGG
GGTAGAGCAGCTCTTGCTAAGACCTCTTGCCTTTGCTGGAGAGGTTGCTGTACTTGAATTTTTGCTTCTG
TTTGTCTGCACGCTCTTTCATGTAATCCAACTCTAACAATGGATGAGAAATCTGCCAGCCCCAGACACAT
CAAAAATTGGGCATAGAGATTGAAAAATTATCAATTTTCTATAGATTTGTAGGGTTTTCAGAATCTAGTT
GAGGCAAAGCTCATTTGGCTGTAAAGTAAATGTAAGAAGTTTTTACATTAGAAATTTAAATGGCCAATTA
AAAGTCCTTTGACTATATCTGACCTGCATTTGAAAGCTAGCCCATTTCCTGTAATCCTTCTCTGTGCCTG
GGTTTGAAATGTCTGAAGCCCCCTTCATGTCTGGGGTTAAACCATTGAGGTCAGTGCAAAGAGGGCAGTT
GCCCCTCCGAGTCTCCCAGCGTGTCCAGTTCAACAGGTTTCTAAGCTGTTTAGCAGCCTCTCCTTGTGAC
CGTCCTAAACTTTATGAAAAATACCCCACACCCAAATAACCATGAATAGAATAATGTAGTTTTTTAGACT
TTTGGACTATGTCTTCTCTTTTGTATTTATGATGGTGTTTGGAATTTTTCACTAGTGTTTTTTTAGATTG
AAGTGGATGCATTAGGATAAAACTTTCCATTGCTGAGCCTGAAAGCAAGCAAGAGGAAAGAAACTGACCT
ATATTGTGTCATTGGGAAGGTGACTACTTCTTGTGGTGGTGGGAGGGCGGGGAGGGGGTGTCATAGGTTA
TGTGGGGGTAAAATAGAATTCTGGCCTGAGGCTCCCCAAGTCTTATTACCTTGTAATAAATAATCCCCTT
ATTAGCCTCACTTAATCTCAATAGAAGCCTGCTGTTTACCCTCAGGGAACAAGTAGTTTTCAAAATTGAG
CTCCTCCAAGGTCATTGGCCAGTGCCTGTCTGCAGACATTGGTCATCTTTGTGAACTCATGGCATTATTT
TCCCGTATGCATTATGATATTAAGAAATTCAACCCTAACCTGTATGAAAAGCACAGCCCAGGGTCCTACT
TCAGGCTAGAGTTAATGCCTTTGAGGGGCCAGGGGGTCGTAGGAGGCCCATGCAATTTAACTGAAGCTCA
GGTGCCGTGTTGGATTTTTATTCTTTTTAGGCCACCACCTTTCAGAATGAGTTTAGGGGCTGCTGATCCG
GGTGTGGATCCAGGGAGCTCTAAGATGAATCTCTGCCGTTCCTTTAAAGGTCTTTCTGGTTCCTCCCAGT
GTTGTCCTGCCGAGGTCAATCTCGTAGTTGTTCAGATGTGCTCCTTTTTACTGTCTTGTGAGTCTTAGCC
AGTGATCCAGATGCCCAAGGAGACAGTCTCTGGAGGGCCTAGCCCCTTCCAGATGCCAAGATGTGCTCCT
GGCCTGTGTGAAGGTGGTCTTTCCAAAAGCAGGGAAATGAGAAATTCTGCAAATGGTAATCCAGATGATC
AGCGTGTCTCTCTTGGGCCTGGATTTCCACTGTGTTAGTGAGTGTAGGAAAATACTGTGTCTTTAATGGA
TGAAAATTCAATGTATGCTGTGAATTTGTTGGTTTGAAACATTGAAAGTTTTTCATTAGACAATGTTTAC
ATACCTCACCTGAAGAACCTTTGAGAGTGTATATATGAAATTTAAAAATATATTAAGTTGCTTTAAAACC
ATATGTATAGCTATAAAAGTTGGAGTTATTTTAACTTTGAATATGTACCAAGTCTCTTAAATATTGAAAT
CTTGTGGACTTTTTGTGCTCCTGTGTTTTACTTTCCTATTAGGCCATGTAGGAAACTGTGTTCTTGTTCT
TGGTGAAGGGGCCCTCGCTGAAATCCAAGCTTGGAAGGATTTCCTCTGTTGTTCTGGATTTTCTTGTTTG
GTTTTGAGGGATGGGGGATGGAGCTAGAGGATGTGTGGGAGGGATTTCTCTAACATTGACATCTATTCCA
TGAGCTTTTTCTAGGCGCTTATTTTATTGCAGCGTATTAAACTTCTTTGATATGAAAGTGTGTTTGTGTA
GTTACTGGAGAGGGTACAGAATGCATTGAAGCCCAGCATTCCACTTGTAGCCTATGACAAAGTCGGTAAG
TTGCCAGAAGGAACCAAAAAGCAATACTTCTTAATACTT
>CUFF.110093.1 gene=CUFF.110093
AGTTTAGATTCTTTCAGATCTGTTTAGATAAATCCAGATGGACTTTTTCTCATGCATTAGTTCATTCTGA
TCATGATAAAAACAGGCCTTCTACCCATTCTGTTAAATGTTTGCTGTATATAATGACAACTTCTGATGAT
TGGATCGGACTGGAGAAAAGTGTTTGATTCATGGGAAATTGAGAATTGTGTTGAATTTCATAGATAGTGA
AGCTT
>CUFF.110096.1 gene=CUFF.110096
TCGGTATGCCTTAGTTGTGAAGGCGCCACCTTACCATCATGCTGTGAAAAAGACTAGCTGAGCCATATTG
CCACAGTCATTGCTTTAGGGCTGATTGCACGGCCCTTTGGAAGACCTTACGTTAGTTGAGGGTAATTAAA
ATATTGAAGCACTACTAAATTATTGAAACATATGGGACAGCAGCAGATCCAAATCTCACAACCATAAAGG
AAGTTAGATAACACCTATGGATTAATTATTGTTCGGTTTTTTATTCTGTGTGAGCATCATTTTAGAAGAA
AGCACTTCCTCAGTTTCCCTCAGAGCACTCAGTCCTCTTATTGGGCACACACCTTGATTTCATTAATCTC
CAGGCACGTTGTTCATCCCAAACACTGAAGCCGCCTGCTGGAGCACAGCCTCAGGCATGAAGCAGTCCAG
AAGACTTTCAGACTGTGGCGATGGTTGTGCTTCTTGAGTTGGGAGGAACCATTTATCTCTTCAGTTCTTG
TACAATAAGATGCCGTGATATTTCTTAATCTTTCTTGTAGACCTTTGTC
>CUFF.110095.1 gene=CUFF.110095
AATGCAGCTCATCCTTACACTCAGGAAGCTTACGTCTGCTTTGAAAGCTGAGACAAAGACAAGACAAATT
AAGTCAGTAAAAGATACAAATTATTGGGTAAATATGCAAGATCCTTTATAATTGCCAATGAATTTTACAA
ACCACTATGGCTTAGGATTTCAGGAAAGGATACACTGACTCCAGGTTCAGATAGTTTTGAGACGGCCCAA
GAGGCAACTGATGAAGAGCACCCCACACTTGCTCTAAAGACCTGTGGTTCACCAGTACATTGTTCCTGAT
CCTT
>CUFF.110097.1 gene=CUFF.110097
CGGGCTCGTGCCTGTGTGTCCAGTTGCCTACCAGACATCTCAGATTCTGCACCTTATGAACACTCAACTC
AGTATGCACAGAACACAACTCATGAGACACATACACACCCCAGCAATCACCAGCTGCCGGCTTTATCCCC
>CUFF.110098.1 gene=CUFF.110098
CCTCATCTGTTTTCCTGGGACTACCTTTTTCTGCTACAAAGATTAGCTCCCATCCAAACATCGTTCACAT
TTTTCAGTCAACAAGAATATATTTTGATCATCAGTGATGTTGCATTTGCCAAAGCAGTTTTAGTGGTGGT
TAGAGAGCATATATTAGAGAGACTTCTTGAATCCTGCAATCCCAAATTCTA
>CUFF.110099.1 gene=CUFF.110099
CCTCACCCTCCTTTAAAAGAACATCAGGATATGGTGCATTTTCTCTCACTTGAGGAATGAGCGCCTCTGT
ATTTTGCTTAAGCAGTAGTATTTTTTTAGCCCATCATTGTCCTGGTCATTTAAATTGGGAAATAAAGGCC
AGTTTCCCCCAAAGAACAACATAAATTTTAATCCCCCACCAGACAGACAAAAACAAGAAAAGGCCAGTCT
CACTGTCTTGTCATGAGCTCTCAGGTAATCCTGACCTTCTAAAATGTCAGTTTTGCCTTTAACATCCAGA
TCTTTCTTTAATCTGGTTTCACTAACTCAGTGAGGCTAATGGCAGACACTCAGTTCAAATCAGCCCTGGG
TGGAAGTCTGTCCTCTTTGTTTGAAATTGTGTTATTTCCTGAAG
>CUFF.110100.1 gene=CUFF.110100
CCAGTATATCTCCAACAGTAGCCTTGAGTGTTTCCAGAGAGAGGTGGAGTGGGGAATGGTTATAAAGGAC
TGTTAATTCCAAGAGTGCCCCATTTTAAAATATACATACCTCCTCTAACATTCATGAGGTGAACAAGTGA
GAAATAACATTAAATCTTTATAAGGTT
>CUFF.110105.1 gene=CUFF.110105
TGCGTAAATGTTTAGCCAGCACATGCAAAacacacatgcacgcacgcgcagacacacacacacacacaca
cacacaGAGTTAAACTATATATTTTTAAATGCCACTAATAGCCAGCACAATTAAATGACATTCCTTGCTG
CTTCTGTAAACCTAACAGATGCAGTTCCTCCTCAATGTGGCTCTTGCTTCTTCACCATACTACTACTAAA
TTCAAGCACTGGTCCTTGGGTGTCTGACCTCTACATTCTAGTTTATGCAATGTCTTTAGAGAATTCTGTG
CACTGGCCACTGTGATGGAACCGTTGGGCCAGGAGTGCTCTGAGTTTATTAGTAGTGATTCTGCCAAAGT
TGGTGTTGTAACATGAGTATGTAAATATCAAAAACTTAGCAGAGGTGTAGGTCTGCATATCAGCAGATGA
TTTTGTCAGTATATTTTGTAGCCTTGAAGTCCTCAGTGACAGGTGTCTTAAGATGTGAAGTTCTAATTCC
AGTGTTTTAGCCCTTTGCATCTTTAATGTTAAGACTTGTCTACTAGAGGTCTTTATTCTTTAAAACTCCT
TTTGTTTTCCTCAGTGTTGTCTGTGGTTAACAAAATAGATTATTCCTCTGCTTTAATATTTGATATCTTA
CATCTAAAAAGAATTCTCCGTATATAAAACCCATAGGCTTTGAAGATATGGAAAATGGCATCTTTCAGAT
TTCTAGAAATTCAAGTATCATGCAACAAAACAGGAACCCCCTTTACTCTTATGGACCTCATTTCAATATA
CTGTTTACAGTTTAACGGAATTGTATAATTTAATATTTCTCTTGTACTGTAGTTTATATTTATTTACAGA
TTTTTTGTACTGTGTGATTTGAACTTTTTGTTCCTTGCTATGATCAATGTTTATGTAGTAGAGCACTTAT
GATCACAAATTAAGTTTTTTGGTTTGATTGCACTACATTAAATTTTTTAATACAGTTCTGATTTTTGACT
GGACTAAAATAAGCTGTGTCTTAATGTATGTGATGAGTACTTAAAACTTTAATCCATGTGGTCCCCTTTT
TTTTGCATTGTATGTCAAAAGCGCTAGTTCTTTCGTGCATGTGTAAGATTTAATGGTTCCATTGTATTAT
TTGACCATGACATTTTGAAGAAACATTCCCAGCTGTAATGTTGTGTATGGTAGTTCTCACTGGATGCTAG
ACTTTTCAAAACCACTATTCTTCTAATAAATTTTGTTGTGAAAGACTGTTTTAAAAGCTTGGTTTCTACT
TCCTAAGATTTTGATTCTTTTAAAAATCCACA
>CUFF.110108.1 gene=CUFF.110108
ACACAGGACACTGACACAGTAGAGCAGGGATTTTTAACATTCAATAGCCAAATAGAATTTCAATCTAGAA
TATTTTTACCCCCTCAGAATGAGTGAAACAACATCTGTTATTTGGTAAATACCTGGTGCTACACTCCTAA
AAGTCTTTTCTTTCATCCAGGTGACTTTTTTTTTTTTCCTGCTTGGTGGAAGGGTATATAGTAAACTTTA
CTGTCACTAGGAAGGCACTTGTCCGAAATGTTTAAAGTACTAGAAAAGGGATAATTCAGCACTTTTTCTG
TTACAACACTAAAAGTCTTAATTTATCTTCAGAGTCTTAGGTACTGTAAGTTTTAGGGTGATTATTTAAA
AATATAAAGCATAACTACATAATATGGGGTCAGATCACATTAATATAAATAATTCTTGTCTTATTAAAAA
AGACAATAACATTTTGTACCTTTCAAGCAATTCCAAGTGATTGCCTCATTTTTCCCGTTTCATTAAGCAT
TTCAGGCTTAAGAATTTGGAATTTGAGAGGAGGTGAGGGGAAAATTCCCCAAAATGAAAAGTTGTGTCAG
ACCATTTTAGAAAAATAAATCACTAGGAAAATGGGTAGGGATTCTCTCTCCCTTTAAGTCTTCAGGGAAT
GAGCAGTATTTAGAATCTTTGGCTGAAATTCAAGCCTTTTTACTGTGTAAATTTTTAATATTAATTCACT
GACATGCTTTTTACATCAGAGGACTGAAAATGGATCTTAATGTTTTTAAGTTGTGGAAGGGTATATTTCT
AAAATGAGGGGGGGATAATTAACTAGGTTAGTATACCAGCATTAGTAAGTTTAAGGAATTTTAGTATGTA
ATAGCAAGGTGTTTGATTAAAAGTCTAATCCTATATTGCTAGTCGAAATTAGTTACATTCTGATCTAGGA
AAGATATAGTCATGGATATTGGTATGCTGTGCTGTCAGAAAACCAGACTAAGATAGAAACCTTTATCTGA
CTCCCACATGTTGCTTGTTCTGATGGGATGTATACTTTACAGCAGCTTGTTGCTGCTTTGGGAAGAAATG
TATAAACTATACATTTGGAGTGTTTGCATATAATTCTTTATAACCTCTACTTTAAACTGTCAGACATTGG
TATTTTATCAGTCCACACTGCTAAATAAAACTAATGTTCTTAGGAATCCAACTTGTACACACTGTTTAAA
AACCCTCAGGGACAGTTTACACACTATTCTCATTCAATTCAGGTACTTTGATGCTATTCTTAAACCTAAC
AGTGACTTGTATTTTTCTGTTTTGCTTTTATTTCAACGTGCTGGTAGCACATCC
>CUFF.110173.2 gene=CUFF.110173
AGTCATGGTACCTTTTTTCATGATATTTGGGGTATTAAGTAGCCCAAGATTATTGTGAAAAGGTCCTTGG
AGCAATTAATTTGTGCTTGTTTTTATCCCCTCTCAAAAAGGCATCATTTAAAGGCCCATTTAAAAATCTG
GCCCTAAAAGTTCAACTTGTAGAGTTTTACTATTCAGAGAGGTTTAATCCTATGTGGTAGTCTATAAAGT
GATGATGAGTTGAGTTATGTAAATTTTGTCATTGTAGTGTACATGGAGTGATCATTTTACTAACATAAAT
ATTTTCTATGTGTGTTTCAGTGGATGACAATCGAGCAGCAGAAGAATGGTGTGCCTACCCTTTAATGCTG
CAGTTTAAATAAGAGAACTTGTATTGTGTCATTTCAGATTGTAGGCTGAGAGTTGTAAATAGTGAAAATT
TGAGTACTTCTATTATTTGTTTTGGTTAGAAAGTGAATTTAAAAAACAAACCAAACTCTAAACTTTTCTC
AGATTAAAAGTCCTGAGACCTGAAGATTGTAATATTCATATCTGTGAAGCTTTTAAACATTACACTTGAG
ATCAGTCATGACTTGATATTCAGGTAAATTTTCTTTTCCAAGAAGCTTTTGAATAAGCATATTTCCTCCA
AAGGTCGGTCGGTCTCTCTCTTTTTACTTTTTTGAGTGTAGATTATTTTAAAGCACTAATTGCATTACAT
TGGTAACTGCAATATAAAATAGCCATTATTGTTTTGTGAAGCATGGTTGAAATTAGATAGTGGTCCCTTT
TAAATTTCATGAGCCTCTCAAAAAAAAAACTTTAAAAAAAATACAGAAAGCTGCTGAATATTTCAAAAGA
TATATATTTTACCTTATTGTAGGTTTTGTAAAGTTAGTTTGTAATATTCAGGTGCACTTTTAATGTTAAA
TTTTGTGTTCAGAGTTCCATTATACCATGTATTTCTCGGAGGTGGCTCATCACATGGCTGGCTGTCAGTC
TTGGTGCCGCAGTGATCCCTTAATATTTGATTTCTCTCTTGATTTGCCACTATTCTGTATTGGCACTTTC
AGTGTAGATATTCTAGTTGGGGGACGTCCTCATAAATGTGTAATAGAGATTGGTCTATTCGCATGCTTAA
TTTCTGCTACTCAGAGTTTTGCATGGCCCAAACAACAGTTGACCATTTTTGTGGTATGGGAAGGTATAGT
TCACAACTGTTTTTGTCACAAAAGCCTTTCTCCTTGCATTTTCCAGTAGGCGGATGATGACATTACTCAA
ACAATATGATATTAGTCAAACTAATGTTAGGAGATAATGTATTTAAAGTCAGTTCTTGCATTTTTTATGA
GAAAACATTGATAGAATAGATAAGCTGTGGCACTATAAAAATCAAGAACACTGAATAATTCTGTGGAGGA
TAGTTGGTATTTTTATCATTAGCTTTCTCATTTCTGAGACAGGAGAATCATCAAGCTTGACAGCAATGTA
TTGTATTATATTACTTTGTTCATTAGGCTTGCAGGTGACTCTGAACTGTGTTTGTGATGAGCTATATGCT
TTTTCTCTTCTCCCAATACCATGAAGGACAAGGTCTCTCTTTCAGGAAAAATAATTTATATTTGTGTATA
ATACTTTTTAATATTAAGTTTGTTGTTATTCTGAAGTTTAGATGTTGCTTGATAAACCTTTGCTGCAGCA
GATCATGAATATGAGTAAGGCTTTGTGTGATAATAGGGGTCCTTATGTGAAGTTAATTACTGTTCAGTTC
TGGTGAGCAAGCTTGACAAGTGTGAAGTGTGTATTAGCTTTATTTGGTACACTTTTACTTTACAATATTG
AAGTGCTTTTAGAACTCTGGTTATCGTATATAAACCATTACCTCAACCAATTGGCATTTCCATTCCCCAA
CATTTTACCTGAGCTATAATATGAGCTATATGGGATCAGATAGTAAAACAAATAAGGCACAATGAGAAGT
TTAGTTCCCAATTTTCTGGAGAGAACTCTAAATTAGGCTAAAAATGACTACCTGCAAGGCCCATATCATA
ACTACCTTCTCTCATTAGGCAGTACACAGCAACCTTTGAGCTGCTAGTGAGCAATGTGTTCTCCCTCTGC
CCCAAGTAAGCACATGTTGTGAGGCCTGGTTCTAAGCCTTTGTGATTCTCTTACATTTCATTGACCCGTA
ATAGTGAAGCTTGGATTCAGTTAGTTATTTTTATAAAACAAATTAATGAGTCAGGCCAATGTCAGAACCT
GAAATTATTTTGAGTAGTTACAGCAGATATATGACAGTTCAGTATCATTTTAAGAGCTCTTATCCCTGTA
GATGTAATTTTAAAACCACACATTTTTGCTTTTGTAATTATTATTTCTTTAACTAAATGCCAGAGGTTGT
TTTCACGTGAACCACCCTTATCTATGTATTCAGGTTGCTGTCATTGGTGATAGAATATGGCAATAGACTG
AATTGCTCCACTTAATCTTTTATAGGAGACATTGAAGTTATAGGTTAAATTTTGACCTTCATGAAGAGAT
CAAAGATTGTTTTCCTTGTTACCTTTCCATTAGGTCTTCGTTAATACTGTGGTCAAGCCAGTGTTTTTAA
AAACTTAATGGCTTTAGCCAAACAGCCCATTTAGGAGACTCTTAAGCTATATAGGAATTTTCTTTAAAAA
TCTGATTGCTTTCAAGCTCTACTGAGAAGGAAAAAAGTATAATTGTGGTACAAGGAATGCAGACCTCCAA
AGAAATCTTCGTTTTTCTGGATTCATTCTGTCCTTGAGACTTGAGTAGGATTTGTGAACTTGGTGACTGA
AGGGAAAATAGAGGAAATTCTTTGTATATCCTCTGTCTCTTATTCCCAAATAACCTTGCAGTTGCCTTTT
AAAGAAGCAGACGTTAGCCCTGTAGCTGTGTGCCCTAAGTGTTATGAAGGAGATTGGGAGGGGGGTGGGA
AGTAGGATGGGAAAGTATGTAGACTTGAGAAAAGGCTAAAGATTCTGTCCTACAATCCTAAAAATGAGTC
GCAGGATAGATAGTGTGGTTAAAGTTGGGCCATCTTCATTTGATAGTCAGGAAAATCTTTTAGATTGTTT
[truncated: 23,373,652 more chars]
