# Supplementary material for: RNA Sequencing of the Exercise Transcriptome in Equine Athletes
Source: PLoS One. 2013 Dec 31;8(12):e83504. doi: 10.1371/journal.pone.0083504 (PMC3877044; doi:10.1371/journal.pone.0083504)
Supplement: File S3 — Sequences_S2.fasta. Fasta file containing non coding sequences falling in intronic regions. (ZIP) [file pone.0083504.s003.zip › Sequences_S2.fasta]

>CUFF.105368.1 gene=CUFF.105368
TAAATAGTGGAAACTGTTCAGGAATGAAGCCAGAGGAGTTTAATGCATTTGAGAACACATTTCTCCCTAG
AGCGCCTGATGAGATGCCTGCTGGAGAGAAAGCTGAGGACTGTCCTGTGA
>CUFF.105390.1 gene=CUFF.105390
ATATGTGTGTTCACTTCTCCAGTTAAAGGTTCAAATTGCTCTTTGTTGCACAGCTCTTGCAGCTGTGCAG
TTGTCATTCTTCAGAGGCCGTCAAGCGGTTTGGCAAAAGTCCTACAT
>CUFF.105370.1 gene=CUFF.105370
CAATCAGTTTCTTAAATACCTTTAGTGCCTTAATCTCATCACAGCCCAGGAGCACTCCCCTGGACACGGT
GCTGTGTGTACTTCCATTACTGTGGCGTGTGTTCTTCCTGCCCTCATGACTTCTGCTGTTGCCTCATATC
CACAA
>CUFF.105378.1 gene=CUFF.105378
CCCTCAGCTTGTTTTACATTGTGCTGTATGAGCTTTATGAGCGTTCCTAAGTTGAAATGAGAAAGTAGAA
ATGAGTGAAATTCAGCTTCAGGGACATATACATAAACAAGATAAAGGTGGTGTGCA
>CUFF.105382.1 gene=CUFF.105382
CCACAAGTGTTGTGCTGCAAGATGTGTACTTTCTGTGAAGTTTAGCTATTCGAAAACCACAGGTGTCCTT
GTGGAAACACTAATCTAGGGGTATGCCCCATGGGTAGGAATTATGTAACTGTGTGAAATAAGCAGTTATC
TACAGAAGCCTCTTTAGAATTTTTAGGTAATTCTTACTATTAACTGTTGATAAATCAGTAAGAAATATGT
GTTTTCGTTAACTTAAGGGTAAATTCTGTGTCTCAGTTCTTCAAAGTAAGGGTATGTGGGTACTCCTTCG
ACAGGGTCTTTCCTGCCCCTTCTCAAGGTATAAAGTACTGTTGCCCCACACGAGGTTCTCTCTCACTCTC
TTTTTTTGTTTGTTTGTTTTTTTTGTCTTCTCTAGCTAACGTGTGGAGAACTTTGGACCGGAGAATCTGG
GATGTAGGAGCAAGCCAGGCCAGTCCTTTCATGACTCCGCTCCATTCACCTTCTCTTC
>CUFF.105383.1 gene=CUFF.105383
TAGAAGAACTTGCTTGAAACATGCCTGTCCTCTTTTCCCCATTGCTTTCTGGGGGTTATTTGCGCTCAAA
GGGTTAATAATACAAGTGTTTCCCATGTGATGTCAGTGATCTTTTCTTGAAAATCATAAATTCTATAGCA
CAATAACAGGAACCTATTTTCCATTGTTTAAAAAAGAAAAATTCGAATGAATCACACTTCTGCTTCAAAC
CAATGTTTTAAATGTAAGTGAAGCCCAGTACAGTGCCTGCCAAGAAGTACAAGACTCATTTCTGATGTAA
AAAACGTAAAACGGAGTCTTCTGATGTGCAGACAATAACAGTGATTTTGTCTGATTCGCATGATCTTAGT
TCCAGCAACTTCTCTGAGGTCCATCCAGTGCACATTCGGAAGCTTTTCGAAAGTTCTGCATGTAGCTGTG
AAGTTCTACTGATTGTATTTGGCATGTAATTCAAGACTTTCTCCCACGTGTGATTTTATTAAAAACATCC
TGAGTTTGGGAGTTTAGATGTATTGCTTAGCATttgctatgtaacaaagcaacca
>CUFF.105384.1 gene=CUFF.105384
GGGTGACGGTGGAGGGTTTAGACCGACCTTCAGACGGAGACCTGTGCTGGGCCTAGGGATTGTTCCTCCT
GGGAGTGGTCTTGAAGGAAGGGGTGGTCTGGGGCTGGAGGGTTCGCCCGTCACAACCGAGAGAATGTCTC
CAGGGCTTCCTAACACTCCCGTCCCTTCGCTCTCCCTCATTCTTTTATCTGCGCTCTCTCAAACCCGTGT
GTCATCAGATCTGATACCTCGAGACCGGGGGATGCTCCCTCTGTCCTGAGTGTTCTTCCTGGTGGTTGAG
GGAGGGTTTGTCAGGGTATTTCTGCCTCATGAGAAAGATGAAAAGGTTTCATTTGAGAACAGAAGTGATT
TGCCGGGCTCGTATTTGTATACAGCAGGCATCCTGGCTTTTGGTTAGTATCATCCACTTTGCCGAAGTTA
AGCCA
>CUFF.105385.1 gene=CUFF.105385
CCCTGCGGTGTGCGTGCGGACCGAGGCTCCCGGGGCACTTGTTTGTGGGGTTTCGTGGAGTCGCTCCAGC
AGGGGAGGTGTCAGTTCCCCTCCTGCCCGGGCAGCCCGCCGAGCGCTCCCGGTTTGCGTTTCCGGAGGTT
TATACAAGATCTAGTGTCCAGGCCTCGTGGGTTGAGGGGCATGTTGTGCTCTGCGTGGCGGTCTTGTCTT
TCTGAGAACAAGGTAGCTGTTATACAGCGGGAGGGGAGGCGGCCTACGAACAGTGATCCTCCCGGAAGGA
CAGCGCCGGTGGCTGAAGCCTCGCTCCCGCTTCAGGGC
>CUFF.105408.1 gene=CUFF.105408
CTCCTGACCCTCTGGCTCCTGGACCCCTGCCTCCTGGCCCCTCCCTCTGGCCTCTCCCTTCTGGGCTCGT
CCTCCTGACCCTCAGCCCTGTGACCTCAGGGCCATCTTTGGAGAAGGAGCAGTATAAGGCCCATCTCTCC
>CUFF.105411.1 gene=CUFF.105411
GCTGCAGATGACCCTGACCTCTGACCTTGGGGATGTGACCAGGGACCCCTGCTCTGTTCTGGTGCAGGGC
GGATGTGCCCTGTGCTTGGAGGACCCACTGCCTGGATACAGGTGACCCCACCTGGCTGGAGCCTCTTGTG
GTCCAGGGCGGTGGCTCCAGGCTCAGCCATTCACCCAAGAACACCTGTCCCTAACAGAGTTTGTCTGCTC
CCAGGACACACTGAGGCCCGGCTGGTGGGCGGTGAGCAC
>CUFF.105421.1 gene=CUFF.105421
TCAGCCACTCGGCCTCAGACGTGCCTGTGCCGGTGCTGGCCTTTCCCATCAGGCCCAGACCTGCATCCTG
TGAGGCCGGGGTCCCTGAGAGTCGCTGGGCAGTTCTCAGCAGCGGTGGGGGTGGAGTTAAACCCTGCCGC
CACGGGCTACAGAAAATGCTAGTCCGACAGAACTGCCCGTTCTCCAGCCAGCTGGACAGAGTGCGGTGAT
CCTGGCTGTCCTGACCTGCGTCCTCAGCAGCAAACTGAGCGTGTCTGCTGTGCTGACTGTGGGCCCCGCT
GCTGCTC
>CUFF.105426.1 gene=CUFF.105426
ACACTCCCATGGCTGTTGGGAGAGGCTGTCTCAAGCAGCGTCGTACAGTCCTGTCTGACGGCTGACATGT
GCCAGGCGTGCTCTGACCCCCCCAACCCTCACAGGTGTTCTTGGAGAGAGTGCCTCTCTTCTCCCAGTTT
GCAGAGAGGGCAGAGAGGTCAGGTCAGACAGCCATGGCATGGCTGTCCCTTAGCAGCACCTCTGGCTAAG
ACCAGGAGGGGCACGCT
>CUFF.105445.1 gene=CUFF.105445
CTTGGAGTCTCAGGCACCCACGCCACTTGCTCACTGTGCATCCACTCTCTCCTCTTCAGTGTTTGAACAT
TTAACACCAAGGCTGTCGGCTTCATTCTCCACGTCAGCATGAGTCTCTAGTAACAAACCCATTTCCAGGG
CGCAGGCTGCGGGCTGTGAACCACGTGGAACCAGCACGTTGCAGGCGGTGTTTCTGGTGCT
>CUFF.105416.1 gene=CUFF.105416
AGGCAGTTCTGTCCTCGGAGAACAAGATGTTCCTGGTTTTCACTGCATTCACAGTCATAGTATTTATTAT
CACAAACTTTCAATTGATTTTATTAGTTGAGACTTGAGTTATCAGCAGCTGCTCTGCCCTTCAATGCAGA
TTTTTGTGGCATGGTGGGCACATCGAAGTGGCCTGACACAGGGACTCAGTGGTGTCCCCTGGTTGGGAGG
CAGTCAGAGCTTCTCTGAGGTGCTGCTGCGGCCCAGGTTTTCAAGACTGGAGGAGATGGGAGGCCCTCGT
GATGGTCCCCCCGCGTCTGCGTCTGCACAGTGGGGACCCATCCTGTGTGAGTTTGCACATTTCAAAGTGT
GGCTTCAAACATGCCTTTGTTGTGGTCTGTATCCTAATCTGCATCATCAAAGAAAATAACCAGAATAGGT
AACTGAAACAACTGAATCGATGCATGACTGTTCTGTTTGTTGAAGCATCGATCATATTTAGCTGATCGAA
TAATACAATACTGGTTTTGAAAAGTGTGATTCACATGCTTTCACTTAATGTGAAGACCACTAAATTCATA
TTAACCTTAGTTTACTTTTGGGCTTTTAAATTATTACAATTACTTTGTAATTGGATTGGGTTCAACCTTA
GTTTAAAGTGGAGTTGATTTTGTGAGAACTAGTCAGGATACACAGGAGTGATGAGATTACTAAATGAAGA
CCAAATCCGTGTaatttctgtgctggaagtggcttcagaatagcctagttcagcctcatttttcatgaca
gtcctggcatcctgagaggGCATGCTGTGTCTCTGCTGAGCCCTCGCCCCTGGTGGCGCCGCACGAGGCC
TAAGGACCAGCTTGACCACCCCTGCCCCAGGGCCCTTGCCTCCTGTCCTCGTGCAAGAGCCAGCTATCCT
CTCGTGTGCCTGTGCTCAGTGCTCTGTGGCCTGTGCCTGCATCTGCCCCTCCTGCTGCCTGGCTCTTCCT
GGTCCCC
>CUFF.105451.1 gene=CUFF.105451
AGGTGTGTTCAGTTGTGAGGAGGTATTCACTGAAATTCTCACGAAGCTGGGCTGGTAGGTTGCAGAAGAA
ATTGGAAACAGGGATGTGTCTATAACCGGGAGACAATACTTGAACCCAATGCAATCATTGGACAGAACAT
CCTTATAAGTCGTGGACTCACAGACCCATAAATGGAAGGCTAATTATATGGCCCAGCTATTTAGCATGAA
TAAAGTGGCGTGTGGGCTTGGTGCTGACTCAGACAGCAAGACCACGTGCACCTTAGGGAGGGAGGGACTG
ATCTTCCCAGCAAGAGTTAGACACAGCGTGTTGTGGTCAGTTGACAGATGTGACTCCAGGTTTCTGTGCA
GAGATGTGGCAGGATTGGGACCATGTTGGCTGCCTGGAGGACTCAGG
>CUFF.105450.1 gene=CUFF.105450
TCTCTGAGTCCACCTCAAGTCTGTCCTGTGGTACCTCTGTGTCACCTTTATCCACACGCATCACAGCATA
TTGCCACTGTGCCCGCTGCCCAGCTACGTGTC
>CUFF.105452.1 gene=CUFF.105452
AGTGTCGGCCGGTCTCCTCTCACTCTGGATGCTAGAAGGAGCCGCACTTGTGCAATTGTTACCTTGAAAA
GGCCTCAGTCTGGCTCCCAGGCCAGCAGGCCTTTCCTACCGAATGGGGTTGAAGAAGCAAGGACCGACAG
AGAGAAGGCACTTCAGCATCTGCTTTTGTCGGCAGGTGCTCTGCTCTTGGCTTTCAGATCCTTTTGTTAG
TGAAGCCCCCACCCCAGTCCTCACCGTGACCCCGTGGACCCTGGGTACATTCTCCCCACCACTAGTTAAG
GTGCAGGTGTTGGTGTTTTTGTGCAGTTTAATGATTTTCCAGCCTGTGCTGCACCTGTAAACCAGCCTCT
TCTGCCACCGTGGAAAGGTCCATGTCCTCTGTGCATCAGGGCACATGCAGGCACGTGGGCTG
>CUFF.105461.1 gene=CUFF.105461
AGGATGTCTGGGTCAGCCGAGAGCAAGGGAAGCCCTATATGACTTTCGCGGACTGCGGGCTCTTCCCGTA
CCAATGCTCAAGGTCTCCGCTTCATTGA
>CUFF.105435.1 gene=CUFF.105435
ACTGGAGGTCTTGGGCAGGACCCACCTGAGGAGAGAACACCTTGGGCTTCCGTCCTGCACAGCGGCCCCC
ACTCCTCCAGGGCAGCTCAGAGGACGCAAGGGCCCCCAGCAGGCGCCTCACCCACCACAGCCCCCCTTGT
CCCTGCTCATCTGGTCCTCGAAGGTCAGAGGCCGGGTGTCCTCAGGCCCCCGACCAGGAGAA
>CUFF.105548.1 gene=CUFF.105548
ATAAGAAGTTCCAGAGAGCACAGAGGTAGTGTACAGAGGACACGTGAGCTACTGGGAAACGAGTGGTGTT
GATCTACGGCTCAGGAAGCACAGCGGGAGGAGACCACAGAGGAGAACGTGGGTGGGTTCACAAAACGTTC
TCAGGAGTTGTCTTAGTTTTATTTCAGACGTACGTGATTATTTAGCCTACCGA
>CUFF.105571.1 gene=CUFF.105571
TGGTGTTCCTGCTTGACTGTGGGCCCCGCACAGGCTCAGACCCTGATGAGGGCCTGGGTCCTTTGTCTCT
CTCATCTCCAGCGCCTTGCACTGTGACAGGCCCAGAGACATTCGTTTCATGTCCACCCGTATTTATTGAA
CCCTTGTGTGCACAGCAGTTGACTTTCAATGCCATAGATGTGTGTGTTTTAAGCATTTGTACTAAATTTT
TCTGTTGTTGTTTTTAAA
>CUFF.105572.1 gene=CUFF.105572
CCTTTGCTGCCCTTGGTCACATGGTGATGCACAATGCCTGCTGACAGCTGTGCTGTACCAGTTTACCAGT
GACTGGCTCTCTGACCTTTTGGTGCAGACCCTCGGACACTTCCAACAGCAGCACGTGACCGTGGCAGGTT
TGCTGCAGTAGTGACGGGTCCTGGCCCGT
>CUFF.105575.1 gene=CUFF.105575
CCGTGGCTCTGTGTGCAGTAGTTAGAGACACAAACACCTGTGTTCAAGTTAATGAAAAGGTGTAGAAAAC
CATCTACTCTGTACAGCCTTGCATCGCTTAGCAACTGCATACATTCTGAGAAATGCCTAGTTAGGTTATT
TTGTCGTTGTGCGAACATCACAGGGTGTACTTACACAAACCTAGGTGGTATAGCCTCCTACACACCTAGG
TGCTAATCTTACGGGACCACTGTTGTACATGTAGACTGTCATTGACTGAAACGTCGTCATGCGGCACATG
AATGGTTGTTTTCAGTGGTGATCCAAACTGTTAAAGTTTTCATGGGAGTCACACTCACTGAGCCTAAAGT
CAGCCAGGGGCTGTATTGAAGGGCCGAC
>CUFF.105606.1 gene=CUFF.105606
TGCCTGTTGGCGGCCAGCGCCCTCCTCCTGAGATGTTGGAATCTCAGCCTTTGGTGCCCAGTGGGGTCAG
TCAGAGCCAAATGAGCCACTTAATTTTTATGTCGTAAATATTTGAGGAAATTACGCAGAGGAAGATGAGT
GAGGGTATGACTTCTAGTGAGTTGGTTCCATTGGGGGTCGCTGGAACAAGGAGGTGTGGAGGCGAGCTCC
ATGGCCCC
>CUFF.105633.1 gene=CUFF.105633
ttCTGGTCTGGGGCTTTTATAAATTGGTGGATGGTAGAGGAGCGGTTTTTTCGCATGGTGGTAGAATTCA
GTTGCAGTTACAGCTTGTCGCCACTAGATGGGGGTCGAGAGCGGCGTGT
>CUFF.105483.1 gene=CUFF.105483
aggcagAAATGGCTAGTCACAATAGAATAAAATACAATATTTTTTTTACAAATAGTGAAAGTGTGTGTCT
ACAGCTGGTTTTCTGGAAGCCATTTCTCCAGTGTGCGTTTGAAATATTTTAATGGCCTTCCTGTGCCGCG
CACAGTGTCCACAGTGTGGAACGTGAGTGTTACAGACCCAGCCCTTCAAGGAAACACTGGGTGTTTGTAC
ACGCGATGCACCCACACTGGAGCACCACGGTCCTCACTGAGGGTCACGCTGGGCATGTCTCACCTTTGGC
CAAACTAGAGATGTCCACCATTTTCAAGGCCTCTGGGCTGAGGCCACTGGAGCATCACCCTAAGACGGGT
CCCAAACGGGTGCCCAGCGGGAACAGACCTGGGGACGGGTGCTCTGTCCTCCACGGTATCTGGGGCTTAT
TCAGCCATCCTTTAAATCAGTTTTCACATCCGTTTTTATCTGGAAATGGTACCTTCTTCACAAAACCTGG
AGGCCCTCTGCCCGGGCCTCTGGCGGCCCAGCCCAGCTTCGGTCCCATTAACCGGGTTCTCCCACTGGTG
CTCCGCACACGGGATGGGATGATGGCCTTGGCCCGTGCTGACCACCGCCACTGCTGGACACAGTTCAGGC
TGCCCCGTCAGAGCCAGGGTGTGGGGTCGGCGGCACTCACCGTGTGGTCCTGATGC
>CUFF.105475.1 gene=CUFF.105475
CCTGTAGGCAGGGCGTGCACCCAGGGACCAGCACCGAGGACAGCCACTTGGGCTGCTTCCCCACGAGTCC
TTGAGTGAAGCTGCATCGGACGTTGGCTCAAGCACACAGACCGGAGCGGAGGCTGCCTGGCACCCGGCCT
TCGACACAGCCCTGCCCTCTTTGCTCGGCCTGCTGGTCTGTGCCCTGGAGATGACCATGGGAGGAATGAA
ATGAGTGGACAGTATGGTCGGCTCTGAGCACTTGGGACGAGCTGGGCACCGAGCCGCCAGCCAGCTGGGG
CACCTCCAGGGGCCTTGGGGTGCGAGAAGAGAGTCATCTACAAGGGAAGCACCGGAGACCCAGAAAAGTA
CTGTCCGAGGTAAAGCACAGACAGCGTGAGTGCTAGGAGTATGGACGGAAGCTGCAGCCCCACGCCATCC
CCACTATTCACTCTTGTTCACATCTTCTCTGGTTTGGGGGCCAGGGTTTGAACAGCTTCAGACACAGTGG
GCACCTAGCTGGCTGGGCAGCTGTCATGGGGAGGGCCAACGCCTTCCTAGGGCTCCCTGGCAGCGGCAGG
CCTCACAGGACGAGGAGACACACCGCGAGCAGCTTCCTGGGCGCCATCCATCATGCCACGCTCGGTCACC
TCGGCGTCATGTTCCATTCTGCTTCGCCAGCCCAACACGCCAAGGTGGGGGCACAGCAGGCTGCCGGAGC
CGCGCAGTGACTGCGCAGCGAGGCGTGTGCCTGGGACCGGTGTGTGTGTCTCACGACATGCAGCTGGAAA
TACACTTATGCTGCCTTTGTAAATCGCCACACCCGCGTGATGGATGGGCCACACGTGATGCAGCAGCATG
GCGGCCGTGAAGGATGGGACACGCAGACAAGGCAGCAGGCTGTGCTTTACACCTTCTGGCGGCGACCAGG
CTGGAAGTGAACCTGACCCCAGGCCTCAACTGCATCGGAGACATGTCAGTTTTAACTTTATAGTCTCAGA
AGCTGCGGCTGTGGATACAAAACTCCAGCCCTCTTGGCGCTGACTGATCACCAGGAACAGACCCTTCACC
GTCGCCCCCAGGAGAACGGCGTCTGCAGGCTCGCGGTGGCACGGCTGAGTGGGAGCATTGTGCGCACGGC
GGTTAATTAATGTACACAGATCGCCGTGTGCAGCAGCGTGGAATCCAGCGGCATCTGTCCTCATTTGAAC
CGGAGCTCTGGGTTAATAGAGCCGGCTGTCAAAACAAATGTGAAGGGGGAGTCAGAGCAAGACGGTGCCT
CTGTCCCTGGAAGGAGAGTGCCCAAGTGCACGGCCGCAGTGACTTGGGGCTGCACCTCCCCTGCAGCTCC
AGGGGCACGTGCCAGAGCAGAGCTTGGGGCCCACACTCCGGGCCCCGGTCCCCACCCTTCCAGAGGCAGG
TGCCCTCCAGCCACGAGAGCCAGAGGCTGAGGTGCGACCAGGACTGCCAGAACCTTCTGCCGCGGACTGG
CTGCCCCT
>CUFF.105473.1 gene=CUFF.105473
GGGCAGGAGGGGTCATGGCCAGGAGGGCAGAGCCCCCAGGAGCTGCTCCAGTGGCACACCACGGCCTGTC
CCCTGCTCAGCGGCCTTGCAGCCCCCCACCAGGAGGCCCTGCTGGCCTTTCAG
>CUFF.105474.1 gene=CUFF.105474
ACAGAGGAGCTTGTGGCTGTGAAGCCTGGTCGAGACGTCTGTCGTGACCTTCTGAAGCTGTAAGTCAGAG
CCAGGGTCACACCAGGCCTGAGCCATTAGAATGAATGGGTGACATCCAGGAGATGGCCTCATGTACTGAG
CATGGGGAAATTTTAGGGTTTCTTGTAGCCTCTTGATTTTCCAGGTTGTTCAGTGCCCAGATTTTAACAC
AAAAGGAGCGTTTTCAAAGGAATCAATATCTGAATTGGTTTTGTCAACTCTGTTACTGAAAAACTGTGAT
AACGAAGTGTACTGATTCATCGGGACGGCACCCTGGTCAGGGTTCAGAGCAGACGGGCCCTGGGT
>CUFF.105592.1 gene=CUFF.105592
CAAACCGCCAGCTCGGGGCAGAGACGCGACCTGTGAATCTGACCGCGCCGCCAGTGCTCGAGGCTCAGGG
GTGACGTGGGTCTGGGGCCAGGCCAGAGTCCTCACCTGACCAGGCGCCCTCAGCAGGAGCAGCCCGAAAG
CCAGTGTGTTCGTCTCTTCCCGCTAAAGCAGCCAGGAATTTAGTGGAGAACAAGATGCCGCCGCAGCAAA
TACCGTCTGGGGTTTTGGATTAACCTAAAAAACACACGAGACTTTACAAAGAGAAATTTAGACTCTAGTG
AAGGCCATACAAGATGCACCACAAACAAGCAGACCCGCACTCGTGTGAGCACCTCGCACAGCCAGGGCTC
CCCCCAAAGCCAGTTCGTCCCACTGAAGCTCAGTTACTGTTACTTTAATGCAGGT
>CUFF.105597.1 gene=CUFF.105597
CAGCCGGTGGACAGTTCCTTCCTAGTGACAGTCGGGTTACTGAGAAGCCCTGAGGGAGGA
>CUFF.105604.1 gene=CUFF.105604
TGACCTTTGCCCCCAGCCAGGGAGCTTGCTCTGGGGTGACTCAGCACATTGTCCTTTGGAAACTCGGGGT
AGACCCATGTGGACCC
>CUFF.105610.1 gene=CUFF.105610
ACCAGCTTCTTTCTCCTGTTGAATCACCTGTGGACACACGTGTGGCAGCATGGAGGGGCGGGGCCACGCA
GGACCCCCAGGACTCGCGCTGGGCACCTGGGCTGAGGGCTGGACTGGAAGCTCGCCACTGCTCTGGGCCT
CCGTGGCTCTGCTCGCTTCTCACCCCAGAGCGACTGTCCGAGCGGTGACACTGCCACATCCTGGCCTGTG
GGCAGCTGGAGGAAGGGGCAGTGCCACCCAGCACATCCTCCATGTACGCAGAGTGACGCAGACTGACTTA
GAGTCGCCCTTGTGTGCTCTCTGCCCCAGGACCCCCAGGACTTACACTGAACTTTGGTCCTGGGGCACAT
CCCCTGAGGGATCTGTGGGTGTCATGCTACAGCCTCTGATGGCACCCCAAGACCGCAGGTGCTCGCGGGC
ATTTCTGTAGTAGCAACAGTATCCTGGGGGTAACTGAGTCTCAGATGGTGGTTCTGAAGCATGTGGACTT
CAGGCCCGGCTCCATCCAGATTGCGTCTCAAATGGCGCTTTTAAGCTGGGCCTTGTACAGCACTTGTCAA
GCCGTGTGCAGCTGTGTGCCCACCCCTCCTCTGAGGTTGCCCAGAGGGGCGCAGCCAGGGTAGGGGACGT
GGTGGAATGCTCTGGAATCGGCAGGAAGCACCAGACTCACAACATGAGTCACAGAGAGCTGCCAGATAGC
GCTCG
>CUFF.105635.1 gene=CUFF.105635
ACAGGCTGCTGCCTACTGACCACGAGGCCACTCTCCTGCTCGGAGCTCGGGTGAAGGCTAGCGCCCCTGG
GAAGAGGACAGACGTGCTCACCACTTGCACATGTGGCTTCTGGACTGCAGGACACTCCAGCTTGGGTTTC
TCCACGCTCATTCCCCTTTGAGAGGGGTTTCTGAGGTCACAGCAGAACCTGCCCGGTCCCTCCATCAGAA
GGGCTGGCATTGAAAGTCGCTTTGGGGACAAATCCCAGAGGACCAC
>CUFF.105637.1 gene=CUFF.105637
AGCTTTCTGGAAGATTGGCAGGCCTGAGGCACTGAGTCCTTTCTCCCAGCTCCTTCCTGTCCTGTGCTCC
CAGCGTCTCCTCACCAGGGGTGCGATGTCCCTGCAGGAAAGGAGGCAGGAG
>CUFF.105639.1 gene=CUFF.105639
ACTACCCGGGTCACACCCAACTTCCCCTCTCCCTTGGGTTCTGTTGTATTTTTAAACCATGCTTGTGGCA
TCAGTTAGCATTCATAGCCCCTAGGGGTTGCATGAGGGGTTGGAGAGCTGTGTCCAGCAGTGGGAGCAAT
GTACACAGAAGCCCAAGCCAGAGATCAAAGGTGGCAGTTAGAGGTGGCGGTTGTGTGGTTTAGTCCCTGC
CCAGGTCTGTTCCCTCAGTCTACCGCGGAATGTAATCTCAGGCCTGT
>CUFF.105642.1 gene=CUFF.105642
TGGGATCTTTCTCATCCCTGAATGGGGCAAGGGGATGCTTTGGTGCCAAGTGGGAGGAACTTCAGAGAGC
TGCCTGTGTGTCAACGTTGGGGTCTCCTGCCCTGTTCACGAGGATGCCTAGGGCAGGCTGTATGCACAGA
GAGGCCACCCTGCCCCTGGTTTGGGACA
>CUFF.105643.1 gene=CUFF.105643
GGCCTTCTCCTCCTCTTTCAGATCCCGAGTAGAATTCTTTCCTCTGGGGTGAAACATGGACCTGGCCACG
TTCGGGGAGACTTTCTAGAGCAGACAGGACGGCGCTGTACCCCAAAGACATCCCCAACAGCAGGGCAGGC
TTGTTGCCGTTTGCTTTGGGTCA
>CUFF.105646.1 gene=CUFF.105646
GGGTCTCCCGCACAGCCGAGAGGGGACATGATTAATGAACACATCCCAAGGGTGTGTATGGTGATAGCTC
AACAGCCTAGTGTGGTCAGAGGTGCTGCCGGAGTGCCCCTTTCCTTCTGTGGGCACCGTGCCTGTTGGGC
TTGTCTCTACAGAATGCTATGGAGCCAGGTTGTGCCGTCTCCTCTCCGTGCAGGGGCCAGCGCTCACACC
AGGCTGGCTGCTGGAGTCTCACCTGTGTACGCACTTGGGCCATTTGTTATCT
>CUFF.105665.1 gene=CUFF.105665
TCTAGACAACAACTCTGTCTCAAGTCTGCCTCAGGCCCCTCCGTGCGCTCACATTGGGCCCTGCTGGGTG
CTTCAGCTCCACATCTGTGCCTCGGTTTCCCCTCAGGGTGTGAGCACCTTCCTCAGCTCTGTGTGTGC
>CUFF.105666.1 gene=CUFF.105666
GCTCGCTGGACTGGTCACTTTTTATTGTGATCTGATTTGGGCCTGATCTTAGGGTATTTACGGATGCCCA
CTTTGTGCAGTGACAGTGACTGGTAGGTGAACTGTTGGCATGTGACCTCTGCCAATCTCCAAGGTGTGAA
CAAAGGCCCCACTGTGGCCAGTTCCAAGCTGACAGGGCAg
>CUFF.105667.1 gene=CUFF.105667
ataggcTCTGCACACCAGCAGACAGGGAGATACAGATTCCGGTGACCACATGAGGGGATGGCCAGCTGCC
TGGTGACGGGGGCATGCGAATTAAAGCAACCACGGACTTCTTCCCTCAGCCAGCGCCAGTTGAACAGACT
GCCAGCAGGTTCAC
>CUFF.105671.1 gene=CUFF.105671
AACACAAGAGAGAGGAAGGGACAGAAGGGAGCACGTCCGCTAAGGGCCTCCTGCCCGTCCACCCTCAGCC
ACCACAGGGAGCTGGCCGTCACCTTGCTGCTGAAGCGCAGGGATGTCAACAGAGCTGCATGAATGTGAGT
GACTCCTCAAACCAGGGCAGCGTGGGCTG
>CUFF.105672.1 gene=CUFF.105672
TGTGATGATGCTGTGTGACGGTGACGCTTGGCAACACTGTGACGATGGTGTGATGACAGTGGGTGATGGG
GCTGTGACCGCTGACAGCACAAAGTGGACGAGCCAGCCGCCCTCTCAGGCTGCCCTCAGCCCCGTCCCCA
GCGCCGTGCCAGTGTTCCCATTGCCACGTCCTCTGGCCCCGCAGCCACACAGCAGTGCCTCCCCTGAGCA
GCAGAGATGTGTTAGGAAATGGTCGTGCCAACAGCGTCCCCTCTGCTCACGGCCACACCCTGACACACCC
CAAGGGCATGTTCCTCAGGGCCTTCGAGGAATCCTGTCCA
>CUFF.105673.1 gene=CUFF.105673
GCGCCTATTAACATGCTTCCCTGCTTTCTCATGACCCCTCAGCCATCATCCACTGAGCTTAGTGCCCTGA
GGCTCGGGGAGCAGAGGAGGAATGCTCGGCAAGAAACAGACTCGATGCATCCGTGACACGTGCACCGTCC
TCCCACACCTCTCTGGATGTGTCCTTGTTCCTGCAGCCGTGCGCTCAACGTTTAAATCAACCTGCGTGTT
CACCAACACAACAGAAGCAGAGTGTTGAGAGAGAACAACTGAGCAGTGAATTTTAGCCTATTAATCCAAA
AGTTTTTATCA
>CUFF.105679.1 gene=CUFF.105679
GAAGCAGAGGCCTCAGCTCGCACAGTCCTTCCTGAGGCGCCAAACGCTGACACTTCCCGAAGCCTCCTGA
GCTTTGGGCCGTGAAATGAGATTTTTTTCCACAAGTGACAGGGCTCTCTGTCTCCCCTTTGAAATGTGGC
CTGGCCTAGTTCAACAGAAACATTTTTACATTACAACTGTGAAATCTCGG
>CUFF.105683.1 gene=CUFF.105683
GGCCGTGAGTACCGGGCCGCCCTTTCATCCGGGCTGCTAACCTTTTGGCAGCCACCATCAGACTGCATTC
TGCTCTGCCGATTGGGAGGACAATGCCACGCCGGCCCTTTCAATGGACGCCGCCACCAACAGTGCCCCAT
TCACGGCGTTGGGAACCTCTGCG
>CUFF.105686.1 gene=CUFF.105686
CTCATCCACTAGTCCTTGATCTTCCGTTCTCATCCAGACCTGCTTTGGAGTACATCCAGCATGCAGGCCC
AGCATCACCCCATCTGTGCTGAGGCCCCTGGAGTCGAAAAGGCCAGCCCTGCCCTGAGCAGGTTCAAACA
CTCAGGTGGGCACTGGCCTGACGGCACCTGGCCAGGAAC
>CUFF.105692.1 gene=CUFF.105692
TCTCCCACCAGTGTCCTGTGGCCTAAGTGACCATCGATGACCCGCTTGTGCTTAGGACAGCTGTTACTGC
AGGATGGATGTCTTCCCATTTCTGCCTAGGTGATCT
>CUFF.105476.1 gene=CUFF.105476
GAGGGGAGTCCTCTTCTTTACTGTCACCCTGAGGAGATGGCTGTTGTCAGTGCACAGGTCCGCTGGCTCT
TGGGGCCCGGTGGTCCCGGCTCTGTGGATCACCGTGGCGTGCTCGCATCACTGCACCGTCCTCAGTGTGA
GGCAGACACGTCCTCAGTCGTGCAAGGGTCTCTCCGGGGTGTAGACAGACTGATGGCTGAATTCCAGCCT
CACCCTGTTCCTGCAGATGCGGAGACACACAGCAAGGCTGCCGGGGTTTCCCAGAGGGTTTGCTCCGGGC
TGTGAGCTGGGGCTTCTTGAGTGAGATGAACCACTTAGTGCCCCCC
>CUFF.105477.1 gene=CUFF.105477
AACAACTCTCCAGCCTGGGGATGCCCAGGGGGCAGGAGCAGCAGGGCCGGCAGCAGCCCCGTCCTGGGCC
CACTCAGGTTGGGGCTCTCCCCAGGCGGGGCCAGGGAGCCCAGACAGAGCCACTGTCTTCGTCCCTAATC
CAGGGAGTGCTGGGCCACTGCGTCCACCTTTTGCAATTGGTCACACCTTGGCACAGTATGGGAG
>CUFF.105562.1 gene=CUFF.105562
ACTGCTTCCTGGTCGGGGTCCAGGGCAGCCGCAGAGCTGCGAGGTGGAGAGGTGGGCCCTGGCTCCACAG
GAGGCTGCAGACCAGAAAGGCCTGTGAGACCCACGACCCAGACACCAGTTTACTCCCCGTGAAAGTAATT
CTgcgg
>CUFF.105563.1 gene=CUFF.105563
ACACCTCAGTGAGTGTCCAGGGTCTTTCGCACGGTGCCTGTCCTCCCAGCGGGCAGTGCAGCTGGAGCAC
TGAGGGAGTTGCAGGCTGGGAACCAGAGCCAGCTCATGGTGTGAAGCTGAGTGGAGCTGGAGGAAAAGGT
GCCTGCTCTGTGTCTGCTGGGGAGCACGTGGGGACTCTAGGTAAACCTAAGGCCACTCTGAAAACAGGCA
GTGTTGGAAAGGGCGCTCCCCTGGGGCTCAGGGCGAGAGGA
>CUFF.105565.1 gene=CUFF.105565
TACGTGGAATGAATAAGAACATTCTATGGGCAAATGCCTCCCAGATATTTGGCGCAAGAGTTGAATGTCT
CAAGCAATGGCAGACAGGTCCACTACACGCTCGTGCCCTGCAGTGGTCAGGCCGCCTATCTAGTGACAGA
TGAATTGGTG
>CUFF.105574.1 gene=CUFF.105574
AGAGCCTTCTGTGTTCAATGGAAGAGGAACTGTTGATGGTTATATTAAATTCTATGTAAAAATCCATGTG
TGTTCAACTCAGGCCTCAGACTGAGAGTTCTGACTGCAGGGTGTTGGCCTGTGCCTGTGTCCGTCCTGGC
CACGCTGCTCTTCTGGAAAGAACCTTCTAGAAGCGTGTGAGATGGGGGGCCTGGCACCCATAGCTGTTGC
TCACTGTG
>CUFF.105589.1 gene=CUFF.105589
TGAGCAGCATGTTGCTGGGTCGAGGGAACCCCCATACTGGGGGCCTGGCCTGTCTGGGGTCACCAGCCTT
AATCCATACAGTGTGACGTTGCTACGTTAGAAATAGTCTCTGTGTCCTATCCATTTGGTCTGACGCCGTG
TGGCCATGCAAACGAGTCCACGAGCGTTTCCAGAAGTGAGTTGTTGCTCATCTTTCTTTTCATCCTGGTA
AATTAGCAGAAGGGAAATCTCACTTTAAAAACCACGAGGGCTTCCAGCATCTGTCAGCAGTGTGGTCTTT
T
>CUFF.105598.1 gene=CUFF.105598
ACTGTGTGGCCCTCGTCACCCCCGGCACTCACCCTGTCTCCCTGGGGTCTTGCCTCCCTTTTGGGTAGTT
CCATAATTCTGTGTCCTCTCACTGCACCTTCATCCTCAGAGCTGGGCTCACTGGTGGCTCCCAGGGTCTG
TAAGTGACAAACCATGATGCTCCCCAAAGAGGCCTCTGTGAGGGGCACTGTGTCTTTCTGAGTGGGCAGA
AGAAGGAGACTGAGGCAGGGCACCCAATGTGGGTCGGCCTCCGTGGGGAGTCAGGCTTCCTTGACACCTC
CGGGTTCCTCCGGAAGAACGTCCGGCAGCCACTTCTCAGCGCAGGATCCTCGGGCATTCCGACCCCCCAG
CCCCCGGGCAGCTCTGGCTG
>CUFF.105605.1 gene=CUFF.105605
ACATGGGCCCACACGGTGTGATGGCTGGCCGCGGGAGCGTTGGAGGCAGTGTCTTTGCTTGCAGCCTCTC
CTTAGTTGCTGCATGGAGTCCTGACCTGTTGCACATGTGAGACAAGTCAGGCAGCAACTGGGCTGGTGCA
GCCTCCAGGCTGAAGAACACCTGAGGCTTCAGGCCCCCCATGCCCTGGAGATGAGCTCACTGCTCTTCCC
GGCCCCCTGTGGAGACTGTTTGCAAAGAGATGAGCCCACTGCCAGCCCTGCTTCAGCTTGATCCCCACAA
GGTGCGTGCTTCTCCAGGCCACT
>CUFF.105640.1 gene=CUFF.105640
ATCCTTCACGTACCGTTAAACATGAGCACCTGGCTTCCCACTGAGGAACTTGGTGGAATAGTCAGGTGGA
CTTGGCAGGAGACGGGCCAGAGGCCGCTCTTCCCACGATCTTAATAAACACTGGACATCAGTGTGTTGTG
TCCTCAAGCAATGGAACTGAGAGTGACCGTGAGCAGAGGGGACATGTTCAAACACAGCGTGTTCCAGGGG
AAGCTGGAGCAGGCCAGGGCTCCCCTTCCAGGAAGGCTGTGCCTGGAGCTTGAGCTCGCCCCAGATCCAT
TGGACTTCTTTTGTGAGTAATCCTTTGCATACATATCTTATTACTAAATCAGATCAGTCATAAGTACCTG
GCTCGCCTATGGTTTGTTTAAAACTGTATGTTAGACGTACGTTTGACTCCAACAAAACTTTACCCAGGGG
CCTCCACA
>CUFF.105641.1 gene=CUFF.105641
GGGGTGCTCATGTGTTTCTCTTCCGTTGGAGATCGTCTCTTCATGTTACGTGTGAATTCCTGTGAGCTCC
ATTTGGGCT
>CUFF.105478.1 gene=CUFF.105478
AAAGCAGACTGTGTGTGTGTGTGCTGTAATACAAAAAAGACTGTGTGTGTGTATACTGTAATACAAAGGC
AGACTGTGTGTGTGTGTGTGCTGTAATACAAAGGCAGACTGTGTGTGTGTGCTGTAATACAAAGGCAGAC
TGTGTGAGTGTGCTGTAATGCAGAGGCAGACTGTGTGTGTGN
>CUFF.105482.1 gene=CUFF.105482
gaggGCAAGGTAGATGTGATGGCGCGGATGACGCCGAGAGTTCCAAGCCCAACCACCTTTGACCTTGATC
ATCGCCATTCAAGATGGCAGCCACCTCTGGGGAGAGGACGGTGACGTCAGTGATGCAGAGCAGGGTCCAG
ATGCAGCTGCCCTTGTGTGGCCCTGCTGGGGTATTGCCACGTGGAGACCCTGTTGCCTTGTCTGCCCACT
GGGAGCCCAGCGTGGGACAGCAGTGTCATCATCATTCATCCATGCTGCGCTGTCCTGATCCGTTTCTTCC
TTTATTACTTCA
>CUFF.105485.1 gene=CUFF.105485
CTTCTGATGTTAGCTGTTGGACAGGAGACAAAATGAAATTATACGTGCATCTCCGGAGCAGGCAGCCAGC
CTAGAGAGGGGCTCGTGGTGAGGTCAGACAGGGGGACACCTTTGTGCCGTCATTTCATGTTTAGCCTCAG
AAGCTGAAATTGGAAAGTCAGTACTTTGTAAATAAGTCAGCTCTCATTTGAGATGGTTACAGAGCTGCTT
GGAGAGGCAGAGCAGCCCTCGTGACAGTGACATTCTAAATGCCACCGTCCCCACATGCTACCCTTCTGGA
CAGTACTGGATGAAATGAGCAGTAATGCCGCCCCATCCAATTAGATTGCCCGTCCCTGAGTTTATTATAC
AGGAAAAGATCAATGAA
>CUFF.105487.1 gene=CUFF.105487
GGGTGATTGCAGAGAGCCTCAGGATCCCTTCCCAGCTTTTTCACTGACGATGGACAGGACCTCTAGGTCT
GCGGCATTTCTTCTCGTCGCCTAGGCTGGCAATGGGCACACAATGTGAATTCTGTAACGTGTACCTCTCC
GCCTGCTCGCCCTTCTCCCATAAAACAGGCACGGCCGGCTGGTCTGCCTGC
>CUFF.105488.1 gene=CUFF.105488
GTGGACCCGTGTCAGGCACGCCTGTCGAACAACATCGCTGTCCTAGCACTTCCATGGAACGGGGACTGAG
TTAAATTATTGGAAACTGAAGTAGACAGTGATTTCCCAGTATGATTGAAATTTAAAAATCAATTAAACCT
TTTTAGTAGCGTTTTATGCGCCTCAGGCTTTTCTAATGGCCGAAGGTATTTTGTAAACAGCTTGTGTTCA
GTTTGGACATCTCTTAAAGTGCATTTTACTTTAATTAT
>CUFF.105490.1 gene=CUFF.105490
GGGTCACTCTGTGCTCTTGTCAGTGTGTCTGATTTATGTCGAGGCCATTAGTGGGAGACAGCCTTTCCCG
TAAGCCTATTCGTGATTTGGCCTCCTAAGGGCAGTGGGGAAGCAGAGG
>CUFF.105492.1 gene=CUFF.105492
CAAGCCCCTGCAGGGTACTCTGGACCTCCATTGGCAAAGCCCCAGGCTTACACACTTTTCCCCAGAAGAC
GTTTCTTCTCTCACTGAGCCCTCCTGATCTGTCTTCTGCCCAGCCCTGGGCCCCCGTGCCCTCCGTATCC
CCCTTCACATTTCCAGCCCCTCCTCCTTCCGCAGGCATGGACCCGTATATCAGACTCTCCCACCGCATCC
TGGCTTGTTGTCATTCCCCCCAGTGCAACTCTGTGACCGGGAGGCAGGCCGGGTGCCGTGGGGTCTCTGG
TCCCTGAGGAGAGGGGCACAGTGGGAGGGCCGCCTGCTGTACCGTGCCCTGCCTGCCCCCGCCCGTTGCC
CTGCAGGGGTGTCGTGCTCCCAGTTGTGCATGACTTAGCATCCCTGCTGGCCGCCCAGGAGATTCCATCC
GGAGTTGCCCTAGCATCGGTTAGTCCCTTTGTGCGGGTTGTCTGCCTGTCGACACACATGCCGGCTGTTC
CCTCTTCTGAGGGAAGAAACCTCTCGACCCCACAGCTCCCCCTGGATTCTTGGTCCTGTGGAGACACTGA
TTTCTCTTACTTTTAAGGAAAATGACAGAT
>CUFF.105493.1 gene=CUFF.105493
CCTGCACTGTTCTCATCGAGTGTAGCTCCTAGCATGATATGTTGAGCATCACACAGCGACCGGGCGGGAA
CGATGACGTTTAATTACGCGTGTGTGCCCCCAGTCTTGCAAGGGGGATCTACCATCCACACCCGGCCGTG
TTGTGCCCTGGCAGCACCTCCTGCCACTTCCTGCCCTCTCAGACCCCCAGCACTCATGGGTGGTGTGCTC
TTTCCCCGTGCGAGGGGTCCCCCAC
>CUFF.105494.1 gene=CUFF.105494
CGAGTGAGTTGAGAGGAAGCGCACGCGTGTCCTGTCTCCCCCTTGCTCTTGAGACCAGCTGGCGTGTCTT
CACAGAGAATGAGAGGGCGTCTCGCTGACCCCGGGACAGACCCTGTGCTCATGTCTCAGCTTCTCCCCGA
AAGCAGGGTGAGGGCCCCGGCGGCTCCTCTCGTTGCTGGCAGAGCACTGGCAGAGGGTGGTTAACCGGGT
AGGGAATCGGCCATGTGTACAGTTGAGTCCTGGCCGGCGTGGGGTGACATCAGGAGGGTGACATCAGGGG
CTCTCCTTCCTGAGACAGGGCGTCAGTGTGGTCCTGGAGGCAGTTTTGAGATGATCATGTGCAGTGAAGC
TTGTGTGGGGATGTTAGGATTTCAGTGCTTGCCTCTTTGACCTTGAGTTCTAGAATAGCTTTGTTCTGTG
TGCTCTCTCCCAC
>CUFF.105496.1 gene=CUFF.105496
CTTGGGCTCTTGGAGAAGGGGAAATAATGGGGTTTGGGAAGCATTTGCAGGTTATTCATTCGCTGCCATG
CACCAATTCTCCGGTGATTCATCCGCCTCACCAACATTTATTTATCCAGCAGATTCCGAGCTCTGACCTT
TTTGCTAAGTACACTGAACGTAAGTTGGAGTGGAGATTTTTCAGGTGTAACTTTTATAAGTATTTGTTAT
TTTTTCTTATTCCTAGGTAACATCAACCAGAATTACTCAGTTCTTCTAATGTCCCCGTGTCCCTGGGCCC
TCGT
>CUFF.105495.1 gene=CUFF.105495
GTTATCCTCTTTAGAAATTGGATAGGTACCCTGGCAGGGCGAGGCAGAAGTTAATCCGCTTTGCTAAGGC
CCCCAGTGGCAGCACACACAGGCCTGAGGCGGCTCAGACTTCGTCCTGTCACCCTGGACACGATGTAATT
TCTCCTCAATCCCTTGTGCAAATAATGACATTTGAATCGAGCATTAACAGGCTTAATTACTTTAAAATTG
TCATTTTA
>CUFF.105497.1 gene=CUFF.105497
AGCCCACGTCGCGCAAGGCTGGGGCTCCGTCCGAGGCTGGCCGCGTTTTCGGCATCTATTTATGAGACCC
AGTAATGTAACAATGTGCTGGTCTAGTAGATGCTGCGCGCACGCTCCAGACAGCAGGCGCTTCCACGTGA
CCCGAGCCGCCGAGCCGCAGCCCCTTTGGGTCAGAGCTAGGCTCTTTAATAAATGTTGGCTGTTCTTCCA
AACATCGTAATCATTTAAAGGGTTTTCAAAAAGAGAGAGAACAAATCAGATCAAACCGTAACTGTTGTGT
TTCATTCCAGAGTTAAGTGTGTGTAAAAACGTGGGCTTGTTTCGCGTCCCCTCCCA
>CUFF.105499.1 gene=CUFF.105499
TGCTGAGCCGTCAGGGGCCACCCCTCCCTGCCTGGCACTTTCCCAGGTGGGGGCAGGGCCAGCGGTCCAG
GCTGTACCACTTCAGGGCCAATCCCAAGACCCAGCCCTTCCTGCCCCAGGCCACTCAGACCTGAAGAAAT
GAGACCAGGGCTTGAAAGACCTTGCGGTGCTCCTTGCAGATGCTCCAGTTCCCAGCAAAGGCTGATCTCG
TAGAGCTGGTGACTGTCTCCTGGAGCACATCCTCCCAAGAGCTCACATCCCGAGGAGACACGGGGCCTTT
AGAGCGCGGGAAAACCACCTCTTAGGGTCACAAAGATAGTCTTCCTAGAGGTCAGCTTACTCCACAGTTT
CCCCTCGGTTGCGTATCTCTTGCCTTTCGGGAGAAGGCATGACCTTGAATTACTATGAAGAACAGCAGCG
TTGACACGTGGGGTTTCCCTTGTGTGTTCGCCAGGTCAGGTGGGGAGAATGTGGTCAGGCGCCATCCCCT
TTTCACGTTTGCCCTAAAATCAAGCAGCCGTACGCCTGGCTTTACTCAGGGTTCTCTCTCACGTCATGCT
TAATTTTTAATAAATCATTCAAGATCCCTTCCTGGCTGGTTTCTCCTCTGTGAGCCTGAGAAATGGTTCA
CACGCACGGATGTCTGTGTCTGGAGTGCCACGAAGGAGAGGCACCGTGAAGAAGCCCGTGCACATCTCTA
CGGCTTCATGCCGTCTGTGCTGCGGGCCCTGAGCACGTGGGACGCTGTTAGAGGCGATGAGCAGCCCTCC
AACAGCGGGTAAGGACGTGAGGCAGAGGTGGCCACAGGCCTCCTGCTCTGCAGAAAGCTTGAAGTCTAGA
CAAATAAAGCACACGTTGTGCTCTCAGACAGCCCGAGCACTGTCAGACCACCTGGAGCAGATCGGGCAGA
GGGGCCTTAGCGGGCCTGGCGCTTTGTGGTGACTTCCCCGTCCCTTCTGGCCCCACTGGAATGAACAGTG
TCTGTGATTGCCCGAGAAAGCCCTGAAGGATTAGCCACACTCGCTTTTAAACATCTTTCAGACGGAAATT
GTTACACTTTGCTCTTCATCTTGAAATTAATGTTT
>CUFF.105498.1 gene=CUFF.105498
TTTAATCTCCGCTGCCTACATGTGCAGACAGACAGCCCGGTGCAGCATGGTGCCTGCTGTGCGCGACCAC
CCATCAGTGGTCCTGCCTCCTCTCTGTGGAAGCCCGTGGGTTCTAACTTGGTGGGGGTCGTGGTCATCTG
GCTTTGTATTTGGATGATGTCCTTTTTGGGTTTATGTCCCTTAGGCTTGCTCCTGTCCAGATGTCCAAGT
AGTGCGGCTTCCTGTTGTGCTGTGTTAAACACATCGTGTGGCGCGAGAGAGAGGAAAACAGTGCTGAGTC
GAGGAAACAGCCTTGGTGCTCACCCGGCGCAGGGGTTCCGTGGACTGGTCCTGACTCCTCTGCCCTCAGG
CTGGATGGAGCGTTCTGCAGACTGGCGCTGGTCCAGGTCCCC
>CUFF.105500.1 gene=CUFF.105500
AGGCATGGCTGTCGCCTGCTCCATGCAGGTCTTAAGCAGCCCCTTCCCCTGTCACTTGCCGGCTCTCTCC
CCAATGGGGAACCCGTGCCGGGCTCTGTGGCACCGGTGGAGCGGAGGAGCCAGTGGCCGGCCGATCCATC
AGGCGCAGACAGGCGTGATGGAGTGCCGTGTCACACGCGGCCCGGGAAACAAATACTCTGTGCGGAATGT
ATTGGTGAACAAACTGAAAAATTGTAAAGCTCTTAAGGACTTTCATGCTTGTTAGCATGTTCTGACAGAA
AATCAGTGAAGCGGTGAACATAAAGAAAGAGTCCTGGTCGCTCCGCAGTTAGCTGCTTGTTCCGTTCGCT
TGCCCTCGGGGGACGTTTCACTCCGGA
>CUFF.105502.1 gene=CUFF.105502
CAGCTGACAGCATCACCCTTGTTGGTCCAAGAATGCCTGTGCACCCAAGTCCCGTTGAGTGAAACCAAAG
TAGAGGGCATCAGCAGGTGAGTCTGGCGTCACGTGTGGCTGGGATGTCATCAAGAACACCTCCCCCCATC
TGGGATCTGGACTCCTGCCTGGACTGGGTGCTGGGGGCTACCAATGGACCCTTTCCGTGACAGAAGGAAG
TCACACATGTGCCTTTGGGAGGAGTTGCGACCAGCCCCTCCCCATGCCAGGTGCATGCACTGCCACCTGC
AGTGGCCTTGTCTCTTTGAGGAGCGGGCCCCAGGGGTCTGCCCGGGAGCTGAGTGGGGAGAGAGAGCAGA
AGCACCCATGCAGCAGTGGCGCAAGGAGCTGTCCCCATATCGCGGTGGCTCCCTCCTGTCACCACAGTCT
GAGCACACAGCTTCCCGTGGCCTTGCCTGTCCCCAGCTGTCCCCGACTGTCCCCTGCTCTTAGTCGGCTC
ACTGTGTCCCCCAGGGTGGCAGTGATACTGTGAGAGATTCCTTGAACAGGCCCCTGAGAAACCAGGACGG
TCCCTGTTCCTTTGCCCAAAGCCCCTCTCGGTCGGTTTTTCTGATCCCCGGGGGTTGATCTGTCTTTGCT
TCCCTCCCACCCACA
>CUFF.105501.1 gene=CUFF.105501
AACCATTGCATTTTTCCATCTGTTGCTCCCATTGTGAATGAATCTGGATTCACAGATGCCTGATTTCCTG
TGGAGCATCTTCCTTGGTTCCATCTGCACCTCATAAGTTGTAGTCTTGTTGTGTGTCTGTCCCCTTTTCC
AACTATGAGCTTCTGAGCCCGGAGGCACTCAGTGTCCTGCAGGTGTCCCCTGGGGTCCAGCCGGGCATG
>CUFF.105503.1 gene=CUFF.105503
TTATGAGCTGACTCCATGTAAAAGCTACACAAATCACTCTGTATGTCGTGATTAAGAAAGCTTAACATTC
CACA
>CUFF.105508.1 gene=CUFF.105508
GGGTGTCCCCAGTGAACACTAAAGAGAAATGGGGTCAAACTGGGAGGGGGAAGACAGTGCAGATCTCTGC
GTCTCAGCTGGGATGGGGAAGCCAGACAGCGTGTGGCCAGTCTTCGAGGAAAGCTTACCTTTCTCCCCTT
CCCTGCGTGCACACCCTTCACTCCACTTAAACCACACCGTGTCCCCAAATGCATATCAACACCCCTTTGT
GCTCTAGTTTTGAAAGCACAGTCCACAGCCAAGGGTAAGTTGAAGCTTAAGATCCACTTTACTGAATTGA
CTACATTG
>CUFF.105510.1 gene=CUFF.105510
AGAAAGGCACCTCAAGTCGTCATGTTGTACTCTGTAAGTTGGTAGAGTTAAAAATAAGAGAGAGTTCCCT
CGGAAGAATCCAGAACTGGAAGGGCAAAGAGCTGCCGTGGCCTCAGCTCTTGGGGCTGGCCATGGTCACC
TGGCTGTGGGATTGTGTGCGAAGGTCCTCTGCCTCCATGAGGAAGGCAGGGCGCTGCTCGACAGCGTGGC
TGACAGGTCCAGGTGGAGCGTATCTCCAACACCGATCCAGAAGGCTCTGCTGTCTAAGCTGCATTCTGAA
GGATGACCATGCTCAGATTTAACCAGGATCTGGAACTGCGATTCCATCTTGGCGATCAGTT
>CUFF.105511.1 gene=CUFF.105511
GGAGGGCCATCGCTGGGCCCCTTGACGGAGGCCGGAGCCCCCAGGGGTCTGGGCAGCCTGTCTGGGAGGG
CTAGGGGGTCGTGGAGGAAGGAACTGCTTTTCTCCATGCTGGTTTGGGAGCAAGGGTGGGACGAGGAGGA
TGTGGAAGTGGCCCTATGTGCAGGCATCCCCGGGGGTGGGGTTGGCCCTGTTGGTACTGTCACCCTGCTC
CAAGATTTTGTTCGGGAGGTGGGAGGAGCCGCATCATCCTGGACACGTGAGTGGCTCTCCTGGGACCAAG
GTGACCACTCCCCAGCAGAGAGCTCATCTCTGAGTTCCAGATGTCTGTGAGCATCCAGCCCTGTAGTCAT
ATTTTCTGACCGTAATGCCCTTTTCTGGAGCGCTGGTACCCACCTCTGCTTTGGCACCATTTCCGCCTCT
GGA
>CUFF.105513.1 gene=CUFF.105513
GGCGCGCTCAAGTCTCGGGTGCCGTGGTTCTTGCTGAGTGTGAGGGGACGCTGAACCCTGCGCTTCTGGA
AAGTTCTCCCCTCAGGAGGCCCCAAAAGTGGGGTGAATCTCCCTTACTGCCCTGTGGGTCCATGTGGCCT
GGAGGAGAAGGGAGGTGTGGTGCGAGCAACAGCTCGGGGGGACAGAGGAGGTGGTGGGATGGCCACTCCC
TCATGGTGGAGTGTGGGGCAGGTCTTCCTGGGAAGATGTGGTTCTAACAATGTGGCTTGTCCTGCTGTCC
CCAGAGCTAGGAGCCTTGTGGCCATCTCCCATTCACCGGTGCCCTGCGTGTGGAGC
>CUFF.105512.1 gene=CUFF.105512
TAAAAGTGTTGGAATTTGGTCCTCCACTGTTCAGTCCCAGTGTTTGGGCAAATTATTTCTTTGGGGCTTA
TGAGGTGCTTCTAATCCACTCGCTCATTGATTGATTGATTTTTGACTCAATGAGCTTGCAGTCCCTACCT
CATTGCGGGCTCCCATCATAATTTTTTATACATTTAGGCTTGACTTTTTTATCTCCCTCTAACAGATGAG
CCGATGTTGGGTTATCAGACAGGGGTGGACAATTGCCACAAGGTTAATTTCGTCTGACTCCCTGCTTTCC
GAGGACATGTTGGGTGTGTCGTGGCCATGGGCTGGC
>CUFF.105514.1 gene=CUFF.105514
GCAGGAGCCCCTTCAGGAAGCTCCTCCCTCCCAGGACTGAAAGCTTTGCTTTGCAAACCCAGCCTGGCCA
GCAGGCTCCCGTTCCCAGGAAAGTGCGGTGGCCTGCGTTGGTGTCCTCCCTGGAAGTCAGACCCTGAGGC
CCAGGCACACGCCCTGGTACCCAGGAGGGGTCACTCCATGCCCTGGAGAGGTCGGTCCCCACCCTAGAGG
GTTTGGTCCCCCCAGGAGGAGTCTGTCCACGCCCTGGAGGGGTCAGCCCACCATGTGAGCCGTGTCTCCA
CACTCCCACTCCTTGTCCATGCTGGTGGCTCCTGGGACCAAGACACCTTGCCTGCTGGTCAACCACTCAC
TGCTCCTTCCTCTCCTGCCCCCCTCATTTTGGGGTGCTCCGTCCTCTCCTGTCTGCCCCACCTACCCCCG
TGTTTGCACTGCTGAGAAGAGGGTCCTCAGGGCCAGCACAAGCTGGGAGGGCTCTGTGCTGGCCTTGGTG
ATCCTGCTTTTCCAGGAGAGCGGCGCCTGCAAGTCGCCCTCCACACCCCAACCCTGGGCGCCTGCTGAGG
GGTGAGGCGGAGCAGCAGCCGCTCCTTTCAGTCCTGGCCCTGGGGCTCCTCCCCC
>CUFF.105515.1 gene=CUFF.105515
AGCCTGAAGCCAGGGACCTGATAGGATCCTTCTGTGCCTGGAACTCAGCATCACCCAGGGGCCCTGAGAA
GGCCCAGGGTGCTGTGGACTGTCCTCCCCGAGCTCTGAGGCTGCGACTAGATGGACGCCTTCATTGCCGC
GGGTGTCCCAGGCCCGTTCTCCTCTGCCTTCCAGAGTCCAGCTAGCACCTACATCCCTTGGTTAATTTGA
TCCCTGGAAAGAGGCTCACAGGTGAGTTTCATTTTCTGTGAGGCGAGAAGTGCAGCCCAAACAAGAAATC
CACGGACACAGACTTCAGGAACACCGAGGTTCCCCGGAGC
>CUFF.105517.1 gene=CUFF.105517
GGAGGAGAGGAGAATGGGGGGTCACCTGGCTCCTGAGGCAGGCTGGCCGGGGTTCCCCCATGCAGCAGCA
GAGGGGCCACCCAGGAGGGCGGCACAGGCTGATGCAGTGCTCAGGGAGCCATTCCTTTTCGGGGACGTGA
GTGCTCCTAGAACAGGGCCTGCAGGTGACCGTGCCTGTGGGCAGCTGTTCTCCACAGCGTCAGCTCAGTG
CTGGGCAGACCCGGACATTTCTTAATGGAGAAGCTGCAGGCCTGGGCGTTCTGCTCCAGCCTGGAAAGCC
CACACTGGTGTGCGTGCTGCTGGGCACGAGGGCTGCTGGGGACAGGATCCCACAGACCCCAAACCCTGCC
TGCACTCAGACGGCTGGGCTGGAAGAGTGAGCCGGGGCATCACCGTCTCAGAGTGCAGGAGGCACAGACT
GTCCCCTGCGTGGCAGGACCACGGTTGCCTGTTGCTGTGGCCTCCTCCCTC
>CUFF.105518.1 gene=CUFF.105518
GCTTCCTGAGGTGGGAGAAGCCCCGAGGAGCACGGGCAGGGCCACCCAATGTCCCCTCACCTGGGGACCC
CATGCTCTGCTCACCAGGTGGCCCCATAGTTCCCCCTTCACCTGGGGACCCCATCCTCCCCCTCGCCTGG
TGAACCTCGTCCTCCCCCTACTTGCCTGGGGACCCCATCCTCCCC
>CUFF.105520.1 gene=CUFF.105520
GGAGGGACCTTGAGGCTGTGTGAGTTAGGCCGGGCACGTGTGCTGCTGCAGAGCGTGCTCCCCCAGTGCC
CGAAATGCTCTCGCCACAACCCCCTGCCTCCTGGTCCCAGCCTTTCGTGCCAGCCCCTTGGAAAATGCTT
ACGCCTAAAGCATTCTAGGATTTTTGCCTCCTGGGAACCACCCCCAAGGAGGTCTCAGGTGCCCGGTGTT
GGTCACACGTGTCACTCGGTTAACTTCGCAGCAGCCCAGGCCCCCACGCAGGCCTTGGCACTGAGCAGGT
GCCTGGTGTGATTTCCACAGCTTCCAAGTGTCTGTTGATCAGAGGCCCCGATAGCACAGGAGTCGAGTCC
TCGTTTCACCGGCCCGCGGAGGAGCATCGAAGACGTATCACTCAGTGCCTGAGAAGCCTGCATATCGATG
GCGGGTGTAGAGCTGGTGGCTTTCCTGTCCCCTGGCTTCAGAAATGGCCGAATGAGGAAGAAATGGCAAA
TTTATTTTCGTATGATTTCCTCGAAGTCTTGTTTCACTGGAGTAAAGGAGTAAACATCACAGAGTGAGAT
GTTCTCACTATTTCT
>CUFF.105519.1 gene=CUFF.105519
TCCTCAGGCCTTTGCACTCGCCCCGCCCTCCCTGTGCACTCCTTCCTTCCCCAGAGGCCGAGAGCTGGCT
CCCCCAGGAGAGGCTGCCTGGGCCTCCCTGTTCAACGCCGCCACCCTCGCCGCCTCCTGGGGCGCTTCCT
TCCCTCAGTCCTCCGTGCTCTTCCTTTCCTGAGGCACTGTGTGGATCTACATGTACGTGCTGCCCCTTCC
TCGTGCCTGGCTCCCTGCTGCTGTTGTGTGAGGACAGTGCCAGCATACCTGCTGTGAATCATTGCATTTA
GGGGTTGAGCCCACGTGGAGCAGTGTTGGTAATCCAGCACGTGACATGAATCTGTGACTCTGTCAGAAAA
ACGATTTGTACAGGAACACGTGAGAGAAATCTCAGTTACACAGAAGGGCTCCAAGGTGGGCTGGGAGTCT
CTTCAGATGGGGTCGGCTTCCTGGGACCTGGTGCTCATGTCCCCCC
>CUFF.105521.1 gene=CUFF.105521
cctgaggcccccactcttggagactgggggagatgagctgggttcatccagagcacagttggggaggtgg
aggaaggcaaggctgggggtgtgctggaagccacgtggcagcaaagaaagatccatgagggaTGAGGCCG
CAGACTGCCTGGGCTGCCTGGGAGGGTCTGGACTTCTCTGTGCCCAGGGGTCAGAGAAGACAACTGGCAC
CCAGCAGAGGAAGGACTCGGGTCTCAAATGGGAGCTGTGCTGCCATGGCCGCCTGGCTGAACACCAGTAG
ACGTCCTGGATGCTTTCCCCAAGGGGAGCAAAAGTCCAGTGTTTTCCATGATAGAAGGTTAAATTCCTTC
GGTATCCTGGCTGGCGTTTATGTTTTAGCATCCCACTAATGTTTTTGTGTTTGCCCAGAAAGAACAAGGA
TGTTCCAGTTCTAATCATCAGCAAGTTTCAAAGCTCTAGTTCTGTTCACATCATGCGGTAAATAAAACGT
CAGGTTCTCTCGCGGAAGAAGGTACGTGTTTATGGTGCTGGACTCGCTGCGAGCAGGAAGAGGAGCCTCA
GAGGAGCTGCATGCGAAGCCCCGAAGTGTGGTTGGGTGCCCTGCTGCTGGGGACACTTAAGGCCCCAGGC
CTTCTCCCTGCTGCTGGTGTCCCTCCCGCTGGTGTGGCGGGGTGCCGATGCCCCAGGGACGAGACCTGTT
GTTGTTGGGGCCACTGCAGTGTCAGGTGGAGAAGCCAGCGGCCTCCACTCTGGGCGTTTGGCTTATCCTC
GCTGTCCCCGGATACCTGTGCCTTGTAGAACATTTGCAAAGCACAGAAAAGCAACGCGGAGCAGAGGCAT
TCCTGTCGCTCAGTTGTCCCTCCTCCCAGACTGCAGAGGCGATGTGTTCTGCTGACCCCGCAGGCCCCTT
GTCTCAGAGGACGCTGGCTGCCCGCCCTGCTG
>CUFF.105522.1 gene=CUFF.105522
GATGCACATCTGCACCAGGAGATGGCGCCAAAGCAGCGTTTCGAGGTGCTCAGCGGGCACATTTTAGACT
TAGAAAAATGATGATGTTAAATTTTACTTGCTCATAAGAGCCATCCTGAGTGGCCATTTACTTAAGCAGA
AGACTTATCCGGTCTACTGGGGGCCTGAGAAGACAGACTGGCCCCCACTGGCTGTCCCCTGAGGAGCATC
CCTCTCCCCAGGGCCTTTACTGCTGGCCAGGTTGTCGCCTGCCTGTGTTTCTCCAACAGTCAAGCGCTGG
AAGCCTGTGCCTTCACAGGTGCTGCCCTGGAAGGCTGGGGCCTGTCCTGTTCACGGGAACTTATTTGAAC
ATCCCACATGGGGTGGACAGAGGACCTTGGCCCAGGGCATCGATGCAGCCATGTGGGAGCTGGACGGGAC
GGCCGGGAGCTCACAGACTGTGTCCAGGGCCCCTCGTGCCCTAGCTGTTTCCTCCTGGCAGTGGCTGCTC
CGATGTTCCAGTTGCTGGCCGTCTTCCTCCCCAAGTTCGACTCCCTGAGAGCAGCAGCTCTGTGTCTGAG
GCTC
>CUFF.105523.1 gene=CUFF.105523
AGCCCACACTTGCGCCCCTCGAGGATCTTGCCATCCTGTTGGTGTGTTGAAGTACTTAATGTAGTATTAT
GTCTAGTCTGTCCTTCGATGCATAGGTTTTCAAACTTAAAACTTCTGAAACCAGGGTGCTCCCACCATTC
GTGGCACCGGGGTGCGCCCACCATTTGTGGCATCTCACGGTTAGCCTGGCAGCACTTCTCCTTCTTGGCC
ATAAATACAGTGATGGCACCGTAGTTGGTAACGTGGCCATTCTTCTTGGTTCCAGCCTGAGATGGCACTC
ATGTGGCACCTCACTGGGTGGGTCTGACCCCGGCTCAGGGGCACAGAGGGAACTGCCCAATGTGCTGTGT
CAGACTCAGGGACAAGCCCAGGTCTGAAGCCCCTGAGGCTGTGTCTTCAGGTGTCCACAGGACTGGACAG
TGTCTGGGAGACACTGCCCACAGAGGGCGTGAGTGGGTGCTAGGCAGCTCTCCTTCAACCCAGCGGTGCC
CGTGGCCTGTCTTTCCTTTCCAGGGTCACCGTCCTCCTGGCGATCCTCTCCCACAACCATGGTCCTGTGC
GAGTGTTAATGGCCAGTGGGCTAACTGGGACAGCCATATTTGGCAGGTGGAAAGGGTCAGTGATGTTCCA
CACTCTTTGTCTGGAGCTCATCCCAGAGTCGGCTCAGGGAGAGGTGTGCGTTTGTCATCCCCGCCTTATG
ACTACCACGGTAATGGTTTGCAATGAAATCCTGTTTGACCCTGGGCCCTTGGAGCACCCCTGTTGTGCCC
ATCCATCGCCCCTCACTGTGTCATGTGTGGAACTGTCTTTGCTGGGGGCCTCTGGACACCCTGGTCAAGG
GGACCCAAGACTCCTGGGGTCCTGGGCAGGGCTGGGCAGTGCCGTGTGGCCACTCTCCCACCCCAGCCTG
GTGGCCTCTGGCTGTCAGAGGGAG
>CUFF.105524.1 gene=CUFF.105524
CGTTTCTCCTGGGCTGAGGGACGGCACAAATTGCCTCTCAGGTGTTTTGCACTTCAGTGCCACGCGGGGC
TGGAAAGAGGACGTGCAGGGCTCTGTGTGCACCCTGGGTGGTGGAAGGGGCCTTGGCACTTGTGCCCAGA
AACTGCAGCCCCGTGGAAAGGCTGGTGGCTGGAGCTGGTGTCACCTCCCCCCGCAACCGTACACAACCCT
GTGGAAGTTTTCCATGTCTTTTGGAAATGCCCACTTTCCTGGTCCTCCGTGGTCTGCTTTGTGTCACATG
TCGCACCTGCTGACATCGTACTTGTGTTTC
>CUFF.105526.1 gene=CUFF.105526
CCTCATCTGTGGCCTACGAGGTTCCCAGGCTCTTCTTTCACTAGTTGGTGCTGTGGGTGGACAGAGTCAC
GCCAGCCAACGTGACCCCACTGATGTCCGGCTAGAGGAGCAGCAGGCACAGCCGTGGGAGGAGCACACCA
CACGCTGAGGGGCAGGGACAGGAGCGCGAGTGGACTGCTCGTCACAGGGCAGGTGCCAGAGGGCTCAACA
CCACGTGACTGGGAAAGGATGAGTCGGCTTCCACTCTGTTTCCTCAAAAATATCTTTCCAGAGGAAGGCA
AGAGAAATTGCGATAGAGATTTTTCCAGACAGGTGAGCCTCGCTTTTAAGCTTTTGTGGACAAGTGCAGA
GCAGC
>CUFF.105528.1 gene=CUFF.105528
GAAGATAATAGGGAGAGTCGGGGGCTCCAAGCCTCACAGAGACGAGGGATTAAACCAGCCGTGGATCTGC
TCTGCAGAGGAGCCTGTGCCACCAGGCTTGCTCCTGTACTCAGCCAGTCCTGGAAGCCCTGGACAGACCT
CCAGAGGGGCCGGGCTGCCTCCAGGGGCATGGGTCTCTCTC
>CUFF.105531.1 gene=CUFF.105531
TCCTGTGCCTCGTAAACAAATGCCTGTAAAATGATGAGGTGTCTGTGTGACTTTTGCATTAAAGAACTCA
CTTGTTTCCTTCCAGAGAACTACTGTCCAGTGATGCAATGAAAGAATACAACAGGGCTCGAGTCTACCTG
GATGAGAACTACAAATCCCAGGAGCATTTTACAGTAAGTGTTCTTCCGTTCCATGGATCAGCATTAGAAA
AATGGAGCGTCTGCTGAAGCCACCCTTCTTCTAATTAAGTAAAGAGAGTCTGTGGACGGCTCTCTGTCAC
AGCGTAATGCCATCATGCCTGAATTAAAATGTCACTGCGTTCCTGCGGCCTGTTGGGTGGTCCAAGTCCA
CGGCTCACCTGGCAGGAACGTGGGCACGGTGCAGATGGGGGGCCTCGGCTGCTCCTGGAAGGCACCTTGA
TTGGCTTGTCATCAGCTAGCATGACAAG
>CUFF.105694.1 gene=CUFF.105694
CATGGCTGCTCTTTTTTCTTGGCTCATCCTCACTCTCTGTCCAGGTGGGTGGTGGTCTCACTAGTCTTGG
TGTGTGACAGCATTCTGTGGCTGCAGCTCGTTGGACAGACTGGATTGTCAAGATGGGCTTCTGATTTTGT
GGGTGCTACTTGGCTGCAGGGCTCACGTCTAGGGCACAGAGGGAAATAGGATGAAAAAGCCGCTGTAGCA
CAGTCACCCTTTTCCCAGATTCCCTGAGTGTGGCAGATGAGACCAGGTCTGTCCTAAGTCTTGGGGCAGA
TAGGAGCTTGTGGGTCTTGCACGTTACCCCAGCCCTCCCACCCGTGGGATGTAGGAGTGGAGTCAGCTTC
CTGACCTGAGCCCAGACCACAGTTCGCCCAGCCTGTGGAAATGGCTTCCTAGATGAGCCGGTGGCTGCTC
AAGTCAGCATAACCAAAATGAAATTCACCCAGTGTCCTGGGCCTGAGCCCAGCATCTCGCTCCCCTCTCT
TGGGGGTTCTGTCTCAGCTGTTCTCTCAGCACAGCCCCACTGTCTGGATTCTGGCCACTGCCTTTTGGAG
TCAGATGCACAGCAG
>CUFF.105696.1 gene=CUFF.105696
ACAGACCTGGTCTCATCTGCCACACTCAGGGAATCTGGGAAAAGGGTGACTGTGCTACAGCGGCTTTTTC
ATCCTATTTCCCTCTGTGCCCTAGACGTGAGCCCTGCAGCCAAGTAGCACCCACAAAATCAGAAGCCCAT
CTTGACAATCCAGTCTGTCCAACGAGCTGCAGCCACAGAATGCTGTCACACACCAAGACTAGTGAGACCA
CCACCCACCTGGACAGAGAGTGAGGATGAGCCAAGAAAAAAGAGCAGC
>CUFF.105687.1 gene=CUFF.105687
GGCAGGGCCAGTAACCTGTGTCTTAAATACCTAGTTTAGGTCTTGGTTTCAGGGTGGCTTTCTGCAGCCG
GCTTCCAGCTAGTGTCCCTGCCCTTTATCCTCCCAAGGCCTGGTGGTGTCATTCCCTGCCCCAGACACCT
CAGGGCTTCCCACCCTCTTCACTTGGTCTTGAGAAGCTCCCGCAGCAGGGCCTGCAGGCTGTTTCTCACC
ACTGCCCACGAGCCTGCCAGGCTCCTCTACTTCT
>CUFF.105831.1 gene=CUFF.105831
CATTAGTATTCAGCAGATAAAAGTAACTGTGACGCCCATTCACACCCGCCGGAGTGCTGGAGGTGTCAGT
GGACAGGTGGAGGCCCACGCGTTTGACCTGCCCTTCTTTTGAAACTCGACCACGGCCAGGCAGGTGGGAG
CCTCTCCCTTGTGCAGACAAGAAAACCTTCAGAAACCTGGACTAGCAAACGCCGGAAACATCTCTGGTGT
TCGTCATTAGGGGAATAGATAGGGGAATGTTGTCTACTCCTAATGGTTTAACAGGTGCCAGCCCCAGCAG
GCGGGCAGGAGGGGAGACCATCTTTCTAGAAGGCTACACAGTGGGATTTAACTTTACTAGCAGTGGCTTA
TGGGTACTTAGATATTCATCATATTATTCTTGTATATCTGAGATACTGCAAAATACATTTAAATTACCTG
TCACCAGGAACATCCAAAAGCTTTCCGGGAATGTTTACTTGTTTGTTCACTCTTGCGAACTGCC
>CUFF.105832.1 gene=CUFF.105832
GAGAGCATCTTTGTGAGTTCTGGAGACTACAGGGCTTCCTAAACAAGGCCCCAAAAACCAT
>CUFF.105837.1 gene=CUFF.105837
ATGCGGATGGACTTTTCCTTCCGGGCCTTTTGGTTCTTTGTTTGATGACGGTATTGAGGTGGAGAAAATA
GGATCTTTGAGCAAATTTCTCACCTTACTTATAATTCCATCTACATTTGGACAGTAAGCAGAATACAAGG
CTCATATTGTATTGGCTGTTATTACAGTGCTGAGTGAATGATCTTTTCCTAGTTTTTTATTA
>CUFF.105838.1 gene=CUFF.105838
ATACCCTGAGATGCTAGGTTTCCGTGCAGTCGGCGCATTGGTCAGTCTGTTTAGCGTGTCTCCCTCCTAC
AGTACACCACCACCAGCAGTCCTAACGTTAAACGTGCTTGCTGACCAGGTCTCAGTAAC
>CUFF.105839.1 gene=CUFF.105839
GATTTTGTGCAGCTGGGTGCTTGCTTTTCTTATTTAGATCATTTAGTATGTATTTGGCCATGAAAGTCTG
TTCATGGAAGGTTAGTAGTAGCAACAGATGAAGGCAGCACTCGTGTCTGTGTGTAGATCCAGCTCCATC
>CUFF.105841.1 gene=CUFF.105841
TTGTCATTTTTTCTCCTGTGGAAGCTCCTATTTTTCGTTAATGATTTGTGAGAACTGTAAAACATAAAGC
ATTTGTTTATGCAGTCATATCTTTGATTGCTTTTTAAAAAATTCTGTCCCATGCTCATGCTTCAGATGCC
CTCCCCTGTGAACAACACTCTAAAGCAC
>CUFF.105843.1 gene=CUFF.105843
TACGTGCATATCAGGTGACTTCAGTCAGACTTTTCCACCTCGTGGAGTGGTGTCCAGCTGGCCAGAGTTG
GACGATAATCCTCGATGAGTCCTGTGCTCAGCTCAGACCAGGCTTTACTTAGGAAAATCTCATGAAGTAT
GTGATTCTTAAATTCTAGCATTTCACATGTAAATTTTATTACTTGTTGTCATTTTACTTGGTTTGGTTCC
TTAGTTTATGAGGTAGTGTGCGTGGCAGCACTGGCATCTCTGTAGCGAGCCAGCAGTTGGAGGAAGCCTA
GGTGGGGTATACCCCCAGGGTGAGGTGATGCTCAAGGCAGCCATGCTAGTGAACTGACAGCATTTCTGAC
TCCCTCTGTTTCTCTTTCTTCGACTTTGTATAAACTGTGTCCCCTGCTTTCTCTTTATTCTCCCTAA
>CUFF.105845.1 gene=CUFF.105845
GTCTTGCCTGGTCTCCTGTGAAGACTGTGCTGTCAGGGGCTCATGGCCACAGGGACAGACAGGAGTGTGA
AGCCCCCGTCAGCGCGGTGCCCTGCAGGCACTTTGCTTAGGTGCCGCTTTCATCCTCTTTTCTTCAGCAA
AATGGAATCAGCCTCGGTCGTGGCAGCAAGGAGGAACAGCTGGGAATAGACAGTATCCCATTTTGTAGCC
TTTTGTCACAACTCTGTTAATCGGTTATTTTGGGTATTACCTGTACAAAACTGTTACTTAAG
>CUFF.105847.1 gene=CUFF.105847
TTTAGTTTAGATTTTTTTTGTTGTTAGTTCCTAGACTGGATTCTGACTCCTGGTGACCCTGTGTCCAGCA
GAGTGGAGCCCTGCCCGGTCTTTCTGCGCCATCCTCTCCC
>CUFF.105848.1 gene=CUFF.105848
ACTCTTTCTATTGTATGTATTATAGTTGTCACATGATTTGATTCATTAGAGACTTGTTAGAGGAGTGTGG
CAGGTCTGTCCTATGCCCATAGAACTGACACTTCCTGCTCTAGAGAATGCAAATGTGTGGTCAGGCCTTA
AGTGATTTAGAACGAGGGAAGTATTTCTA
>CUFF.105849.1 gene=CUFF.105849
AACAGGTAAACCGTGTATTTTAAATCATAAGTGTAATAGAACGGTTAAGGCACTGGGTGTCCTATGGGGT
GTACTTAACCCCACTCCCACCCCGTCCATCTCTCCCCTGCCTCCCGCCCGAGCACGCTCACCCCTCTCTC
GGCAACCCAGGTTCCTCCCATAACCAGGCCTGCTTCACCACACCGTG
>CUFF.105852.1 gene=CUFF.105852
CATTATCTTCAGAAAATAGAATACTACTAAAGAAAAGACTCAGATTTAATTTCACAAGAGAAATCTTTCT
AAATGTATCAGCTGCCTTTCACTCTGAAGGTTCACAATAGCACACTGGTCAGAATGAAGGCTGGGGGTTC
GGGACGCTTCCCTAGATGAAATAACAGGTTGTAGATGCAATAGGATAGTTTTAATTGAATTTCCTCTGGG
TTAGCTAGGGCAGGTTCTGATGTTTCAGACTTCTTTGCCTATCTATCCATGAGCAT
>CUFF.105853.1 gene=CUFF.105853
AACACTCACACACACCCAGTGTGACATGACTCAGCTTTGTGTATGTTTCTGCATCTTTACTTTCTGTGGG
AAACAAAATATTCATCCATAATGAGAAATGCCGATGTTCAAAGA
>CUFF.105856.1 gene=CUFF.105856
CAGCAGAGCCCTCTGTCCAAGGAAGCCCAGCGTGTAAATCTAAGGGAGCAGCGTTTATGGATGTGGCTCT
TCAGCCCGCGGCCCTTGGAGCTCTGCTTTGCAGTTCACTGTGCATCAGGCCTCCCAAGATCTTTGGCTCC
CACCACTCCGCAGAATCCCTCCTATTTGAGTAGTTCATCTAGTTACGTCAGAGAGCAGCATGCCTATGAA
CACAGTGAGCGTCAGCCTCCCTTTCCTGAGTGTTTATCCTGTCCCAGCGGCTCAGGCTGGAGCCCTAGCG
GGCTTGGGCTCTGCTCTTCCGCTCAGAATCGATCGCCATGTCCTGGCAAGTCTCCCTCAGAGTCCCTTGC
TCTCACCTTTTCTGCTCTTACCTCTCCCTAGACATGGCGTGAAGACCACTCAGTGCTTAGAGGCCCCTCA
CAGGCTGATGGAGATCTCGGAG
>CUFF.105803.2 gene=CUFF.105803
AGCTGACATCATCTCAACTGTTGAATTTAATTACTCTGGAGATCTTCTTGCAACAGGAGACAAGGGCGGC
AGAGTTGTTATTTTTCAGCGGGAACAAGAGGTCAGTAATTTACAATCCACAAACCAAATGAAATCATTCA
GCCCTCTCAACACTTACAAGGAAGGAAGCACAATTGTTTCGGTTATACCACGTTAACCATATAGAATCTT
CTTTTAGAAATTATCTCAGGGGTGAGCGAGAACATATGTGTTTCAGCTCACTGACATCTAACCACTGAGC
CCCATGAAGTCCCCAGTGCCCTTGTCTTTAGGGTAGGAAGCAAGTCCTTGCCCTACGCTGAGGTTGGTAG
GGTTCTGCATTTATTCGCTTTCATCCTGTAGTTACTTGAAGTGGCTGTGTGTGAATTCTCTTCCCAAGCC
CGTGGCGGTGCTGTAATGCTCATTCAGTGAACGGCTTCCACAGCACGACCTGCAGAGGAGATCCTGTGTG
TCTTGTGTGTGAATTCTCTCCCCGTCCTCAGTCGGACGCGCAGCACTGGTTCCTCCACGCCCCTTTGAGG
GCTGCCCTGTCAGTGCTGGGAAGAGAGGGATGCCTCAGAACCTGGGCCTTAGAGGAGCCCATGCATGAAT
CTCATGCAGGAGCACTGGTTTTAGGCCGTTCCCCTTCTTTGTGGGGGCATGCCGTGGGGGGCACTTCTTT
TTGTTATGCGTGAGAGGAGAATGGGAAGTAGGACAGGCCTCGCCCATCTTTTGCTTCTGGTGAACCTCAT
CAGACTTCTTAATGGGGCCAACAGAGGAAGCAAGGTAATGGTCTGTGGTGCAGGCATTCCCAGCAAGAAC
CGCAGCACAGCAGGCCTGGGTTTCTGTAAAGTGTCTGTCCTGCTTTTTCCTTGACAGGCTCACAAATAGG
ATTCCTGTTCATCCTGTCTGTTTCCTGGCAGATCAGTGGGCTGTTACTTTTTCATCTCCAAATTTAGTCT
GAATTTCTGTGATAAAACTTTGGTATCGAGGCTAGCAGCCCCTTGTTCCCTTCCGTGTAGATCTTCTGCC
CTGGCGCCAGTGAGGGGTGCTTAGGGGCTTCTGTAGGAGGGTGAGCCCTGAGCCCCCCGTGAGAGTGGAG
GACTGCTTAGTAAATGGGAAGAGATTTATGAGGTACCAGCGTCTCATTAGTAAAATATAGCTGTTGCAGC
TTTTATTTTGATTATGTCCatataaattaaaatttttttaaatcttattttCTCATTTGGGATGGTGAGA
ATTCTTTGTGAATATTATATATATTATCATTAATCTTTCTAACTCGTCACAGAAAATTTGATAAGTTTAT
AATTTTGCATTCTTACCCCAGAGGTAGATTATCACACTGTGCTGCTTAAAAAGAACTCTATACTTTACTT
TTTTCAACAGAAGTGAAAATGGGCGGTGGTGTTTGAATATTACTTTTAGCAGAAGGAATATTTAACAGAT
TGCTGAATCATAGCTGTCTTTAATTTAACAGGTCACTTTTAGCTCCTTAAAGTTTGCCATTTTAATGATA
TCCTTATAGAATATGAAATTTTTCTTGTCTTTTGGGGGGTCGTTGTTTAAACCTAAAACATGCTAGCTTC
AAATGTGAAATAGATTGTGGTAAAATTCAAACGTCTTGCTATAAATAAATACATTGGGCATTAGAGTTTT
GAGAACCTGTCACATTGTGTTTAGTTCAGATTATAAGTCATTGTTATGTGAATTGACAGATTAGCAGCAA
GTCCCTAAAGATGTTTAAATTTGATAAACCTTACCAATTACAACTTAATAAACCCTGGGCAACATTTTCC
CCCCATACCTTTCTTCATATTTTCGTTAGCATAAAAAGAGCTTTCAAATTCCATCTGCTTTTAAAATATT
CTAGTGGTTGCTATGTATACTCCTCACTGTAGACTTGAGTTTTCCAGTGTGGATAAGAGAGTAGAAACTT
ACTGTATTTTCATCCATAACCAAAGATACAATTGACGATATTGCAGCAGCACTAGGATGAAACTGCTGCC
AGTTGAACTGCCACAGCTCTCAGTTAGAAGCTGCATCAAGGTTTCAGAGGTGTCTGCACGTGCAAGTTAG
AATTGCTGAAGCAGAGAGGATTGCTGAAGGGTAAGGCAGTGCCCTGCTAGACTGGGGAAGGTGCCGGATG
TTAGGTTAAGACGTCTGCTTGATGGGGAGCCATTGGAAAGTCCTGGCTGTGCAGAAGGCAGGAGGTAGGA
AGCATAGTTAGCAATGTGATCTTCAGGGCTTTTCCTGTTGGG
>CUFF.105695.1 gene=CUFF.105695
GTTGGTGCCCCAGTAGCGAGGATGAGTTTGTAGTGATGCAGCCTTTCTTTGGAGCGGCCAGAGATGAGAT
TTTCTGGGGCAGCTGACTGAGAGTCCACTTGTGGCCATAGAATGAGCTGACACCAGCCCCTTGGAGACCA
CACCCAGTTCTTTGTCTGTATTCAGTCAGCTCTCAGTGCACCTGAGCTCCAGAGGAAGCCACTAGAGTCC
ATCATGGGGTATTTTTCCCGACTCGGTAGTCTGTGTCATAAATCCAGATCAAGTATTAGCCGTAGGACAC
CTAAGGACTTTCCCAGCACTTGGCTTTGTTCTTGTACCCTGGGCCACCCCTAGTGAGCTGATACCCAAGG
TCTTTGTGTTGATAGTGTCAGACATCTCAGGTGCCTGACCGAC
>CUFF.105707.1 gene=CUFF.105707
catttattcacacacatttatttatTTGTGTCTGCTGGTGGAAGTTTTTCCACTTTTTCTTTTACGTAAA
TGTGTAATATTCTAGAGTGCTCTATCATTGTATTCATCATAATAAGTGGAGATTATCTGATTTATCTGAC
ATCCTCATAAGACTTTTCTTGGAAAAGCAGATAATACTCCTTAATCAGAATATATCTTGCAGAATTTTTG
AGTGTGATTTTCAAAAAGCCTCCTGTCACTGGACTGGTGTTCAGTCCTTGTAATCTGCATGCCGCTCTGA
CAAGTGCTACAGAGCACAAGGTACATGGCCATACCCTCCCTCAGCTCCCCTCTTCTAAGTTCAGA
>CUFF.105713.1 gene=CUFF.105713
TACAGTCAGAGAGCCTTTTGGCTAAAAGCTTTCTCATTTTTCAGCATGGGGTGGGAGAAATAGCATGGAA
TTTTCTGTATGAATCAGATTTTCCTTGAAGAGAGTGGTTCAGTCTCCAGTGGGCTTTGATGACAGAGGTT
ACGTGTGGTTTCCTAAGTTCTGAAGTCTACTGAAATTGGTTAGACAAGGCTTCTAGGCAGGAATGATGGA
ACGCTAACTTTCCTGATCAAACAGCAGTCAAGGGCTCTCCGTCTCCTCCTGCTGCCTTCATCTCCTCGTG
CACATGCTTGCAAGAAGTAAA
>CUFF.105715.1 gene=CUFF.105715
AGAGGAAGCTTTACTGTGAATAGGGAGTGACCAGGGTGATAAATGAACTCTGCTCTCCTCCTCAGTCTTT
TACTTCTTGGTGCACCCATTCTCCAGATGTAGAAGGTACCATGAGCAAAAGCACTGCTCTGCAACAGACG
TGGTCCTAAGACTTAAGCAATTACCTTGTTAATTGCCATTGTGCTGAGGGCTCCGGAAGGAGTCAGTAGG
CTTCCCTGGACAGTGGACCCTTGCGCTCTAATGGGAAGGACAGACGGGCTTGGGCAGAGTTGAGAGGGAT
AGGCGGAGCTGTCCAGGCAGAAGGTAGAGCACAGAGCAGGACTTGAGACTGGAAGAATTACGACCAGGGC
AAGGAACTGGAAG
>CUFF.105717.1 gene=CUFF.105717
GGATGGAAGTTCCCTTGTGGCTGCTTAGGAACACCTGCTGTCTAGGCTGCTGCTTCATTGTGTTTGAAAG
TACCTTAAACACTTCCTAATTTTTTCTTCTGCTTCGGGTATCTAGAATGACAAAATAGATGTCCATAAAA
GCATATCCATTGCAGAAGCTCTGGTTTCATAACTAGATGTAAAACAAGGCAAAGCAGCAGCCCAGCTAAT
AATACTTACTATTGAAAGGGGACTTCAGTGGCTTATGTGCACCGGTGCCTTTGTCTACGTCTCTGACTTT
GTTAACCATCGGGGACTACTTTCAGCCTTGGTTCTGCTGTTTGCAGTGACCTCGGTACCTACATATTCTA
AAGAAACATCATAATTTCATTATTTTTTGGATACACCTTACATATA
>CUFF.105729.1 gene=CUFF.105729
AAGGTGTGGTAAATTTGTTTGTTTAGATTTGTGGCTTTTGAGGCATTTTGCTCTGGTCTTAGCTCTCCTG
TGAAGAGCTCCGCTGTACTCCTGCCTTTGGACCGGCTTTCTGCTTCTGCTGTGGTGGATGATCGGAAAGT
GAGTGAGATGAGGCAAGGCTCCCATCCCTACCTGACTAAGGACAGCGCCCAGTGAGCGTGAGTGGTGCAG
GGTACGCAGGACTCCCCTGACTTGAAGACTGAGGAGTGAGTGCAACGGAGAGAGAGGCTTTTGATTTCCT
TTTTGTTTTTAAAACTAATAGTTTGGGGAGACTTGAATCATAACTCCTGAAGAAAGTATTGCATGTGTAA
AATTTGATGGCTTTTTTCCTTTTGTAAAGCACAGGGGTTTGCTTATGGGTCTGGTCAGCCATAGTGTTAG
CAGGGATTTCCCATCTCCCTGCAAGTAGGAATA
>CUFF.105728.1 gene=CUFF.105728
AATACATCTAGAAGTTTGATATTTTGAGTTATCTTTTTGTAAGATTGCTTTGTAGTAATTGCCCACGTCT
TTTATGATTGCTGTATGTATTCGAAGCTTTCTGTCTTAATCCATTTATGCTATGGCCTTAGCAATCCATC
GGGGCTAACATTTTTATAACTCTTGATGATTTTGTCAAATAGTTGTGGTAGTGTTTATTTGAACTGTATT
ATTACCATAAAAGTTGATGATAAAGAAGGAAAATGTAATTGTTAGCAGCTACTGGTTGTTAAGCAATGAG
AATAAAGAAGCTGGCTGTGC
>CUFF.105731.1 gene=CUFF.105731
ACGTGCTTCCCTGCTCGGGCCTCCGGGGACCCTGGTCTTGTGGCCGCTCCCACTGGTGGGGGTGCGCCGG
GGGCGCGTGTTCTGCGCTCTATGTGTGGGCACGGGGGTCCCGTCCGTAGACAGGAGTCCGGCCCAGAGGG
GTTATGTAAGGAGCCCAAGGTCACAGAGCCTGCGGAGATCTCGGTCTTCTCGGTGGGCTCTGGGTTCTGC
CTGTCTGTAGTGGCTGTCTCCTGCATTTGGTGGAACTGCGGGAATAATTGTAGAAATGGGGGACTCCAGA
AACATAAAATTTGGATAACTGCAGAACAGCCGGGGTTGGGTGGGCAATCTCGCGggactaggttggcagg
cggtagtgctagacccaagctgtcagtaatcaccggcgcgctcttggccacgctgttttgcctcagtttc
ttcatcattaaggagggttggactgcttgattcttaggtcgctttctgaggttctgaaattctTGAGTTG
TCAATTCTTTCTCCTTCTCCAGTGATGTGTTTTAAAGTTTCTACTCCAGATTTTACTCTTGAACCTTACG
GTATTACTTGAAGTTGGGGGGCCTTTTCCTTAGTCATAGCCTTGAAGGAGCCAAGGCGCTAAGTTTTAGG
GTGGTGGACAGGAAGCTCGGGAGTGTCTCCTGTTGCGGTTTCCCACAAAGCTGCGTGTCATCCTAAAGTG
TAAACCGCTTCTGTTCTTTCTCATATTCACAACTGAATGCAAAGCCGGTGCCTGGAGACTCAGGGGTTAC
ATTGGAGCTTTAGAGTGACGTTTTATTGTTCGACCATCTTCCTGAGCACTGTGAACCTTTAACCTTCTGC
TAAAACCTGTTTGTCTTTACACGAAGTGCCCCTTCTTTGCCCCAAGTAACTAACAGCCTCCAGTCTGGTG
TCTTGCCCCTTTTCCTCCACTTTGGCCTCTCCCATGACCTTTTGCTTCCTCCTCCTACACCCTGCACCTC
TCCCTGGCACTGTGACATCTGGAGGCCCTTGGCCCCATGGGACAAACAGTCCCCACATTATTAAGCAAGT
AAAACTGTGCTCTAAGAAATTGTAAAGATCTGTATAGTTTGAGATTG
>CUFF.105765.1 gene=CUFF.105765
GGTTTTTGTGGCTTTATTGATTGATAACCTGAAATGTTACATCAGATTAAATGTTTATCTTAGACTAGAA
TATCTTATTTATCCTTTATTGTCACATTTTAAACTTGATGCTGTATTCCAAATGTTAATTCTGAAAGATG
GGCACAAGGAGTTTCTGAATTATTACGTCTTTTTCATGGTTTCTGGCCTTTACGTTTACATGTACATGCT
AGTACTGTGGCTTTTCCAGGTTGGGCTGAGAGAGTGGAGCATGTTTACCATTTGTGGTGCAGCAGTGTCA
CGTGCATTGTATGTGAGTGGATGTTAACATGACATTGTTGCTTCAATCACTCAAAGTTTTTCCCCTACTT
ATTGCTGTTGTTTAAATATGAGCCTTCATCGTTTTGCTCCAATTGCTCTGTTCGCTAATGCTAAATAATC
TGTTGGTTTTAGGATACATTTTAACTTTATTTTGTAATCTGATAGTGTGCTCAGTTTTTATGGCATAATA
TTTAGTTTGAGTGTGTTGGTAGACTGGTTTTAATCCAATAAGGTATTTCTTTAGTTCT
>CUFF.105774.1 gene=CUFF.105774
TTAACATGGAAGAACTCTAGCCCGTCCCTGTCAGCTCTGTGAGCCGGTAGGTTTTAGAAACACAGGCGTG
AGCGCCTTTGACCGCAGAGGCTGCTCCTCCTGCAATTTTGTTCACGTGGGTTTCATCTCTTGCCGAGTTC
CACGTTTGACATCATAGTTCTTAAGCAAGTCACTGAGGCATTTTTCCTACTAAACTCTCTCATTCCTGGA
GAGAAAAAAAAAGGTTTGACATAGTAGCTTTTGATAGCCCTGAAGCAACAATAGATCTGCATTTGttatt
ttatatatattttttatttttGTAAGCACAGTCTTCAAACCCCAAATACTCTTGAGCCTGTTCTTGTCTG
AATGTTTTATAGCCTGTACCTTAGCCATTGGTAACTCTTGGGAAGATACAATCAATAAATCTCATTTAAT
TCTAAAGCTGAGCAGCGTGGGCACTTCTTTTTAGGTTATAACAGGGTGTTATATGACTTTCTGTGTTCAT
CTGCTAAGAACATACACATTTGGAAATTTGTGATATTGTTAGCATTTTCCTTTGAGAAGATAACTGGGAA
CAGCTCTTTAGTTGCCAGTTTGGTCGGTTTCTTACCGAGTGCAGTTCTTCGCCTTCAGGTCGGTTATAGC
ATCAGTTATGTTCCAGGCGGGTTCATCCTGGCTGGC
>CUFF.105777.1 gene=CUFF.105777
caagacccactttgagtctcagatgctacaaAATTGGTTAGCTCTCTCAGATTGTAAGCATATTTTCGGA
GGATGCTGTTTCTTATACGTCTTTGATGATTAATTTCCTTCGTTGGTTTGCTTAAAGTAAACGCTCATAG
AATTTTAAATGGGCCTGATTTTTCTTATAGAATTTGAAGTCTGGAGCTTAGGGCGCCTCCACCTAACAGC
ACCTGTGTGCTCCACAGCTCTACTGGTTAGCCCACAACAACAGAGGGAAGCTGCAGCTTTAAATCCTCAA
ACCCGCACCCCAGGCCCACCCTGCATAGCGGGTGTTGGAGGAGGGTGGCCGTGGGTGGGTACAGGAGAGG
GCCTGAGCAGCACGAACTTCCATAAAGTCGGGCTGGTGGAGCTACTCCGGTGCTCAGCGCTTCCTCCTGC
CTCACCCGTTAG
>CUFF.105786.1 gene=CUFF.105786
ACTTTCTTCCCTGTTTTCAGATTTTTTTCACCCTGTCTCCTCGGCTTTAGATTCCCTTGTGTATTCCATA
ATTAAATCTGTTTTCCATATTTAAAGGCCTCTCTTGTCTGTGAATTGTTTACAGATTCTTCC
>CUFF.105787.1 gene=CUFF.105787
tatccagtcacttccaGATTAGTATTACCATTTGTATGACCATAAAATCTTGTCATTCTCATTGTCGCTG
CTGTATTGCACTATTCTCACCTGAGCTGGTCGCATCCTCTGTTATCGTGGGCCTCTCCTGCTGCTCCGGG
TCCTCTGCAGAACCTCCGTGGCCCCCAGGGGATTCCTGGCTAAAGT
>CUFF.105742.1 gene=CUFF.105742
GAGCAATTCCTTATTGAATTGGTTATTATTATTTTTTTAGTACTGTGAGTTGATGGGCTTAAATTGCAAC
TTGAAGGAACATTCGTTGCCTTAAAAAGCCATATTGTGTTTTACAGTGGCTTAGGGAGAGAATGAAATAA
AGGAAAATGTCAATGCATTTGCTTGTTTAATACCACTCAAAGCTGTGAACTATCATCCTGCTATCCCTCA
AATATGCATGTTACTCATGAAGCGGAGCAAAAGTGGTGTTTAATAATTGAGCTGAGCCATTTTATATCAA
TTTTCTCTCTTTAGGCTCAAAGTACTGACAAATAAAGCTTCTGTGATGCTCTTTATGAAAGGAAACAAAC
AGGAAGCTAAATGTGGATTCAGCAAACAAATTCTGGAAATACTAAATAGTACTGGGTAAGTCAGTCTTGT
TTTCAAATGATATATTTAAGAAAATCCAGCTTTCCAGTTATGCCACTGATGCTATTCAGTTGTTATGTCT
ATATTCATATATTTTTATCTGTCAGTTTGTTTTTACCATAATTTATTGAAAATGCTTTAACTTAGACCAC
GGTAGAATTTTCTGGCCAGTGTCAACCTATTGGTAACATAAAGGAGGTTCTCAGGGAACCACTGAAATAA
CTGTTTGTCTGCTTTCTTAGAGGAAAGTTAATAGCTAAGTCCTTA
>CUFF.105748.1 gene=CUFF.105748
TATCAGGAAGTTATCCAGGCCTTAATTGGTGCTTATGGAGATCAAACAAAGTAATCTACATTTTGCTTGA
CTTTATCATCAACATCTCAGTGGGGTGCATTTCTTTCTGCTGCCAAACTTTGTCAGCCAACATGGTCAAC
ACTGTTAACACTTTACTGGTTCTGTTAGTTGCTGGCCCTCACCATTTGAGTTTGTCAACTCTTGTAGCA
>CUFF.105736.1 gene=CUFF.105736
TTAGCTAATTGTACTATATTGAAAGTGTATGTGACATAGCTTTGTGCATGATTTGTGAGTTTCATTTGTG
ATAACTTTATTCTGTGATGAGATTTTGAGCCATGAATGGATCCAGGGTACCCATGGAAGGAGGAGGCCAT
GGTGATGCGACCACTGTGAGATTTGGAGGTTCTTCAGCAGTACATTGTTCTGACACGGACAGTTCTGAGA
TTTGTGACTACACTTTAAGCTCTAGACAGATGGTTAGAATTCCTGACAGCAAGTTAGACCATGATGTTTG
AAAGATTGTATATAATATCAAACATAAGGTTAATGTGAGCATTTGATTTAGCAGCTGGTGTTAGTTGGTG
TTCCAAGATTTAGCATGTCCCCCTGCAGGTATGACCTTGTGAGCACTTAATAGTGTAGAGCTTTGCAC
>CUFF.105738.1 gene=CUFF.105738
CTGCATTTCAGAGCCAGGATCCAATTGTCTTGGTGGTCAGGTTTTAGTAACAGCTCCTGCTCATGGCCTA
ATCCTGGCTTACTTGTGTTTTCTTATATGGAGTCCTGATGCCTGCTGCTGTCACTGTCCTGTTAGAACAC
TGAAAAGGAAATGCTGCGTATGTAGTGCATGTGGAGATTTCTCAAACACTTGGAGATTTCTCATGTCCTG
TCTAAACCTTGATAACTTAAAATTCAAGGAGATTTTGGAGCTGTAAAATCTGTCTCTCTTTGTTTTATGA
AGGATCTCAATCAGCTTTTAGCGATTTTATCTTA
>CUFF.105743.1 gene=CUFF.105743
CAACAGAATAACTATCAGCAATCAGCCGTTAGCTGTTTACTAATGAACTCCCAGATGAATGAAAAAATTT
CAGAATCAGTGTTTTACTTCAGGCTGTACATGAACTTAACACTTCAGTTGTAGGAAAAGCAACTTAT
>CUFF.105739.1 gene=CUFF.105739
TTTCTTCTTGTAGTTTCATTGTTTGCTTGTCTGGGGGTCCTAGAAAAGTGACATGGACTGTGGACATCCA
GAACCAGGAGCTTCTTGAGAAAAATCCAGATATATTGCTGTAGACCCAAAGTGTTCCCTGAGTTGCGTCA
GAAGTTGGATGTTTAGGGCATGTGCCCGTATGTAATGAAACATCTGGCTGGGTCTGGTTTGATTAATGAC
TCTTTTAGGAAGCAAATCTGTGCTTCAGGGCACCCCTGGGTGTTACCATAGTTCCCCAAATACCTCATTT
ATACTTAATAATAGATTCATTCCTGAGAGGTGGGAAAATCCTTTCTATCTTAGGTCAGACTGTGATCTGG
TTTGAGTTTGAGAT
>CUFF.105801.1 gene=CUFF.105801
TCTGTAGTTTACACTGTTTACTACTAAATATCTGTACAATTAGTACGTGTAAGCAGACATCGTAGGGCAA
TTTTCAGAAGGTACCAACTAGCTGTATAATAACTAGGTACCAACTAACTAGCCGAATTCCTATTTTTCAG
CCTCAGAATGTTACCTATGGTTATGCATCACAAAATAATGTTTTGGTCAACGATAGGCCACGTAGACGAT
GGTGATCCCATAAGAGTAGTACCAT
>CUFF.105804.1 gene=CUFF.105804
TATAGAGGTTAGTCCATTCTGTGACTTAGATTTATAGAACCATTATGTAGGTGATCTTAAACATGATGTT
TTAGTAGTTTGATTGTAAAGTCTTGTGACTATAAACAGTTTCTTATTTCGTTGATGATGGCAAAATATAC
TGAGAAAAATTAGCATACATTTTTGGTCTGAGTAGTTTGTGTTAATTGGAATAGATTGCTGAAAGGCAAG
GCTTTCGTAGTTATTGCATCTGAATCCCCTCATTTCCTGCACTGATGAAGTGAGAAAGTGCACCCATGCT
CTTTCCTGTGTCACGTTTGTAACATGTGATGTTCTGCTCATGTGCATCGTCTCCCATATCTAGTCAGATC
CTGAGGCTCTGATATTCTCACACCTCCAAGGGCT
>CUFF.105805.1 gene=CUFF.105805
AGTGAGATTTTAAGTTGTTCAAGTGCTTAAGTGTCTCGTCAAGCCAAGGGATCAGAAGCACTTATCTCTT
GGGGATACCTGAACCCGACTGCACCTGCCATTCATGGGGCGGGTAGCAATGCT
>CUFF.105842.1 gene=CUFF.105842
AGAGCGCACTTCCTGTCAGGTTTGGTTGGTTTCGTGACCTCACCTTTCTTCC
>CUFF.105850.1 gene=CUFF.105850
ATTCTGATGGCTCTCCTCTGCCTTTTCCTGTGGCTGTGGGATTTTTCAAAACCCTTTTCCATGTCTGCCC
TTCAATAGAACACTCCAAGTATCCAGTTTTATTAATGTCCAGAAGCGTAAATCACAGCCCCCTATTTTGT
CATTCCAGTCATTTTAGTCACTAAAGGATTACTTCAAGCGACTGAACTCGGCTGTTATCTGTTTGAGTTT
TTGCAGCCAGGTCATCTCAGGGGACTGGGAACAAGCTTTCTGCCCCCTTCACTGTGCAGACCCGATGGCT
TCAGCTGGACCACTCTTTGTGATTGATGTTCATTCCCTGTCGCTGTATCTCCTCCTCCAACAAGGGATGC
AAACT
>CUFF.105854.1 gene=CUFF.105854
CTGGAAGCAGCCTTGGAAGGTGAGAGACACAAGTCTTTGAGCTGACTGTCCTGCTCACTACCTGCCGGGT
GCATCTCCTAGTCACTGCAACAGCCAGAAGTGCTTCCACATTTCCTAAACATCCTGCAGTGAGCACCCGT
GCCCTGATGGGGAATACAGGGTCAGTAACTCCTAAAAGACACAGGAGAGCCTCAGGAAGCATGGTTAATG
TACTTACTGAGGCCTGTAGAGAAGGTCAAGCAAGCAGAATGTTAAGTGATGTCTCTGACT
>CUFF.105858.1 gene=CUFF.105858
GCTGGCAGGCTAGGCATTAGAGTGTTCTCTCCCCCCAGCCCTGCTGGTGGAACCCCACAGGGACATGAAC
AGGTACCAGAGGACCCATGTTAGTCACAAAGCCTAGTGATTTGACCTCTTACAACAGGCGAGGCAGAGCA
CTTACCGTCGCGCTGTTTGGGAATAATTTTATAGGACATTTGGTTAAGGGAGCCCTTCGTGTTGCGTCAG
GCTGCCCAGGACCCACACGCTGGCTCTGAGTATCCCAGGGCCCCGCATGTGGCTGCCAGGCTGTCACCTC
CCTGCTGGCCTCGAGCTTCTGGAGCAGGGCTCGAACTCTCCCTGTGTGGTTCTGGTCAAAGCCGTGATAA
CAGCTTTT
>CUFF.105860.1 gene=CUFF.105860
AGTGGCAGCTGGCGGAGGGGCAGAGCACATGATCAGTATGTGTGATCCCTCAGGTTGGTGGCGCACTCAG
AGGGACCCGGCTTGGAGGGTGCGCTGTTCTCCCACACACCATGCTGCAGAACACGCATGCTGCTCACCTT
TGACCTCTTGAATTTCGTAGGCCAACTCAGGT
>CUFF.105862.1 gene=CUFF.105862
TCAGAACAAATATAAATTAACCTCTTAATGCATGCGAGAACCTTGAGTGTGACAGCAGGCCCTTGTTTTG
GATTTTTCCATTTAACAATTCACCGTGCATTTTAATTGATTGTACCCAAGTGACACTCCGAGGAAACGTC
TTGCGCGTGGATGTTACTGACCCTGCCAGGGCTTTAATTGAGCTGTAATCTTCCTGCAGTACGTACA
>CUFF.105863.1 gene=CUFF.105863
GATTCTAAGGTGAGATCCTAGAAGATTTTGGTGACTGACTGTTACTTGAAGAAGTTCGTTTTGTGGTGTG
GAGCATTTAAATGTCCCCATCCAGAAGACCCCCCAAGTCCTCAGAGGGCCTGGTACTTTTGCTAGGATTT
GGGCCCTGGTGTATTGAGGTTGGTGGGACTTT
>CUFF.105864.1 gene=CUFF.105864
TGTCTTTAAACTGTGGTTCTCCCATTAACCACGTTGCATCTTGCTTTCCTCGTGATGTTATTAATTCCTC
CTGTGCTGTAGAAGAGAGAGGTGGAAGCCAGGCTGTGTCAGGATGGGGATGATCCCAGCTGTGGGATAGC
TCCTTTGGAATTAGCTCTGTCAGTGTGGATGGTGATGGGATCTGTCCAGGCGAAAGTGGGTGAGACAGTG
AGTGAGAACGCCAGAAAGGAAGCCTCAACACAATTGGCTATTTTGATCTTGGCTCTGCCATACCCAGTAG
GGCCTATTCT
>CUFF.105865.1 gene=CUFF.105865
TTTTGCCATTTCTCTTTTTATTTCAAGTTTCTCTTATTTTCCATTTCGCTCTCGGATAGCCTTCTTAGGA
GCCCTTGTGCCTGATGCTGGTTGTGTATGTTCTGCTCATTCCATTCCCAGAATGTGGTACAACAGTCATC
ACGTTTCGCATTTGGGATTCAGCTCAGCGATGTCTGGTCTTCTCGGGCTTTTTGTGCTGCAGTGCGGTGA
CAGG
>CUFF.105866.1 gene=CUFF.105866
CATTGGCTCGCTGTCTTCCTGATGTCCTTGACCCATTGCCCGGTGGGGGAAGTGCCATTTTCATCTCAGC
TAGCTAATTTCCCGTTTTCCCTCTTTAGACGGAAGCGCTGGCATTCTCTCTCCTTGGCTCTGCTCTCTGA
GATTGGAAATTGTGTTGCAGCTCTGTTGTATTATTGTGATCTTCCCTGTGAAAATCTCCTGTGTCTTTTT
TGTTATTGCCACCCTGCAGCGCACCCAAGGAGAAGGCAC
>CUFF.105868.1 gene=CUFF.105868
CATGCAGCTCAGGGTTTATTTAGCCGGTCGCCCGGGTCAGCATGTTGTTGACTCATGTTGGTTGTTCCCT
GGGGATTCTCTAGAGCAAGCACAGAGCCGTGCCTGGGACTAGGGAAGCCTGCATGCCTAGCTGGACCTTC
CTTCTCAAAATGCGGCAGTCTCCAGGCAGTCCTCCGAGAGTTCTTCTGCTTGACCTTCCTCTTCAGAAGC
AATAATCAACTGTTAAAACGTTGGCTTCCAAGTAGCCTTTTATTG
>CUFF.105869.1 gene=CUFF.105869
TGTGCTGACTGCTTTGGGGGTTTTTACCCACTTCTTTTACCAAGTCTTCTCGTTCACTCAGTGTTTCTCC
AGGATCCCCAGTGTGTGTGTCTCTAAGCATTTCCATGACACTCCCGGACACCGTTTCTCTCGATCTGATC
TATACACATGCGTATACACAAATATTTTAAATAAAGGGTCATACATACTATATTGAGTCCCCTGCAGAAT
CACAGAGTGGTTCCATGGAAGATCATTGGTCCTTCTGGACTGGCATTTAATTTTCGGCATCTGTTTGCAG
AATGCAAATGC
>CUFF.105870.1 gene=CUFF.105870
ACAGCTGTGGGTGTGCATGAGCATGTGTGGATTGTCGAAATGGTCAAGACAAGGGATGATGTGGGACTGA
GCCCAGGGCACCATGGTAGAACTGAATGGGACTGAGCGAGCTGGGAAGTCGTTTGGCATTGGCAGCAGAA
CCGGTAGGACCTGGCATCTGACGGGATGGCGGAGGCATGGCAGAAGGAGGTGTGTTATGATGATGTGGGC
CCCAGCCTGGGTAACTGACCAGGTAGTTG
>CUFF.105872.1 gene=CUFF.105872
ACCCTCTGGACATGAGAGAATCTTACTGCAGGGCCTCCATGCTGTATCGTGGAAGGGGGATTGTCCACCG
CATTGGACACACTGTCAGTTTTCACCCTTCAAATGTGCCAGAGTCATCACTCCATTGGGAAAGGGAAGAT
ACTTTGAGGTCTTTGTGGAGGGAAGTCGGACTCGTGACGTCACGTTGGCTTTATCAGTTTGAATGAACAG
TCACTGATGGTTTCTGCCTGCCTTTGCTTTTTTCCTGTTAGTCTTTAAGTATTTTCAGTAACTAAGTGGA
CCATCAAGAGAACATGAGGACGTCCAGGGCCTGCTTGGGAATGTTGACCCCTGCGCTGGCCTGTGCCTGC
CACCTGCACTCCCACCTGGTAAGACCTCTGTGTGGGTCCATATGA
>CUFF.105873.1 gene=CUFF.105873
aTGATTAGGGGCTGTGCTCGCCCACCTCGAGGGGATCGCTCTCCTGATGTGGCTTTGTGCAAGTGCAGCC
ATTTGTGCCCTTCAAGGCTGTGTCCTTTGGCTATGCTGATGGACAGTGGCAGAGGGGATTTTGAGCAGAG
CATCCTAAAGGCTCTGAGCCCCTGTTGCCctgttgtcaaccacctccttttttttctttgagg
>CUFF.105875.1 gene=CUFF.105875
ACTGATCACAGGGTAACACGCAGCCGTCCGCTGCCACTCACAGAAGTTAGCATCTCTAAAATGATTGCGC
CATGACTCTTCCACTTGTCAGCCTCTGTGCTTGCTGCCCAAGAATCCCCCACCTCCTATTAACCACAGGG
GCATAACCTTTGGTTGGCAGCTCCAAGACGTTTCATTAATGTATTCATGTACAGAGTAATTGATCCTGAG
CAGT
>CUFF.105881.1 gene=CUFF.105881
AATATTGTTTAATTTCAGTACCACAAATCCTACACGAGTAAATGGATCTACTTTTGATAAACCTGTACAA
CTAAAACAT
>CUFF.105884.1 gene=CUFF.105884
AAGTTCAAGATTCTGATGCCCGTTCAAAACTCACTGAAGAGAGTGTTTCAGCAAGGGCTCTGGTACACGT
GAAGAATGTCGAAGCAGCTGATACTGTCTCCGATGATTCAGAAGATCATGTTGCCAGGAAAACACCTACT
GTTCTTCATTCTTCAGGACTTCCTGGAGACAACTGCAGAAATGCAATGGATCCCCCTCCTGGGGATTTGA
AAGAAGATTCCAGTGTGACGTTAGTGAGCCGTAATGGAGAAGTGAAGTCTGTTCCGTCTACACAGTGTCT
TAGGAAGAGTGAAAACAATGACTCTCCCTTTAGGAAGCTTTACGAGTCAATGAAGGAAGAGTTAGACGGG
AAATCAGAAAAAGAAAATGTTCTGTGGAGTCGTAGAAAATCAGGATCACAGAGTCATTGCCCAACAGAAA
ACAAAAGTGCTGGTGGTTTACAGGGCGGGACACGAGTGTTGGTCTCACTTAAATCCAGACCGAAATCGGG
TGGAAGTACTCAAATTAAGGCAGACCCTGCTTCAGCAGAACAAGGAAGTAGCCAGACTGAGGAGAAGACA
ACTGACGAGGAGCCTGTTCAGACTCCCCAGGAGACCACGAGTCCCAGCGGTCCCCACCTGGAGACGTCGG
GCACCAAGACCCCGGCACAGCCTTCACACCGGAGTTCCTCACGGAGGCGTCCGAGTGAAGACCGGAGTGT
TAGCCAAGGGAGCGAGTCTGTGAATCCGGGTCAGAGGGAAGGCTTCAGGGCAGATAATAAAACCTTTACT
CCTCGGAGGTCCTTAACTAGAAATCAGACACCCACTAACGTTGAAAATGCTGGTAATTTTGGAAATACTC
CAGAAAAGCTCTTTTCCAAAAAGAGGAAGAGTCTGCCAACAAATGTTGACGTTCTTACTACAGAAACAGA
AATTCAAAATCAAACTATTTTAGCTCCATTGCTCGTTCAAGTTGAAGGGAAGATTCAAAACGATGCCCTC
CACAAGCCTGAGAAACTGGACACCGCAGCTGGACAGACGCGCTCCGGGTCACCTGACCTTAGTTCAGTCG
ATGTCGGCAAGTTCGGTGACTCCATTA
>CUFF.105954.1 gene=CUFF.105954
ACAATCACAAAGGACTGACATCCCTCCAGAAATCCAAACCAATGCATGAGGAGAATTACTGGTTTAACAA
ACAGTAATGGACTTTGGAAATAGAGGATACGGACCCACC
>CUFF.105956.1 gene=CUFF.105956
GAGCTTGCAGTGACAGATTCAAGCTTGCAAGGCGAGACGGTGTTTGTGCTGACTAAAGGAACATGCTCTT
>CUFF.105961.1 gene=CUFF.105961
GAGGCCTCCTAACAAAACACAACTTCCCTGGGCCACTTTAATTAACCTCTCTTTTGAAGTAAAC
>CUFF.105964.1 gene=CUFF.105964
TGGCCACACTCCTTTTACTCCTTAAATGCAGCATTTTTAATGCTTATATT
>CUFF.105967.1 gene=CUFF.105967
CGAGGACTCCCAGCTTGCCACACGAGCGTGATCGTATACAGACTCGCCTCC
>CUFF.105908.2 gene=CUFF.105908
agtgaaagcatgtgctgttggtaattaggtaggaccacaggcataaagtgggaccatcaaggcaaactgg
gatgtggccaccctGCTTACCACTGGGGTCCATGAGCCCTGGGGCTGGCTTTAAGGATGTGTCTGGCTGC
CCGGAACCTGCCCCACCTGATCCTGGGACGAGTGCCCGGGGGCCCTGCTCTGCTGACCCTCCTGGCAGCT
GTGGTGCTGTGTCTGGCTCAGGGCATCCTGCCCTCACAGGCCCCTCCCTGCCAGAGTACTCACAGCTGCC
CATGACCTAGATGGTGGAGGGGGACCCCAAGCAAGCATCCTCAGAATGTGATGTTGGGGGGAGGAGGCGG
TGGGGCCGTGCCGTCCCACTCACGTCTCCCCGCATGCCCTCAGCAGCTCCCAGACGGCTGCAAAGCCCCT
AGGCTCGTCTCCCAACTGCACTTCACCAGCTGGCCCGACTTCGGAGTGCCTTTCACCCCCATTGGGATGC
TGAAGTTCCTGAAAAAGGTGAAGACACTCAACCCAGCACATGCTGGGCCCGTGGTGGTGCACTGCAGGTA
TGTCCGGGCTGGGGCCACAGGGCAGGGCCCTCCAGGGAGGACTTGGCCCCTGGTGGGAAAATGACCAGTA
GACCAATATGTCGGGGTTGGCAGAGGGGCAGACAGGGTGAGGTGACGGCACCCCGCCCACTGTGAACACA
AGCCCACAGTTACTAGGTGGCAGCTCAGAGAACCCACAGGGTGAGAGCTGGAGGGACATCCAGCCCATTC
TGTGGGAGCAGAGCTCTTTCTTCAGTGGCAGCTGAGGGAGACCCTAATAGCCAAAGCAGACGAGAGAGAA
GACCGGGTGGATGGTGGAGGTGGGGCTCTAGACGGGTCCACATGTCCTCCCCTCCACTGCCCCTGGGGAC
CCTCCCAAGTCACCTCCGGGAAAAGATGGACACCATGCTTCTACAGGGAGCCCCTAAGTCTTTATTCAAG
AGGGGCTGGGGGCCGCACCCCTGGCACAGCAAATAGCAGCCCCACACAGAGCCATCGGGGCAGGGAGCCC
TGGAGGCCTGGGTCCACGGCCCAGGCTGCCCCTGGCCACTGCAGTGTCACCTCTCAGCTGCGGTTTCCTG
GTCTGTAATGGGACGGACAGCCTCGGAGGGCCTGGGGCTCGCATCTAGGGGGCCTTCCCATGATAGAAAG
GACTGCGCCCACGTAAGCCCCCACCACTGTGATTATTCCTTAGGTTGTGGAAAAGCAGGTTCTGAAAACG
ATCACTTTTACCAGAACACGTCTCCCCCTACCTGTGCACGCCCTGGTGTCAACCGGAGGGTTGTTTTCAC
GTTGAGATTTATTTGCTCCGGGCTCTCTGAGCCGTAGAGACAGGGCACATTAACCCCCTCTGTGGCTCAT
GTCTAAATGCCCAGTTTGGCTTCTGCAGAAAATCGTGTACCTGAAAAGGCCTTGGACTTCAGCTTGGTTG
ACTGGCTTGTGCACGTTTTGTTTTTTAAGACAAAGACACAGAGACCAGGAGGGTCCCCTTGCTGAACTCC
CTGTCCTCCTGCAGATGCATGGTTAGAACCCAAAAACGCTGGCTGGGACCTTTCTCCACCCCTAGCCCAG
ACCCTTTTCCTCAGTGGCTTCTGCTGTGTCTCTAGTTGCAGAGGCAGGGAGGTTTGGGGGTGAAAGCGGG
GGAGGCCCCTGGCATCCTGGCCAGGGATGGGATCCTGGATCTGCCCCTTGGGAGCTGGGAGATGCTGGAG
TAACTACGCATGAAGTGAGTGAGGTCTGTAAGATGACTCTTCCGGGGCCTGCACACTCCTCCCAGCAGCT
GCATTGGAACCGGCTGGGGTTGGGGCTTCACCCCGCCCACAGGTCTTGCTGGCAGCTCATGTTCTTGCTC
AGACTTTATGAAAGCCAGCGTGTCCGAGTTGCTTCTGCTGAACACCTGTGTGGCAGATTCAAAGCACTTG
TGTCACTGTGCGCAGGTGTCTTTTGTCCCTGGCGGTGCCAAGATGCTCAGAACAAACCCATCTGTACAGC
TGGAAACTCAGTATCTAATCAAAGTGCCACCCCAGTGAGCAGGGCCTCCCTCAAGAGGCGGGAGGCGGAC
ACAACCCTGCACAGAAGTGCCTGGCAGGCCTGAGTCCATGCACAGGGATTTCCGTCAGACCCCTCAAAGA
TCGGGTCCTGCGGCAGCTGAGATGGTGGAGACGTCCCTGGGTAGCATGTTATCAGGGTGCAGAGTCGGAA
CTGCCCTCAGCGGGAGGAGTTACTGGCAGGGGAGCTGCGTGTTCAGTTCCTGTCGGCTTTGCAAGTCCCT
CACAGCCCCGCCTGTCCCTGCCTCAGGCCCCTGCCATGGGCAGCTGGCTCAGCTCTGGATGGCAGAGACA
AAGGGGCGGCCACTGTGTGGGTCAGGGGGCTGCAGGGAGCGGGTTCAGCTCTGTTCTGATCCCTCCAGAT
CTGTGGTGCATGTGAAATCTTAGTGAATGGCCACTGTCTCTCCTCCTGCCTACCCCCTCCTTACCAGAGG
TGCCCGCGGCAGGTGCGCTGGCCATTCATCCTTTTTCATCCTTGGCTCCCTCCGTGGCCATGAAGCTCAG
CCTTTCCCACTGAACACAAAAGCTGCCTCTCGGTGGTAATGTTTTTCTTCAGAGCTGCTCCTGCAGCTCC
TGGGTTCTCCTTCCTTCTTTTATCTTCTGTCTGCCACCAGGTTTTTATGTATGGGAAATGGAAGGAGTGG
TACCCTCCCTCGCAGGCTTCCCAAAGCCCTTCTCTCCTGGGTGTGCATTCCCCACCCAGCTGAGCCCCCT
TGAGACGCCCGGGCCCCCTGTGGGCAGGTGCATGGTTCTGGGCACTGCCTGATGGCGGGTCACGTGGTGA
CAGGAATTCCCACCAGGAGTCCAGGCCAGCCAAAGCCACCCAGGATTAGGGAGAAGGTTCATGTGGGCTG
AGCCCCTGAAGACTGGGGGTGGGGCTGACTTGACCCCCTCACCCCTCCACGTTCATCCTCACAGGATCTC
CACAGCTCAAGGACAAGTACGGCCTAGGAGCCTTGGCTTTGTGATTTCCATCCCTGCTGCCACACTCGCC
CTCCACTTCTGATTCCCAATCACTTAAAAAGAGCCTGCAGTGTACACCATGACGTCCCTGTAAAAACAGC
AGGGTGGGGTTTCTCTCTGCAGCTCTGAGCCCCCGTACCAGCACCCAGCAGCCAGCAGGAAAGGCCACCT
GGCCTTGGACTTCTCATGGCGGAACCAACAGGCTCCCTTCCCCACCCCCCGACCCCCCACCAAGGGCCGC
CTCTCAGGCCCTCTCCCACATGCCCTTGGGCCAGGAGGATAAAGGGGTCCCTGAGCAGCTCCTGGGCTCC
CACAGCCTTCCAGCTGGTTGTGTTCTAGCTGCCTTCACAGGCCTGTGGGGTGGGCGTCCTCCCTGGCTCT
GCCCTGAGGATTTTCTCCAAGTCATAGCGTGAAGAACCAAGACTCCTCAAAGGGCCTCCCATGTGTCACC
AGCTCTCCCCAGGGGAGGGATGACAGGGGAGTCCACCCCAGGGGAACGGTCTTCACTGTCTGTCCTCACA
CCGCTTGGAGCCTCGCTGGGAAGAACGGTACCACCCTCCCCCCCCAAAAGGGGAAACTGGGGGGACTTCA
TTCATTAAGTTGTGAGCCTTTTTGTTAAAAAGATCACTTCCTTTTTTTAAAAGAGGCCCATGctggtggc
atggtggttaagttcgtgcactctgcttcggtggcctggggttcactggtttggatcccaggcgtggacc
tacccactgctcatcaagccatgctgtggcaggtgtccc
>CUFF.105908.1 gene=CUFF.105908
ACCGACAGCCCACTGGGACTGGCCTCTCAGGGGTCTTGTTTACAAACATGAGACCAGAGCAGAAGCCACA
GCCTCGGGCCCAGAACGCCCCCATCTTCCTCTTCAGTTAGTCTGTTGCCACGTTACGTGACATTTTCTCT
CTGATCAGTCTCTGAAGCCTCCTACTGGATTTTTCCATTTCTGTGACTCAGAGCTGGCCTGCTTCTGTAT
CTGGATTTTCACCATTTCAGATGAAATCATTTCTCAATAGAGTTCCCTTTTTCTTGATTGCTTCTACTTC
TGTTGTGGTCTCCTTGGCTTCAACATCCTGCCCAAGGTTGTGAAAGGCAGCTGCTCCGGCATCTCATGAT
CTGACATGGAGGGAGGGGACGGTGTCTGCTGTGCAGACGAGAAGCCCAGGGCTGTGAACACAGCCAACAA
CACCAAGCCCTGTGGGGCCTCAGAAACAGCTCTCGGGTCCCAAGTGAGAGTCTTTTAAGGCAGGAGTCTT
GGGAGGGTCTTGAAGGTCCCCAGGAGGCCAAGACTGGCCCAAACCAGGATCTTTAGGAGTTTGCTTCTCC
TCTGGGTGCTTCAGAGACACCCAGAGCCAGGATGTAGGAGGGGAAGTTGTCCTGTGAAAGTTGTCCTGTG
GGTGTCATAACACGAGTGCTGGGCTCTGATAAACACCCAGCTGCCTTTTGTTTTATGAGGTTGTTGATCC
TGTGACTAACCCCGTGGCTCTGCCACTCGTGGCAGCTTCCAGGATGAACTGTGGGATGTCTGGAAGGCTG
TGGGCTCGCAGGGCCTCTTCTGAGGCACGTTGAGCAGGCCTCCTCCCCGGTCAATGGTCCTCGTGCATTC
ACGTACTCCGTGCTCAGGGAGGACCTACTATGGGTTAGGCGCAGTGGTGCCCCCGTCCTCACCCTCAGGG
AGCTTGTGTAGGGGCCATTTGTAGTTTGAAGGGAGGGAAGGGAAAGAAATCAGCCTCTTGGTAACACTGC
GCCCATCCTCTGCATCAGCTTCATCCTTGTTGGAGAAAAGGAAGAGCATTAAGTTGACCCAAGTTCATTA
CTCTTCATCAGTGGACTAGAGTGATACAAAATAAGTTTGTCCTTAGTGAGCTGGGCAGAAAAACCCAGGC
AGCTGAATCCAATGGGAAGTGTTTGGGGAACACACAGTCCTCAGGGCCTTGGTGTGAGCCCTGCCCCAGC
CCGAGGGCCACTGTAGTCAGGTTCCCGGCTCTGGAAGGAACGGGCTCAGCAAGATGGTTCAATAAATACG
TGGGGTTCGTAAATGGATGAATAAATGAGCCATCACTGCTGTTGAAATCAGAGAGGGTTCTGGTTACAGT
CTCAGGGCTGCCcttaaccagccgtgtggcctcagtttccccatgtgtaagatggaaaacatactgtccc
acttccgagaactgttTAACTCAAACCTGGTGAGTGTGAAGCCTTGTCAGTGGCGGGGACGGGGTGATGA
GGCGATGAAAGGCACCCACAGAGCTATTGAATCTGTTAAATTATTCCCTGTAGGAGAAGTGCTATCAGTA
CTGGCCGGACCAGGGCTGCTGGACCTACGGCAACATCCGGGTGTGTGTGGAGGACTGCGTGATTCTGGTG
GACTACACCATCCGCAAGTTCTGCATCCAATCACAGCTCCCAGACGGCTGCAAAGCCCCTAGGCTCGTCT
CCCAACTGCACTTCACCAGCTGGCCCGACTTCGGAGTGCCTTTCACCCCCATTGGGATGCTGAAGTTCCT
GAAAAAGGTGAAGACACTCAACCCAGCACATGCTGGGCCCGTGGTGGTGCACTGCAGGTATGTCCGGGCT
GGGGCCACAGGGCAGGGCCCTCCAGGGAGGACTTGGCCCCTGGTGGGAAAATGACCAGTAGACCAATATG
TCGGGGTTGGCAGAGGGGCAGACAGGGTGAGGTGACGGCACCCCGCCCACTGTGAACACAAGCCCACAGT
TACTAGGTGGCAGCTCAGAGAACCCACAGGGTGAGAGCTGGAGGGACATCCAGCCCATTCTGTGGGAGCA
GAGCTCTTTCTTCAGTGGCAGCTGAGGGAGACCCTAATAGCCAAAGCAGACGAGAGAGAAGACCGGGTGG
ATGGTGGAGGTGGGGCTCTAGACGGGTCCACATGTCCTCCCCTCCACTGCCCCTGGGGACCCTCCCAAGT
CACCTCCGGGAAAAGATGGACACCATGCTTCTACAGGGAGCCCCTAAGTCTTTATTCAAGAGGGGCTGGG
GGCCGCACCCCTGGCACAGCAAATAGCAGCCCCACACAGAGCCATCGGGGCAGGGAGCCCTGGAGGCCTG
GGTCCACGGCCCAGGCTGCCCCTGGCCACTGCAGTGTCACCTCTCAGCTGCGGTTTCCTGGTCTGTAATG
GGACGGACAGCCTCGGAGGGCCTGGGGCTCGCATCTAGGGGGCCTTCCCATGATAGAAAGGACTGCGCCC
ACGTAAGCCCCCACCACTGTGATTATTCCTTAGGTTGTGGAAAAGCAGGTTCTGAAAACGATCACTTTTA
CCAGAACACGTCTCCCCCTACCTGTGCACGCCCTGGTGTCAACCGGAGGGTTGTTTTCACGTTGAGATTT
ATTTGCTCCGGGCTCTCTGAGCCGTAGAGACAGGGCACATTAACCCCCTCTGTGGCTCATGTCTAAATGC
CCAGTTTGGCTTCTGCAGAAAATCGTGTACCTGAAAAGGCCTTGGACTTCAGCTTGGTTGACTGGCTTGT
GCACGTTTTGTTTTTTAAGACAAAGACACAGAGACCAGGAGGGTCCCCTTGCTGAACTCCCTGTCCTCCT
GCAGATGCATGGTTAGAACCCAAAAACGCTGGCTGGGACCTTTCTCCACCCCTAGCCCAGACCCTTTTCC
TCAGTGGCTTCTGCTGTGTCTCTAGTTGCAGAGGCAGGGAGGTTTGGGGGTGAAAGCGGGGGAGGCCCCT
GGCATCCTGGCCAGGGATGGGATCCTGGATCTGCCCCTTGGGAGCTGGGAGATGCTGGAGTAACTACGCA
TGAAGTGAGTGAGGTCTGTAAGATGACTCTTCCGGGGCCTGCACACTCCTCCCAGCAGCTGCATTGGAAC
CGGCTGGGGTTGGGGCTTCACCCCGCCCACAGGTCTTGCTGGCAGCTCATGTTCTTGCTCAGACTTTATG
AAAGCCAGCGTGTCCGAGTTGCTTCTGCTGAACACCTGTGTGGCAGATTCAAAGCACTTGTGTCACTGTG
CGCAGGTGTCTTTTGTCCCTGGCGGTGCCAAGATGCTCAGAACAAACCCATCTGTACAGCTGGAAACTCA
GTATCTAATCAAAGTGCCACCCCAGTGAGCAGGGCCTCCCTCAAGAGGCGGGAGGCGGACACAACCCTGC
ACAGAAGTGCCTGGCAGGCCTGAGTCCATGCACAGGGATTTCCGTCAGACCCCTCAAAGATCGGGTCCTG
CGGCAGCTGAGATGGTGGAGACGTCCCTGGGTAGCATGTTATCAGGGTGCAGAGTCGGAACTGCCCTCAG
CGGGAGGAGTTACTGGCAGGGGAGCTGCGTGTTCAGTTCCTGTCGGCTTTGCAAGTCCCTCACAGCCCCG
CCTGTCCCTGCCTCAGGCCCCTGCCATGGGCAGCTGGCTCAGCTCTGGATGGCAGAGACAAAGGGGCGGC
CACTGTGTGGGTCAGGGGGCTGCAGGGAGCGGGTTCAGCTCTGTTCTGATCCCTCCAGATCTGTGGTGCA
TGTGAAATCTTAGTGAATGGCCACTGTCTCTCCTCCTGCCTACCCCCTCCTTACCAGAGGTGCCCGCGGC
AGGTGCGCTGGCCATTCATCCTTTTTCATCCTTGGCTCCCTCCGTGGCCATGAAGCTCAGCCTTTCCCAC
TGAACACAAAAGCTGCCTCTCGGTGGTAATGTTTTTCTTCAGAGCTGCTCCTGCAGCTCCTGGGTTCTCC
TTCCTTCTTTTATCTTCTGTCTGCCACCAGGTTTTTATGTATGGGAAATGGAAGGAGTGGTACCCTCCCT
CGCAGGCTTCCCAAAGCCCTTCTCTCCTGGGTGTGCATTCCCCACCCAGCTGAGCCCCCTTGAGACGCCC
GGGCCCCCTGTGGGCAGGTGCATGGTTCTGGGCACTGCCTGATGGCGGGTCACGTGGTGACAGGAATTCC
CACCAGGAGTCCAGGCCAGCCAAAGCCACCCAGGATTAGGGAGAAGGTTCATGTGGGCTGAGCCCCTGAA
GACTGGGGGTGGGGCTGACTTGACCCCCTCACCCCTCCACGTTCATCCTCACAGGATCTCCACAGCTCAA
GGACAAGTACGGCCTAGGAGCCTTGGCTTTGTGATTTCCATCCCTGCTGCCACACTCGCCCTCCACTTCT
GATTCCCAATCACTTAAAAAGAGCCTGCAGTGTACACCATGACGTCCCTGTAAAAACAGCAGGGTGGGGT
TTCTCTCTGCAGCTCTGAGCCCCCGTACCAGCACCCAGCAGCCAGCAGGAAAGGCCACCTGGCCTTGGAC
TTCTCATGGCGGAACCAACAGGCTCCCTTCCCCACCCCCCGACCCCCCACCAAGGGCCGCCTCTCAGGCC
CTCTCCCACATGCCCTTGGGCCAGGAGGATAAAGGGGTCCCTGAGCAGCTCCTGGGCTCCCACAGCCTTC
CAGCTGGTTGTGTTCTAGCTGCCTTCACAGGCCTGTGGGGTGGGCGTCCTCCCTGGCTCTGCCCTGAGGA
TTTTCTCCAAGTCATAGCGTGAAGAACCAAGACTCCTCAAAGGGCCTCCCATGTGTCACCAGCTCTCCCC
AGGGGAGGGATGACAGGGGAGTCCACCCCAGGGGAACGGTCTTCACTGTCTGTCCTCACACCGCTTGGAG
CCTCGCTGGGAAGAACGGTACCACCCTCCCCCCCCAAAAGGGGAAACTGGGGGGACTTCATTCATTAAGT
TGTGAGCCTTTTTGTTAAAAAGATCACTTCCTTTTTTTAAAAGAGGCCCATGctggtggcatggtggtta
agttcgtgcactctgcttcggtggcctggggttcactggtttggatcccaggcgtggacctacccactgc
tcatcaagccatgctgtggcaggtgtccc
>CUFF.105910.1 gene=CUFF.105910
GAAAGTCATGTTATCAGGAATCAAAGGTAGAATGATGAGCGTGGTTAGATCACAAAATATGAGTCTGAGG
TTCCTAGAAGCCACAGTGAAAAAGTGAAGATGAGCGTTATCAGTCTTAGTGTCCCCTCTTGCCTCCTTCC
CAGACACGTGCCCACGCACGTGCACACACACACACTTCCAAATACACCGTATAACCTTCCATGGTCTGGG
GCAGAGGACCAAACTCATGG
>CUFF.105908.3 gene=CUFF.105908
ACCGACAGCCCACTGGGACTGGCCTCTCAGGGGTCTTGTTTACAAACATGAGACCAGAGCAGAAGCCACA
GCCTCGGGCCCAGAACGCCCCCATCTTCCTCTTCAGTTAGTCTGTTGCCACGTTACGTGACATTTTCTCT
CTGATCAGTCTCTGAAGCCTCCTACTGGATTTTTCCATTTCTGTGACTCAGAGCTGGCCTGCTTCTGTAT
CTGGATTTTCACCATTTCAGATGAAATCATTTCTCAATAGAGTTCCCTTTTTCTTGATTGCTTCTACTTC
TGTTGTGGTCTCCTTGGCTTCAACATCCTGCCCAAGGTTGTGAAAGGCAGCTGCTCCGGCATCTCATGAT
CTGACATGGAGGGAGGGGACGGTGTCTGCTGTGCAGACGAGAAGCCCAGGGCTGTGAACACAGCCAACAA
CACCAAGCCCTGTGGGGCCTCAGAAACAGCTCTCGGGTCCCAAGTGAGAGTCTTTTAAGGCAGGAGTCTT
GGGAGGGTCTTGAAGGTCCCCAGGAGGCCAAGACTGGCCCAAACCAGGATCTTTAGGAGTTTGCTTCTCC
TCTGGGTGCTTCAGAGACACCCAGAGCCAGGATGTAGGAGGGGAAGTTGTCCTGTGAAAGTTGTCCTGTG
GGTGTCATAACACGAGTGCTGGGCTCTGATAAACACCCAGCTGCCTTTTGTTTTATGAGGTTGTTGATCC
TGTGACTAACCCCGTGGCTCTGCCACTCGTGGCAGCTTCCAGGATGAACTGTGGGATGTCTGGAAGGCTG
TGGGCTCGCAGGGCCTCTTCTGAGGCACGTTGAGCAGGCCTCCTCCCCGGTCAATGGTCCTCGTGCATTC
ACGTACTCCGTGCTCAGGGAGGACCTACTATGGGTTAGGCGCAGTGGTGCCCCCGTCCTCACCCTCAGGG
AGCTTGTGTAGGGGCCATTTGTAGTTTGAAGGGAGGGAAGGGAAAGAAATCAGCCTCTTGGTAACACTGC
GCCCATCCTCTGCATCAGCTTCATCCTTGTTGGAGAAAAGGAAGAGCATTAAGTTGACCCAAGTTCATTA
CTCTTCATCAGTGGACTAGAGTGATACAAAATAAGTTTGTCCTTAGTGAGCTGGGCAGAAAAACCCAGGC
AGCTGAATCCAATGGGAAGTGTTTGGGGAACACACAGTCCTCAGGGCCTTGGTGTGAGCCCTGCCCCAGC
CCGAGGGCCACTGTAGTCAGGTTCCCGGCTCTGGAAGGAACGGGCTCAGCAAGATGGTTCAATAAATACG
TGGGGTTCGTAAATGGATGAATAAATGAGCCATCACTGCTGTTGAAATCAGAGAGGGTTCTGGTTACAGT
CTCAGGGCTGCCcttaaccagccgtgtggcctcagtttccccatgtgtaagatggaaaacatactgtccc
acttccgagaactgttTAACTCAAACCTGGTGAGTGTGAAGCCTTGTCAGTGGCGGGGACGGGGTGATGA
GGCGATGAAAGGCACCCACAGAGCTATTGAATCTGTTAAATTATTCCCTGTAGGAGAAGTGCTATCAGTA
CTGGCCGGACCAGGGCTGCTGGACCTACGGCAACATCCGGGTGTGTGTGGAGGACTGCGTGATTCTGGTG
GACTACACCATCCGCAAGTTCTGCATCCAATCAGTAAGCATTTTAAGTTCCTGACTTTCTGGGATGGCAC
TTCGTCGAGAGTGCAGTGTCGAGAGTAAACGCACGTCTGCATTTTCTAACGTGAAGAGGCTCGCCCTCCA
GCATTGCAGTGGCTCTCGCTGAGTGGGAGCTGAGGCTGGAGGACGTGCCAGACGGGCACAGGAGCAGGCA
TTAGTGGGCCGAGGACGTGGGCCTACAGAGGTGGACCAGACACAGGGGCACATGAGTCTTCAGACAGTGC
TGGACGCTCCTGGCTCCCAGGGACTATTCTTGGGGGAGGAAGTCGAGTCAGTTGGAGGGGTAAGGGGTGG
GGAGGTCCCCACTTAGTAGCACATTATCATTTCACACACTGGACTAGTGAAGTGGGGTTTTTTTTAACAG
TTTCGAAATTATATCGGAAGCTCCTCATTTTTCACACTTATTTCCTGCTAGTTGCCCCCTCCAAAAGGAT
TTGTCAGTCTTCAATAAAGATG
>CUFF.105936.1 gene=CUFF.105936
TGAAGATCCTTTCTCCCTCATCCCCCCGCAAAGTCACAGTCCCCCTTTCTAACTCCTCCCACAGGTGTCC
TTGCTCCTCCCATCTCCTGTCAGAGCTCTGTCGTATTTGTGGAGTGCCTGCTCTGGACCACGACCACTGG
GCCCCCTGGGATTTGGTGGCAATGCTCTGGCCAGTCCCTGCCTTCATGCAGCTTAGGG
>CUFF.105944.1 gene=CUFF.105944
AGCGAGATCTTCTCAGCCTCCATCCTGGCAGTTTCCTTCAAGCCCAGTACCTGGACCCAACCCAGTCATA
AATGTTGCAGAAAACCACAGAGGAGGTGTCACCAGGAGAGGTCCCAGCACAAGACACAAACCAGAACCGG
CCCCTGGAGCTTGCTGGACCTGCCTACCCCTGACTCCTTGTCTATTTTTCTAATTTTGCTGCTGCCTGCC
CAGCACAGCGAGGAGGGGAGGGAAGGGAGCGAGGCTCACGTGTGCACTCATTGAAATGAAATCTCACCTC
GGACGAAAGAATAAACCTTCTTCAGCCAATTTATGTAATCAGACAACCAATCACAGGGTATTTATCTACC
ACTTATTAAATGCATGGCTCATGGGGCATTGCAGGGTGACCCAGCTACAGCAGAACCCTCCG
>CUFF.105950.1 gene=CUFF.105950
CAGGAGGGCTTCTGTGAACGTCCCTTTTCGCAGTCTTCACCCTGCAGTGGTAGAACGCTGTCTTAG
>CUFF.105931.1 gene=CUFF.105931
AAGCTGCTTGTTACTTTCTGGACCCCAGTTTGTTTCTCTCTCAAGCAAGGGGCAGCTGTGTCCCAAGTCA
CCTCTGTGGGGCATCCCTATTCTAAGAGCATTGGAGCTGCCAGGACCAGCCCATTCTTGGCTCCAAAGAT
GGACACACTTGAGATGGGCCCTCACTCCTCTTCTTTCTCTTTTCTTGCCCACTGCCCTGAGCAACTCTCC
C
>CUFF.105955.1 gene=CUFF.105955
TATTGTTTTGCAATCTCTCAGCCTGACAAGGGAAACTAATTCTCCATTTTCAAAATAGCTATCCAGGTTT
TCAGTGACAAGACATTTTCCCCTCCCTCTTGTCCTATTTCACTTTGCACTTGTGTTTCTCCATGTGGAGA
AGAGTGGAG
>CUFF.105960.1 gene=CUFF.105960
AGGCTCAGACAGTGGACTTTGTCAATAGCAACGTGTTGTGCAATTGTTGTATCTAAAGATGGTGTGAATT
CTGCTGCAGACATAACTTTTTGCACAGAAACAAAACCTGTGAGGGCACGGAGGGTGATGGCG
>CUFF.105962.1 gene=CUFF.105962
TGGTTTTAATCCTGCTCCTGCTGTTTTGGATGCATTACCTCCCTGAATTTAGCAACGGCAGCAGCTAAGA
CGGATTTAACCAACTGGGATGGTCCCCATGGGAGCAAAGTGATTCTCTTAACTCTCGAGAAAACATGCAA
ATCTATGTTAATGACACCTCCCTTGTGTTAATTTTTAACTTAATG
>CUFF.105966.1 gene=CUFF.105966
TGTCATCTGTCATCTCAGTAAGAAGGAAGACCAGGGCCTGAGCAGACCACAGCGTGACAATTTCTCGTTG
AAAGCAATGGAACCCCAAACCATCCATTTCTAGGCTTCTGAGAGCTGGAGCATCTCACTGCAGGGAGAAA
TGTCCCTCTTCTGAACCACCATCACAACAGCAATTAAACGGTTGCGGGGACACCTTGAGGGACAGCAGGT
>CUFF.105969.1 gene=CUFF.105969
CCAAAGATTTAGAACTCTTGTGTCAGCGCACTGTCCCAAAAATGGGGGTCCGAGGACACCTGGTTTCCAC
CGCAATGCACCTTCACTAACACTCATTGGTCACTCATGAGACGGTTGAGTCTGATGTTCCCAAAGGC
>CUFF.105899.1 gene=CUFF.105899
TCTGTCCTTCTTACCTGCGGGGTTGACCTTCCTCAACCTGAAGGTGCCACATTCCTGGACCCAGCACAGC
CCCCTTGTGGTTGCCCAGGACCTGCTCCATAAGCCCAAATTCCAAGGGGCTCTGGTGGCCTGGCAGCCAC
CCTCAGACCCCACTCCCTCCCCCCATGTTCTGACTTAACTCCTGCCTCCCCATACTGCCATGCTGCCCTG
TCCTCGCCAAATTGCCCTCGCTCCCCAAGGAGTACTTCAAAGGCCTCCTCCTCCATGAAGCCTACTGGGC
TCCCCTGCTGTGCATCCCAGAGGGGCTCTATATGTGAAGCACAGACGTGCTCTCCTGAAGTGAATGGGCC
CTCCGGGTGACCACCTTCTTTCCAGTTCAGTGGAAGCCCCTCAAAAGCAACCACTGGGCTTTCATTGCTT
TGAGTTCACTGAGCACAGCCTCGGCCCCTGAGCCCAGTGGGGGCTCTGCAGCCCTGCAGTCTCCCTCACA
CCCCTTCCCCATATATTCTAAAAGTTGCAACCTCCATCTCACCCCCTAGGATATAATCTCCCCGGGAGCA
GGTCATCCCTGTACCTACCAGGCCTCTCATTGACTCTGGCGCTCTGTAAGCGGTCAAGCATACATTTCTA
CTAAATGAGGAAATTTTACCCACTCGAGCGACTATTAGATATAGCAGTGTACTGAGGGACAGTTGATCTG
TGATGAGGAGGTAGCTCTGCCACTGTAAACCTGGCCAATCTACAAAACACCCTCGTTCCATGCTGCACAG
TGCCTCCCCCACCTGGCTAGTGACGTTCACATGCCAAGTTGTAGTGTGAGGCCAGGGTGACACAGGCTGA
GCCACTAGGAGCGTCTGCCCCAGTCCTTCCATGGGACCTCACCTGCTGCAGAGCTTGCCTGGGGAGCCAA
CCTGGCCTGAGGCTTCCACACCTGCCGCTCCACGGAGTACCCCTCCCCCTCTGCCAGGACCTTGAAGCAA
ACTCAAGCCCAGGCAGATGGAGGAGACGCTTGAC
>CUFF.105900.1 gene=CUFF.105900
CGTGGAGCGGCAGGTGTGGAAGCCTCAGGCCAGGTTGGCTCCCCAGGCAAGCTCTGCAGCAGGTGAGGTC
CCATGGAAGGACTGGGGCAGACGCTCCTAGTGGCTCAGCCTGTGTCACCCTGGCCTCACACTACAACTTG
GCATGTGAACGTCACTAGCCAGGTGGGGGAGGCACTGTGCAGCATGGAACGAGGGTGTTTTGTAGATTGG
CCAGGTTTACAGTGGCAGAGCTACCTCCTCATCACAGATCAACTGTCCCTCAGTACACTGCTATATCTAA
TAGTCGCTCGAGTGGGTAAAATTTCCTCATTTAGTAGAAATGTATGCTTGACCGCTTACAGAGCGCCAGA
GTCAATGAGAGGCCTGGTAGGTACAGGGATGACCTGCTCCCGGGGAGATTATATCCTAGGGGGTGAGATG
GAGGTTGCAACTTTTAGAATATATGGGGAAGGGGTGTGAGGGAGACTGCAGGGCTGCAGAGCCCCCACTG
GGCTCAGGGGCCGAGGCTGTGCTCAGTGAACTCAAAGCAATGAAAGCCCAGTGGTTGCTTTTGAGGGGCT
TCCACTGAACTGGAAAGAAGGTGGTCACCCGGAGGGCCCATTCACTTCAGGAGAGCACGTCTGTGCTTCA
CATATAGAGCCCCTCTGGGATGCACAGCAGGGGAGCCCAGTAGGCTTCATGGAGGAGGAGGCCTTTGAAG
TACTCCTTGGGGA
>CUFF.105896.1 gene=CUFF.105896
AGAGGGGTCCAGGGTCCAGCCTCCACGCTCATGCTGCCCGAATACGGCTGCCGTTATGGACATGGATGAT
TCCATAGCACGCCCTTGAGGACCAGGGCTGAAATGGCCCAGGGCCCCAGAGAGGGCTGTGCACATGGGCA
AAGTGAGAGAGCACAGGGGCAAATGGGCTCCCCTGCTGGGGCTTCCTGCCATTCGTCAGCAGCTGCCTCT
GCTTTGGAGGGCAGAGGTCAGATGGGAACACCCAGGGGCCagcaggccgagtagcagcctggggaagtgg
agagtacacaccctgtctctgaggc
>CUFF.105897.1 gene=CUFF.105897
ACAGTTTGCATGAACATCCACACACACTTGACTTGGGGCATCAGCTGGGTGGAATTTGGGCAGAAGCCTG
CTCCCAGTTGACCTTCTGAGCACTGACAGCCAGGAGAGGCTCCCCTCGGCTCCTCCCACCCTGAGCCTCT
GCTCCGCCCAGTCTGAGCCTATCCACATGAAGTGAAAACAGAAAGTGATGCCGGGATTTCCTCTCAGTTG
TCACCCTGATTCCTGTGCAGAGCACCTCGGTGCCCAGG
>CUFF.105974.1 gene=CUFF.105974
TCCAGTTCTGAGAGCAAGGGAGCACCTCTCACCCACCCCTAGGAGCATCTGCAAGGACTTGTTTGTCCCT
GAACAGTTTAGGGGCATCCCCAGGGTCAAGAGGAGGGACCCATTGGGTCTTCATCGAGGCAGGCTCAGCT
GTGACCCCACCAGCTGCCTGGGTGGCTCTGGGTCCTTCTTTGGTCATATTCACTTGCTTTAGCCATTTAA
ACTGCCCAG
>CUFF.106010.1 gene=CUFF.106010
CGTCACGCTGTCCAACTGGGTCAGGCTCAAAGGGCAGAAGAGCTAAGACATGTACATGATGCCTGCTTAG
GAAGCGGGGGTTTAAGGGATCTCAGCCCCCTTTGTCAGTCCGTCTGCCAGCAAACCACAACCTCCTTTCA
ATAGTTGGAAATGTCAGGGTGAATAAACATTCACGAATTTGTTTGATCACCAAATACCCCACTCATCTAC
TCTGAACCTGATCTACCCTTTTGCGGTGGGGCAACAGAGAAATCTCACAGAGGCCCATGCAACTCGGGCT
GGTTCCCAGAGACCACACCTACAGTCATG
>CUFF.106014.1 gene=CUFF.106014
CATGCCCTCCTCACCTCTTCATGGCACACAGGTACTGTGGCCAATGTGGTCATGTGGCCAGCAGGCACAC
GGTAGACCCCAGATCAGACAGACTTAACCCATAATCAGCCTCTATGTTCCTGAGAGCATCAACTCTCCTT
GTCTATAAATATTGT
>CUFF.105976.1 gene=CUFF.105976
GCCCTGGCCCTGTCACTGCTGGCCGGTCTCTCCCTGACAGCCTTGCCTTCATTGTGCAGCTCTAGCGTGT
TCCAGGGGATTGCACTGGGCCGTCTCCCCCGTCAAAAGGACAAAATGCAAAGTACAGATAGAGAGTTGAA
CGAACTTGATTAATATTGAACTGACTTTCCCGCCACACCTGAATAATTCTGTGGGGCTGTAGCAATATAT
TTACTACGCTTCACAGATCACCTGTCAGGGGTCAAGCTGACAATGACATTAGCAGTTACAGAAAAGTGGG
CAGGATGTTTGGCTACTTAATGCAGTGCTGGGAGAGCAGCCTCTGAGAACCGACTAGCTGTCCCTTTTGC
TTTGTTTTTCTTTAAGAATTGAGCTCTTCTTTTTT
>CUFF.105980.1 gene=CUFF.105980
gtaagctcacaatCACTCGCTCTAATGACCAGTGCTACCAGCCTGTGGGAGTGCTGGGAGAGGAGCAGCG
GGCAATTCGTGGCTAGGGACACAGTATGTGGGATGGTTGATGCTTTTCTGATTCTGAGTCAACAACC
>CUFF.106026.1 gene=CUFF.106026
TGAAGGGTGGGGAGAGAAATTGATTTTACCCAGCTTCTGAGCATTCTCTACTCTGACTAACTTTTCAACT
TTAGAATATTTTCCAAGGAAAACTCTATTGATATTTTAACTTGGTCATGAAATTCTTTGTCATGTTACAT
AATGACTACACAACAATCTCCATAAAGTAGAGTGAGTTTTCCTGTTTTCTACCATAAGAGGCAATAAAAA
CATCTATTTCCTAGCTTAGTTTGAGTACATAAAATAAGTCCTGTGAGTTCCTCATTTTACTAAAACCCCT
ATTTCCCAGCTCAGATCAAGTACATAAATTAAGTCCTGTAAACTCTTCCTTCTAAAGTCACGGTCGTGGA
GCATACCATTCAAGGAATCGGTCTGATgctcagaggag
>CUFF.106027.1 gene=CUFF.106027
AAACTCAGTGCCTCATTTGCCTGGTTCTCAGCCTTCAACGACTATATGAGTGGCTTATTTAGGTAGTCTG
TGTGACCCTGAACTTCCTGCGAAGAGAGAACAACAATCCGGAGAGCTCTGAAATAAGCAGGGTAATTTCT
TGGCATTCACGCAAGCAGAGTGATCAAATGCTGCTGCCCTGCATAAAGCAAGCCATTTGAGTGAATTGCC
CAGACGTTTTATAAGGGACTAAAGGCATGATTTTGAATACTTTTTACATGTCTAACTACTCACAGAATGC
ATCTTACTGAAATGCTCCTAGTAGGAAATGTCCTTTATTCAGTGCCCAGTGTGTCTTGGTTATTGCTAGG
AGCTTTGtagataccatc
>CUFF.106028.1 gene=CUFF.106028
AGACTGCATCGCTGGATTCACAGCCCTTTCCTGCAAGCTACCGGGCTCCTGGGTGGGTTTGTTATTTAGG
ATTTTCTTCTTTTAAATGGTAGTCTCCCATTTGGTCTGTCTCCGTGCAGCCACAGAGCCCCCGGAGCTTC
ATGATTTCATCTCTACTTATTGGTCACATTTAAGGTCCAGTTGTCTGCTCCTGCCTTCCTCCCCGACACC
CAACCCTGCAGGTAATAC
>CUFF.106029.1 gene=CUFF.106029
TGACTCCATATCAGCAGCCCTGTCCGTGACGCCAAATAAACTTGCCCTGTACTTTTCTCTGAAAACGAGA
ACAAGAGAACAAAGCTTGATGTCTCCATTCTGTAATCCTCAACTCCTCCGAACCCTTCAAAATAAACCAG
CCTATATAATAAAGCAAGAAAATCTCTCTGGAGGTGTTCAAGCTTGCTCCCTTGCTTGTCCTCGTTGCAA
TTTAGCACTTGGAAGGCTGCTTCTCAGTAACAAAGTAGCCTGCAAGGATGTAACTTTTACTGAGTGCGAA
CACAGTCCGAGAT
>CUFF.106030.1 gene=CUFF.106030
CATCTTTACCTAGTTCTCATAAATGTCCTTTCATATCTGGCCTTTAAAATACATGCATGCTTATTTTTAT
GTTGAATTGAAAACTTCCCTTCAACTCATTGTTCACATGAACCTGGACCTAAATTTGAGGAAGGCAGAGC
CAGAGGGACTCGTGGTGGTCACTCGATGAGCCACTCACATTACGGATAGTGCGCGAGGGCCCTGAGGTGC
TTTCCCCAGGAAGGCTGCTCATGGATAGATTTTTTTGCTTGGCACTCAGGTCCCTAGACTTCAAGATCAA
TGGCTTTGATTTTTCTAAAATTACCTCAAAGAAGGGATTCCTCTCACTGATTATGAATCCTTAAAAACAT
ACTTTATTACTGGGAGCCCTTCAAAAGGTGGTTTCTGCTATCTCTAGCATCAGAAGTCTGCTTTCTGCAG
AACATAAAGTCGCATAGACCTTACCAGGTCTGGGCGAGGAGCCTCTCAGCCCCTTCCA
>CUFF.106032.1 gene=CUFF.106032
CCTTTCTCTTCTTTCATTTACAACCCAACCTAACCCACTCAAACCTGAGATACAGTATAGTCTGGTTGAT
GTCTGTTGATAAGAAGCAAATGAGT
>CUFF.106033.1 gene=CUFF.106033
AACACCCCTTCCTTGCCTGGTAGCATAGATTCCCAAGTGTCTCACTTACATTAGAGCCTTGAGTCCTCAA
ATTAATTATGCTATCCTCATTTTACAGAAGAGAATACAGTAAGACTTCAGGTCCGAGATCTCATTATTCT
TAGACCCCAGGCTTCAGATGCTCTGCGATGCCCTGTTTGTACCTGGGGACTGGTGTTCTGCACTATGTGT
AATTGGCAGCTCAGGAGAGTCAATGAATCCTGCAATGACAGGACAAGGGCTTCAAGTACCTGAAATGCAC
AAAAGGATTCTCTTGCAGGACCTTGGAGTTCTTCAGTTTGAAACTGTTTTTTAAAGCTCTTTCTGAAA
>CUFF.106034.1 gene=CUFF.106034
GCCATGATGTCTCAGTGAGCTTCAGTAAACTCAGACTTGACCTTTGAATTCTGGTGTGttttattttatt
tattaataaaatGACCATATTCTGCCCCAAAATCATTCTGCCAGTCATTGCCTGTGACCCATTGTATTTG
AGCCGGAATTGGAATCATAGTGTGGTTGCATTTGTGTTGACCTTTGTCCACCATCATTTCTTGTATTGAG
CTCCTTTGATGCCCACATTGGGCCTTTTCCCCTCCCCTTGCCTTTGTCAGGAGAGAGGAGCAATAAAGAG
CCTGTGCCTTACACCCTCCCTTTTTCTTCACCAGACACG
>CUFF.106037.1 gene=CUFF.106037
TCCTGTAGATTTCCCTGACAGACTTATTTTTTACAGAGAAATATGTACCGCCACCCACGGCAAAGGTACA
TATTTATTACAGGATTGTGTTGATAAAACCACAGGGAGCTGGGTCTTGAACATGGTTCCATTTGCATCTC
CCTGGGCCAAGTGTTACTGGAAACACAATGGATTCTTATGCTGCTTGGAGAGGGTAATTGATTTCAATTG
AAAAGCAGTGTGGAAATGCAAGACAGACGGGGTCAAATTCATTGACCTCCAGGGCTCTCTGCCTGCCAGC
AAACAGGTATGACAAATTGCAACAT
>CUFF.106038.1 gene=CUFF.106038
AATGGATGTTATTTGGTTGAGAAATGCCTTGTGACTGTCCACCCTTTCACCTCCATGTGTATTTTCTGTT
GAAGCGCCCAGACCCATTCCTTTCATAATCGTATATCACTCCCtcatgggatttcagagctggaagggac
ctacctcatcccttagtacaatctcgcatGACTTAGAGATTTCATGGACATCCCACCAAAGAGAGAGTAG
GGGTTCAGCCCTAGCCCCTGGGGTGCCCAGTACCTGAGCAGCAGACTCCAACAGGCTGATGTTTCCAACT
TTTTGCTTGTG
>CUFF.106039.1 gene=CUFF.106039
TGTTACAGGGTCTTATGGTAGGGGGTGTGTTTGGGCTTGTCTTCAGCCAGATTACGACTCCTCGCCAGCT
CTCAGCGTGTGGCACAAAGGCTGTCATCTCTAGGAGTCCTGTGCAAAATACTTGCTGAAGAAATGCATAT
AAAGCATCAAATGGAAAGGACTTCGGGTATTGTATCAAAATGGTTGTTTGAAATCCTGCCTG
>CUFF.106040.1 gene=CUFF.106040
taaccactatgccaacaagccagacccTGTTAGCTTCTTGCTTGTGTCCTCTGGTGTCACCCTGGACCAG
TCTAAACCCCGGGCTCCCTGCCATCCCTCCAGGGATGTCATATCTATGAGATTAGTTCTTTCAAAATGAC
TGACGGTAGCAGAGTCAGCCGAGTGGCCCTAGCAACCACTGTCTTCTCTAGTCACCGTGCCCACCGTGAA
TTTCACATGACCTAACT
>CUFF.106043.1 gene=CUFF.106043
AACGGAGCCACCAGGGGACATTCTAGGGCACTTTGACTCCTTTGTGCACAGATGCCCCTCCCTACTTAAC
ACAGTGAGGAGTCCATAGGTGGGTTGGGAGGCTGCCTGATGGAGTGGTAATGGCCCTCACTTTGGGCTTC
AACACTGATGTCCCAGTGACAGTGGGTGTGGGGATGGGGCCCTGGATGCTGCCTGGCAGACCATGTGGTG
TGGGTGGGGTTGCCATTACAGACGACATTGTTACTGTCCTCATGGCTGTTACTTTGTCCCCTGCCTGGAA
CACCTGTCTTGGCTGGTG
>CUFF.106044.1 gene=CUFF.106044
CAGTATCCACTATGTTACACTAGGTACCAGCGTAATTTTATCAAGTTAATATTGAAAGCATGCGCTGTCC
AGATTGTAGCCATTTTAACAGTCCCAGATAGGTTTCAGTTATTAGATCGGAGAGGGGTGCTAGCATTTCC
TAGGCGAACAGCAGAATTCCGGGTACCTGTAATTATTGAATTTCCATTAAGCAACTACATTGGGAATCCT
GTTATTAACCAATTTATCACACCGCAGAACCATGTAATCACAGAGTAATCTAATCTGAGTTCTTGTTAAC
AAAATGACTCGACTTTATCTGTTGGGTTGA
>CUFF.106045.1 gene=CUFF.106045
AAAGAACCATTGTTGATCCCCTATCTGTAACTAACTCTTAATGGGTTTGGCATTTGAGATGGGACCACCC
CGGTCCAGTGTCACTTTTCTGTGATGATCCCAGCACTGCTGAGCTTTGCCCCCCTTCTGCTTAGCTCCCC
GAGACCCCTATTATTTGGACCTGGGCGCTGCATCATGCCAGGCCTCCGGTGAATTCTGCTCCGTGCTCCT
TCCATGTCTGGTCTAGATGCCAGAC
>CUFF.106046.1 gene=CUFF.106046
CTTGTCCATAGACTGCACACATGTGCTTCATGGAATAAATAGAAAAACAAAAGGATGAGTGTTCAGGGGT
CATCTTAGGACATATACACCAGGTGTATGAAAGCTCTGTGCCTGTGCAGCTTTTCACAAGATCAGAGAAA
TCTATTTCTCTCACCTGAAGCAGTCGTGAAGTGAAATGACCTTGGCTTATGTTCTTCCAAAATCTCATTC
ACTCGAAAAACTGGCAAGAGCCAAAATATCCAGTGTTGAGGAGAACAGTGTGTTTATTGAGCCAACACGA
TGGAACATTACTCAGTTGTT
>CUFF.106047.1 gene=CUFF.106047
TGTTTTTCGTTGAATTGAAGCATACATTTGCAGGATAGTTTGAGTAACCCCCAAAGAATGTTTACATGAT
ACACCCTTTTCATTTTTTCGAGTCCAGGTCTGATTGCTGATCACCAGGACCTTGTACAATCAAACACTTA
GAACTAAAATAGATTTGCTGTTGAGTTGGGAGGAAAATGCATGGCAAGAAATAGCTCCAATCTGAAAAGT
GCAGGTAGAGGTTCTTTTACCAAGGGTAACCACTTATTTTTGGCATCTAATCAGTGAGGTGTGCATGTCA
GCACTAGATTAGATAAGAAACTGTTGGGCAGAAACTTGAGGACTAGTTTTTCTCGTATGTTAACAAACTT
CAAAATTTCAGTTGTACAAAAAGAGGCAAAATA
>CUFF.106049.1 gene=CUFF.106049
AAGCACTTTAATCTGATGGTGTGTCTTTGGAGTTGGAATTGAGGATTGTGTATCTCAGCTGTGCCATGCG
TGCCATGGTACCCCAAGGCGCGTGGCATTGCAAGGCGTGCTTATTACTGTTTGAGACTGGAGTCAGCCTG
GTGCTGGTCCACAGGCTGTGATGCCATATGTGCTACACCTCAGATCTCCATGGCAAGGGACACCTCGGCA
ACCTCATAGGATGCATGGGGCACTTCTTCTAGCTTCCTAAGCCCTTTCCAAGATAGCATGGTTTCCCCAC
ACCTTGATTCCCTTCCAGTTGACACTCTGCCAGAGTAGGGCAGGGTCTGAGATCGAAGGAGCAGATGCAG
AGGCCCCGGGACTTCTCCTTGGAGGGCAGTGGTACACTTTCAGAGTGACTGGTAGGCACCTGCATGGCAG
AATGTCGTATCTAGTTGTTTATAAGAGAGTCCCTCCGAGGCAGCACCAGTAGGTGGCTCACAAATAGTTA
CAGGCTATGACTTGGAGGATCCCTCACTGCTCTGGGATGGAGCATTGGGTCTTGCTCCTTCTCTAGACAC
CTGAATTGCACTCATCCCCTTCTGCTCCCTGAGGAACCTGGGAGGTAGCAGGAGCCTTCTGTCTCAGCCT
ACCATGTCTCATCCTTGCAAGTAGACTCTGTCATTGCAGAGACCAGGAGAGGAAGTAGTGACCTCTTCTC
TCCTAGGCTTCCAGGAGAGGTAGGGTGCTCAGCCCGACTGGGGCACTTGTCT
>CUFF.106050.1 gene=CUFF.106050
AAGTATAGAATCATAGACCATGTGGATGTCTAAAGCAGGCCCTAACACAGAAGCCGTGCAGTAACCTTGC
CACAGAATTCAGATGTCATTTTATCTCTACTCCAGTGTAGTCTGATACTGTAGAATAATTGAGTGAAATG
CTTGGTT
>CUFF.106051.1 gene=CUFF.106051
ATAAATGCTTCACTTCATGATTTATTCCATGGTATTGTCAACAATAATACTAGAAATGTGACCTCCATTT
CCATTGAAATAACTTATTACTTGGGAATGCTGCTGTGGCCCGACAATTTCCCCTGTTTATGGATGGAATA
GAGAACTGGGGAACTTCACACGTCACTGAGTAAGCTGTGATATATACAGCATAAGGCTTTTCTTTTATCT
GCATCTGTGATGTTTTATGAAGACTGTGCAGTTGGTTGTATATCATTTGTTTTAGTTCATTTTATACTTT
TCCACATTATATTTGAAATGGGCT
>CUFF.106052.1 gene=CUFF.106052
AGTAGGCACCTTTCCATTTTCCACCTCTCGTTCATTTCCATGGGGCCAAACATTAGAATCTCCTGGAGGT
AGAAGGGCCAGGCCAAGAGTCGGGTGTGCCTTTCCTGAAAGGCTTGGAGGAACCCATGTGTTGTGAGGAC
CCCTTAGGAGTTCCTTAGGAAGAGCCCTGAAGTGTTCTAAGAAGCGGGTATGGCAGTGAGGACCCATGCT
CTGTCTTACCTAGCTGTGGCCCTGTTCCTACTGAGCAGTTGGCAGGGGTCCAA
>CUFF.106053.1 gene=CUFF.106053
TGGGGTCTGGTGTTCCTGTCTTCTTGGGTCATGCTAGGGGTGTCCTTGAACCCTCTCATATTGTGGGACT
GCAAGACAGCCTTAAGTAGCTGGATAATGTGTGGCTTGAAGTTGAACCAAGTTTGGTATCATTTTGCTAA
GACCTCTTG
>CUFF.106055.1 gene=CUFF.106055
AATGACAACGGCTGGGGCTTGCATATTAATGATTGCCTTAGGATTTGGTTTTCACTGATGTGTCCTCCTC
CAGGGCCCGACTCAGAGGCATGTCCAGATAATCATGGAGAAACTTCTCCGGACAGTGAACCGAACCGTCA
TTTCCATGGGGCGGGATTCCGAACTCATTGTAAGTGCTGAGTGACATACATTTGGGTATTTCATTGTGGC
TGGGAGCATCTTCCTGAAGAATATCGTTTATTCTCAATCCTGAAAATGCGTCCGGTTCTTTTCCAACTGC
CTTTTGAAACTATGCTTATTTTAAT
>CUFF.106056.1 gene=CUFF.106056
TGCAGGGAGCAGCGCTGAAATACTTGCCTACAATCGTCAATGATGTGAAATTGGTGTTTGATCCCAAAGA
GCTCAGCAAAATGTTTACTGATTTCATCCTAAATGTTCCCATGGGTTTGCTGACCATTCAGAAGCTGTAT
TGCTTGATTGAAATCATTCACAGTGACCTCTTCACACAGCATGACTGCAGAGAGATCCTGCTTCCCATGA
TGACAGATCAGCTCAAGTACCATCTGGAGAGACAGGAAGACCTGGAGGCCTGCTGTCAACTGCTCAGTAA
CATCCTGGAGGTTCTGTACCGGAAGGACGTGGTGAGTAATGGCTGTGCTTGCTCAGGCTGCCTTCGAGGA
CCACGCAGGAAGTGTTGCCCTGTACTTCACATAA
>CUFF.106058.1 gene=CUFF.106058
AGTATTTATTTACAACCTACTAAATCGTCGAGCCTATGACATGGAAGAGTCTCAGGGTGGACTCTGTCTT
CAAGGAAATGATTGAGCACCGACTGTGTGCCAGACCTCTTCCCTGCAGTGTCTTGTTTAATTCTTACAGG
ATGTGTCCTCTGGGAAAAACTAAGAGAAATCAGTACCAGTGTACCCCAGGGTTCAGGCACCAACTTGGGG
ATAAAACGAGCAGACTGAGGAAAGC
>CUFF.106060.1 gene=CUFF.106060
TCCTCAGCAGCCTGATTCAGCTGCCACCCCGTGAAAGGGTTTTTTCCGTGGTGGCTGGAGCGGTGGCCAG
AGCTTGATCGATTGAGTCCCTTGTCCTTCGCCTGCCCTGATGACTCAGCCCTACTGGAGTTTTCTTTGTC
ATCTCAGGTCCACCTGTTCCAGTCTCTCCGGTCATCTCGGGTCTGCCTGTTCCCTCTGTGGGTTTGAAGC
CTGTTCCTGGGGCCTCTTGCCTGCTCAGCTCCCGCATTCCTGGAGCAATCGTTCTTGCTCCTCCACGTCC
TCTGTGTGGATGGACAGATGGCTCCCTCAGCCTACCCCCGCCTTGCT
>CUFF.106064.1 gene=CUFF.106064
TGTGTCAGTCATCTTTAGTAGATATGTCGTGTCCCGAGTCACTGTTTGACATGAAGATGGCTCTGTTCCA
TACATTCTGTTTCGTGGCTCTCCTTCACTTCCAGGATCCTTGAAGCTCCTTAGCCTGTCCTGGGCGCTTT
CCACTTTCCTCATGCACCAACTCCTTCCATGCTGCCAACCCTCCTTCTCGGCACTGGAAAGCGCACTGGA
TTAGGGTGAGGGAGACACTGGGCACGTCCCTTCTTCTCCAATA
>CUFF.106065.1 gene=CUFF.106065
GGTTGAACTGGCCCAAGGCCATGAGGAATATACAGAGAATGGTGTAGCCTTCTGTCTGCAGGAGAGGAAA
CCAGGTATGTGGTCCCCAAAATAGATAGCAGATGAGGTGATGCATCATTGCATCATTGGGCATCTAGATG
AGAGATTGCAGGCAAGACAAGGACCCAAAGAAAGTGGTAAGTGGACTGAAATTACCAGATAAGGGCTGGT
GGAAGCAGATAGGACTGGCTCTGAGCTTTGAGGGGT
>CUFF.106067.1 gene=CUFF.106067
GGTAAAATAACACACATAGATCTACCAGTCAGAGATGACTCACTGTCGGCCCTCTGTCCTGATCATTTCT
GAATTCTTTTTGTTCCTATATGGATTATATGTGTGTTTTAAAATAAGCTGATGTAAATACGTGGCCAGTG
TTGTTACCTGCTTCGTTTCCCCACACAGTGTGAAGAGATAGCCCTTCGTATTGACACGGAGGGACATGTT
GGTTGTGTCAAATCAGTATCCAATGAGATGCTGGTAAACTGAGAGCTACTTGACATCAAGGGACATGAAA
AAGTTCAACCAAAACGATCAGCAAAGATGC
>CUFF.106066.1 gene=CUFF.106066
AGGTCCATAGAGTGGACGTGAGGACAGACCACTGGTTCAGCAGTATGTCACTTAGCTCCAGGTGATACGA
TTCATTTACTGACATTTTCCCTTGGGGAGTGTCTACTATGTGTGTGTCAGGCACTTAACCTTTGTAGTTT
TCCACCTTCCTACTGCCACCAGAGATGGCCTCGGGGCAACGGGCAGCCGAGTGTTCTTTGTGATTCATTA
TTAAGACTTTGCCTCTCACAGAATCTTGAGCCAGGAAAAACTGTAGGA
>CUFF.106068.1 gene=CUFF.106068
GAAGCTGCAGGTAGGGGCAGCAGACAGGAGGGCATTTGTTGCTTTCCAGAAATTACAAGATTAGTGTTTG
TGGTTGGATGTGGTGGGCAACGAGAAAGCGAGGACTGTGGGCAGGGAATGGAGAGCCAAGTCTGGGTGTA
TCCGGCAGAGCCCTGTGGGTCTGTTCAGGATCCGTGGAAGCCA
>CUFF.106069.1 gene=CUFF.106069
GAGGCTCATTAGTGAAAAGCATGCCTTTGAGTTTGTGGCTTCAGTGCTCAGGAACCTGGAGGGATTTCCT
TCTCCGTACCCTTGACCTTGACCTTCAGAGGTCTCTCAAGCTCCCCTTCCACATCTGTGCCTTCCACCTC
GGGGCCTGCCCCCTGCCAAAAGGCAAGGGGCCCTCTGATCCTTTTCTCCTTCCTCTGTCCTTGTGAGGAT
TTATTCAGTGTTCTGTGGGGGTGAGCAGCTCTCATAGACAGGTGGATCCCTAGCACCTCATCATTTGTTT
ATTTGTTCACTTATTTAAAAcattcattcaata
>CUFF.106072.1 gene=CUFF.106072
GCTTATCACCCGTGCAACCCCACCTTTAGCAAATGATGTTGGTCTGTTTGCTTTACTGAGAAGATCCTCT
GGGATCTGTCCAGCATCACCTTTTCTTTCTCACTTTCCTGTGAAGAAGAGAAGTCCATCCTACAACCTGA
AACACACCCTCCACCTGTGCTGAGGTCTCCCCCAACCTCCCCTTCTTCTGCGGTCCTGAACAATCCCTTG
CACTTTCCTCTCAGTCTGGAACCTTCTGTCTTCACCTCAGGTTGCCCCTTCCCTCTGCCTACAGCCATGC
CCAGACATTATCAAAATTCAACAAGTGCTTTTGGGATCCTTCTTTGCCATCATGCTTCTCTCTCTCTTTC
CCACCCCATGAGAGGGTCCTTGTGTCTATTGCCAGTGCCCTTGGCTCTCTTCTCTGGTCTATGCCATGTG
ATCACGGTCTGCCTCCCACATAAGACCCACCTCAGATGTGGCATCTCAAAACCAGACCTGGTCACTTTCT
TCCATTGCCTTCTTTTCCCTTTGGTCACCTCAGCTGTGATAGCATGAGCCACTGGGTTTGTTCAGGGACC
CTCAGTTACTCTTGCTGAAATTATTGCA
>CUFF.106073.1 gene=CUFF.106073
GAGGTAGTTGCTCTGTCTGAGAGGGTCACACCCTGCGGTCACCTTCTCCTAACTGAAGCCGTCTCTTACG
TCCACCTTGCAGATTCGAGTCAGCCGTGGCATTTTATGCCTCAACTAAGGGAGAGGCAGGAGTTTCGGAT
AGTAATTGACTGTGGGATAAACACGGCATCAAAGTAGAGTTTCAACAGTGCCTCTTTCCATTTGACTTAG
TGACAAAGTTTTTGCCAGGGTCATTTAATTTAAGCGAGCAAACACACAAATGGGAGAATACTTGGGTAAG
TTTTTGGTAAATAGGAGAGGGAACCATAGCGAACGTGTGGGCAATGCCTTCCTCCACTCTTCTGCCAGGT
GGCCTCCAGTCACCTCCCCGTCTGGATCCTGCTCGAGGGCATCCATGTGTTCCTGGAGACAGACTTATCA
AGGTGCCCGTATACTATCCCTCAGTTAATGTCCCCTAACCTCAGGGATGCTGCCAAATC
>CUFF.106138.1 gene=CUFF.106138
ATGTGGGGTAGAATTAAAGCTGAACTTCtccgtctttccttcctctcttcctccctctttccttccttct
ctcccttTTTACACATTTCTGTTTTTTAGATTTATAAAACGTATTATGTTACCATGAACAAGCAACAAAC
AGTGTGATTACCAACCTGCCTTTTCAGTGTGAAGGCGTTATCTCCATAGCTGAGTGGTCCAGGGTAATCT
GATTCCCGAGTTGCCGGTCACGTTTTGTGAATGTTGAGGACTTGCTCTTCCATTCTAACTTGTCGCCCAG
GCAGCCCCTTTAATGGCTGTAGATGCAGGAGAAAAAGTGGCGAGGCGCTGTGTGCCCAACCCCACAGAGC
TCTCTGTGTTCCA
>CUFF.106139.1 gene=CUFF.106139
TATAATTAGCAACATACATTTGCATACATGTAACTAATGCACAGCTTCTTTATTATCCATTTATTGAGCA
TGTGCCACCTCTTGAAAGTTAGCCCGTTACCACCAATTCTATGATGAATGAATTTATATAGTATTATTAC
TCTGAAATAATTTTGAGTTCACTAT
>CUFF.106144.1 gene=CUFF.106144
TGTACTTTCTGTTTTGTTTAGAAAGCTCATTTTGTTTTGAAATGAGAACAGCAGTTTTAAAACTGGCCCA
GAGACATTTGGTTCGTGGGGAACCCATGGAAAGATTCCTGACAGCCAGGGGCACTTCTCCACTGGTTTTT
GTTTGTCTGTGTTTTCCGTGTGGGCGGATTGCATTAACTAGAAGGCCAGAAAACAGACACACACATCCTG
CCTCAGACCTTCTGAATCAAATGACTAAAACCCGTTATCACTGTGTTCCTCTT
>CUFF.106145.1 gene=CUFF.106145
CTGAGACTCCTGTCACCACAGTCTCCTTGGCTTTAAATCATTGGAGCCCTAAGTGACCCGCAGACGTGAT
TCAGCCCTACCATGTTTCGCAGAAATGGAGTGAAATACTCAGCAGACCCTTGCCCATGACCCAGGACGTG
TTTTATGTTTGACATCCTTAGGAACATCTTGGTTTTATTGCTTAGCAGCATGGCGTTGGCGCAGACCGTG
ATCCCAATGCTGGCTTTTGTCCTGGAGTGGCCCTCGCAGAGGCCAGGCCTGATCCCAAACTGAGTCTCTT
TGCTGGGATAACTTGTGTGTCAAGAGCCGAGACCATCCAGGAAGGCGGTGAAGCTTCCTAGGCCTCCCAT
GACCCTTGTCTGGCCTTCCAGACCTGATCTAACCAAAAGTGTAGTGATGGCAATGGTCTTGACAATCAGG
ATCCCTCCCTGCCTCCTTCGTGTCTTCCTTCTTCTGTAAGTACTTAATGAGCTTGGGAGTCCTCATGGTA
TCCTAGACCTTAACAGTTTATTGACCTCATTTTTTT
>CUFF.106147.1 gene=CUFF.106147
TCAGTTGAACACTGAGGTGTGGAAGACGACTCACTCTGCTTGTTTCTTTTGGAGGAAGAAACAACTGCTT
TGGGTGACCTACCCTGAGTGATGTTGCTTCATGTTGGTTATTCGAAGTTGATGTTCTTGTAGTGAGTTCT
AAGCACAGAGATGGAGGTCATGAACCAATGTCCCTCTCGCTTAGGGAATACACATCACCTTTTAAAAGCA
CAGTGCTCTTGAAACATATCCATGAAAACTGAGAATTGAACCAGTGTGGACCCAAATCAGTACCTCTCTA
TTTCCTCTTCACTTTATCTTTGTTGGCCTGAAGTAGCCTTCTCCAGAAGGGCCCAGGAGAAAGGGAAGAC
ATTCAGAATCCAATCTCGTGTGCACCATGGTGCAAGTAAAGCTAAAGGAGTAAGTTATTGACTGTGTGTA
GAGGTATAAAAGTCACAAACAGGGTGGT
>CUFF.106078.1 gene=CUFF.106078
CCATAACCAATGCAATTCCCATTAGTCCTCTCTCCCATACTGACATGGTTGCCAACGTCTCTTAATTTCC
AGACTTCCAGTGTCTTCTCAGAGCTCCTCTTCTGGAGCTTCCCTGCAGTGTCAGACCC
>CUFF.106079.1 gene=CUFF.106079
AGCCTGTTGTGGAAATAATTGAATAAAGTACTCATTTAACGTATTTTACATCTGTCTGTATCAGAATCAG
CATAGAAGTCAGAGTGCATATGATTCATTTTTAAGAAAGATCATTTAAAGGACATTTGTGGGGCAGGATA
TGTACAAACGAATATATGTAAAATGTAATTATGAAGCATAATAAGAAAGTGGACAAGAGATCATTTTGAT
TCTCAATAAGTAGAGTCGCACCCCACcagacagacagacaggcatggacggacagacagacaggcatgga
cagacagaGACACATTTGTTCCCGTTAGTCGTTCTAGTGTAAGATGTCCCCGGGTGTGAGCGAATGAATG
GAGCACTGGTGAAATTAATAGCTTAAAAACAATTTCCCTGGCATTGCTTTGGGGCTCCCTGTGATTGTTC
TTCATACCGTTTACCTAG
>CUFF.106164.1 gene=CUFF.106164
TAGTTTCTAAGCTATCCTCACATAAAATGGTGAAGTGATCAGAATTACGAAAGTGGGGAAATAGTTTTGT
TCAGATTATTCCAATTGGCAAGTTTTCATTCTTTACGATCAACAGTGATGCTCTTTGCTTGGTAAAGAAA
CCTGCCCCAAGTAAACCAGCTGTTTGCAGAAAAGGGAGGTGTGAGCCGAAGAAGGTTCCAGGATAACTGC
CTGTGTGGGCCCCATCAGGTGGCCTCTGCCCTGCTTCCTGACACCTCCCAGCAGCTGGGCAGTAACTTTC
AGACAGCCCACTCTGGGTCCTGCAGA
>CUFF.106166.1 gene=CUFF.106166
ACAGAAATCATAGCATTTGAACTGAGAAAAACCTCCTCAAGGACTGATCTGTTCAGCGTTATTAGATGTT
GTGTAGCCCTTGTCCCTCTAGGAAACCATGAGTCTCCTAAGGAGGTATCCTTGTCTTACTGTGACAGAGC
AATTCTAACCGTTTTGAAGGCCCTTGGACCAGTTTGGGTTGAACTTATTGAATTAGTCCACCATTCCGAG
AACCCA
>CUFF.106171.1 gene=CUFF.106171
CATCAAGTATAAAGTACCTGACTTGACTTTTCAGTACACAGTCCCTCTTCATGTGGCAGGTAACAGGCCA
GCTTGATGTCATGCCCACAACACTAGCCTTTGTAGCTATGCTATTTT
>CUFF.106234.1 gene=CUFF.106234
TTAAGCCCATGTCACAACAAAACCCACTGAAGGGGCCTCTCTGGTTTTCTCTTGCTCTGGTTTGTTGA
>CUFF.106235.1 gene=CUFF.106235
AGTCTAGAATTTAGGGTATCTATTTCTTGCCATGCCTTTTCTGCACTATGTTGAGAATTAGCCCCAGACC
CTAGTGATTGGAGACTGTAGCAGTCACATGCTCTAATGGCATTGGTTAT
>CUFF.106236.1 gene=CUFF.106236
TCTGATCAGCTGGATTTCATGTTTGTTTGGTTTCATAGGAGGGTGACCTGCTTTCTCCTGATCCTCTATT
AAAGAAAGCTGAAGTGGGTTGTTCTGAGTTTCTTTACATCTTGTTTAGCCAGAT
>CUFF.106242.1 gene=CUFF.106242
TAGTTACTAAGTCTTTGAGGCCTTACCTGAGCCACTCACCCTTCTTTGTTCCCACAGGAAGAAACTGATG
GTCTTTTACATCCAGATTCAGCAGAAATGTTTTGTTTTAAAGCCTGGTAGCCCCTTTGCCCGAGGTCCCC
CTCAATGGCAGTGTG
>CUFF.106249.1 gene=CUFF.106249
AAATGCCAACAGCTTCTGAGATTTTTTCACTCAAAAGAGCAAGCAGGCTAGATGTCATATTTAGTCTTAA
TTCTAGATTCTAAGTCACCTGGGGGTGAGTGGCAGGGCTCTGTTTTACAAAGATGGCTTTGCCCCTGAAA
CTGTGTGAATGGGGAGCCCATACCCAGGGAAAGGGGTCTGGGCAGATGATCCATTTGGTATCCATTGCAG
TAGTGGTGCCATAATAGCCTGGGACAGAGGGCTGAGGCTTCTATCT
>CUFF.106251.1 gene=CUFF.106251
AGGGTAGCTTCAGTAGAAAGGGGACTTTGTGGCAAGGATACAAGGGTATCTTAGACCTCCAAGGGCAGGC
ATGCAACTAGGCCTCAGGAATTGACTGGGTCCCTGAGCCTGGAATGCTATAGAGAACCTGAGAAGTCCGT
CACATTTTTCATCTCTGCTTTGCTTTTCTCTG
>CUFF.106279.1 gene=CUFF.106279
AGAAATAGCTGCACTTCTGGTTTGAAAATTGCAATGACTTTTAGCTCAGAAAGTATTTAGGTACCAAGTT
ACTTCACATTTGTGTAACCTTTGGAGGGAGCAGAAAATGAGCTTTCTTCTTATGAGCTGTTTCTTAGCAT
CCCCCACAGAATGACATGTTAACCTGTTAGTGTTCTGATGGAGTGAGTACTTAGTGGTGCCATGTCACAG
GTACTGCCCTGGGAAACAGGAGCCAGTGCTGCCACCTAAACTCCCAGATGGATGTTCACCTGCCAGGTAG
TTATACCTCCCCTCAGAGTACCTCAGCGCCAGTCTCTTTCCTCAAAGAGATGACGAGAAGATCCACCAGT
AGATGAGAAAACGGTCTGTGCTGTACCAGGCACCTAGGGACATGATCATCTCTTAGAGGTTCCTGCCTCC
CTCCTTTCTCTCCATCACAACAGATGAACAAAGCCCGGGTTTCAGGCTGAACAACCACCTTAGTCTGCTC
GATGGAACAGCTTCATagctaacgtttttggagtgtcttctgtataccaggttctatgttaactttacat
tcattatctcatttaatcctagacaactagccaggggcacacatactgtggtcttcatt
>CUFF.106284.1 gene=CUFF.106284
tatttaCATTTGTGCGGTAGGAAAGGAAAGAAGGTGAAACTCAATCTTTGATGACTGTCTGGAAGGATAT
CTCCCATAGGAGTGTAAAGGGTAGATGAACACTATTGAATTTAAGGGAAACTTATGCTCATAATCAGATT
TTAGAAGGAAGAACTAGTATTTCCTTGTTTTCTAAAAGGATATTGAACACCTGGTGGCCTTATGATATAT
TTATACAATTCATTTTCTCTCTGTATTTCTTTAATCCATATTTAAAGATGTTTCTTTTTTTGCCATAATA
TGGTAGTGTTCTCTGTTAAATTGTATTTTTTATGAACCTGATATTTATTATCTCTACTTTGACCCAATGG
ATAGATGAGCCCTCTTATCTGATATTACAGTTTCTTGACTGCTTTCAGATTTATGTTTCAAATAAAACCA
GTTGTATTTCTTTATTAGACATTTAAGTTGCCTCTTTTTAATGACCAGTGACTTTTTC
>CUFF.106341.1 gene=CUFF.106341
TATTGGTCTCACAACTACTACCGAGGGAAAGGAATACTTCCTGGATGCGTTGTCCATGGTGATGCTGGTT
GATGTGCAGTGCGTGAGCCACTCCTGGGACCACAGCCTACTTGCGTTTATGATGTCTCTTCTTGTTTGAG
ATTCAGCCAGCCTTCCTCCACCCCTACACCAAGGACTTGACACAAACATACCGCAAAATA
>CUFF.106345.1 gene=CUFF.106345
ATGAAGAAAGATTTTTTGAGCAGAGATCTTGGAAACAGGGATGCAAAGGCTAAAAGTATACATGTGGGCC
AGTCCCCTTTAGGCGCTCTTTTCCCCGCACGTCTAATCCAAGTGCAGACACGCGCTCTCGCGCCCTTGTC
TTTTTGACCCCTCCCT
>CUFF.106362.1 gene=CUFF.106362
CTCAGCCATTTGGAAACCCGAGTCTTTGCTCTCTGGAGCTCAGCAGATGCCCTTTCAGCAGCTTGGTCAT
GCCTGTGGGCACTGATTGGCACCTCTGCTGCCCGCCCCCACACTCCCTCCCCTGTCACACTAGGACAGTC
CAACAGGGttcagcaaacatttgcctaggaacacctgtgtgccaggcccttcgcaggggtaggggGAGGA
GGATCAGGAGTAATGAGAGAGGGGGCAACATAGACATCAGTGACCTTCACAAGGCAGGAGTGGATTAAGC
GACAAGAAGTGGTATAAAGAGCATGTGTATGGGAGGGCGTCCAAAAGAAGGCCGAGGTCTTCAGGAAAGT
GTATGTAAAGAGAACACAGCCCGCTGGCG
>CUFF.106377.1 gene=CUFF.106377
TAACATCAGCACAGACACGCCAGTTGCTCACTATTGTGCAGCCAGGTGTTGAAACAGCTGCTGAAAAGCC
AAGAGCAGTTGTTCTGGCTCTCCAGCGGTGAGCACTGTCCTAGGCTCCTCGTCATGTGGCCCTAGCCCCA
GGG
>CUFF.106380.1 gene=CUFF.106380
TGGTTCTTTGGGTGGGACACTTAGCTCCTTAATGGAATAGGTCGCTCCAGCCTGTTTCCTCAGCAGATGA
TTTGGCTGCATTCACAGTTGATGCATTAGCTCTGGAAGGAGATGGAAGGAAACTGAGTCATTCCTTATTC
TAAGGTCCAGAGCTGTCAAGCTGGTGTTCCTCACTTTGCAGACACAAGACGGAAAGGATCTGTGTCACAG
CTGAGATAGCACACTGAGATACACAATTAACTGACCCAGGGCTTGGGTGCTGGATATGAACAGGTTCTGC
CCTTATCTCGGACGAAGGAGACTGGTCTGCATTCTTTGCAAAGCCCTTGTCACTTCCTTTAATTTATTTC
CAGCATGTCTGTGGGTCCTAATAAATCTTCAGTTCACAAGTAGAATATCCAAATAATAATCCATCTTGAC
TGCAAGGAAGGATTTTCACCTTGGTTTTACCAAGGCATTAATGATTTTCTCCCCGAGTAAACTCTGAAGC
TTGATTTTAAAAGCTAAGAATCTACTCTCAATGCTTGGAGTAAACAGACCCGAATCATAGTTATTGCTTA
Ttttacttaaacacttacttactatgataggcactattgtaagtgcttaaagctattaacacatt
>CUFF.106384.1 gene=CUFF.106384
AAGTCAAAGGCAGTCAGACTGTGCTGAAGTTTATTTGAAATGTCCTCCTGGACTTGGAGCTGACAAAAGT
TACTGCAGCCTTGAAGACTTGCTCAGCTCTTCTTCCCTCCCTCCCAATCAGACTCATTATCCTAGTTATC
CACAGTTAAGTGCCCACTGCGTACACAGCCTGGACTGTCACAGCAGCACCTCAGAGGGTGAAATCACTGC
ACACCTGCAAGTTGTGGAGTTTTACACGTGCGCACATGTCCTCCAATGAAATGACATTTACAAAATCAGT
TTCGTTATCCTGGTTACCTACAGTGACTACTTATCGAGCCTCACCCCAGCTGCATGACACTCTCCTAGGA
GTTTCAACACCGCTGCTGTCTTCAACCCCCACAGCCGAGCAGTCCAGGCCTCTGTCCTGCTAAAGGACTG
GAGAGCGGAGCCTCTGAGCCCCATGATTCACCACTTGAGTGTCAGCTTAGACTCCTGCCAGGCTCCTGTC
TCTCTCTCTTGTCCCGGAGAGACCGCCTCTCTCACCTCTGCAGAATCAATCAGCTTTAACATTGACCTAT
TCAGCACTGGCCTATTTGGTCTA
>CUFF.106390.1 gene=CUFF.106390
AGCTGCCCCAGAGCAGGGGGCTGAGAAGGGTCTGTTGGAGCAGCTTTGGCCCCTAGAATCCTGCACACCC
CACCCCGCAACAGGCACAGACACGCAGGCACTGGAGGGATGCCTGGGCTCTGATTAAGCAAACAGCACCT
GAACATGGCTTTGAAAATGTGTCTCT
>CUFF.106393.1 gene=CUFF.106393
CATGGAGAAAGTGCTGGATGGGAAAAGTTTGGTTTATTTCTTCCTTTGATTGCAATCACCAAAAAAAGAT
GTGTTCAGAGAGGTCTTACAGATGTAGAAAAGTATATGTTTGTGTATGACCAACACCCATTAACACTTCT
TACATTGGACAGACAGATGTGGAGGGGAAATGATTAGCTCTACTAAAATGCTTTGTTTTCACATTTGAGG
AGGATTCTGGAATCTGACAACCCGTAAGTTTTGTTGGATGATATTGTCTCAAACTCGTGTTCAAATCGCA
TGCTGTCTTCATGATTCTGCAGTGAGCTTAGAGCGGAAAATTCCGTAAGTCTCCCCAGCATGGAGACGTG
GAGCAGGGATGAGAGGCAGGGCCATTCTTAGCAGGCGGGGCTCCTGCACAGGGTCCCTCAGCCCCTTGGG
CACTTGGCCTGGTGCTGCTGTCTTGGCTGGGATGTGAGTGGGCGTGCAGCTTGTCTCTGTTGGAGATGGC
TGCAGGTCACTCTTGGCTGCTGTTTCTCTGCCTCCTCGTGAGCTGGAGCCCCAGCTTCAGCCGCCTCTTG
TCCCATCCAGGGCTCCTCCAGAGGTAGAGAGTGTCTCCTCCAGTGCCAGCGCCAGGCCTGACCTCTGACT
TCTTGATTCTGGTTAAGGTGCAGAGTCTGCACCCTAAATAGTGACTGCTGCCCAGGAGCCACTTCAGGAT
GAGAGGGGGTTAGAGGAGCATGGGGGACGGCAGCCCTGGCCTCTGTGGAGGTTAGTGTTCTCAGCACCTT
CGTCCACATTACTTCTGTGAGCTTTGTATACAAGGCCAGCGTGGTAGCCATTGTCCTTGCCTCTTACAGT
CG
>CUFF.106407.1 gene=CUFF.106407
AGGTTGGGGTGAGGAACGGTGCTGGGCACCCCATCTTGTCCCTGTGTGCCACACTGCCTCTGCAGGACCT
GCAGCATGAGCCCATCCAGTCACACTGGCTGTGAAACACCTGGGCAGCCTGGTAACATAACGACACAGAA
TTCACCCCGGGCTTCTTCATATTCGTATTCGTCAGCCTTGATGAAGAACTAAAGATTTACTTAATTATAA
TGTATCTTCCTTCAAAAAGAAACATTTTTAAAAGCGCAGATGGACACTTGAAATCTAAACTTAGTCCACA
GGCTGCCCAGTGGCTGGGGGTTAGGTAAGCGTGCCCATCCTAGATCTGTCACGTTCCCATCACCTCCAGA
CATTCTTGGGGGTTCTGCCCAGTCACCTCTTAGTGTAGCAGTAAAGTGTGCCACCCACCAGTAGTTAAGA
ATGTCACCGGACCGTGGCTCTGCACCACCAGGGAGGTGAACAAAGGACAGAGCGGGCGCCATCAGCAGTT
ACTGTGGGTTATTGGGAGCCACAGAGATGCTGTGTCCCCAGCGGGAGTTGTCCTTCATCACAGTGACTTC
CCTGGCTGAGGCAGGATCTTTCCAGGTTGACAGAGGACACAGGCCTCCATCTGGAATGGGGAGCGTGGCT
TTCCTGTCTCACCTGTGTTTGCCAGGTGGTCTTCCTCCCTCCCCAGGAGTCTTTATAGGACCCACCGTTT
GTACAGCCCTGCACAAAGTATGGGTGGGCCACCAACGGTCAAGGGGTGACCACTGACCTGAACGTGCTGA
CAGTTGATTTGGGAAGGCCATGCACATGTCTCTAAAGGCCACACAGGGATCATCACAAAGCAGTAGGTCA
GAAAATTCCTAACAACCACCAAATAGAAGCAGCTGAGTTTCCTGTTTACCACGTGCCAGGTGCATTCCCT
GTTTTCTCACTGCTCACCCTCACACAGCCCT
>CUFF.106409.1 gene=CUFF.106409
CCTCGCACACCTGAGCTGGTGCCCTCCCTCCCCAGCTGGTGCGCAGTGCTGGAGTGAGGACGTTAGTGCT
TAGAGACATTAGACTCCCCTGCTCCAGAGGGCACCCCCTGCAGCCCTGGTCCAGCCCTGTCTGGCGGGGC
AGGTCTGTCCAGGCCAGTGTGGCGAGTCACACAGCTGGAACTCTCCAGACTCTCCAGATGTTCTTCGTCC
TGTGATCAAAGGAATTCAGAGGGAATAATAGGCTCTGGTGGAAAAGTCATGTTGTGACCAAAACCTGCTT
CTGCGGAGACCACGTTTGCTGTATGCTGGTTCCCAGTCTCAGGGAGTTTCTTT
>CUFF.106182.1 gene=CUFF.106182
CCAGTGACTTAGCCCCGCCCTGTGAAATAACATCTTGGAATTTTGCTCTGTTTCACTTCAAGGTCCAAAT
GCTAATTTCATGCTCTGAAACAGCACAGCATTATTCTAAGCTTTCCTTATTAGTTCCTAATGCTGACTAT
CTGGCATATTGTCAGCATACAGTAGAATAAATCCACTGAGTTAGATCCTTTTGT
>CUFF.106177.1 gene=CUFF.106177
catttagattgtaaatttctgtggtttcaggattgatttcttggtgctcgtcattttccttccggtctgg
agtattaatatatttcttcattctatttGATGGGGTCGATTTGTGCTTCACATAGTGATAGTGTCTGGTG
TCAGATTCTACCTGCCGCCACTGGGGGCCGGGGGTCAGGAGCCATACTCTGAGCCTGCTGTGATCCCTGG
TGTCTGTGCCTGTCCTTTGGAATCTATGCTGACAGAGCCTGTCTGCAATTGCCCACTTGCCACTCCTGCT
TTACAAGCACATGTACATGCGCTCTGGCGGGGTCCCTTGCTCTGGCCCACTGGCTGAGCTGAGCACTGGG
CAGGAGGAGTGGCGCTTTCTTTTACGTGCATGATCCTGGGGGTGTTCTTGCTCTGCCCTCACTGTCTGCC
CTCCTGGGGTGCTGGCTTGAAGAAGACACCCCTGCAATAGCCAAGCCTCCTTTGTGTGGTGCTTTCCCAT
GGCTGGTAGGCCACTTGGAGAGTAAAGGCATTCCACAGAGAGCTGCCCCTCCTCTCTCTCTTTTCAGAGC
TGTGCGTGGTCCTGTGCCCTTGGTCACTGCTGGGGAGGGAGAGGAGATCCCCTTACCTCCTTCTACTTCC
TCCCAGGGATCCAGCACCTCCACCTTCAGATGTATGGTTGTGTGGGTCTCTCAGATGT
>CUFF.106189.1 gene=CUFF.106189
TACTGAGTCAGTGACTGTCAGTGATTGTCATGTTTCACTGATATGTAAATGAAAGCATCTGTACTTTTAT
TGTGAAGAGGAAACCATCGTGTGCCACAAGCCCTGTTATTTCACCATGAATTAGTGAACATTCCTTTTTG
GAATGAAGGGAAATCAAAACTAGACTTCCAAAGAAAGGAAATAATAATACGTTTATGTTTTGA
>CUFF.106196.1 gene=CUFF.106196
GAGAAATGAATGACCCTGGAATGAAGACATTGATTGTTTCTAGTAACTCTTCTGAGCATTGTATTTAATG
GGAAGTCAGGACGACAGTTTTGACACTCAGGGCCACTTGCGCTATAAGTAGAGACAGAACACTGAAATCT
CTCCAAAGCCCAAGAAATTAATGAAGAGAGAAGAGTGAGCAGATCAGTAAAAATGTTCTCGTATACCTGC
ATCACCTTGTGAAATTATGTTGTTTTGCCAGGGTTACTATGTT
>CUFF.106197.1 gene=CUFF.106197
AATTTACCCCAAACTACCTGGGAGCAGGTGAACAGTGAGGGCTGAAGCAGGCTCCTTGGGCAGGCCTTGC
TGGTTTGCCAGGCATTCCCCATTCATGCTAGCGTCTGCCATTGCCGACAGCTTCCTGGAGCCCCCGTGGT
ACACCAGCCTGTTGCTTTTCTACCTCTGGTTTGTCACACCCTATATAGTACCATTTCCGTCTTGTTCCTT
TAGCTTCTGGTGTTAGAAAGTCAGGAGATTTTCATTC
>CUFF.106229.1 gene=CUFF.106229
AAATCCTCAGTGTGTTTTTACCACTCCCCTCATATTTATTTGATTTAAAATACTTTGTGAGAGTGATGTC
CTCTCGTATACCTGAGTGCCGTCAGCAGGAGTGCTCCCTTTTTCCCCGGCCCTGCACCTGTTTACTCCAG
TCCCCACTAGATGGCATGCTAAGTCTGAGCGCTTGTCTAGCAGCTTCTTCAGTGAGTTAAACTGACATTG
GCCAACTATAATGTCCATAACTAGCCTCAAGAGCAAGCAGAGCTTTATTTC
>CUFF.106223.1 gene=CUFF.106223
TAACGTAATGCTAAACTGATGATATTGTTAACTGTGTTACTAAGTATCAGTGCTAATTAGGAATTGAGCT
GACCTATTAGATTAGATATACCTTTATATAAAACATTACCACTCTCATCCTGGCTTTTTTGTCATCATAG
AATTATTTTTAAAATTTTAAGTACTTAAAGCAACATATATGCTGGGAGATCTTTTTGGTTAAGCAAGATT
TTTGTTGATTGTGCTTATATCCATTTGATCTGCAATTAAAACAGTACGTTAACCTTAATATCAGATACCT
CACTGAACTCAATACACAGGCAAATTTTGAAATTATTGA
>CUFF.106203.1 gene=CUFF.106203
catgtggctcacattacatttctcttggagaggactgTTCTATAAATTTAGAACTCATAATTTTAACAGA
GGAGTGCTCTTTTTTCCTTTGTTTTGTCACTGCTAGAAGGTGGAAAACTCTGGTATCTTTTAAAAGATCC
ATTTATATAAATGGACCTTGTTATCACTTTGTTAATGTGAATAAGGTCCACATTCCATACTTCAGTTCAT
AAAAGCGTCTCTTAAGACAATCTCCTAGTTGTGCGCCCCACGATTTCACACCACCCTTGCCCTCGGTTGT
CTGAATTTGACAACTGTATTTTTCGGTGTAAGGCTAGTTGTTGTAGCCTATTTAAATCAGAAAAAGTATG
TAGTAGATAGAATTTTTTTTGAAGATCCAAGTTAATTTTAATTGTAGCCACATCCAGTTCGGAGATAAAC
ATTATCCTAAAGACCAAACAGAGA
>CUFF.106207.1 gene=CUFF.106207
TGAACTTGTCTATACTGTGGAGTTTATTTATTCAGTATACCAATATCTAATCCATATTGCACAGTTTTA
>CUFF.106265.1 gene=CUFF.106265
GATGATGGCACATCTTTAATGAGCTTAGATTTTTAGAGTCACCAACCTCTAGGATGTCTTGGACAGATAA
TGATTTTTTCTGGTGGAGTTGACTGGGCGTGTGGGTGTGTGCCGAGGAGAGCATTCCATTCTGTCTGCCC
GCATTTGGAGTGTGGTTGAGAAAATATCAATTGATGCAGTTCAGTCCTCCACCCATGGCAAGGTTTGGGG
ATCCTGAGTTTAGTTTCAACACACCTCTAGCCACTTTTCACAGAATCTGGATCTTACTCAAAGTGGCGAC
TTCTCAGAAGTGATTGATTTTTATCCTGCTGAAAAAAAATGTTTTCTCTTTGAGCTAACAACATCAAGAA
AAAAGAAATGTGTGAGCAAATTGTCTCAGTGTCCTCTCCGTCAACCCCCTAGGCTGTTGCCTGAAGTGTT
GCGTGGACAGAGTCTCTGGCTCAGAGAAAGGTC
>CUFF.106267.1 gene=CUFF.106267
GGGCCGAGCTGACCCTTATCCTGAACCCAACCAGCTGAGTGGCTTGTGGCCTGGGGAAGGGTCTCATTCT
GTGTCTCCCTCCCTTTTCCCATGGAGCAGGGTCAGTTGGCGACACTGAGGCAGCTACCCAGGACCTAGGC
CTGTTGAGTCTGCTCACCGACAGGTCACCTCTTCTAGGCATTTGAAAGCCTTTTTTGTGAATTGAGTGGT
TGGCCTGGGATGGTCACCAAGATCCCTTGTCTTTTAAGATTTAGTTTGATGTAGAAGT
>CUFF.106269.1 gene=CUFF.106269
AGAGGGTTACTTATCAGGGGAGACTCTGTGATCCTTGAACAATTCTGAGAATCTTATCAGTGGGAAGTTG
AGAGACTAGAAATATCGTTGAACCTTCTTTGAGGGGAACATGGGTGTATTTATTAGTAAGTCATGATGGT
CACTCAACCGTATACATCCAGTTTTGCCTTTCAAGGCCAACATTTATTTATTT
>CUFF.106270.1 gene=CUFF.106270
AGGATTCTCAAGCAGAGACATTGTTGTACAAATTCTTTGTGAGCCTTGGGTTGGCAGGTGTTAGTTCCAG
TATTGAGTGCTGGGGCTGAACATGTTTTCAGTGGGTCACAGTGATGGAAATCCGTCTGACTTCCATAGGT
GTCCATTCCCATGTGCGAGCGCTGGCCATGCCCAGTCCTGGAGTCCTTCATCGAAAGGTGCCCGAGACTC
ACCTGCTGGTGGGGGATCATCTCGCATGGAGAGTCACAACTTGAGAGTGAGGCTTGGTACATTTTGCAGA
CACTGTGGAGTTGAAAAACTGCTCTAA
>CUFF.106271.1 gene=CUFF.106271
GGTTACAGTTTTTGATAGCATTCTGGAAGAGCTTGAGTGGCTCAGTACAACACTGGAGTTGGCCAGAAGT
GGAGGAGGGCCACTGTGCCAGGAGGATGCCTTGTGGTGTCTACAGCCACATCCACGTTGACTGTGGCCTG
TTGGCCTGGCTGCCCCACCAGCACTGGGCATCCTGCCACGGAGTTGACCTTTGCCCCTGACCACCTTGCA
TAGACTCACAGGGCAGAGTTCTCCATGTCCCCAGAAAGCACATGTTAGCCCTTGGACCTCCTCTGTATGG
CCAGTAAGTTGTAACCCACTTTTTGGATGGCTGCCCACTCA
>CUFF.106272.1 gene=CUFF.106272
TCCGCCCTAAGAGACTCATTTTGTCATTACTGATGAGTGATAACATGCTACATTTGGATCTGTTGCATTT
TGTTCTGCTTACTGTCTGTTCTGTATGTTGTTACTTGTTATAAAATGAAAACCCAAAGTGCCCTGTGGTT
TGCTGCCTTCTCCAGGAAGCAGAGTTGGTTTTCTGTCGGGTCTGATGGATCATTGTTTTTCTTGTACTGT
TTTGTTATTAAGCATTATTATTTGCAGCAGCACCCAGTTACCATGTGATTTTAACAAAAGCATCAGGGGA
AAATAGGCACTTTTTGTTACATGTCTACA
>CUFF.106273.1 gene=CUFF.106273
TGGGGACTAGGCTGTGCCAACCATCTGAGGTGTGGCTTTTAGCACGCCAGCGGGGTTAGGTTGAGGTCCT
CATCCTAGTCATTAGGACCTCTGCCCTGTTTCTGCCAGGACAGATTTCTTCCCCCCGAAACAGAAGGGAA
AGTATCGCCTTACTCCAGAAACAAAGACTGTCCACAGTTGAGGAGAGTGGAGGTATGTGGCTGTGGCCAT
GATGGTCCTAGCGTTGTGGGCTCCCATGGTCCTCCTGAGCTCTTGGCCTGCCCTGGTCATCAGCCGTGCG
GTGGCTTCCATCCAGCTGCCTTAGGGATGTGTGATCCTGCTCCAGTTTTTGACCAGAGGTACGACTGCCA
GTGTCAGAAACCACAACCGAGAGGGAGATACGCAGGGCCTTTCTTCTCCAGGGGAACTCTGTAGATGAGA
AGCAGCCAGGGGGCCGCGGCAGGGGCGGTGGGGAAGATGCTGGTGGAGCTTCAGCCAGCTCT
>CUFF.106274.1 gene=CUFF.106274
TGGGAGCCATTCTCTGGGGAGTGTTGATTCAGCCCTTGCTTGTCCTTTCTTTCTGAGAATCTCAAAATCC
TGGCACCACTCCCGATAGGAGCAGCGAGATCATTCACCTAGTCCCCTTGTTTCTGTTTTCAGAGGCCATT
CTTGTCCACAGTCACACATGCTCATGCCCCCAGCCCCTGACTCCTCCTGGTGGGTCGTTTTCTGCTCTGT
TAGTGCTGTTGCCCACCTCCCTCCCGTCATGACTGCTGGTTCTAATCAAAGTTGATTTACCAGCCAGGGA
GGCACAGAACGAAACAGAGGGTCTTAATTTTCACTCTGTCATTCAAGTGTCTGGAATAAGCAAGCCTGTA
CTTCCTGAGGTTCCCTGCCAGGGTGGGTCTGCCGAGTTGTGCTCCTCCTGGAGGGCCC
>CUFF.106275.1 gene=CUFF.106275
TAGGGTGGGCGTTGTGTCATTATTGGGCACACCATCCAGGCATTATGCTGGAAACGTAGGTGTGTGGCCC
ACCTCTCTTCCCAAGATCCTTGTGACCTTGGCTAAGACCCCTGTTTTATTAGGGAAGCACTTGATGCTCA
GAACTGTTTGCCAGCACATGGAGCCTGCAAGTCGACCTGGGCTGGGACACCAACTGATTTGCCCTTGTCC
CTTCTGAGACACTGCAGAGGTGTGACTGACTTTGCTAGTACT
>CUFF.106264.2 gene=CUFF.106264
AAAGCCCCTCTAAGGCCAGCCATGATGGAGACCTGAACGAGCCCCAGACGAGGGCATTCCTGCCCCACTG
CGGTCTCCTCAGTGGACGGAGGAACAGCAGCGCAGGTTATCGGACAACCAGAGGCAAATGTCAGCGGACT
GAACCTTGTTTCCCCGGGGCTTGGAGCCTGTGTGTGTGAGAGGCAGGAAGAATGGGGAGGAGTGGATGGA
GTCTGATGGCCTGTGACAGGGTAAGGGCCACGCTTGTTGAAGGAAATGTCATTTTATGTTGACTGTAAGC
TCAGATTGAGGGTGGATATGTGGACATGTGAGTGGGCTGGGAAATGAACTTTCTTGTATAAAAACGTTGG
GTCTCTAATCAAGTGTTCAGGGTATGATTAATGGGAGAGGAAAAGGTTATTTCGTTGTGTAAATATTTTT
CTTTAGCATTTATGTTACCACTGCCTTTGTTATTACTACTCCTAGAATGCGTTAGACTAATAACATTTTT
TTTTAAATATGGTCTTGGTTTCAGTTGTACTTCCATCTAGGTTTTCATGGAGAGACACATACCACCTCCC
CACGTTCAAGTGTAATCTGGCATTACTTTCAACTTAGCAGCCACTTCCTCAGCTACAAATGCTAAAGAGA
GATTCTCCAGCTCAAGAAACAGCCCACGTGATATTGCAAGAACCTGGGTGCTTTCAGAGTTTTTCTCCCT
GTCTGATTTCTGGATCCTGACTTAATGTACTTTCTGCTGTAAGGCTTTCGGAAAGGGCTGAGAATTGGGT
TGTCCCTGGTGGAAGCTGTGTCCTCAGGCCTGTTGCCTGTGGCGTCCTCCTCCCCTGGCATCCATGTAAC
ACCCAACTGCACACATTGGCTTTATTTATTGATTGATTTCATTTATTTTTGCCAAACTTGACA
>CUFF.106277.1 gene=CUFF.106277
AGGCCCGTGTACACTCTCCCGGTCATTGGTCCCACCTAAGCCCGTGCACACTCTCCTGGTCCTTGGTCCC
ACCCACGCCCGTGTACACTCTCCTGGTCATTGGTCCCACCTAAGCCCGTGCACACTCTCCCAGTCCTTGG
TCCCACCCAAGCCCATGCACACTCTCCTAGTTCTTGGCCTTAGGCTCACCATACAGGCACTGGAGCCAAG
TAGCTACGTTTCAGAGTTGT
>CUFF.106282.1 gene=CUFF.106282
TCTAAGGGGTCCTGGCTCAGGTCCCGGGCTTTGCCTCAGTCACACTGTTTACCCAAAGTCCCTGTCACAC
CCCCATCCCCCACCCAACTTTCCACTTCACTGAGACACGGGGTGTACAAGGGCACTGGCCCTCCTCAAAC
GCACTGGTCTTTAGCCGGAATGCTTTCCTTGGATGAAGATTCAAATTAGAAAACCACCACTAGCAGGCCC
TTTCCCTTGAAGATTCTTCTGGTGCCTTCTCACCTAAAAACCCTCTGGTTTTGAAGTGG
>CUFF.106304.1 gene=CUFF.106304
GATGCTCGAGGGAGAAGCGTCGAGTCAGTGCGGTCTGCAGTGCCGTCAGCGCTGTCCAGGAAATTACAGG
CTCGGAGTTTAGCCTCTGTGTGTTGTGGTCTGCTGAGTGTTGTTTTTCCTGAGGTGCCTCTTTATTTATT
TATTTATGATCAGTGACCCTGACCACATCTAGTTGAACAGGTACAGCATTCTTCCCTGTGGGAAAGAATT
ATAGAGGATCCCATTTCCTAGGCTCCAGGCAAGGGATGGGGCTTTAAATGGTTTTCACAGCCGATTGGCT
GGTAACAGCCAACATTTTGGGTGAATCAATGCTATGTTAAGCTCTTGAACTATTAAACAGCCATAATTGT
TGTCCCAAGATAGAGTACGCAGTCCTTACTCAAAGATTGTATGTGGCCGGGTGACAGATGTGTATGTCTT
TTGGTTGACTCTGGACAGTAACACCTTAATTGTGTGGTGTTAACTTTATGGGTTCTTTTTCTAGGGAGAA
TATAGGGTGAGGTTTTCTGTTCTAATTAAAACAAAACCTAGGTGCACCGTGGATTTGGACCTGCCTTTTT
ATGTTATTGACTCTTAAGCTCCTTGTGTCCCAGACTTAATCTGTATTAAGGAAATACTGCTGTTCACAGG
TTGGGGTGGGGTGGGGTCTACTTTATGTGCATGTGCCATCCCCTCAGTGATCGCCTCTGACAAGTGGTTA
TGAAGATGATGTCGAATTATTCTGCTCTGTGGAGTGATAGGTCAGTAACCATGTGCTCCATCTATCCATA
TGAGGTTGTCTTAATTGTTCATGTGAAAGTTGGGATGGGACCGTCACTTTAAAATGAGTGAGGAAGTTGA
TGCTTTAAGACACCCTCGACTTTTATTTTAATGGGAAGGAAGGGAAGGGTAAGGAAATGGTTGAAGGGAG
TTGGGCTTGACAGTTGCAGACACCACTATTGAAAAAGGAAGATCCATTTAGTCAACTTAAAGTTCTTAAC
ATATGGGAATGGCTGATTTTAATTATTTTGCAACATTTCTTTGTAAATATCATTAAAATTTTTTTTTTTT
GGAGATTCACCTCCCTTCCTGCGTTAATGCTTGAGCCAGGTAATTTTGCTTTTGGGTAAATTAAAATCAA
AACTCTAAAACTTGACCAATTTTGTTTCTTGAATTGACTTAGTTCTAACTCACTATTTCATCTTAAGGAT
GGCATTATTTGACGATGATGGACTTACATGAGGTTTTGATTTTTCAGTTAAAACTCTTCCACATGAGGTA
ATCATCAGCAT
>CUFF.106482.1 gene=CUFF.106482
TAACTTCAGCCTGTATGTAATTTACTGAGTCTACTTACCTTGTCATGTGTTGGAAGCTGTGAATTTTCTC
AGCCTTGTTTTTGCCAGGATCAGTAATTTAGATAAGATTTCCCTTTGCTCTTCTATCAAAACAAATTATT
ACTAGGTGGTTCTTCCCTCTAGGTTTTTCTGTGAATTTTCCCATGTGATGTCTTTTTTTCTATTTAACCA
TAGGAAACTGGGTTTTAATCATAAAATTGATGAGATTGAAACCATGTTAAAACAATCTGTTGCTTTGGCT
TTTTCACTGGTAATCATATCAGCTATAGATTTCTATTAAATTTT
>CUFF.106528.1 gene=CUFF.106528
CAGGGGAGGTGAGAATGTGCAGAAGAACACTCTCAGAAAAACCCATGTTCTTATAAAATGATTGGTCTTT
TATTTAATATACCAGTAA
>CUFF.106496.1 gene=CUFF.106496
AAAGCTAATCGTTTTACTTCGGGAGGACCTTGTTGTAGGTAGTACTTTCACAGGTCGCTTAACCAGAAGG
CGATTATATAAACCAAGCACACCCTGCTGTCTGACTCACTTGTTCCTGGGGTCAGTATTTCAGC
>CUFF.106529.1 gene=CUFF.106529
GGCTGTTTGACATCTGCGACAGGTACCTCCTGAAAACGTGTTGTCACAAT
>CUFF.106505.1 gene=CUFF.106505
AAGAAATCTCAAGTGATGTTGATATTCCTGTGAACACCTGGGCTATTTCAAGTCTGTTGTTTGTATAGTG
ACCAAGTAGTGAATACTGTACATTAAGGAGAAATGGGGTGTCTTTGATTGTATCCAGCATCTCAGATGAT
TTCAAGAATTTTTTTGTTTTGAATTTGTAAAACAGCAGTAGACACTTGAAATTAACTGTTCTCATCACTA
GTGTTCAAAGTTCTGATGAAAATTT
>CUFF.106506.1 gene=CUFF.106506
AATAGATTTTGTCCTTAGTGATTCAGGCTACCATTGACCTAGCTTGATTTCAGTCTTTGTAATCTATCAG
CCTGCAGTATTAAAGGGGTATTAAATCCGGGGAAAGAATTGGTT
>CUFF.106511.1 gene=CUFF.106511
GTCAGGTAGCTTGAGAGTGTAGATCTTGGTGTGGTGGGTGGGACTATTTGAGCACGCTAACTTTCAAAGT
ATATTTCTCTTAACTCACTTACACTGCAGTCTCTTGAGGAATTTTGAGTGCAGTCATCATTGAATTTCTG
GCAAACTTGGTTATCTCATTCGTAAAATTATTGTAGGCACTAACCAAGAAATTTCTAACTGCCTCTGTCT
TTCAGTTTGTAACAGCTTTCTCTGTTCCATGATATTTCTCCTTGAACTTTTCAAAACAATGCATTTCATC
ACTAATTAGAAAA
>CUFF.106535.1 gene=CUFF.106535
CCCATCACTTCAAGATAGGCTATTCTTATCTAGTAGTAGCTGTGCTGTTCTGTTGGCTACCTATGATTTG
AGTT
>CUFF.106536.1 gene=CUFF.106536
ACATGCTACCTGTTTCTCAAAGCTGCCAGTGGGTAATCTGGATTGGAGTTGCCACTAATATTCGTATTAG
GACTGGAATTCTCAACTGGTTTT
>CUFF.106540.1 gene=CUFF.106540
ATTTAATCTTTGAGAGGCTTATTGGAAGATCTCCTGCTCCAAATCCCGTTTGTGAGTGTAAGTCTACGTT
TAGGAAGGTCACAGAGAATAGAGCTAACTGGCTTACTCAAGGTTCACACCAGGCTCATTTCCTCTCTAGC
AGTTGCTCAGCTTTGATTTCAGAATTCTCTGTATGCAGATTTCTTGAGCTCCACAAAAGGAATACAACT
>CUFF.106552.1 gene=CUFF.106552
TTTGGAAGATCTCTCCTTTCTCCAACCAAAAGAACAGTTAGTTGGTATTTAGCTTTAGATCACCTCATCT
CTGTCTTTGGGAAACAAAAACATGCTCATGCACAAAAACTGTGCAGGTC
>CUFF.106597.1 gene=CUFF.106597
TAACTGAAGTATGTTAAAACTTTTTTTACTTGTTTACATTGTGTTGGGTTAATTACCAGAAGTCCACATG
TAATGAAAATTAATCTTTATTTCCCCTTTTCTGCCTGCCTTATGTTCTCCAGATTTCATTAGAGATGACA
TATTAT
>CUFF.106365.1 gene=CUFF.106365
AGAATAAATCCCGAGAAGAGATTATTGCAGACTGGTGCATATATTGACAGATGTAATCCACTTAGAATGG
AGGACGGGCTGTGGGGTTTTTTACTAAGTCCACCCTGGCATGCCTAGCATGCAGGGACTGTGTCCTGTTG
ATGAGAGCCACGCAGAGGAACTACCTACAGGTCTTTTAACCTTATATTTGATTCATAGTCAAGGTCACAA
TGAAGGCTTTACATGTCTTATTTTTGGTAGCTGTGGATGAATGGATACCATTAGGCTAAGGAACCAGCTG
GCTGAATGAGAATTAGGCCCAAGAATCTATTAATT
>CUFF.106374.1 gene=CUFF.106374
CATCTGACCCTTATTGGTAAAGAATTTATAAATGAAACAGCATAATCATCATAACAAAATTAAGGAAGCG
ACTCAGTGAATAACAGCGATAGTGCCGGTCTCGTGGACCATCGTG
>CUFF.106379.1 gene=CUFF.106379
AAAGCAGACTGAGTTCAGCCTGGAGCAAAAGAAGAAAGCTTAGGATGGGCAATTTCCACTGTTAGTGTTC
CAAACTAGGGTCACGGTACACCTGGTGGTGTAGGGAACTTTTTACAGACTCACTGGTCACTGGCTTACTT
TCCAGCAGTTTCTGGTATTTCTGCTATAGAAGGAACGTGCAGTGAAAAACAGCTTTTTGTCCTGAATTCA
TGACCATGCTCTTTTGAGACTGTCAGCACTGCCTAATGGACTTCAGAGTGGCTGTTGTACATTTCTTTGC
CAATTGAATGAGGCCTGCTCTGCAAACGTCACTATCGTGCGGAGTGCCCTGATCTGAATGGTTAAATTGC
AGAGGTGTAGTCTCAAATAGTTAGTTTATGAAAT
>CUFF.106346.1 gene=CUFF.106346
ATGGTCCGGCTCTCTCATTGTCAGTGACTTGCCCGAGAGCACGCGTTCTGGAATCTCTTAACAGTC
>CUFF.106317.1 gene=CUFF.106317
CCAGTATCTCCCACACATTGGACTTTTCCCCAGACCACTACCCAGGCCCCTGCCTTCTTTCTCAGCCCGA
AACCCTTCCATCTGATGGCTGGTATGATGATTTCAACTGTGTTTCTTAAAACTCCCTGAGACCCTATTCT
CGTACCTTCCCAGAAACCAGGCCAATACTTTCCTTCCCATGCTGCTCACACTAGTACAATTCAGTGTTCT
TGGTTAGCACTTCCTTCTTTAACACCTGCAAACCCTTGTGCCTGGCTGCG
>CUFF.106318.1 gene=CUFF.106318
ACAAATATTCCACATTCTAATTACTTTACTAACGTTATCTCTGAAATAACTTATGGTGGTATACTGTATC
ATTTTTGGTGATAAAAGAAGGAACTATTTCTAGATGATGTTTTCTTATTTGCATCACTATGTCAACAGCC
ATACTAGGCACGTGAACTTTTCTTTCCTATGGAAGTACTGCGTTTGTGTGTGTGTTTGGCAGCATTAACA
TCAGCACAGAAGCTAATAGCCCATGTCCTTCAGGGTTGTGGTTCCATTTTAATTGAGTTAAAATTGCAGC
CTGGAACTCTGCTGCTGTGACTTTTTAAATAGCAGGTAATGAGTTGCTCTCCAGAAGAATGTGATTAATA
GAATTGAATGGTTAATTAGTCTCATGCTCTTATAAAGCAACCCAGACCCTAAGCCCCCTGATGAGCTTCA
AGAAATTGTTCGCTCTGGTTAATCACAGCAATCTCTTCAGAAGCCATTAGGCTCTGCCTTATAAATGACA
GTCTCCCTTGGTGCTGACCATCTTTGAAAGGGTTAACAGGCTTCCGGAGTTTCCTCCCTTCCCCTTCAAA
ATGCCTGGCCCCAGTTGTCATGGGTTGTTAGCAGGTTATTGATGGTAGGGTGGTTAAGACCCTCCTCTCC
CCAAGCTGTCCTCACGGCTTTTATCCACCTTGATTAAATGCCTGCAGTCAGTGGTTACTTTTTCCTCCTA
TGCTTT
>CUFF.106319.1 gene=CUFF.106319
GGAGCTGTCCCGCGCCCCCACCAGGAGAGGCAGAGACAGGAAGATAAGCAAGAACAGCAGTGCGTCCCAT
GGGGTTTAAAGAAATGAGGGCAGAGACGACTTCCGTCCCTGAAGAGGAGGCTCCCGTGTGGTTAAGCTCT
TGAGGTGTGGGAAACTCTGGAATCCCAGGTTCCTGCCTGCTTCCAGAGGTCCACCTATCAGCTGTGTCTG
CCACTTTCCTTCCGATCTGCAGCTTTATCACGTTTGAGCCTGTCACCCTGTTTGCTCCATGGAGTGCTTT
ATTAGGAATTGCAAAAAATCGTATGCAAGAAAGCTTTAACTTCCTTTGGAAAAGGCCACAT
>CUFF.106320.1 gene=CUFF.106320
AATAGAGAAATTGGTTTCATTGGATATCAGTGTGATTATTTGTTGTTTGCATTTGGGTTTTAAAAATTAA
TTTGGTAGATGAAGGTTAGAATGGCAGATGTAATTAACTGACAGCAAACCACGCAAGAAAGAGCTCTCTT
ATCTGGCATGATCACAAAATAGCATTTCTGATGAATATTCTGGCTATTTATTTATTTTTGAAGAAATAGA
GTGGTAAACTAATTGAAATTCTACTGCATAATGTACTGATTCTTTGATTTATAAACCTTCTGGTTCTTGC
AGTGAATATGTCTCCATGGTATTGTAGCTATGGAGGAGTACCAGTTGATAGAGAGTCCCGGTGAATACAG
TGCCATGACAACCATCTTTTGCTGTACAACCTTTAATTTATTAGCTACATTCAATTCATTGTTTGAAATG
ATTATGGATCACATGGACAAAG
>CUFF.106324.1 gene=CUFF.106324
aattcaggacagCCTATCAGTTTACCCTCTACAGGAAAGTTATTTTGACATTTAGGGTCTATGTTCTTCA
ACTTTGCTTATCCTCAACAGGATAGCAGGTACTCAAACAAGTAGGTTATACACTAAGTAATCCAGAATTG
ATTATCGTGGAATATGTTCTCCAAAGGTGTAAATAAATTAACCTCTGCCTTTCTTAAAGGAAAACTTTGA
TGTGAGTTCTAGGAAATTTAATTTATTTGCTGAGATCCTAATTTCCCATGCCAGCCTATACAAGAGCAAT
TAGCTGTG
>CUFF.106326.1 gene=CUFF.106326
AAGCTGGTGACCCAGGCGGCTCCCGCCCCCGGCGAGCTTCTGCTGCCTGA
>CUFF.106330.1 gene=CUFF.106330
TCTGCCTCCCAGGTGCTAAGTCTCTGCTTTTATGAGATTTACAGTTCAGTTGGGGAACT
>CUFF.106332.1 gene=CUFF.106332
AAAGTGATGTAATTTTTGATGATTTTCAGGTTTTTGGGCTTGTTGGCTTACTGAATGAACAATTTTTGTT
TGGCAAATGTTACTCTTGTAGTCAGTCAGTCTAGCATTACGTCTTTTTTCTTTTCATTTTCGCCCAGGAG
TGGGGGCGGGGGGAGGAGGATGGTTTGATTTACATCAACATTAATCAGTTTGTTAAGATTACTACCTGCC
TTGCACAAGGTAACTGAAGACATTTCCATAAACTTTCAACACAAATAACATTTTTGAAAAGCTCTAATTT
TTAACATTCGAAAAGTGAGAAATTACTTCAAAATATGTGTGATTTAAACTGTAAAAAAATTGTGTTGATT
TTACAAACTAGACATGGGATCTTAAACCATGGAAACATATAAATAGTTTTATAATTTATTGAGGAGATCT
GGTCTTTGTTGCTTTTTCACATTAATAGTCCTTGATTTCAAATATGAGAATAGTGTGTAAGTACTTGTTT
AGAATTCTGAGTTGTTAAGTATATGCTATTTTAAAGCACCAATCTAACAAAATAGGCTTTTTGTGCGACC
AGACTGAGACACTGGGTTTGAGTCACTGATGGCTTGGAGTGGGCCTTTGTTGAAAAGCTCCTTGAGTCAC
TATCATGGGGGTATTATGTGTGTTCCATTTGCAAAAATGAAGGATTTTTGGGGGGGAATCATTAGCTGTT
GATAAGGTTAGGAAAAAGGAGTTGTTATCTCCTCTATTAGTCCTACTGGAAACCAGCCTCTTGGAGGCCA
AAATTGAAACAAATGGAAGGTCCAAAAATGCGAACAATAAATTAATATTTTCAACTAATACTATGCTTTA
AAAACAGGCCAGTAAATGTCCCCAAGTTACTGAAACAAGTTATAAATACATTATTATTAAACGTAG
>CUFF.106333.1 gene=CUFF.106333
AGAACATTTTGTTTTAAGCCAGGTGCACAAGTTAGAGTTGCTTTTTGGGACTGGCATTTATGCATATGAG
AATCAAACCTGACACTACGCTTGGCAGCTTGACTAAAGCCATTTTAAAATAAGTACAAACTGTCCTTGAA
TGATTTTCTTCCCATTGTAGTAGCAACGACTTTGCCTTTCTTCTTCATCTGTGATGTGCATGTGATTTTC
TATTTACTTTTGGGGAAGAAGGGAGGTAAACATATACAAAAAGACTTTGTATGAACTACGTGTTTCAATT
CAGTTACTATTTATTTTTAAATTTCTATGATATTGTAATGCAGTATTATATGTTAACTTTAATTCACATT
TATCCAGAGTATAATAGAAACCTTAATTTTTAAGGAACCTAAATTA
>CUFF.106334.1 gene=CUFF.106334
CAAGTAGACTATCTCTGCCTATGTTAATAGATTTTGTTTATGTTCTCTTAAATAAGTTTTATATATTTAT
GCATGTGTGTGTGTGTCTGGTAACCAACTATGGAAATATACACAAATGTGAAAAATCAGTTGCTCTCCAG
GCCAGCATTCTACTGCTGTGGGGAGACCTGGGTTTGATTTCCTGTTTTTGGCACTGTGCTAGGGTGTATG
TGCTCCAGAGACAGCCTTCTGTTTTGAGAGCAAGAGACCAAATGTCTTGTGTTCCACAGTAGTAACCTTT
TTGGCTAATTGTGGGGGGGTGTTGATGGGCTCTGAAAGGAGTCTTGTCTAGTACACTTCGCTGAAGGAGG
CTGCATATGACCCAGAGCTTTATTGTGGGAAGCCACGAGCATGGTAGGTTGAAGGACAATTGCAAAGTGG
GAAAAAAATTAGGAAAGCCCTGTCATTTCTCTTGGTTAGGCAGGAAACAGAGATGTCCTTAGAAGAAGGG
GGAGCACATGAGCATGTTTTATTAACAGTTAATGGAAGAAAATTAATGCTAATTTATTCTTCATACATAC
CGTGCAATTTGTTAGAAAAGTAAAAGGATAGTTTGAAATTCTTTGGTCAATTGATGGATTCCATGTTAAG
GGCATAGAAATGAAACTCAACATTAAGCAGACAAATACCCAAGCCCACAGGCTACGTAAATGCTGAATAA
AACCAGC
>CUFF.106335.1 gene=CUFF.106335
TGAGTGATCTTTATTGTGCATGCTATCCAGAAGCTTTTTAAGAAAAGCAAATCTAACCCATTTGTTTTTC
CAAATACCTAAAAATTTATACGTGTACCAGCAATTAGCATATCCTGTATATTATCGGAGCAGCTTAGAAA
GAAGTATGAAAATACTCTGGTTGAATAAGGGGACCATGAACTGTACTTCTCACTCTTCACTAACAGTTAC
AGATGCAGCAGTTTATTATCATCGGTGATTAGAGCAGAACAGAAGCGCTGTTGGGTGGCTGTAGTTCTCC
TGCTATTGCCTTCCTTACCGCTTCAAAGACGGAATAGTCAGGAGGAAGAGGCTAAATGTAGACGAGAGTG
GGTGCTGCCAGTTCACATTTTTCCCCTAACTCTTCCTCTAAAATGAAAATGTCAGTCCTTTGTTCCCATC
TAATTTTAGTACATCCTGGCTAAAAAAAC
>CUFF.106336.1 gene=CUFF.106336
AAGAGTAGAGGAAAGAGCAGTTTACATTCCATATCCGTTTGCCTTTCTGCGACAGCATCTAGCCCTTACT
CTGTTGATTTTGGTAATGAAATAAATTTAGATGCACTGAAGCAGCAATAATTAGGTTTTCCTGCCATATC
CTCCGCGAAAAGCCTAGTTGGAGTCTGAATGGGGAAAATCATAATATGGTCTTTAATAGAAC
>CUFF.106338.1 gene=CUFF.106338
ATGCTATTGTTTTTAATGAGAATAATATTTGTTGATTTTTGAGAAGCAGTCATAAGCAAGGCACACAAGT
CAGAGCTGTTTATTCTCTCTGAAAACCCTAATAGGTCTAGAAGGAAAGTTCTGATTCCGTGAAGAGAGCC
AGTTGGTCAAATCACTGATAATATAGTTTGTTCAAGAGATAGGACAGAATTCCATATGATTTTGTAGTTG
GAAGTGCCAATTGTTGTGGTTATTATTTAATTAAAAAGTGATTAACTGGATTAAACTATGAGGGGAATTC
CACATGCTGTAACTTACTGTGAAATAAGCCTGTCTTTTCCAAAGGTTTGTTCATGTAACA
>CUFF.106340.1 gene=CUFF.106340
CATGAGTATTTTTCAATCTAAAAACATCTTTAGATTTGAGTATTGTCTCTGATATATATTTGATAATTCT
GTTTGTATTCATTTGACCGTAGAGATGTTTTATCCAAGAAACTCAGAAAGTTACATCTAATTGTTTAGTC
CACTTTGATTTTATTTATAGAAATAT
>CUFF.106344.1 gene=CUFF.106344
TCCAATGAGTTGCAAGCGTGACATTTGCTGTGTTTTCAGCACCTGCCAACTTGGAAACCAGGGTTTGTGC
TCAGGACTTAGGCTTACAACCCGTACTTTGTGGTGCACAATGCCGTCCCAGCTGGCATGCTTCGTACCTC
AATGGTGCTAGACGTTTGGTTACAAAGCTGTGCAGATTCACATGCACTAATTTCAATAGGCATTCCCCTT
CAAGCTGCTTTCAACTCTCATTTTGTATCAAAGGAGTTAGATTGG
>CUFF.106348.1 gene=CUFF.106348
AGCAGTGTTTATGGATAAGGCTATCAGTATCTTAGAATTCGGCATATTAGTTCATTTTGGCTTTCTTAGG
ACAAATTGATTATATCCCACATCATCTCCTTGAATGAAGAGAGTCACATCCTTCTCCTGATTGTTGTCCA
TCCTAATCTTGCAGCAGAAATCACTGGAGTGAGCTGTAGTGTGAAGGGAGATGTTAGCTCATCATTTTCT
GAAAAA
>CUFF.106367.1 gene=CUFF.106367
AAAGAACAGCTCTTTGCAGCATTTGATGAATGGGATTCTGCCTCCTATAGGCCACACTCCGAGTCTTCCG
TACGTTACAGTCTCCGGACTCGGTGGTATGGGCAAGCAGCCCCCGCGGTGGGCTGCATTCCGAGCCCGGG
ACCCTGGGCAGGGTATTTGTGCCGCCGCCGCCACGCTCGCCTTGCTGGAGTGGGTGCAGATGGAGCCAGG
CTGACGGTGGTTCAACAGGAACAAATGTTTGTTGAACTGTTGGATGGTGGAGACAAGGGACTGTTTTCTA
TTGACTGCTGCAGGAGTTGGAATGGCATTGTTTATTGGCCTGGGAAGCCAGGCAAGCGTCTTGTGCTGCT
TACAACATATTAGCAGACTTCCAAATGACATACTAGCATATGTGTTCCCAGCAGTCCCTGCCGGCTGGAA
GGGGATCCCTCCTTGCTCCAGATCCTGGACTCCGGGTTAAAAAGTGCCAACCGGCTTGAGAACTTGGGAA
GGAATGGAGTTAGCAGACCGGGTGAAACTCGCTGTTCCTGACTTGGCCGGGTTTTGGTTTCATTTTAATT
TATCCACTTAACAGTAACTTATCTTAGTTACAGTTTTGATACTGAATTGCAGATCTGTAGGGCTTTTTTT
TTTTTTCTTTCCCTCAGCTGTGGGCAACTAGATAAACAGAACAGCCGCTTGTCCCAGTTGATAGGCCCCT
GTTAGTGGGAAAAGGTTTATGTCTTAAGTTCAGGATTGGTAGCCATTGACCCTGGGTCTGCACCTGGCTA
GGGTCTGGATGCTGCTAGCTATCCTGCAGACCTAGGAGCATGCTGATCCAGCTCCCAGGGTGCTGTTCCA
GTCCAGCAAATGAAGGAGAGGCGTGGGGCAGGTCAGTGTTTTTCTCCCAAATGCCCCTCCGGAGGAGAAG
GTGGTTTTAAGACCGGTTCAAATAATTTTCCCCAAGAACTTCTTATTTTTCCCTGAGAAGGTGATATTGA
TGTGCTATCATTTTAATATCAAGACAAGTTTTAAGTAAAAGCTAGTGGTACCAGCGCTGTAGAAGTGGAC
TTGAATATTCTAAGGCTGGCACGACAAGTAGAGCATTCCCTTGTTTTGATTGATAGTGTTTTTAGTCAGT
TCCTCCCTTCTGTTTTCAACTTAGGGTTTGTCACATGTCGTAGCATTTTGGAAGTTCATAAAGTTCTTTT
GGGAAGAGCTTTAAGATACCTTATTGTCATCATGGTGGCTACACTTAATTGACATTTTGTGGGAAGTCCT
GTTGTTATTTCTTAGGCTCTTTCTTGCTACATCTTTTAATCTTTCTCTGTCCCCTTGTTGCTTCCTTCAC
TATCCCCCGGTCTCTCCATCTCCCCGGTCTGTAGAAACCTAGTGGGCTGAATGTCCTTTAACTGGGTTCA
TGGAGTGGGCGCCTGACCCATGATCGAAGCTTAGGAAAGGCCAGCCAGCTCTCCTCCCCTGCAAGAGGCT
GGAGAGGAGGGAGCCTTGTGTAAAATCTGGGAGCTGGCAGCAGAGGACGCCTCAGAGCAATTTGGTGTAT
CTTTGCTCTTTAAAAAGCACACCCTTCTCACCCACTGCTTGGTGCAATGGGCCCTGAAGACTGAGGGCCG
GACCCACTGTCGGATTGTTCAGCTGATGTGTTACCCAGGCACTGTGACTTTTTCGAATTGCATACTGTGT
GGAAAACTTTTTGTTCTTGTCCTTCAAAAGAAGACTGAAATAAGCAAATACTCAGATCAGCACAACCCCC
ATCATTACCACCACCACACACACCTCTCTGATGTGTAAAAAAAGAAACCTGCAGGCATAATTTGTTATGT
AATATGCTGATAATACAAGTTTCAGTTTTAGATGGAAACCAGATGTGGAGGGGCTCTCTTTAATTGATCC
AGCAAGGGGGACACTTTAATAGATTAACTAGCCCTGGCAAACCCCAAAGGTGATTTTTTTTTTTTCTTTT
TGACTTGAGGGGAGAATCCCAAACCCGGGGCTTTTTTGAGGTTTTTGCTTCTCAGCTCCTTGCTTTGCTG
CAGCTGTCCTTTTTGTCAGACTCTTCCTCTCTTGAAAGAACCGGTTTGTTGCCAACACGAAGCACATGGC
CGGGTCTGGCGGGGCTCAGCACAGCTTAACTCTGCTGGGCTCCACTCCCCTCCTCGCCTTGTCCAGCTGC
TGCCCTGTCCTCCACCCCACAAAACAGGGCCTGGCCAAGGGACTTGGGTGCTGCAGGGAGTGTCGGCTGG
TCTCCCTTGACTCCTTTCTGAAACATCTGATTGTCCAGGGAGAGTTGCTGTTTAAACTTGCCCAATGAAT
ACACTTTCCAAAATCATTGACTCTCCTTCTCAGATTAATTTCTGTGTTTGTTTCCTGCCTAACTTTATGA
GGGTTCTTTCTCCATGGCTGAGTCACCTTTATTATGGCCCAAGGTCGGGGACTGCACTGTAATAGCTGAC
CCCATTAACAGCAGTTTCATTGCGTGCCGGGATGTGAACTTTGGAAACAAACCCAGAGGCTTAGATATGC
TGATGTGCCCAGAGACTTGCTTAGAAAATTTTTGTTTTAGTGCAGTTTACATTAACATGATTAATGACCG
TGCCACTGAAAAGTCTATATTCAAAAGCAATTTACTGTTCCCTAGGGTTCTTCTTATGGTGAAGTAATTT
TCTTTGCCAAACAACTTTGTTTTAAGGTAACTTCTTCTTTGATGTTTAATCCAAACCTTGTGTGCACACT
GTTTGGGATCCAGGTTTGGGCTTCGAGAATTGCGGGTTGTGGTTTTGGTGGCGCCTGTCTTAACCTTCCC
GAACTCGGGTCAGAGGGCACCCGGATTCTTGTCTTAAGAAAGTTCTCTGAGATCCTGAACAGCAGCAGAG
TTAGTGCCGCGCTGGTTAGGATGGGAGGAAATCTTGCAGGGGAAACTTGGCTGCAGGGTGTCTTGGAGGA
GGGATGCGAGGAGGCTGGAGCTGAGGACAGGAATTTTTTTTTTCGTCGCTGCGACTGGAGATACTTGAAC
TTTTTCAAAAAACAGAGATGTCTTTGCTGCAGCCAGCAGTCGTCTTCTTTTTTTGTTAGATGTAGGTTGA
TTGAGAGGGGAAATGCTGATGGGTGGGTCTGAAAGCAGCCTTAGGAACCCGAGAAAATAAAAACACGTTT
GAAGGACTCTGGAAGATTTTGCATTTCAAAGGGTCTACCTTGTAGAATTTCACATCACGTCAGGGGTTAC
GGAGCAGTGTGACAGGCACACCGGCTTCTCTAACCGTTCTCCTCCTCTCCTGCTGTGGGGGCTACTTGGG
AAGCTGCCTTTGTGGGGGGGCGGCGGGTAGCTTGGGCAGACCATGCAGGAATATCAAGGAATCAGCAGCA
CCCCTTAGGCATCTGTGGTCCCTGGAGGGACTTTTCCACAGGGTTGTTCTCAGGAGGTGAAAGCAAATCA
TGTTGGTAAACAGCCCATTTGACCCCAGAATGCAGGGGCAGGCCAACTCCTGACTGCTCGCTCTCTTTTC
ATTCTCCCACAAAACAAAGAAACAGATTCTCCTTCTGTGCTGGTGTAATGTGGTTCCCAAGTTCCCAAGA
TTCAGGACCATGAAAAGTTGGGTGCAGCAGGATTCAGCTGATGTGGGTGTGGATTGTTCAAAGAATAATA
GTGCCCACTGGTAGTTGAAGGCCCAACctgggccaggggctttacataccctctatttctcaaagcaatc
ctgcagttagagctgaagaaactgaggctcagagaggccaagtaattggcccaaggctgcacagctgcaa
ggctgacaggctagtagctctgcccggatctgtctgTATCAGAGGTTGCTTGCCATCCATACACATGCTG
TTGGTCAGTGTGTTCATAAGATAGAGGCCCTGGGGTCTGTTTTATCTCAAAGCATAAATTTTGTTTAGTC
TTGTTAACACCACAGGGAAACTTAGAAATTTTAACTGCTTCTTTTCCTTCCCCCTGCTTTCCTACAGCTT
TTTTTGGTTTGTTTGTTTGTTTTTTAATGAGTGATTGGATTCTCTATCTACCGTAGGACCGAAGGCAGTG
CCTCAGTTGGGAAGACTGAAATGTTTTGCTTCATCCTTACAAAAGACAGATTCACAAGAAAATATAATTA
TTCCCAGTGACCTTCTCGGGGAAAAGGGAAATAAATCTGGCCGCCCACTAGATGCATCACCACTTATTCA
GATTCCATTTTCCATTCAAAGAGATCATTAAAAGGGTTTCCAGCATTTTGTTTTTTGCATTTGTAATTCA
GATGTCTCAAAGTAAATCATTTGTGGTGCCTGCTACCCCAGGTTTGTACAGTATCACGTTTTGTTACATG
CCTGAAGTAATCAAATAACGAAACCCAATTGTACATCCTCTAGCCTGTGGGAACTTGGTATGCGCCAGCC
GGGCTGGGCAGAGGCCC
>CUFF.106352.1 gene=CUFF.106352
TGAGGGCACCCATCTCCTGCAAGGCCTGCCTGGCTGGGTCTGCTGCTCTTTCGGTCCCTAAAGAGTTTGT
GGGAGAGGGCTGAGGCCCCCGTGTGCTGAGTTTCTAGAATCTAGAGcagtggttcgcaacttggctgcac
attaggatcacctggggaggtttaaaaaaattctagatgcctaggctgcatccaggaccaattacatcag
aatcttggagagaaggggtaggactcagcattggtattttcaaagcttctgagtggttctattgtgcatc
taagactgagaaacaAAGGCTGGAATAGACCCCACTCACCCTTCCCTTAGCAGGGCATTAAGAACCTTGC
TGTTAAGTTGTGGAATAAACCTATTGGAATATTCTGCTGCCGCCATGTCTCAGTGAAGGGGAATCTGAAA
GGTCACCACCCCTGGGTGAAGTGCCTGCCATAGGCATCATCCAGGTAGTTACTGTTTCTGCTGGTCCAGG
TGTTGGGTGTGCCTCCCTGCATGGGATTCGGTACAGACCCTCTGAGCCACCTTCTTTCTGGAATGAAGAG
GGCAGGTTTTATTCAGCCTGTTGTCTCAGGGCAGTTCTCGTGCGGGCCATGCATCCCCACTGTTGTGCTG
GTCTTTTCAGCTTCTTGACCCTTTTGGAGGTTTGCTCATGGTACCCTCCGGGGTTCAGGGGAGGGAAGAT
GTAGTTTGGGTTCAGGGTACATTTTGGTGATTCTCAGTGAGCAGTTGGTCCTTTTCACCTCGGTTTGCAG
TGACTGTCACACTGTTAGCCACCTGGTTGTACCTGACTGCTCGGAACCTGTCCTCCTGCAGTCATACTTG
GGATTACATTTCGTAGAATTGTGTTTAGAGTGACCAGGCACTAAGGAGAGCACGAGCTTCTCTGGCCTGC
TGATGTAatgttgcggaggagaaatctgacccctaggaggtgtgctgactttcccaaggtcacacagcca
gtgcccagaggagccagaaccctcatctcctgagtcccctgctcaagggctgtgttctcttcTGTGAGAC
TCACGTTACACATTCTTGCTTGCAGGACACTGCACAGACCCACAGGCACTGTGATCATTGTTCAGAGGGT
TCTTTAGCCAAGTGAAACACGCCATTGTCACTCTTGGTCAACTTTGACAGTCCATCCCATTTTTTACCTC
CTTTCCTGATGCCTGCTCAGCAAGGATCCCTTAGGTTGCTGAGAGAGTGGGCTCACTAAACTCCTAGCAG
GGGAAACTGAGTCCCAGTGGAAAGTGCTGAAACCTCGAGCTTGATGAAAAGGGTTTTGGTCGCTTTGGCA
AAGGTTTGTCCATCTGCTCTTCTACACGGTGGTGGTGGTGGTAAAAAGGGCTCTTTCTCCTCTGCTGGGA
GTTGGGTTTGGGCCTAATGAGGTGGGGCAGAGGGGGATGGTTATTTTCTCCAGGCCCATTCTTCCTGCAT
TCATTTAGCAGGcattgattgggcacctgctgagtgtcctgagtggagctgggcactttatttcattagt
tcatttaatcctcagcacagtctgtggctgagggactagctccagctattgctgaaagcactactgctca
gagaagttactcgccctgggtgagagggacagtggcattgcagctctttctggctggcctcagttctgta
ttctttccaccacgctgtgcttcctctttgTCCAGTGCCTGCCCCGTGCAGAGGAGGCACACTTCCTGCT
GTGAGCAGGGTGCCTTGTCCAGGGGGCGTGCCCTGGCGATTACCGACTGGGCACCCCCTTCGCTGCTACT
TCCAGAAGGGGCTCAGGTGGCCAGGTGGCAGAACCTGCTGGGTGGGCCTGTGGGCTCCTGGAGAACAGGG
CCTGTCTGGGGCCTGGCAGTTTGAGAAGTGCCCTGGATAGAGGAGGTGGCTTGTGGGGGTTCTAGCGCTG
CTGCCTGCCTGTCCTCCACCCTGGGAAGGCCACCCTCCTTCCCGGCTGCCCTCTGACTGAAGTGCCCTGA
CGGACAAGGCCCAGCTGGGAGAGGCCTGGGCTGCGCCTGGAATTCCCCTTGCTCTGGCATTCACGTTGGC
CAGGGGCCTGGGAGTGGAGGGAGGTTCCATCTGCTGGCTGGGAGCAGCCTCTCTGCATGTTTGGAGGGAG
AAAGACAATGTCCTCTGCAGCCAGCCGCCTCCATGCTCTGGGTGAGGAGAGGGAGTCGTCTCCTGGGGCT
GGTGGGGAACGGGGTGTCTGTGGTTCTGAGACTCCAGAGGGGGTGTTGAATGCAGGGGCCCCTCTGTGGC
ATGGTCCTGAGGCTGGGCTGGGGGGGCACCCCTCCTGTGAAGGCCCTTTAGCAGTCAAACGATTGTATTC
CCTGGATGAAAGGTAGTGGGTACACTGCTGCTCACTTGCTGGACCTACTTTGCTGTGTGACCTTCTTGGC
CTCAGGTTTCTCATCTGGCTGGCCCTGCCTCCCAGTGTTTTTAGGAGGATTGGTTAAGAGCCTGTCTTAA
GCCTCTTGTGAAGGGTGCAGTGCCATCCGGAAGGATGCGAGGTAGGAGATGTGAGTTTGACTGGATGGGC
AGAAGTTCTGCCACGTGGTCCAGGGCAGGCTGCGAGCCAACAAGGGAAGACCCACTGAGGAACTTTGGGC
AGAGTGTAGGTGAAACCCAGGTCTGTATCATTTAGGGCCAAGACAGctctggaatcagcgcctgggttca
aatcccagatctgccctttgctgaccatttgtccttaggtaggtgactatctcgtctggcctgggttccc
tcatctgGGCCTATGGCTATACTGACAGCACCCAGCCCGTGGATTTAGGACACTGAGACCGTGGGTGAGG
ACACTTAGAGCCCAGCACGTTAGTGAGCATCTCGTGCAGTCTCTGGCAGGCATGTGCTGTTGGGAAGACA
GATGGAGGGCTGGAAGGACATGGGCAATTGTCCTGATGGCCCCAGTGGGTGACCGGATGAGGGACAGAGC
AGAGGGGACTTAAATGTGAGCTGAGTTCGGCTCGATGGGTCAGACTGGGGCAAGTAGAGCCTTTCCTCAC
CCAGTGTTCTCTGTTCTCAGGTGTCTTACGATTTTTTCCAGGAAGAAGAGTTGAAAGCTTGTGTTATAAT
TTAGTTTGCACTGTGTCTCTTAACAACAGTTAAGACTGGTGAAATCTTTTAAGCTTTCTCTTTAGGAAAC
AAAATCTCTGTTTA
>CUFF.106358.1 gene=CUFF.106358
TCTTGGCTCTGCTCTCACCAACTTCTGTGAATGAATTCTTTGAGAACCTCAACGGCTGCACATCTATCTG
GACTGAGAGTGGGAGGTCCATTTACTACCTTTTTAGATTCTTTGCAGCTGATGTCTTTTATTTGATTTTG
CCTCTACTTTCAAGTTGGTGAGCTGCCTTTCACAACTGCAGTCAGGATCCTCCTGGTGCAGGTTCTGTGG
TCCCAGCTGGGCTTGCCCCCAGCCTGGCCACCTCTCACCGACTCCTGGGGTGTGCTTCTGGCTGCCTCCA
GAGCCCCCCACCACCTGAACATGACTGGCAGTCTCTCCAGAAAAGAGCTCATCTAAGCTCATCAAAGCTT
TTGAAACGAGCCCATTACTTGGATGACCGAGGGATGGGCCTATACACTCCCCAGTGGTCTCTGAGCTTCT
CTTGGTACAAGCCAGTGATTCTTGGCCGTCTCCACTCCCCATGTCTTCTGAGCGTCACACCTTCTCACCT
CCCAGCCTGGCATCCCGTGGGGTGAAGAGGGTGGACAGTGTTGGCACAGGAGATTGCCTACTGTACTTTG
GGCAGCTTTGGGGGAGACCCCTTGGTACCAGGGTGTGAAGATTCAGTATTATTTAGTGAATTCTGGGCAG
AGGCCCTGACTCCAGGCTACAGCAGCCCCCTCCTCTCAGAGGCTGGCGCCAGGTGGTTGGGGCGGCCTTA
GAGAACCCTCTCCAGAGGACCCACCACAGTGGCTGGGCTTGGGTGGCCTTGACACCATCGTCTTGACATC
ATGAAGCTTTGTGACTGTGGGGCTGTGTGAGGAAGGTAGCGAACGTGTCTCAGCTGCCTCTGATCTTGGT
GGATGTGACAGAACTCATCTTCCTTGCCCTCTGCGCCTCTTCAGATATGTCACTCTTTCTCTTGTGACCA
CAGAACATTGCCATGCTGGTGGTCCCCCAGGCACATCCGATTCAGTTAGGATCTAGTAAACTATGGTGGT
AGGCCCTGAAGAGTTTGGAGGTGAGTAGACTGAATCCCTGTTTTTGAGGAGCCCACTGGCTTGTGTCATG
GACAGTCAGACTGCGGTTGTTtttattcagttcctactatgtgccagacagtgtAATAAATGTAATGGAG
GTTTGGGTACACAAGGTACTGGTGAATCCTCAGTTgtgctgtggtcacaggagggtcatttaaaccaaac
caaagggaggagggcagagaaggctttctgagtcttgaagactgagcaggagtttagacagatgaagaat
ggggaggaggagatgttccagagcagggagcagtgtgtgcagaggcacggcagcgtgagaccgcctctgg
gggcatttggggcaacagcaggtggttgagaataacccagatctgggcgtctgggtgaggagagTGCCGC
TGGGCTGGTAGCTGAGCTGGTCAGGGTCGGGATGGCAGGGGGTGCAAGATGAGAGAGTCGAGACTTTAAT
CCTGAAGTGCTGGGAGCTGGTGAGCTGTATGATTTTTGCTTGCACTTTCGAAGGCTCGACGTTTGGGGAG
TGGCAGTGCAGAGCAGGGTTGGAGCAGACCACGGGGAGACCACTGAGTGCTCTAGGAGAGAGGTGGTGAA
CCAGGGCAGGGTGAGGGCTGAAAGGTAGCAGTTGGTCCGTCACCAGCTGGGTGCTGGTGAGGAAGCAGGA
GAGGGAACAGTCTTCTCCAGTGGCTTCACCGGGGGCCACCTTCCAGGGAGGTTGCTTATGGGCCCAGTCC
TTTTGACCTTGGAGTGACCTCCTTGAAGGGCATAAGACTAGCCCCCTATACATGGAATTTTCATCAAGTG
CTGCCTGCTTAGCCAGGGGCATGTGGTCTTTGTTTGTTTTTCGTCAAAGCTCTTGCTTTCAGTGGGGGCA
CTTGGGATTCCCAAGAACTTCCAAAGTTTCTTGCCTGTGCCTGCACTGGAACTAAAGAAATCAAAACGAA
CAAAACCTTTTGGCATTGCATGAGTTGAAAAAATCTGATTCAGTGTAAAACTACCCTTTTTGTTTTTCCT
TAAAGGAAAAAAAAGTAACCATGTTGGTGTGATTGGAAAAGGAGCTTCAGTGCCCTTTGGGCTGTGTCGT
GGCGTGTTCTCACTGGTGTTCTCGAAGGGTGGGGGAGTCGCTGACACAAACACACGAGAATGTTCTGCCT
GGGTCACCTGGCTTCTGGTGCCTGGCACTCCTGTGGCCTCCACACCCTTAGATGCCAGCCTAGATTCCAG
GCCCTGATGACTATGTGGCATGTGACTCGGGCCCAGAGGAGAGAACTAAGGAAAATAATGAGTCGACGAG
GATGAGCAGTTCAGCCCCCCACCCCCGAGCTTTTGGGGTGTCTTTTCCGAGCCCTGTAGGGTCTTGCTGA
TCACTATTTAGTCCTGATGAGAGAAGTAAGTAAATTAGCTGCAAATGGCCTTAATTTTGGCAATAAACCT
CCTCGTTCATCTGATTCCCAGGGAGGTTAGCAAATGCCCTCACCTATTAGAAAGAAACGTAAAAGAGAGA
TCTGGGGCAGATGAGGCTACGTAGGTCAAGAGGTGAACCGCAAACTGGAGTGGGAGAGCCAGACGCCAGG
AATAGAGGCCAAGACCCGTGCGGGTCAGACACCTGGGCTGCTGAGGTGTGATGGCCCACAGGTGAATGGG
TTCTAGCCTGCCTTAAAAAGAAATCAGGTTTTTAAACTTGTGTGAGGTTCAAGCATGTCCTTGAGTGCTA
TAGAAAAGACTTCGGGACGTCCCTGCTCTGGAACGTGGCACAGAGCCCCACCGCTTTGCTGCGGACGAGC
ATGGCCAGCATGGAGTCTGCTCTGTGTTCGCCTCAGGAGCTCCTGGGCCTGCTAGCGTCCTGCTTGACTT
TGAACCTGTGTGAAGATGCCTGGCCCAGCCCTTCTGCCTTGTGAGAGAACGATTGAGCAGGCTGCTTCTG
AGCAGTTTCTGGGTGAATATGGGGCCTGGGGGAGATCAGGTGATGTCCCTCATGGAAGGCAGCGAGCGGC
ATGGCTAGGCTTCAGGTGCTCTTGGGACACAGGGCCTAATTTCAGCCCCTGGCTGTGGTAGGAGAGAGCT
GGGGCCTGGAGGCTTGCTCCCTGTCAGGCAGGCTGCCCTTCTCTGATTTGGCCTCTGCTCGGGTTTTGGC
CCAGCCCCCTGGTTGCTGCAGCTACACCAGCATGGTGGTCACAGCTAGTGGTGTCTTAGGGCCCTGGAGG
AGAAGCTGGTATTCCTGAGTGCCCTCTCACTGCTTGGGAATGATCCTGGCACACTTTGCTAGGGAGATGA
GGGAGAAGACCTCAGCAACTCTCCCTTGCTAGAAGGGCACCTGGTCTTCGTGTTGAATGGAGGAAGAAAG
AAGCTGTCTTTCAGTTCATATTTGAGCTGGGCTTGCTCATCTAAGATTGTGCGACTCTGTAAGGAACTGC
AGAGAGCATCTCTTTGTGGCCCCTGTCACCATGGTAGGGGTAGCGTTTTTCAATTTTGGAGGACTTAGTG
CTGTGAAGGGTGTCGGCCAGATCTTCGCGTGGATCTGCAGCAACCGAAACTCATTCTGACCCTGCACAGT
TAAGGGGAGCCGCCTTGTGAGGGCGTCCCTGTGGTGTACTGGTGATTGACAGCCTTAGATGAGGGGTCTC
TGGTCACTGGTGCTGACAAGGGCTCCAGAACAGGAACCAGGAATGTATAACATCTTAGAGCCCTCAAGAA
ATCATCTACTTTGTTTTCTTAACGATTTCCTTTAGAAAGGAGCAAGCCTCTTATAGTACAAGCAAGTACA
AATGAGCCCAGAGACTCAGGCGGAATCTTGGGTAGGGCTGATGTCAGTTGGAAATGCCTGagaggaagag
agcctagggcacggaaccaggaaatgggagccttggattctaatcttaccactttattgcatttgacttt
gaaccagccactgcactcctctgTAGACGGGGACTAGTAGTGCCTGCTTCACAGGAGAGGAAGGGATAAA
TAGAATGTCAGAACTCCCAGTATGTATCCAGTTTCCATTTGCCCCGAAAGTACTTttgaatgcccactct
gtgctggcagtgtgttaagtgtgttccaggcttcccatttaattcttataaccgccatagtgggtactat
gattattccctttttataggtgaagaaattgaggtttaataagataaagatgcccaaggtcatccagctg
atgggcagtagtcctgggatttgaactcccagctctgtactctaTATcaggggttggcaaactaagccaa
caggccaaatctggcccactgcctgttttgtaaataaggttttattggcacacagctactcatttgtgta
cagtgtctatcactgctttcatgctacaacagcagagctgagtagtggcaccagagaccatatggtctac
agagcctaaaatatttactacctggccctttataggaaaaatgtgctgacccttCTCTATATGGATGCTC
TGtgctccagatctgtgctgtccaaaatggtagccactagccacattagctgttagaatttctttgagct
ttattgagg
>CUFF.106349.1 gene=CUFF.106349
agttcttcagttgcactagccacatgttaagtgcttagtagttacgtgcggctattcactgtcatgttgg
acagcacagatataaaacattgccatcatcacagaaagttccattgggcagAAGTGTACTAGATTGTCTC
TCCGTGTGTGGAAAATCCAAATCTGAGAGAACTGAAGGTGTAGAGGAGGCATTTGAGGGAAAGAAAGGAC
ACTGGACTTTCCTGGCCCAAAACACAGAATTGAAAATGAGTTCATTGAGTCAGAAGTGATGGAGAAAAGT
GTGAGGTGACAGAGGGAACCTGGGCCTGGAGTGAAGAAGCTGCCCTCCAGACCTTCTGTATGACCGTGGA
CAAGCTACCCAAACTGCCCAGGCCACAGCCCCTAACTGCAAGTGACCAGTTACTCTTTTAGGACCCCTTC
AGTCCTGCCCACTGTCCAGGCTGTGACCCCAGCTCCTGGCTCACCTGGGCCTGTGGCCTCAGCTCTGCTG
TGCTCAGCACATGCACGCCCCTCCTGTGTGTGTTTGCCTGCTGGGCCCTGCGGAAATCCACTGAGATCCA
AACTTTCCTGTATTCAGATCATGCTCTGTTTTGGACCATCTGGACCTGACGGGTTGTATCATTGTTCCTA
CTGTGCTGGGATTGGACCGTTTTTGTTCTGAGGAAATGGCCGTGTTTTCCATGGGCGACAGATAAGGAAC
TACTTTATTCGTTCGGAATGGTGGCTACTGTGTAGCATGAGGAAGGAAGAGGAGTTCCAGGTCCCTCAGC
TAGCTCATATCACATGGCTTTCTCCTTAAAATGGTGTCAGCTGCAACTCCGAAGCAGTCCACTGACTAAC
TTGGAGCTGGGCTGAACTGTAGCTGTTGTCTTGCTTGGTTCCAATATTCTCTGAATAGGAATCTCTTTAG
AAGCTAATTAGAGGCGAGTCATTTTGAGGTGTGAAGACAGATATGGAGAACATAGGTTTTCAGTTCATTG
GACCCAGCCATAAATGCATCAGAGCCAGAACCATCTCTCCCAACCTTCATGCTTGCTGATGGACTCTGAA
CGTATAGAAAAGTGGTGTGGTTGTTTACTGTTGGGCTATTCCTGGCCCAGGGCTGGCTGCTCGGGGGTCT
TGAAGTGCTGTGTGTTGTCAGGAGTCTGATGCACTGCTGCTCGTGGGAATGGCTAGGCCTGTCCAAGTTG
AGTTTACATGGGTACAGTCTGCATGAATCTCCCTAGCTTAGACAGTGCCTCTATAATCAGGATGAAAACA
TTTATAAAATGCAAGATGCCAGGAGGCGCTTTCAGAACCTTGGGCAAGAATGGAGGAGAAAACCAGTTAG
GTCTGGTGAATTTAGCCATAGAATAGTTGTGTGAAAGAAGCGCTTCGTAAGGAGGAGGTTGGGGTTAAGA
GGACACACAAAGAGAGGTTTTTTTCCCCTCTTGCTTTAAAAAGGAAAAGAGTAGCCCTGGAAGGCCAGAC
TTGATTGCGTGCCCCCCTCTGACACTCTGCTTGTCTCTCACCAGCCACTCCCAAAATGGTCTCCTGTGTC
TTCCTTCTGTGGCCAGTGGAGGGCTGAGATCATGGCAGATTGGGCTGTCCCCAGAATT
>CUFF.106350.1 gene=CUFF.106350
ACTCCTACTCCTTGAAAACTAGGGGACAATAAAGCAGTCATGATTTTGAATGAAGCGTTTCTGTGGTGTT
TTTCTGACTCCTTTCTTGTTGCCCCAGTCCTCTGCCGTCCCCAGGCCAGTTCCTGGCAGCTGAAGCATGT
TGGCCCTTGTGCTTTTGTGCTTTCATAGCCACGCAGACACGTGGTGAGCACGTGCTCAGCACATGCCTTG
GTCACATACTTGTAACTCGGCAGTCCGAGATGATTGTGACATTCTCATATAGGGCTGTGCAAGGCCACTC
CTCCTTCCCAAGAGGGAACACAATTATCGTATTGTCTCTTGGCATTCTGGGTTAGCTGTGTGGGTCAGAG
CAGGGGCTGTGGGTATAGTGAGAGAGAGAAATAACTTTTGCGGCTTTGTACCTTTGTGCTGCCATTTTAT
GAAAGGGGGAGGTTTGGGTTCCTCTGTTAGGAGCCCCTGGCTCACCTGCCTTTGTTCAGCTCAGTAAACC
ACCAGCCGTGCCCCTCACAGCTCAGCTTATTCACCTGGTGGTCTCACCGGCAAAAGGGAGAGCAGGTG
>CUFF.106351.1 gene=CUFF.106351
TGGGCCATGTGAGGGGCACTGGCATCAGCCAGGCAAGTGCCCATTTGGGCGGCGTGGGGCTCCTTCCACC
AGAAGCTGGGAAGAGGCCTTCAACTCCCAGCTCCTCAGCTTGCTGGGGTATCGGACACGTCACTTACTGC
CTTCCTCTTGGGATGCCCTCGCCCTGACTCTGGCTGTCAAACTCCTTTCTGTCCGTTAAGGCCCAAGACT
TATGCCGCCTCCTCTGGGACATCTCCCCAGATCTTCCCCTCCTGCCTTGGGATTACAGCTCACTCCTCTG
TCCTGTAGCATTCATCATATTCTGGCACTTACTTTGCCTCGTGGTGTACCTACTTGAACACTTGGTGGTT
TGTGTGAATTTAGTTGAGTACATCTGCCTTCCTCCCTCAGTCCCTGGCACAGCCAGCCTGGGGTGTGTTG
GACTT
>CUFF.106353.1 gene=CUFF.106353
GTGTGCATAGGATTTGCCTGTTAAAGTCAAGTCACCTAGGAAATACCCTTTGTTTGGAGCCCAACGTCAC
ATACACATTTGACTTCTCTTGGACAATCCTGCCCCTTGACCCTCCTTGCACACTGTGCAGGCTCCCAGGA
TCTTGGGCCTCCTTGTTCCCAGGGCAAACTGGTCCCCAGGGGTGCTGCAGAGCCCAGGGCTGCCCCGGAA
GTGCCGCCTCCCACTAGCCCTGACTGCACTGGCTCTTTCTCCTGTGAGCAGAGCATGGAAAACAAAGCCT
>CUFF.106371.1 gene=CUFF.106371
GCTGCTCCCCCAAGCTCCTTATGTTCATTCCATGGCCAGTTCTGAGTAATTCAGAGCCAAATGCCTGGGC
TTTGCTTTGAGTTGGGACCTCAGGGAAGCCCTTCGTACAGGAGCCTCTTTCTCCCTCTAAAGAGTTGACA
GTCTGCTGCCGTTTTGGTCCTTCTGCAGACAGATGGCTGTTGTTACGTAGAGTGGCTCCCCTGCCATGGT
GCTGCAGCTGACGACCACAGTGTTCTTAATAGAGTTTGTCCTGCCCTTTAGAACGCCCTGGAAGGTCCCA
GAGAGATGGCTTTGGGGATTTGACCTGCGAGGTGCCGTGGATTCAGGTGTACGTGTTGTCACAACAGACC
TGTCAGGCAGCTGCGTCCCTTTAAAGAGTTTTGTTTTGGC
>CUFF.106357.1 gene=CUFF.106357
TTAGCCCTTCTGATTAATTTCTACACCAGGCCCTGTAAAAGAGTTTGCTAGATATGACTCGGTCGGATCA
GGAGGGTGAAGTCCTGGTGTGTGAGCTGTGGTCAGGATGTGACCTCTGAGTGGGTGGCAGATGTGGAAAC
CTGGTGGCTCATGTCCCCAAGTCTCTAAAGAGCTCCTTGGTCCCCTCCTGTGTCACCTCCAGTGTTCCAG
TGTGATACTGTTTTGAGTACCAGCCCCCGGGTCTCTGAGATAAAGAGATTGCTACCCTCCCAGCTGTGTC
CCAAGTGCCAGCTGCTGAGAGATTACGTTCCCTCTGTGCAGCCAGGACCAGAACAGGAATGCCCCTCCCT
GCCCTCAGAGCTTCTGGAGCCACACTGGTAGGAAAGCTGTGCGTGTAGC
>CUFF.106361.1 gene=CUFF.106361
TAGTGTTTAGTGGGTTAAAATGGCATGAACGGTAGCGAGAATTACGGGAGTGCTTATAGGAAACTCATCT
GTCAGTTATTTCTCATTGATAAATGAGCTCTTGACAAGTCATGCATGCAGTTGGCTTCAGTTTCAAGAAA
CAACACGGGCTGTCTCGTTCCCATGTTCAGATTTGTTTTGGCTCTGGGTCTCAACACTTTCATGTCCCTG
AATAATGTCAGTCCTCCCCCTCCTCTCA
>CUFF.106364.1 gene=CUFF.106364
CCAGGTCTGGGAGCACCCTGGTTTTCCTGGGGGGCACTTCACCTTCTGCATGGCACCCAGCACAGCTGCC
CATCCATATGGTGAAGGATGGAAAGCAAAGACTTTGTGTCCTATCCCCACCCTCTCCAAGACACCCTCTT
GCCTCCCCACACCCCTCCTGCAGTGGGACCCCTAGTGCTGTGTTTCAACATTAAGTTCCAGAAAGTTGAG
GTTTGGCCTGGGGTGCCTCAGGATGAGCTATATAGAGAAGGGGCATATTGCGAACCTAGCATCTATGCTT
CAGCGTTTGGTCAGT
>CUFF.106366.1 gene=CUFF.106366
AACGCACATTCCCGGACACGTCTTCTTATTGAAACTCCAGACTCTTTCTAATATCGGCTCGGTCTGGGAA
AGTATGGGCTTTCGATAAAGTTCCTAGGCAGCTTTTAACTTTTATCCCTTAAACTCAGATGATTTAGTTA
TAAAAACAGCAAGCAAAAGGCATCCCCAGACAGATTAAATTCCCTTCTCTTGGCAGACAGGAGCCTTGCC
TGCCGACCACAGGATTCAGCTCCCCTCTCAACCTTTCTATTCGTTTGTCACAGGGTCTGGCAGAAGGCAG
CATGACCCACTGAGAAATGTGCTTCCCCAAATGTTCATAAATTTGCTTCTAGATCCTGTCTACAGGTAGC
TTTTGTCACATCAACAACTAAAGTTATGAAGGTTTAAGAGTGCATGTGGCCTTCCTGAAGACCTTGCAGA
ATCGCTGATTTCCTCCCATTTCCTTTGCTTAATAGGAGGGGGAAATGGAAGCTCTGAGGGGAATGACTTG
CTTGGGCCGTCAGGAAAATCTCTGTCAGTGCCAAGGTCATGGGTAGGCTTTTCTCTGAGTCCTGTGTTTA
GGGCGGTGAGGTATTCTTCTGCTGTAAAACT
>CUFF.106368.1 gene=CUFF.106368
AATGTCTCCGACCACAGTGATATCAGACAGCTGGGTTCAACGGCTGCAAACATGAAGGCTCATTGAAGAC
TGCAGAGCAAACGCAAGAGGGTTTCATGTGAGGAAGGACTTGTGTGAGAGAGCAGAGCTGTCCCCTGTCC
Ctgtggtgtcagagagcgagtggcctgaggaggcagacctggattcagatcttgccctcatccctgctag
ctgtgggatcttggccaaatacttgatttattttcttgaagcctcagtcttttcatctgagaaatgagaa
tactactaacagcaatgcctgttcacaggaatgtgagagattaaatgagaGGAGCCCAGCCGCTGGTTGG
TGCTCAGGGAGGAGGGAGGTGGAGGCAGAGAGGTACTGTAGTAGAATATCATAAGCAGAAGACTGACACT
GACGCGATGTGTGAGCCTGTTGGGGCAGAGGAGTTTCTGGGGCTGGGGTGCCATGGTGCTGGATCTGGGG
CCTCTTGTTGACTGTGGACAGTGTCGCATGGTGCCTGCTGACCATCTCTATGTACCCTCTCACTCTAAGG
CCTTTCTCTGGGCACAGTGCTGGGGGCTCAGGACTGTCCTTGGGCAGACACACCCTTGGGGTAAGGACTT
AGGGGTGGGCAGGGCCCATTGTCACCACATTTGCACCCAGGGAACATGAGGGTGATCAGGGAAGTGGGGT
CACGGGTCAGTGGAAAGTCTGACTTTGCCGTTTGCTCTTTCAGTGGAAATCCTGGGGAAGATGAATCACT
GAGTAGAGGCTCCTGGAGTCGGAGCCAGAGAGCGCATGTCCCCCTGAATAGGCTGGGCACCTGCCGAGGG
GAGACCTTGACAAGCCCTCCTCCTGCAAACAGCAGGCACCCCAGATGCGTGTGGAGGCGGGGCAGGAGGC
CCTCTGTGTACCGTGAGCACTGTGCAGGGAGTCTCAGTGAAGAGGT
>CUFF.106372.1 gene=CUFF.106372
ACCGTGGGCTCTGGGGCACCTCCTTTTTACCTTGGGAAGAGCTGTGTACCCAGTTGTCCCTTCACAGGCT
GAACCCCCAGCTGAGAAGCCCCTGCCCTGTTCTCAGACTGAGCTC
>CUFF.106376.1 gene=CUFF.106376
AGTGGCTGGCTGCCCCAGAACTGGATTGAGGTTGCACCCAGAAAGAAGACGGCTGCCATCAAGCCTCGCT
TCTGCCACTGAGGCGGCACAAAGGGTCCCTTTGAAGGGAGAGTCCACCAGCACCCCTCCGGGCGCTCTCC
TGCCTGGCACAGGCTCTGGCCCTACTTCCGCTCCCGAGCCAAGCGTCCAGGGGGCTGGCGGGCATTTATG
GCTCGGCTATCTGGCCAGAACTCGGAGGAGTGGTCTAAAATTCTTTCCTTGAGCAGATCACACTTGGTGG
GAACGTGTCACTTCTAGATTGATGTGGTCTAGAAACTGCGCATCGGGTCTCCCAGTGTGACCAGGAGCCT
CAGCCTCCACTGGGCCTCGCTGCCCCAACAGTCAGTCCTTTGAGAACGTATTGATCCTCCTCCCCTTCCC
TGCTTTTGCACTTTGGATGAACCTTGTTTTCGAAGAACAGTAGAAGGTAA
>CUFF.106450.1 gene=CUFF.106450
TAGGCTTAGCACGCTGAGTCCAGAGTACCCCAGAGCAGAGCTCTGTGAGACATTGCAGGCAGGCCAGTGG
GGCAAGGTAACCAAAGCCTGGCTAAGTATTTGCAAGAAGGAAGTAGCCACCCCAGATTGGAGTCCTCTGG
TGAGTGAGGAGGGAAGGCCAGCACCCTGGTAAATAATACCAAGCATGGTTCTGCTGCCT
>CUFF.106455.1 gene=CUFF.106455
GAAGTCTTACTCAGGCATAAACACGCTTGTGGAGTTTTGCAGATGGGTAAGTCCCCAGGACTGTCTGCAG
CGTCTATGGTCAGCGGGGGGCCCACTGTCCAGGGTCACTTTGCCCAGCACCCTTCATGACGCCCTTCACA
GCCCCTTATGAGAACCTACACTAG
>CUFF.106474.1 gene=CUFF.106474
GGGAAGTCATAGGCTTTTCATTGTCGCCCAGCCCCTGGCACAGTGCTCGGCCATCCTCCTTTTCCCTCCA
CTTCACTCCCAGATGGCAGGGCAGCCGTGGG
>CUFF.106478.1 gene=CUFF.106478
AAACAACCAAAGAAAGACCCAAAATAATCTCAGTCTAGTGGTGACATCCACAAGACAGAATGTAAGATAA
ACCCATGTTAGAATTTGCTCTGAACAGCTAGTGAGCTTGAGAGGA
>CUFF.106483.1 gene=CUFF.106483
GGAGCAGGTACTTCCTTCTGCGCTTGTCAGATTAGGATGCCAAGGTTAGGTTATTTATCCAGTCGGAAGA
GTTAGTGGCCATGTCAGGCCTTGTACCCAGCTGCCTGGGCACCGAGGGTCTTCACAAACAAACTGGTGCG
TTGGCTAACCCTGAAGCCTGGGGAGCGAGGGCTGCGCACCATATCTCC
>CUFF.106485.1 gene=CUFF.106485
CCTTCTGCTTCCACTGCCGCAGTCTCACCGTGTTCCGTTTCGGAGGCTGGGTGCTCCGCCTGTTCCC
>CUFF.106497.1 gene=CUFF.106497
CCCCAACTCTGGCTGGCTGGTGCTCTCTCCCCTTCCCCACTGAGTTTAGATTTGGCATGAGCCCAGCAAT
TTTGGGAGGCACTAGGTTCTGCCCAGTGAAAATCTGTTTCCATTGGCCCTGCGTCCGCTGGGTTTGTGGC
AGCA
>CUFF.106499.1 gene=CUFF.106499
CCTGCAGAGCCCCTGTGCGCTGGCCCAGTGGCTTCCCTCTGTGGGTGCAGACCCCAGCACCTCTGACTCC
CACTCATGTGTCCACATTCCCTGGGAGGGCCCCGAGGTGCCCCTCTGTCTGGAACACGCCAGCTTAGGGG
AAGGAAAAGACCTGTGAGCGGGGCTCCACTGACCATCAGCCAGTTGAGTCACTGGTTTGCTTCCTGCTAT
TTCTCTAAACGCCAAGTCTTCCTCAGTGGTATGTGCGCGCCACCGCAGCAAACAAGCCGCCCCAGTGTTC
TTGCTCTCT
>CUFF.106500.1 gene=CUFF.106500
ACCCTTCCCCTAGGAGCCGGGCTGCACTCTCTGGAGGCAGGACTCATGAGTGTTTGTCACCCACTCTCCC
TTCAGTGATTTTGGTGTGGGCTTTCAGTGCGCATCCTGCTGCCTTCACTGTCAGCTGGGAAGGAGGCAGA
TGCAGCTGTCTTTAACTCTTTCCTGGTATTTCCCCGGATGGCTATAGAT
>CUFF.106501.1 gene=CUFF.106501
acagaccctTAATAACCTGAGTGGATGAACACATTGCTGACTGGGGGCAAAGGTCCCCAAATTGGGCAGC
TGGGGACAGGGGTCGGGGAGATGGTGCCAGGCACTTGCCACTCTCTTATCTGGGTGGGCCAGGTGTTGC
>CUFF.106502.1 gene=CUFF.106502
CCATCCACTTCTTGAACTAGAAGCCTTGCGTGTCCCTGTCATCTGGGCCTCCTCTCAGAAGTTGGAGCCC
TCTATGACTGCTGACTCCTCTGGGGCTGAGAGCTTTCACCATCGCATGATCAACCCCTAGCACAGCCTGC
ACGTAAATACTTACGGTACA
>CUFF.106507.1 gene=CUFF.106507
AGATGACTGTATTGATTATATTGATTTCTCTATGCTTCAGATGATCGGGCACAGTTTCTCCTTTCGCCCT
CTCTCCATGACTTCTGCCCACTTTGGGGACACCTTGCCAGATGAGTTTCTG
>CUFF.106508.1 gene=CUFF.106508
aggtcACGGGAGAAGGAAGATTGTTTTCTTCTCAATCACAAACCACAGCTCTATGGGAGAGCCCCAGGCG
GTCGTCTTGATGCTGCCACCCAGAGGAAATGGAAACAG
>CUFF.106510.1 gene=CUFF.106510
GAGAGGCTCCCAGGCATGCCCAGTCCCTCTACCCAGCCTGGACTTGAGCTTCAGGCCAGACTAGCGCCCT
GGCCTCTGGAGATGTTAGTCTTTATTTCACAGCCATCCACATGTTAGGCTTCCTTGCCCTTTACACTGAG
TACATCATA
>CUFF.106512.1 gene=CUFF.106512
AGATTCCACTTGGAGATTTGGTAGTTTTTGGTCTTTTCCACTACTGTTTG
>CUFF.106513.1 gene=CUFF.106513
GAGGTGAAGCATGTTAGGTTTCTTACAACAAACAAACACATGACTGAAACAAAATGAACAAGAGCAATAC
CAAAACCAGAGCCTTTCAGGTCTGATTCTGGCCTCTGCCGCGTTGTCCCTCTCTCAGAGAGCGCCATTTT
GAATATGATCATCAGACCAGGGCCTTCTGTGAGAAACTGCTTATTAACCAAAATAGGCTAAAGTGAGACT
CGTTTTCAT
>CUFF.106515.1 gene=CUFF.106515
tgagacgggCAGTGCTGTGACCCCGTGAGATGAGTAATGTGCTTGGGATATACACTCATGCTCTTTCCCA
GCTTCAGCAAGGATCCCGATGGGGTGTTAGTTAATTAATAGTTAATATGCATTTATTGACAGTTTCCTGA
CTAGCTCTCCCAGCTGCCAGTTTTCTCGTCTGTATAATGGTGCCAGTTTTACTCTGAGCATCAGTTTAGA
GCTGAATCACAAGCAGCTGTCCATTTCCCATGCTCTGTGTATACCCACAACCAGGATAGGAATCCAAAGG
AGATGGATAAAACTAACCTTTCTGTCCCTTCAGAGTTTTT
>CUFF.106516.1 gene=CUFF.106516
TCTATCTTTTGAACATAAGAAGGCTCATAGTCCCCTAAGAATCTGGGCTCCTGGGAATTTCCCTTCAAGT
TTAAGGGCAGAAATGGAGACAAGAACATTTGAGGTCAAGTGCTATTTGTGTTCCTCTGAGTGTTTTCTTT
CTTTGAGCCTTAGATCTGTACACCTAGCAGCCTTCTGGCCTCCCTCGTCAAGGGATT
>CUFF.106519.1 gene=CUFF.106519
AGTGCTTTGCGTTTTTGAATTATCTTCGACATTATTCCATCGGCCAGTCTCCCTGCTGCTTCACACACAA
CCATCCATGGCCCCAGTGGCGTGGGGAG
>CUFF.106521.1 gene=CUFF.106521
TGCCCGGGACGAAGACAAGCAAGACCAAGGGAACACCTGTGACCTACTCTGCAGCTTTTATCTGCACATT
ATCCACTCC
>CUFF.106382.1 gene=CUFF.106382
TCGGTGGGCTGTGCCCAGATGTGTGGATTGCTTCATGGCTCTAGGCAGGCCTCCAAGAGGCTGAGGAGGC
TGCCTGTCTTTCCCTGGCCAAGGCCTGGGTAGGGCAGAGTCTGGGGAAAGTGGAGAAGGGGCCCCTGGGA
GTACATGTGCAAAAGGGCTGTGGCCAGAGCCCTGGGGGTAGACCCTGAGTGCCCAACCTCACCCTAAGCC
TCTAGACCCCTGCCAGCCCTCTCTCCATGGGGCTCTGTCTGCTTGGGCTCCTCCACTGGCTGACTTATGG
CCTCAGGAGGTGGGTGTTGCTTTTCCAGGAGCCTTGAAAGCCAGGCCCAGGGCAACCCCTGTGCATTTGA
AAAGAGCTCTGGACCCAGCCTGGAACCTGTGGGGCCCTGAGCCTGGTACCCTGTGAGCTGGCATGTCACT
GGTGTATAGGGACGTGCTCACAGCCACATATCAGCTGACGTGGGCCTTACTGCCCACAGACCCTAGCCTC
CGTAGCTGTGGCTTTACTTGGCATTTGTAACCCCCGGGCGGTGAGCAGGGTCTGCACATCTCTAGAAAGG
CGGGCTTGTGCAAGGGTTGGCTGCTCCCTCTGCATTTCCTGCCATTGTTTTCCCAAGCAGGATCATGGAC
TCTCTTTCATGGGTTTTTTGATCTTGGTTTATACGTTCACTTTTTTGGGGGGGTTCTTTGATGTCAAAGA
GCCTCTTTGTGCGTGGGTTCTGGGACCAGATGCGTGAGAACCTCAGATTGAATGTGAAAAATACCTTTTT
GGTTAGACCTTTGGAATGGCTGGGGGTTCTGATAAATCCTGATTCCCTGGAGGCACTGACTGGGGCTGGG
GCCTTCAGACCTCTCAGGGGATGTGTGAGCATGGGGCTTTTCTCTGGCCATTAGTTAGGGCACCCAGGGT
GAGGATGGTAGCCAGAGTCCCTCCAAATTGCCTGCAGAAAATGGACCAGGGAGAGAACCCAAG
>CUFF.106394.1 gene=CUFF.106394
GACTCTGATGGGTGAGTGAGTGCTGCTACAGAAAGTCATCAGTTGGGTTATCTGAGATGCTTATCAGTAA
CTCGTGGTTCTTCGCTGGCAAGGGCATCCCTGGGTGAGGCTCCCTCTGGTCAGTCTTCCATTCTCTACCG
TG
>CUFF.106383.1 gene=CUFF.106383
TGACACCGTAGAACCCATGATGGGGATTCTCATAATTCGAGGAAACCCCTATTCAGACACCTGGGTCACT
CCTTGCTGTCCCCAGTTGCAGTCACCAGGTTGCATAAGCAATTTGCTTAAGGTCACTCGGATCAGGGCCG
AGTGTTGACACAATAGCTTTGATCTCCTAGGGAAATGAAAAATAGAAAGAGTTCAGCTGGGGACATGCCA
GGGAGGCAGCTTTGAATGCCACTTGGTGATTTTCCATGCTTTAATTGAGAGCGTTTCTGAGTAGAAGAGT
GTTTGAGAAGACGTGAGGCAATGAAGCTCTGGGGACACCCAGGGCTTTCTGGAGTCAGGGCCTCTGCTTC
GTTAGCCAGTTGCCCAGTTGACGTGTTTGGAGCACCCTTAGCTTGCCAGGCCCTGCTCTAGCGCTGGGCG
TGGAGGCCCCGGAGACACAACCCTGCCCTCAGGAGGCCACAGCCTATGGGTGGGAGGGAGAGGGAACTTT
CCCAGGAGAGGCACATCTGAAGACATCCCAGTCCTGCTTCATGGAAGCCAGAGTAGGAAGGGCCAGTG
>CUFF.106404.1 gene=CUFF.106404
GAGAGCAAGCCCCAGGAGGCCTGAGCAATGAGCATTTGGATGCTTATGGGACAGCTCCATCAACGGAACA
TTGTGCGCTTGCCTGCCCCCGCCCCACTGTGGGGCAGATCGGGTCAAAGAGACAGGGCAGAGTGGGGGAC
ATTTCTCTGAGATCCTACCCTTGTCTTTGGAGTGCTCGTTTCTACAGAAGTTACTGTACCCACGCAGCCC
CACTTAGTCTAATATTCTTGGTGTATGGCCAGGGCAGGGCTGAGGGAGAAGGCAGGCTGCAGTAGATGGC
GAGGGGTGGGGAGGCTGGCTCTTCTCATGGGGTCCAGGTGGGGATGCTGAGATACGCTTTGCAGCATGAC
AAGCCCTGGGCTGCTTCTGTATGCTGCAGTCTTGCCTTCTGATGATTGGGCTGTGCATCTGTCCCCACAC
ATCTCCTGAGCACACCACCTGAGCCAGGCTCTGCACAGCTGACCAGCTCCAGGCCCCATTTCCGGGGGTG
GGTCCCACGACCACTGGCACTCCGGCAGTGAGTGTGAGCCTAGAGGACTGCAACGGCACATGTGGAATGT
GGCAGGGGAGGCCGTGGACCAAGCAGAAGGTTCCAGAGCAGTCCTGTCCTTGGGGCTTGGCAGCCTTCTA
TCCACAGTTTTCCTGGAAAACTGCATTTGTGGTTCTAGTTTGTGCTCCCTGCCAGGAGGGACTTAGAGGA
AGGTGAGGCCTGCAGAATCAGTAGCCTGGGAGCTTCAAATACGGCCCTACGCACTGTGGGAACTTTCTGG
CCCCTCAGACTCCAGGCAGCAGCAACCCAGCatgcgtaagaccctgtccttaccttcaaggagcttgcag
gctCTGGGGACGGGGGTGGGAGCAGCTGTGTTTCTGCAACATCTGCAAGCTGATGAGATAGTTGTGTCCT
CGAAGGCCTGGATTCAAATTGTGGCATTatcccttcagtcagccacactcaccaagcacctgctgtgtgt
caggccctctaggctccagggatgcagcagtagacaggacagtcaaccctggcctcccataggtcacagc
ccCAACATGTTGTCACTTAGAAATGTATGTGGAGAGTGTGACCAGCTCTTGCAGCTCTGccctctgagct
tttgtctcctcgcctgttaaacagatggctgtggtcaggattaagtaagatgatgaatacagggtgctca
CTTGGCTCTTAGGACACTTGCAGGAGTGGTCCAGGAATCCAGCAGGAGGGACAAGGGGCATGTCATGGAT
TCTCCCTGTCACATGCAGGGCTCAGCTCCTTTGTAGGGGAGCACAGAAGTTCTCTGGTAGGCCCAGGCAT
GGTGCCCAGCTGCAGTCCGGGCTGCACCTCACCTGGAGTGGAAAGGAGAGACATGGCACGGAGATGTTCC
CAAGACTGGAAACCAAGCTGTCCAGCTGGAGCTGTGGTTGGGATGGAGCGTGGAGGGCCATGAGAGTGAG
TTGGGGCCTTATTTTGTGTGCACCAGGGAGTCGGACAGTTTTGAACAAGGTGACTGGGGTTTTAAACCTC
AGTCTGGCTGTGGGTAGGTTTGGGGAACATCCCAGGGCAGAGAGAGAAGGCTATGCCCATGTCTGTGGTC
TGTGGAGAAGGGGGCTGTGGGAGCCCATGTTGAGTGAACTGCTTGGCCCTGAAGCCTTCAGAGAATTTCT
TTTCTGGTTCTTACAGGCCCGAGAGTCCGGGACCTGATACAGGCTGGACTCGGGGGCCTGCTGGCTGAGT
CCACCTCTGCATGGCTGCTCAGGAGAGCTCTTCCTTTCCCTCCCAGTCAGGGAAGTTCATCAGGGGAAGA
GGAGGATGACCAAGTTTGTCTTTGGGAAGGCAAACTGAGTCACAAATGGCTTCCTTTTTCTCCGGGAGCC
AAGAAAGCTGGAGGTGACACTCCTGAGCAGGGAGACAGTGGGGACTTGTGCCTTGGTTTGAGTCACCTGC
CTGGTCAGCCTGCTGCCCATGTTGTCCCTTCTCCTCAGGAATGAGGACATGGTTCATGTTAGGAACCTTT
CTCCCTGCACCTTGTATGGTCTTAAAACTTTGGTCAATGTGCAAATGATAACATACGAGTCTCTTGTTGT
GTGTGACAGCATGCTTGCCACTGTACCTGTGTTCCTGTGCTCCGCTATGCCCTATGGGCCAGGGTCAAGA
CTTGTGTTCTTGTAGTTAcatgttgtcttcattacaattctggaaaatggggattgctttcccacctttg
cacaagaaaagaccgaggttcagagtggcagctgagttcacagggctaggcctggcagagccaggCATGG
CTATGAGGTCCATGCTTATTCTACTCTCCATTAAGGGGCCTTGGCAGGGCTCAGGGTGCCAGGCCCATCC
CATCTCAGGTGTCTGCATGGCGGGTCAGGCCAGCAGGGGCCGGAGTCACAGAGCTGCGGGTTGTCCAGGC
GCAGGTCTTCCCTCCTCGGTGGTGGTGGGCCCTTGGTGGGACTGATTGCTCCTGGACACGTGAACTCTCT
GGTTTGAGGACAGTGAAGCAGTTAGACTCAGGGGTCATTGCCCAGTTCTGGGACGGCAGCTGGGATCTCA
CATGACAACTCCAGGGGAGCCTGATCCGGCCCTTGCTCTGCCAGCTGTTGGAACCGTCTAGACGGTCTGA
GGTGACAGTTGTCCCCATTCTGGATGAAGTAGGCTAAAATTGGATTATGACCGAAATCTGAAACTCTATT
TTGAAGCTGCAACACTGAGCAGTGCCCAAACGGGGGCGCTAATGGTGGCCTTGGTGAAGCCTAGGGACTG
GCCTGAGGAGCTCCATGCTTCTGAGGCCTAGCATGATGTGGTGGGTGGAGAAAATGAAGAGCCCTTCCCT
CCTCTCCGTGGACCTTCCCAACTGCCCCAGCCCCGCACCCTGGAG
>CUFF.106388.1 gene=CUFF.106388
AGAAGGAGAAGCACAGGGCGGAGCATGGTCCGCATCCCTGGTTTCAGAATCCGCGTTGGGCCTCTTGGGA
GGGCTGGTGTCCAGGGCAGCTGGATTTGCCTTTGTTCCAGTCTCTTGGCGCCTCCTCTTCCTCTGGGGTT
TTAGGTGGGACAGAGGGGAGCCATGAGTCCTTCCCTGCCTGCACCTCCCCCAGCCCTCAGCCCTTGGGCC
TATGTGGGGAAGGGGGTATAGGAAGCGTCCTTGTCACGGAGCAGGACCTCAGGGGACTTGAGGCCTAGTG
TCTGTTGAGTTCTGTATGGGATGTGACTTAATGTTTTGTAATAGTAGACTTAATCTGCCTAGAGCTCTGC
CGAGTGGACCCCTGGGGCCTCCCGAGTCGGGGTTCATTGGTACTCTACGGTTTTAGCCCACGTCTTCCAG
GAGTGGGCACAGTCATCACCTCAAACCATCTAGATcaggggtcggcaaaccatagggcacaggccattgc
ctgttttgcaaataaagttttattggcacacagccacactcacatatttactgtcgcctgtggctgcttt
cgtgttacagcagagaccacacaacccacaaagcctaaagtgtttactgtctagccctgtaagaaaattt
taccagcccctgATCTAAATGGCCCCATGCCTCAGTTTCCTCATTTGGAAATCTCCTGGAATTTGTTTGG
CAGTTTCTCACTGAAAGCTAGTCCTAGAAAGGGCCTGGCACTATTATCCTGGCGGTCAGGAATGTGGGGT
GATGTAACGCGGCCCGCCCAATTGTCTAAGGCCCTGCGGAGCCAAAACTTGGCCCCTGGGCGGCCTTTTC
CTGTGCTCAAGTGGCAAATAAGAACGCAGTGCTGGTGAGGGGGCTGCAGAGAAGGAGCAGCTGGAGTGTG
TGAGTGTCGGCTACCTGGGGCCCTGGCGTTGCAACAAGCTGTTCACTGTGTCCCAGTGCACAAAAGCATC
TCAGGTTTTTTAATGAATCGCGTCCTCACAGTGGTGTTGCTCTGGGTTGCCTGTCCAGTCCCAAGGCCAC
CGTCTTTTCCAAGCTGCTCTGCCCTCCTTGCCGTGCTTGAGAAGCATGGGCCCAAGTGAGGCTTGTTCAT
TTCCTTCTGCTTTCACTCACTGCCTCAGTTTCCTCCTGTCCCTTGAAGATTTTTGGTGAGGTTGTTCTGC
TCAGTATGGGAGAACAAAACTCAGATGCAGACAGCAGGGGTGGCCCTGGGGTTCTCGTCATTCATGACAA
ACCCCTAGAAAGTTCATCCTGGCTGAGGATCCACAAATCTCTCTGCTGGCCAGATGTGTTCTGGCCCCCA
AGGCGGACAACCAGCTCGGAAGTTGCTAGAGGATATTAACTTTGTGGTAACAGAACTTGGCC
>CUFF.106387.1 gene=CUFF.106387
CCTCAGATGGCCGTGGTTGTATCCTGTGCTCCACCTCAGATCCAGTCAACAGAGCCTGGCTTGTTCCAGG
GCTGAGCCCCCTGTGCCTGAGAAATCCGCAGCAGCCAGCCCAGAGCCAGGAGGCTGTGGCCTGGGCCAGG
GCATCTTTGGGGACCCAGGAATGTGGTTGGAAAGTTCTTAGTACAACCAAGAACCACTTCCACCATTGCT
GTGGGCGCAGGCCTGCTGTGAGGCTGACATGAGAAAATGAGGTGTGAGGAAGAAAGGATGATGATGAGAT
GTGTATCTTCCTTTTATATAGAGCTGCTCCCATGTCCTCTTGTTCCTGCCTTATCCTGCAGGGGCAGCCT
GCAGTAGGCAAC
>CUFF.106389.1 gene=CUFF.106389
GGGGTCACAATTTTCCAAAGAGGAGTTTAGCTTCACAGGTTGTACACAGTCTGTAAGTCCTGCCAATCTA
AGCTAAGCTCCTACTGTGTACAGGATGCTGGAGGTGAGTGTGCATTAGCCACAGTCCCAGCCTGGGAGAG
ATGGATGCATAAGCAGTTAGCCAGAATGAGGGGGGGTGGTGAGGCCTATGCTAAACTGAGGTCC
>CUFF.106436.1 gene=CUFF.106436
AGCcacttctctaatgctccgtgtgctcccagcactgccccaactgctatttctgtatgaactcgcttaa
tgctcacatcaacccatgacacagatactgttactgtcatgccaggttaccaccgaggacacagaagcag
agacttggttaataacttgccccttgccacagagccagtccctgacgtgtatgggatttgaacctgggtg
gtgtggctaggagtgggtgctGAGCCGGGTCATGGCACAGGCTCGGGAGATGCAGGGAAGAGGGTCCGAG
GGCTGGAGGCTGGAGAAGATTTCATAGGTAGAGATGGGGAATGTGGGTGGAGGTGAGGAATGCAGCCCTG
GAGTTCTGCCACTGGCAGCCTATGCCCTTCACCTCCCTGCACCGAAGCTCTGCCTCTGGGTCGCTGGGTG
AAGTAAAGGTAGGTTTGCCAGAGTGCCAGGTCCGTTCCCAGGAACTCATGTGCACCTTCGTGCCTGTCTC
CTGAGGTGGGCTTTGTGGACTCTTGTTCTGCTGGACTTGCACAGAAGGTTCTCAAAGGTCCAACGTGGTT
AAAAAGGTCTCATTAGGGTGATGCTTCTCAGAGCCTGAACATACTTGTATCCCCACAGGGAGTGGAGAAG
GCAGCATTTTGCATGAACATGTGGGGGCTGACCCTGTGGCAGAGCAGCCTTTGAGAAGCACCATTAACAT
GTTATCAGGGCTGGGCATGTGGCAGTGAGCAGAAGGGGACCCACTTGAAATCTCTTCTGGGGTCTGTGGC
CTGGGACCTCTGCAGAGGTGACCCTGGGCTTCTGGTCCTGAAACCTCCCAGGGTGGCACAGTGTAGAGCA
GTACAGAAGATGCAACTCCACGTTGCCTGGTAGGATCCCCCTCCTCCTAGTGTTTTCTTCAGTTTAGTGT
CTAGCAATGTCCCCTCCCTGGGCTCCTTCTGGCCTGCCCCTTTCCCCTGCACTGGACAGTCTGCTTAGTG
AAAATGGGAACTGACCTGGTTCTTTGTGGGAGAAAAGTCACCAGTCATGACCCAGATGCCTTGAGTGCCC
ACCCAGTTCCATAGTCTCTGAACCGTTTATGGTTAGTCTGACAGCTGCTTTCGGGGGCCAGGTAGAAAAC
AAGGCAGGTAAAAAGGAGCCCTCAAGTTTGCCCAGAGGCTGTGGAACAGATTGGCTGagagcaaggcctt
tggaagcagacagagctgggtacggatttagctgtgagaccctgagcctcagttttctcatctgtaaaat
gggtataataatagggagttaaatgaggtgatgtctCTCTCACACTGAGGACATAATGGTACTTAACAAT
TCTTGGAATAGGGACAAACTTGTGTACCAACTCAATTAATTTCCAGGTTCATTGACATTTAttgtttctt
ctgattacaaaatcaatacatacatagaaaaaatttaaccttcagaaagtaaaaacttacagttcagaaa
tgtaaaaacacagtgaaattcctctgaaatcctcttgcagacataatcgttgaatctttgatgtagatcc
ttgcagtcttttttctaaacaGCTAAACACTGAATGGAGACTCTTCACACCCCTTCTAGCCTCTGGAGTC
TGTTGAGTCCTCAGGTTCAGATATGCTGTGTGTGGAATGACAACATGAAATAAGAATTCATTCCCTTTGA
AAGAGAGAAATGAAAAAAATACTACTTATTAAAAATAGAAAATATCTGAGCCTACTACCAGTTTCTTACT
CTATCCAATAAGAAAAGGAGACACATAGTTAAAAAAAGAAAAAGATACCACAAAATTCTTGGCCCTGCAC
AAATAGAGTCGAGTTCTTTTAGGCTCCTTGGTCCAAGCTCTGAATGTATTGATTCTCTTATATCATGAGT
TTGTCATATGCTGTTTAACACCACAGAACACACTCCATGAGCTTGGACAACATGCCTTATGTGATTTAAT
CATCCCACCATCCATTCCGGGGGCTCGTGGGCCTGGGTACAAGAGCTGAGCTGGCCTGGCTGCTCTGAGC
ACAGTTTCTAGCCCATCCAAGCACGAGAGTCATTTCCAGCATCAGCCTTGTACCACAGACTTGGAGCAGG
CATGTCGTGTGGGCAGGGCCCTGCTGCTGGTTCGGTTTTGTTCTTTATGCACGTGAGTCCACGGAGCTGG
TTTGACTGTGTAATTTTCTCTAAGCAAACCATTCCGTTTTGGGGCTGTGGTGCCTGGGAATACCGGCATC
CCCACCACAGCAGTACTCCCCGGAGCCCGAGGCCCCCTGAGCTCATTCAGGACACACTTATTTGTGGGGC
TTCTTGTGCCTCTACACTGCCCCTGCACAGCCAGTGTGTGCATTTTGTGTGAGAAAACCCAGATTGTGTC
TACGTACTGTCTGCTTCCTGGATTCTCAGGTCTTGCCCCAGGCCAGGGGCAGAATCTGGGCTTCTTTCTG
AATTTTGTAGGGCCTAGGTTCAGGTCTATCTCTGTCACCTTCCTttcagtccagcacacctctctctggg
gacctgttgtgtgctgggcactgtgctaggtgccacagagcaggaaggatagaaaccagaccccattctc
tccctctcaatggatcccacTCGTTCTGGGGCCAGTGTtgtttggtgtgtacttgctgtgtacaggcatt
gctcttggccctgaggatacagtgtggagcaggatagccacaggccctgctctccggaggcttcccggag
acaataagcaggagcaaaaaagatcaagtcagacagagtcagtgctgagaagaccagagacataggtatg
gaggagatgatgggcagaagcagaaggACTTTCCGTGGGGAAAGGTGGCATTAGAATTAACCCAGTGGCT
GGCTGTGTTTGCAGCAGCTGGCTGGGGCAGGGGGCATGAGCACGGTGCGGGGTCAGGCACTCATACCTGG
CCCAGCCCCAGCTCTGCCACTGAGCAGTGCCCTGGATGATGATGGTCCATCACCTGGTGCGGCTAAGAAG
AGGCTGTCTCCCAGAATCCCAGTGCTGGGTGGTTTTTCCCCATTCTCTTTCCTCAGCATCCTGTATGTCC
TGCAGCATTGGCTGCAGTGGAAGTCCATGGGAGTCCATGGGAGGGACTGTCTTGGTGGAGAAAGGCGACA
AGGTGGGGAAAGGTGTCAAATTCAAGGAGCCCCTCATTTTCCTATTGACATCCAAGAGGGTTGTGGCTTT
TGGGCCCCTCACCAGCCCAGTGGGTCTTGGCACAAATCCCTAATTCACGTGGAAACACCTAGCCTCAGAA
TGGACTGCCTACTGTGTGGGAGGGGGCATTGTCATGGCAGTGGTCCTGGGGTGTGGGTGGGAGATGGGGG
ATGACGGGGTCCTTGAGCTTCCTAGCAGCCCTGTCACCTGAATGTAGCAGGACACAGTGGATGGTCCACT
CTCTCCGGCTGGGAGTGTCTGGTGTGGCAGTGAAGTTATGAATGGGCTGCTAGACCGAGGGCCTGGGGAG
GCAGTGTTGGGCACTAAAGCTTGTATCCCGTGTCACCATCAGCTAAAACAGGATTTCTGAGAAGCCTGTG
ACCTGTGTATGCCTTGGGCTCATGTAACCTCATCACTGTTTTGGGACCCATGGCTCATGTCAGTCTTGAC
TGTTGGCAAAGCGATCCCCATGCCCTTCCTGCCTGTCTCACTTTTAAAAGAAACTGGGGTGCACTGCTCT
GAACTCGCCCTCCAGCCTCCTCCAGCCAAACATGGATGGGTAAACGGTCACATGAGGGTTCCTTCTGTCA
AGTGCCAGCCTGCAGACCCAGGAACTCTAGAGCCGGGAAATCATGAAGTCAGCAGCCACAGGCGGGCTGA
GCCACCTGCAGCCCTGCCCAAAACGCATACCTCGTCAGCCCTGGCCATTGTGGTAATGGAAGGGAGCAAG
TTCCTGCCACGGCCCCTTTGCACACGAGAGGACTCAGGTTTTCTGCCCTGGGCTGCCCCTGCATGTGCCT
CACTGCCCTGGCCGTGGGAAGGGAGGGCTGTGGATGAGATGAATCAGAGGTGGATTCTTCCTTCCAGTAA
CTCACTTCTGTTTGTTCTACTCTATGTGGAAAATAAGCCCTCACCACCCTGCCACCCCCGCCACCATCCT
CACACCTGGGAGCATCCCTTCCTTCCCGTCGTCTCCAGTGTGGCAACTGAGGTGAAATGCCCCGTTCCCA
GAGCTCTGTTCCACTGCAGACCTGCTTTGGTCCCAGTGTGGAGAGAATGTCATTGCTCAGACCCAGGGGT
TGGAAGGGCTGGTCAGGACCAAGACTTCGGGTCCTCTGTTTTCAGATCTTTTTCTGAGCACCGTAGCATT
GGCTGAAGAGGACAATTGTACTTAGCATGAGCCGGGCACAGCATTTAGCTCATGACGTGTTTTTCCCATT
TAATGCTTCATAATTATTTCCTTTGGTAATGATATGAGCCTTTTTCTTTAGGATTAAACCCAAGAGTTTC
CAGAGCCACATTCTTTCCAAATAAGGAGAAATGTGACAGCCTAGCTAGGCTAGTGGCTGGTGTCCCATGG
GTTCCTTAATGGCTCTGAGCATCCATCCTTCCTGCGTTCACAGGCTTTGGCCTGGGAAAAAGCCTGACTG
GTGCTGCCAGAAGGCTGCCAGGTGGAACCCGGCCCCTGTGGTTTGCCAGCTGAGCCTTTGGCCAGTGCTG
ATCAGTGTTAAAACATAAGCTGGAGAGTCTGACCAGCGCTGGCCCTGACCTGGACAACAGGTGTTCCAGA
CGTGGTGGGGTATGCCCTCCTATTCATCTAATGCACTAGAGTCACAGAATACGTTTGTGCAACTTGTTTT
GCTTCTTTTTCATGGAACACCAaccccccccaccccccccaccccccgccacTGGCCCCTTgaataggct
ctacttgcccaactgatagatgaggaaagtgaggctccagggtagtgggcctgcccaaggccacacagtg
gggaggaggctgcagagagggctttgcaggtctgtctggcccctagcctgatgctgccatcccagtggca
cgctAGTGACAGACCCATAGCCTATCCATCCTTGGCTACTGGCAGAGCCACTTGAAAGTAGAGGACAGAG
AGTGAGGCCAGGCTGCCTGGGCCCCTCGCATTGTCAAGCTTTTGTTGGCTGCATAGATGCCCCTGTTGAG
TCAGCATCGGAGTCCCCATGCAGGGCCCTTCTTGTAAGCCCCTGCCATACTCCAACCTTCTTGGCGAAGA
GGAAGCCTGTCACCCTGGTCTCAGACATAGCTCTTCATGAAATCTGGAAAACACCACTTTCTAGTAGGCC
TTGAGTTTGGGACTTCACCAGAGAAACTCATCAAAGCCTGACACTTCTCTCCAGGGAGCTGGAATGGGGA
CGCCGTTTCCCAGGGTGGAGATAGAAACCACCAATCTAAGTAGTTTTGAAGAACAAGACCCTGACCGTGT
GTTTGGGGCGCCTGAGGTGCAAGCAGGCAACGCTTGAGACTCCCTTTAGCTGAGTTCTCTGCATGGCCCT
GGGGGACCCTGTTGGAAAGCACTCTCCTGGTGTCATGGGTGCCTGGCTCCTCCTCTTAGGGCTGGCAGCA
GGGTATCCTCATGGCCAGGGCGCCAGGTGCACCAGGGAAGGCGGGGCCTTTTATTCTCAGACCCTTGGAA
GAGTTTGGTTGGTCAAACCCACGCCAACGTAGGGTATCCCGTGCCTGAGCAGCCATGGGCTGGAGGGAGG
CAGGAGGGGCCTGTGACCTGGGGACTCGCCTGAGGGTGTCAGCTGGAAAGAGTGTGTTTCCTTTCAGTGG
CAAGAGCATTCCCCTGGGATTCCTGCTGTTCTCCGTATTGAAGGAATTGGGTTCCCGAGCTGGGAACCAG
ATAGGGCAGAGGCCGCCTGCCATGATGCTTCCCTAACCATGTGAACACACACCATCCTTTCCCATCGGCA
CTGGACTTCTGGTATTAAGCCCGGCATGTTGGCACCCAGAAAAACCAAACATCACtcaccttcttcaacc
actcaactctgcaggcaaagccactgaggcctggaggagggaagtggctatcctacggtcacccagcagc
ttgttaccaggggaccagatctgaggGCAGCTTCGGGCCAGCCTCCTTCTCAGAACTCCCCAAAGCCCAC
AGcagagaggccctggccacagcctcgtctgccatttggcagcagcatgcactggacaagttccagggcc
tcggtttcctgatctgcggattggacccaagttgctcgttctacccacccccagggctggatgtggatGT
GCTGTGTGCATGATAAAACCCCACATGGCCTAAGCACTGTTATGGTGCAGACCTTCTGAGTAGAAACATT
TGGGGAATGGATGATTTTCCCCTCACAAACTTGGGAAAGTTTCGGACCCAAGTGGAAAAGAGGGCTGGAA
ATGAAGAACTTGGGGAGATAATTTCAGCCTCAAAAAAACTCTCATTCTTATCGTACTTGGAGGAGTCCTA
ATTGTGCTGGTGTGTGTGGTGGTGAAACTCTGCAGGTGTGTCCTTTGGGAGGgggctcctggaagcaggg
gcctgttttgctggtccctgagtccatggacctcaggacagcacctggtgcacagtgggtgctTCACGGA
TGGGGACGAGTAAAGGAGCCAGTGAGTGAAAGGCCTCTGGGTTGAGAATGGCCCTCAGTTTCAGGTCATC
CGGACACTAGGGCTGGCATGAATATTCTGGGCTCCATCAGAGGGACCATGGAAGTCCCTGCCATGTGTCA
GTGCTCGAGAAGCTGAGGTATGCTGACCTGGGTCAGGGGCCTGGTGTCTGCAGGGAGTGTTCACCAGCTG
GCTTTGTGGCCTTGCCCCTCCAGAGAGATGAGGTCCCAGGGCAGGAACCACCACCATCTGACCATCTGCA
GGGCGCTGCCCTGAGGAGGAAGCCAGGAGGCCACTGGATTGGGATGTCTGTTGCTGGGGAGGTGGGGAAG
AGGAGGAGGCAGGAGAGTGGGGTGCTCAGTCTGGGTCCCTGGGGCATGTGTGTGGTCTCATGCTTTTGTC
CAGCAGCTGAGCTTCCAGTTGTGGTGCCTGCCGGTCAGGAACAAGACTTGGCCACAGCCATGCCCTTGTA
CTTCTCCTCATAGCAGCCTTCCTCAGCTCCATCCCTGCCTGTCTCATGTAGCTTGGAGGCCAGGGCACCC
CTGGGGAGACTGCAGGCAGCACCCTCCACTCAGCCCTGCCCCTCCTGCCTTCCTCCTGGCCTCCTCTTGC
CCTTCCACACAGATGGAGATAGAATGTGGGGAGCCAAATTAGGGCATTTGGGGCCTCAACTCCTGGTAGC
AGGCTGGCAGCaggaccataagaggccctgagggaagggttgagggatgaccttgccccctctccccata
gtgcagaggcagaaactgagact
>CUFF.106410.1 gene=CUFF.106410
gccaagtgctctgcaaatgctggccccatACCCTGCTCTGAGCACCCCCTCACTGGCTCTGCCCCTTGCC
CAACTGTGAACTCTGCAGTGGCGGGACTGATCCCTTCCGGTCCTGGGCTCCCAGGTAGGGCTCAGTGTCT
AGTGATGGCCCTGTCAGGAGGTTTACCTTGTTACCCTGTCATGGTCCCTGGGGCTGATTCCAAGGGTGCC
TGGGCACCTTGGATCCTCTGGATAGGACCTCACTTTAGACGTGGAGAGAGTGGCATCCATGTGTTCAAAC
TTTGACTCTGCTTCCGTAGGCACTTCTGCAGTGGGGAAAAGACACCAGCAGTACTCCCAGAATCCCTGGG
CCTCTGTCATGACTGCTTCCAGTTTCCTGTAATCATATGAATCACCCTACTATCACAGGCTGACGATTCA
GAAAGAAGGGAAGTCAGGGTTCACGTGATGGGGGTGGGTGCAGACTGGTCTCCCAGCAGCAGGAAGAGAC
TGGGGGAAAGAGCCACAGAGAGTGACCATTGCCACTTGGGCTGAGGGCAGGGACGCTGAGTCACCACAAA
CCCCTGTGTCCACTGTGAGCCTAATCTCGTGTCTTCAGCCCTTGGCCTAACATCACAAAGGCCCTGGGCT
GGGAGCAAAAGGATGGAGGGGGAGTACACGGAGGGTGGAGGCCTGACAGCTGGAGAGCCCCAGTTTGGGA
CAGCTGGTCAGAAAGTGGCTCTCGTTGTTCTAGGATTCCTTCTATGCTTGGTTGTAGAATTGTGTGTTTC
TCCTCCTCTCTACTGGCAGGCACCAAAAGCCTAGGGAAGATGTTTGCGCCACTGGGGAGCCAGAGCCAAT
TTAGCTAGTCTGCACTGAGCCACAGTGGGAGTATTCTTTGAGGCACCTAGCGAATGCCTAAAAGAAAGCA
AGCTGCGCTTCCAAAAGGCAGGCAGAGGGAGAAGTGCTGTGATGTTAAGACACGAGCAgtttctcagcct
tggcactgttgacattcaggtcttaatggttctttgttgggggcaggagagctgtcctgcgttggaggat
ccctgcccctacccaccagatgcccatagtccccgccaccctcccccacaagtgtgacaGAGGTAACGTT
GCGCTGTTGAGAATCACTG
>CUFF.106399.1 gene=CUFF.106399
TTGTGTCTGGCCTCACACAAGAAGTCCGATCCTTCTGAAGTGGGCAGTGGCAACGGAGAGGTGTCTTCTC
AGTGTCCACTCAGCTCCAGTGCCATGCAGGGGGCGGGGCGCTGGGCAGCAGAGTGTCCTGGTCCCTGAAG
ACACAGGCAGTGCTGCACCTGTGCCCCCTGGGATTGGGTAGTTAGCAGTGTTGGCCCCATGTTTTCTCCA
TCCCTGAGTCCATGTCTCCAGGAGCTGGGAAGGATGTGGACACTGATGGCTTCTTGTCCCAATTCTCCCG
CCAGCTCTCGGGCAATGCCAGGGTCTCCCCTGAGCCCCTCCAGGGAGGCCAGGCAAGCAGGCATTTCGCC
AGACAGCCGCCAGCAGTGTGCGCCACTGCTTTTCATAAGAAAAGGCGCCTGCGTCCCACTGCCAGAGCTT
TGAGCCATCTTGCTCATTAATCAGGATTTCGGGATTCTTGGAGCAATCTTAGCAGCTGCCTGGCACAAGC
CCTCCTTGATTTACCATCACCTGTCTGCCTTCAGAGCTGGCTCTATCTATTGCCCCTCCTGGGGGGCTGG
AATGGGGGCGGGCACTGCCACCAACCTTGGCCCATCCCTGGCCTGGAGCCTGTTTCAGGAGCTAAGGCTG
TATCTCTCAGCAGGGCCTGAGGAAGCACTCACTTCGAATTAG
>CUFF.106401.1 gene=CUFF.106401
TCCCAGATATTCTGTTGAGGAAGACGTTGAGAGAGCCGGAGCGAGGTGTGGCCACAGAGAGGAGGTGATG
GCAGAGCCTGAGTTGCGTGGAGGCCTCCTGGGAGCTCTTGAGCTGGCCTCGGCTGCCCCTCTCTGCACTG
AGGGCTCAGCCCAGCTCCTTGCAGGGCCCTGAGCACCCTGGGACATGTCCCCCCAACACACACATTGAGA
CTGAGTGTGGTCATTGTTCTCCAGCTGCCCCTGAGGCAGGTGACCACTGCTGGGGTCATTGCCTTTCGGG
CCTGGCTTCTGTCCTGTGGACAGACAGTCACATGTAGCTCCTTTTCCTCTCATTCAGGGGACAATGTGAG
AGGCAGGCCCCATAGGATTCTGGGTGT
>CUFF.106405.1 gene=CUFF.106405
CAACACACCATCCCCTCTGTCTCCTGGCCTCCTGACCAGAGGAGGCTCTGGAAAAGCCGCCCCAGGCCGC
CCTGCTTTGCGTCCCTCTCCCATTTTCATTACTGCTGCCACCTCAGGACCCGCCTATCCTGTCAGGCAAG
CTCTTGGGCCTTGCTGGTCTCTCCCACTGCCGTCTGGGAAACCGACATCCCCAGCCTCTGTGAGCAACCG
AGGGAGGTCGCCTCCGGCCTCCCTCTCTGGCAGAAACCTCTGAGTGTTGCATTTCTGATACGTTCCTGCG
GGAGGACCTCATCCAGCAGCTCAATACCCGGGTAATTTGGAGAGGGGCTGCTGAATGCCTCACAGGTCAG
CCGGAATTAACGTGCATTTCACTGAAAGAACAGAGTTGCCACCCACATCTTCATCCATTGCTGGGCTAGG
AGCTGTCTTGGAATTCTAAAGGGCACTGGGAAGGCAGGAGGGAGGGCAGCGAGGGTTCCCCATCCCGCTT
CCGGAGGTTCTGATTTACCTTTGTGGAACCAAAGCTCCTTGGTTTGCCGGCAGAGCTTCAGAAAGGGTGG
TGGCCACTTGGTAGTGCTGTGGTCAGTTGTTGCAGCTTTGGCTTATCACTGGGTGAGGCTGTGTGTGTGC
CATGCACTGCTAGCCcagcaactctgcatggtcgctttcattatcgccattttccagttgaaacaggtcc
agaggggtggagtgactgggccttagataaacagctagaaagtggcTAGGGTCCCTTCTTACCGCCCACC
AATGACTGTCTCAGTAGTCAGTGACCCCCTTGCTGACCCTCAGCATGCATCGGTTGGTGAATTTACCCCG
GAGGCACATCAGCCTGGAGCAGGGCTGTGTGAGTTGAAGACCAACCTCCCATCCACATCGAGTTTGCCCT
GTTTTCCTGAGCAGGTTTGGAGGCCTCTGGCACATGCAGGGAGCACTAGAATGTTCCAGAGACCTGAGGG
GCCATGCTTTTCTGGGGGCAGATGCCTAAGCGGGCC
>CUFF.106406.1 gene=CUFF.106406
ACCCATCCTCCCAACCTGTCACCCGCCCGTGGGAGAGTCCAGTATTCAGAGTTGTGCCTTGTTTTCTGAG
CCTTCAGCCTTAGCTCCTCCCCATGAGCAGCCTGGGAGGGACCATACTTTTAATTAGCCTAGTTTGGGGA
TGGCTGCTCTAAAGC
>CUFF.106408.1 gene=CUFF.106408
AGAAAGGCCCACAGGCTCAAGATTTTAATTGGCACCATCCTCCCGGCCCTGCGCCTGCCCGCCGGCCCTC
CCAGGACTCTGTTTGGGCGGCTGGGCCTGGGCTGCGAGTGATGGAGCCTTTCACAGCTGCAGACTGATTT
AAGTGGACCTGCATAGATTCCTGCAGCCCTCGCTGAAAGAGCACGCGCTGATCAGCCCTGGGAAACGTAT
CAGCCACCTGCGAGCGCTGAATAGCGGTGGCCGCTGAGAGCCCGCAGAGCCGCCTGGGCTTCAATGGCCC
CGAGGCCCTGCCGGAGAGAAAAGGTTTTCCTGAAGCTGCAATTAATTTTTTTCCCCCAATCAATTGGAAG
TTGCTTTCTTGTTCTCAGCTGGGTGAGTGGGATGCTTGAGTCTGTGCTTCTCTGTTAACCTGAGCGCTCC
AACAATTGATGTTTCTCTCGAGAGACAGTAAGCACTTGCTTT
>CUFF.106411.1 gene=CUFF.106411
AGAGCTTTATGATGCAGTCTGGAGGGGGTTATTCTGGACTCACCCCCACTCTGCCAGAACAGTTAGGGGG
GCATTCTTGGCTCATACTTAGTTTTGCAGTGAGAACCAATTTTAAGTGCAAAAGAACAAGAAGGCCACAT
TTTCTCTCAGGAGTCAGTCTTACAGCTTCTGTGAATGTAAATTGTGTGTGTACATGTCTCGTGGTGGGTA
CTGACCCACAGGATTTCTGTTGGGC
>CUFF.106416.1 gene=CUFF.106416
CAGCCCGTCTGTCGCGACAAAATCACTCTGTGCCCTCTACACCACCCTTGCAGCTGGCCTACTTTCCCCA
CAACGGCCCGGAGAGGTGTTGGTGTGGGAGGGAGACCATCACTGTGGACCTGTCCACATGCGTGGCTCTG
GCTTTCATCCCCTCTTGTCTGGAGCCCCAGCCTCGTTAAGATCCCTTGACCTGCTTGCTCTGCAGATTGC
TGATAAGCCTCGGCAGGGCCAGTGTCCTCGAGAGGGAGAGAATAATGAGCGCTCTGTCTCCCGAGCCTGC
CTGGCTCGATCACTGGCTTCAGTTGTAGTGACTTGCCGGTTAGGGCCCCCACGGCTCATTCTCCCTTGAG
GTTTGCAGGGCAGCGTGTGTGTGTGCACGCTGGCATGTTGTACACACGTGTGTGCGCCTGTGTATGCACA
TGCCATTTTGTTCAGATGGAGAATGGCCTTAggctcctactcttgcttggtgacctcagcaggctcctcc
gcctttctaggcctcagtttcctcatctgtaaagtaggagcactcacactttcctcctagtggctctgga
ggaacgagtgaggccacagtgggcgaagtttctagtgcagagcctgcacctagtaggcatccagtTCAAG
GGAATATAAGTGTCGTCAGCTCTTGTTTCCTTGAAGACAGAGGGTAGCTGCTTGGAAGACAGAGGATAGA
GAAGGGACTCTTTTTCTGTGGTCCAAGGGGCAGGTGTCCTAGCCTCTTGGGGGTGGGTCGGCTCTACGTC
TGCTTTTCTCCAAGGCCGTGGTGGTAGCTCCCACAGGGATTTTAGAACCTTATCTCCCAAGGTCCCCCCA
TGGCTCTGGGCTCCCTTTTCCAAGAGAACCTGGGCCTCAGCTGATGATACTCCTTTTTGCAGTAGCCACT
TACAGATGGAAAGTGAGGGACTTCCTTGTGGGTTCTGTGCTTTTTCCAAATCATCAGACATTTTCGCAAG
ACAGAAGGCTCATTTCCTGACCTGGGCTCAGCCAGTGATGGTCTTAGGCCAGAGGCTGAGGCCCTAGGCC
CAGAAGCTGGTCTCCTGGTGGTGGGCACCTCTTCTACCACCACTGCTCCATCACAGCTCACCTCACCTGT
CTGGACTGGGAGGACCACTGAGGGGTCCGAATCAAATCGACTGTATCATCATCAGTCATCAGTCAAGATG
CTGCGGGAATTGCAGCATCTTGAAATGATTGCAAGATGGTGGAGCTGTTGTGTGTCTGAGATGTGCATGC
ACACTGACATGTGCATGCATTTACATCAAAAGGGAGGAAGGGAGCAAGGGTCAAACTGGGACCCTTGGGA
AGACGCCAGATTCTGTGTGCATCAAGGGTTTTGTCACTGGTGCTCTGCTGGCTCCTTTTGTTTGTCTCGT
TGGTTTCCTTCCTCCTTGGCACTTTCAGCCTCTGCCCCTGACACATCATTCATCACCTAGGGGTGGACTC
TAGGGGAAAGTATAGATGCCTTTGCCCCTCTCTCCCATCTGGCCAAGGGCCTGGCTCCACGTGGGGTCAG
CCAGGGCACCTCCTCTCTCTGGCCTCTTGCATAGCTGTTGCCTTGCTGGCATTCTGCACCATGGAGGCCC
TGTCCTTTCTTTCTTTCTCTCCTTCCTGCAGTTGGGCACTTGGTCCCAGaggcagactgctggggttcag
atcccccccacttgctccctggtggcctgagcaagattctgaacctccagggacaagagtgtacctcccc
caccactcccagagttgtgtgagggttcggtggaacaatccccgagaagctcagggtaaatgcttaataa
atgttagctctactattGTCAGAGGCCCCACAGCTGCTAGGACACGAGACAGACCCTGACTTTGAGAAAT
TCCCTGACTTTGGCCCTGGAACAGACAAGAGTCCAGGGAATGGTGGGAGGAATTTATGGTAGCTCAGCCT
TGTGGCTTGGTTTGCTATACATGAAGAAATGTCTGGATTTAAGAGTGATTTAGGGTCGCTCCAAGCCCTG
CGCATTCCTCGGGGGCCATCTTGGAGTCCTTGCCCAAGAGCCTTCGGCCGTTGTAGTTGGGAATTTTTAG
CAAGGAGCAGTGGGGGTTGCTGGACGCTCTTGGGGGTAGAGTTTAGGTTGGGTTTCCATCCTGAATTCTG
GCGTTTCTGGCAGCAGCgaggtgcagcgtggtgggtcagggcacaggctttgacagacagaactgggctt
gagcctggccctgcgctgcccctctgtgggagttgaccttgggcTCTCTGCATGCACATGGGGATGCTGG
CAGAGCCTGTCTCTTGGGATTAGGTGCTGAGATAATGGAGGCGAAAGGTTCCCCAGAGCTGGCCACTGGC
ATCCACCTAAGGTACGTTAACTTTGACTGCAAGGGCTTCTTGAGGTTTCTAGATGCCTCAAGATGCGGGT
GCTGTGTTTGTATGTCCTGCCAAGCATTTAAATAGTAATG
>CUFF.106434.1 gene=CUFF.106434
CCCAGGAGAGCATAGTGCATCCAGAGGAGCCTGAGTGGGCAGGGAGGGCGCGAGGAGGCAGGGATGGGGC
TGTCAGGCCTTTGGCCCTGAAGTGAGGTGTTTGCTCTTCATGAGGGTCTGGGAAGGAAGGTGCTGGGTCA
GGTTTGAGACTCGTGGAGCTGAGAGGCCCATGAAACGTTGGAGTGGAGGTATAGTTCCGATTTGTATTTG
GTGCCAGGCCTCATGTCCTGTCGAAGCCAGTCTGGCACAGCAGCCtgtcaaggaagggcagggacaccct
gggctcgtgcaggatgactccctcattgtgtagacgggcccagaaccggcaggacttttccaggacacac
ccagtgcgaggcaggctggagccagaagccaggtgcccacatccccatcaggtgccctTAGAATGTGCTT
GTTGTCTCCTGCTTTCTGCAGACTGCCATGAGGCCTGGAGCCATGAGGGACCCTGAGGGACCACTCCTCA
GAACAGAGGACAGTTGGAGGCCCAGAGGGGAGCAGGGTTTGCCTGAGGCCCCCATTTCTGATGCCCCTGC
CAGGGCTCACTATCCCACCAGCAGTGCCTTCCTAGGGGGTACTGTTGCCCTTGGACTCCTGACCTTGGAC
CAAGTCACAGAGCAAGGGAGAGGCTGGATGGCTTGTGACATGGCCAGCTTCGTAGCCAATGAGGAGCCCC
TCTGGATTTGGTGGGGGAATTCTCTTGATGCTGCAGGAGTGAGGGCAGCCAGACATTTTGTACTGGCTCT
ACTATGTCCCTCTCAGGGGACCTGGGCAGACCAGGATGCCCTGTGGGTGGTCAGGGCCGGTCCACTCATG
GGGGAGAGGCCCCTTCTTTGGGGTCTCCAGCATGCCCCTGCTCCCCACACCTGTTCTCCCATTCTGGCTC
CGTTGACAGGCTCTGAGCTTGAGGTGAGCTCGTTCTGTGTGGGACTGGCCAAGATGGTGGCTCCTAGGAG
TTAAGAGGGGTGTGCGTGCACAGTAGGGAGCTGGCCTTATCCTATGATCGTTGGCTCAGGCTCTCTCTGC
CTCGGGTTTGCCTGGAGTTCAGTCTGACTGTGGCAAGTTGTGTTTGGATTTTCCAGTGTTTGGCCCTAGG
AGACAGCAGAGGTTCTAGACAGCAGGCGTGGGGCGTGTGTTTCTTTTTCCTCTCCTGGCCCTCTGGCACA
GGCCATTTAGCTTGGAATGAGTGCTAAGTGGCCATTTGCTGTGAAGTCCATTCCTGCAATGCCATTGATC
TCGATGTGGAGGCTGGAAGGAGCCAATGATGTGGGATGGGTCCTGGCCATGCAGGTGGTCCTCCAGGTCC
TGCTCAGGCACTGTCCTCCCTGAAGTGCGGGGCCAGGGCCCTAAAGGTGCAGAGCTCGGAAGGGGTTGAA
CCAAACCAGAGAGGGTGGGAGTGAGAGGGGCATGAAAGCACTTGATAGTCCTTTCGAGCCAGAGGGGAGT
GCTTCACCAATGAAAAGGGTAGTCTAAGGGGCGTGGTTTGCTTCTGGAGTTTTCCATGCTGAGGCCTATT
TGAGGAGATAAATTAGTCAATTGTGTTTCTGCAATGTTTGTCTGCCTTTCTTTATGATTTAAGTTTTTTT
GTTGGGGAGGAGAGAAGAGATTCCCCCCACCCCCAAAGTGAAAGGAAATCCAGCTGAATCTGACACTTTG
AACTTAATCTCTGCTTCTCATCTCTTTGCCAGGTGTAAAAATATGACAGGTGGAAACAGGGGCTCCGTGT
TCACACGCACCAGAATTGTAGACACCTGGCCCAAACGTCCATCTTCCTCCGTGTGTCATAACGTTCCTGT
GGCAGTGAGCCTCGGCAGACATGAGGGGCCATTCCCCCCAGACCATTTCTGACAAACAAGCAGCTTCCTT
CTTTCGCTGCCGTGGGCAG
>CUFF.106419.1 gene=CUFF.106419
GAAAGCCAGAGTTTCAGGCACAAAGCAGCCCCCAGCCCCGCTTTGGGTCACCTACAAAGACTGGCAGTGT
TCTCCTATGGAGCAAGAAGCCCCAAGCCAGCCCCTGTCAGGCAGGCAGAGGGCCTTGCTAACCTCCACAA
CAGCAAGATGTTTTCCAGGGGTTTCCCCTTTCTGTGTCCTATGAAAGCGCCTACCAGCTATGGGGAAAGG
CCTGCACGACCGACCACCCTCATGCAGATGTCTGGCACATGTGTGGCCCATTTACCATACAGGGATTGGC
TCTTCCTGATGTTTTCACATTCTGTGCTTGTGTGAAACTCCTATTTAATTTGGTGATTATTAAGTGCAGG
AACCTTGGGACTGGTAGGAGTTTTTTGTCCGAACAGTTTTGCAAAGTGCC
>CUFF.106424.1 gene=CUFF.106424
AATTTGCTCATTTTTCCGAAAAGGATCCCCTTTCTTTGGAAGCCAATATCTGGAACGCAGACATGGAGCT
GCTGGGGTGGAGCCGAGAGGGCCCCAGTGCTCTGCAGCCCATCTCCCTGTGCCCGATATGGCCCTTGGGG
CACCCAGCTCCAGGCAGCTGAACAAGAACCAGTGCCCACCATGCCCTCTGAGGGCCTTGGAGCCATCTTC
CATGCCCCTAACCCTGCTGCAGAAGCCGCCCCAGGTACTGCATGAGTCCCGGCAGCATATTAGCCTTGGC
CTCCCGCCAGAGCCCTGTGTGCTTTGGAA
>CUFF.106433.1 gene=CUFF.106433
TTTGTTTTCCAATTGTGAGAGTGCCGGAGGCCCTTTGGCGTCAGCTTCCACACCTTCTGTGTTTGGGCAG
GCCATCCGCCCCCCGGGGGCCTGGTGCAGACACATCGTCCGCCACAATGTGGCCTGTGGGGTGTGAGCAG
AGAGGGGCCTTCGGGCCACTGGGATGGCCACCAGTCAGAGGACGTGCGGGACTCTGGGCCACCAAGGCCT
CTTCTTGCCCACAGCACCCTGGGGACCTCAGGGCTGCCTCGACACACAAGCTGAGCCAGGCGGGGCTGAC
TGGGCGGGTCCTTCCTTCCTGTCCCCTC
>CUFF.106425.1 gene=CUFF.106425
GAGGAGACAAGGCAAAGTTGGGCGTTAGTGGGTGAGAAGGAGCCTGCCAAGTGAATAGGTGCTCAGTCAA
CATTTGTGGCCTCTGCAGAGTGAGCTGAGGAAATGTGGTGCAGGAAGGCAGGGACTTCCAGTAACTGCTC
AAGGCCATCCTTCCACCCCACAGATCTTTCCTGCCCCCCTCGCCCCGGGCTGTTAGTGGTAGAACCTGTG
ATCTGGGAAGAGCCTCGAGTATCCATTGCCAAATCAGCAGTGCTCACTGGGCCCCAGGGGCTCCCCCCAA
GGCAATTTTATTTCCTATTTT
>CUFF.106426.1 gene=CUFF.106426
CAGGCTCAAAAGGGCTGCCTCTTGTGGGGTCCAAAGGTAAGTTTTTCGCAGAAGCAGGCTGGGCCTGACG
CAGGTCTGGATGAGCAGCTGACCCGGCCCGCACAGGAAGTGAAACTGGGCTGTAGCAGGAGCGCGGTAAG
ATGCCAAGAGTGAAGGGCTGGCCTTCAGCGGGACCTGTGCAGCAGCCCTGAGAGGGGTCAGCCCACGCCC
ATTGCGCTTGGCCCTCTCCAGCCCCTGCCTGACACCAGACCAAACACAGCTCCGACCCAGGGCAGCCTGG
GGGAGCAGCCCCACCACCTGACCCCTTGTGCCGGGCCTTCCTGTGAGAGAGAGTCTGGCCTTCATGCAAA
ATTCAGATTAACCAAAGATGGATTAAAGATA
>CUFF.106427.1 gene=CUFF.106427
AAACCCCACCCCGGAAACCACATGCCTTGCCATCCTGGTTGTCTCTGTGCCAGCTTCCAGTGTGAATGAG
GCTTAGAATATTTCCAGGCCACTAGCCATCCTCATGGCCTGGTATTTTCTTGATACTTGGAGAATTCTGT
TCTTGTGAAAGTGTCTGTTTGGGAAAGAAATGCCTCAGCTTAGCTGGATCCCTCGGCCTAGCTTCCAGCG
GAGTGGCTGCAGGGGGTCAGGAAACACAGGCCAGCCTGGGTACCTGGTCTGATGATCCTCACTTGCTTGG
ACTGGTTTATGCCCCTCTTTCTAGAGGAATTTGAGGTAGCCCCCTAGAAATCTGTAACACAAAGAGATCC
ATAAAACTGGGTTAAAAGGAGGGAGATAGCA
>CUFF.106429.1 gene=CUFF.106429
TCAGGAGGAAGGGGCGGGGAGCCATCAGCAGAGGGATGGGTGCCCCGTCTTGGCCTCTGTTTTCTCCTGT
GAAGCAGCCCAGCCAGTAACAACTGTTCCTGTTTCCAAATGAGGcaactgtcagtggaggagccagactt
gggcccaatttctctgactccagaatctctatccccgtgctcttccagctTTCGGGGCATGTCAGGGCCC
AGGGAGACAGGAATGAGCCTGTCCTCTTTAGGGCAAGACGACCAGGAGAAAGGGGGCTGCTGCTGCCCAT
TCTCAGCCACAGCTGCCGACAGCCCACCCTTGCCTTTTCCCCGGGATGCCCTTTACCCTTCATCTTGTGG
GGACTCCAGGCACGCAGGCAGTGTTCCCAGGGAGGCTTTTTGTGCCCTGCCCCGCCCCTTACTTCTGGGT
TATTACTGACACGGTGTGTGGTGCAGCTCAGCTGAGTAGACGTTTCTGGAGTCCCTCCCTCGTGCTTGCC
CAGGCTGGCATGGGAGCCCTAGTACTTGGGGAAGGGAAGGAGCTCGAGCGCCTGGGACTTGGCAGGGTGG
GTGGCCGTCGGCACACACAGCAAGATGGGGCTGAGTGTCTGCTGAGTTAGCGAGAGCTTTCCGAGGGGGC
ATTTGGTTTTCAGCTTGCAGCTCCAGGCAGAAGTGCCCTCCACTGGCGAGGAGCTGAGCCCTCTCCAGAC
TCTTCACAGTGGGGCGCACAGGCCCAGGCGTGGAGAGGAGAGCCAGGCCTGGCTCTCGGGGTATTCTCAC
TGCCCAGGTCTGATGGGCCTCCGTCTGCAAG
>CUFF.106430.1 gene=CUFF.106430
ACAGAAAGGCTGTGCAGAAGAGGCCATTGCTCCTGGCTGAGAAGCCCTGGGAGACTGGCTGGGGTGGGCT
GAGACGTGGCGGCCAGAGCTGAGGTCTGGAGGGTCTGATGGAACAACTTGACTTTCAGGGGCTCCATTCT
GAAGTCATTCCAGACTCTAGGACTGGCGTGCTGACCGATGTCTCCAGCCACTAGCTTGAGCTCACGTGGA
CAGTCCCTCTGAGCTTTGTTACCTGGGCAGGCCTGAGCCTGTATGGGTGGGCCAGGGCTGGGCCTCGAGA
GAACAAAATTTGGAGTGGGGGGCTGTTTGTCCCAGAACAGCCATTTGCCCTGGAGTGATGTGTTCATGTT
GCACCTTGGGCTTGTTAGTAACTTTCCCCAGACATTTTTGAGGGCACACAGGCCTCCAGGGCTCCCACAG
GCCCATGCAGCATTCTTCTGTGGGGGCTGGGCTTC
>CUFF.106440.1 gene=CUFF.106440
GATGGGCTCACCTGGGGATAGAGTCTCGGCAGGACACACGCTGCCTCATTGTGGCAGTCACATTCCTCCC
TGGCTGGTGGGGCATGCCACCAGCTGGGGCATTCAGCAGGCGGGTCTTGGTTTTCATGGTGGCTGAAGTG
GCTGAGTTTTGAGTCAACAAAGTTTTCATGGAGACACTGGCTTTGCAGCCAAGGAGCAGATGCCTTTGGG
ACGGTTGGGGGGTGGGGTTCATTAGCATCCTGGAGTTGGCTTGTGTTAACATTCACCAGCCAAACCTTGC
AGCTTTTTGTCCTGCTGCAGAGCAAACAGGAcacagtaattccagacagccagaatggaggtggccctga
gtgcccttcgcccaccccttatttggcaggtgggccaaagcccagaagttgtggagtcttgtctgaagcc
atgatgcctgtgtgtagcagagATCTGTCACAGCCTGTGTGACCTCAGCCTTCTCTGGGGGATACTTGAG
ATAAAAGCTATGTCTCTGAAAGGTTCCAGCAAACCGGGGTCCCCCAGCACCCGGCTGCCGGCATGGCTAA
TGTTTAACATGATCAGTGCTCAGACACACACTGTCACATTTGCCATAAAGTCAGGCACAAGAGCTGCCCC
CCAACATCTTAGGTATTGGAATGCACAGGGTCAGGCAGGATGATCTGAGCAGCATGAAGAGGTGAATGCA
GACTCGGGGGCACTTTCTGTTCAGTTGATGCCAGTGCTTCCCACTGTGTCCACCTTACGGCTCACAAGAC
ACAGTGACACTGTCTGGGTGTTCACGCTGGGGTGAAGGGATGTGGCCGATCCTGAGGGCCGAGGCATCAG
TGTCTCCGTGTCACTTGTGGGCCATTCGCAGCTCACTGGACTGACAACGAATGTTATTATTTATACTAGC
AGGAGTCACATTGCCCTTGAGGGAGATTTCTTACATACCACCACTTCTCTCAGGCAAAGAGACAGATTGC
CCAGCCAAGTGTCAGGGTTGGAGCTGGCTTCCCGGCTCCTGAGCTCCATGATGCTTCCCAGCCTCACACT
TGGGCCTCCTCCGCCCTGGGCAGCCTGGGCCAGCAAGGATGGGGACTCAGGTGGGGGTGGGGGTTAATGC
CTCCTGCCCAGGCTGGGCTGTCTTCGCTCTTTTTTGTGCCCCTACCCAGTTCTCCTTCTGTCCTGGCT
>CUFF.106435.1 gene=CUFF.106435
GCCGCGGCCACAGGAGGCGCTCGGGGTGGGCTCCTGGGGACATCCCACCCAGAGTCTTGACAGTTCTGGA
AGGAGCTAGGACCTTGTCCCCGTGGCCATGGCAGCCTAAGGGGGCCATGAG
>CUFF.106437.1 gene=CUFF.106437
GGGGGACAGACAGATGGGCCGGACGGATACACATCAGTCTTGGAGGCACAGGGAAGACAGAGTGTGTGTG
TGCAGGGGCATGTGTAACCATGGGCAGTGGAGTGGGACAGGCAGGTGAGCTGGGACTAGGACCCTGGGGG
GACATCCTGACAGCCTGGAGTGCCCAAGGAAGTGGTCACAGCGGGCTCCAGCCCGGCAGCCGGCTCTGCT
GCGCTCTGCCCCTGCCCTGGTCTTGCCTCTTGCTTGGCCGGTGTGCCTGAGGCTCGAGTCCTGCGTCGCC
CTGGATGCGCCCTTTCCGGCATCCCTCAGCTACCCCTGGGGCCCAAGGGTGGCCCCGGAGTCCTGCTCAG
CGACGGGCCCCAGTGCCCCACTTCAGATGGGGCCATTGGGGGCAGTGGGCGGCCAGGCAGGCTTCAGGCC
CCGCCTGCCCGGGTGCTGACGCCCCTTGTCCCTGCTCTGTGCCCCCTCCCCCAGGTCCCCACAGTTCCCA
TCAGACTCCCAGCTTTTCTCTCCACCACAGTGAGGTCAGCGTGGCTGCTCAAAGCCAAACTGAACTTCTC
CCAGCAAACACGCCCACCCCAATTCATCATCCAGGTCCCCGGGCAGCTGGCCCGGAGCCCCTCCTTGGAC
CCCTTTACTAGACCTTCAGGCCGGGTTTACTGTCCAGTCAAATGAACTCGACCTCGAGAGGGAACAAGAG
ATCCGTCCATAAAAGAAGACGCTTTGTAATGACATTCTAGCCGGTCCCACGGCATACGGTACCTAGCCGC
ATGGCGTGCATGGCTAATTATGTTTAATTACATATCGTTTA
>CUFF.106442.1 gene=CUFF.106442
ACTCTGAAGCCCCTGATGCAGCTAGGCTTGGCCTAATGGACTGGGCAGGAGAGGATCCCACTCCATGCCA
GCCAGTGACCTATGACCCACGGGGCCTCCAAGACCTCACACTACGGAAGCTGAACCAGAAACCCAGCAAA
GACTTGCCCCTCGGCAGTGGGAACCGAGCAGAGAGGGTGATGGAGAAAGGGGCCAAGAGACACAT
>CUFF.106458.1 gene=CUFF.106458
TCAGGAGGTCAGCCAGGAGCCAGCATGGCTTCCACCTGCCCCCTCGCTGGGCTGAGCCCGTTTCCGGAGG
GTGCGGTAGGGTCTTCTGCTCAGGCCTGTCCCTTCCCCTCACTGGCTCCTCCCTCCCTGTCCTGCAGCTC
CCACTCTCCCTATGTAAACTCTGCTGTGGCTCCCTATTGCCCACGTCACAGCCCAGCTCAGCAGAGTAGA
CAGGTCCACTCTAACTGAGTACCCTCCTTCTACACGCCAGCCACCCAGCGTCCAGGGCCCGCTGGTCTTC
AGACATTCCCTCTCTCACACATCACTGTCATGCTGTGTCCCGGAATGGCATGATCACTAGGTCCTGCTCC
ACCTGCAAACTCCTACTCACCCTTCAAGACCTCACCCACTTAATCCCATCTCCAACTCTGTGCTCCATCC
CGCAGGGTGAGCTACTCTTTTCTGAGCACATAGGACTTGTCCCCTGACTCCCCTGTGCCATGCTGACTGG
ACATCTACTGGTGCCTGCTGACCTGGGCTGCCTAGAGGGAAGGGCCAGGCACCCAGGAAGTGTCCACCAT
TGAGTGAATGAACAAAAGGCCCCTGCCCAGGCAGGGCGCCGCCTGTCATTAGCCATCCCTCCCCCTCGTG
CCCTGTGAGCCGAGGGCAGGAGGGAACGAAGGAGGCAGAGAAGGAGGCTGAGCCGGGACAGCTTCCCAGG
CATGGTCTTTGTACCAGCGAAAGGAAATGGTGGCTGGA
>CUFF.106444.1 gene=CUFF.106444
TGCAAACGCCAGGAGGACGTGCTGGGAGACCCGCCGCCACCCGCCCCAGGCACCTTGCTGCAGTTTGATT
AAGGGACTCTGGCCTTTGGCCA
>CUFF.106459.1 gene=CUFF.106459
TCATGGGCTCCGTGGTCCCTCCAGTGTCCTGGTGGTCTGCTTCATCTGGATGTGGTGATGAGTGGGGGCG
AGGGGCAGAGCTGGGCTAACGGGTGCCCCTTTCCTTCAGGCAAGGGGTGCTCCAGGGCCCAGAACCCTGG
CCTGACTGACCTGACCTCCAGCTGGGAAGGACCAGGGGTCTCTCTGAGGCAGAGGAAGGGACTTGCCACA
GACTGGAGCTGCCACCCAGCCAGCAGGCAGGTCCCAGGATGCGGGCAAAGCTCGCCTGGCTTGAGGGGTA
GGTGAGCCACAGACGCTGCACCACAAGGACAAGGGGACAACTGGAGCCCGTGTCTGCCGCGGGCAGGCTC
TGAGGAGCATTTcccatgtaccctgcacggcgccccatgaggtgggcacaactggcccattctagagatg
acagacacccagatgcaagcaggggtggaacctgcccaaagtcacagcagcacctggcagagcggggact
tcaacgtccgtgtctggctTTCACGCAAATTGAGATCGCGGCTCGTTCTAGCGCTCTGCCCTCAGCGCCC
GGGACATGTTTTGCATCTGGGAATCACTGATGCGCTGGCTGACCTCCAGCCAGACTGAGTGCCTGTGGGC
AGGGACGCCCTCCCCTCCGGATCAGCTCAGGACACAGGTGGCCCCGGGGCGTGACCACCAGCTTCAATGA
ACGCAGTGCGGACAGCACGGTGCTGTGGAAAACCGACGAGGAAAACGAAAGAAAAGTACTACGCACGCTG
GAGCCGGCCCCAGGCAGAAGCACAGAGCCGCCGGTCTCCTTACCAGGCCGTGCCGTCCATCTCTAGCACT
GGGGCCAGCCAGGAAGAGGGCACAGGCCAGAGCCCAGCCGCAGTGGGACTTCCCCATGGGCCCTGGCACC
CGCCCTTAGGGCCACTCTGTCCACAGGGAGGAAACGGGCCTGTTGACGGCGGTTTCAGCCTGGCGGCACC
TTGTCAA
>CUFF.106463.1 gene=CUFF.106463
CATGGGGCCATGTGCACTCCGAATTCCTCACCTCCTTGGGGAGGCCCCAGTGCTGAGTCCCCAAGCACCT
GGGCTCTCGTCTGGGTGGCAGGGCCAGGCCAGAGAATTTCCTTCTGGAGAACCACTTACCAGGGTGAAAC
GTCCTCTCCCCCCAAACCCTGACTGTCAGAGCATGCCACCCACCCCAGGGCCAACCCCCAGTCTAAGTGA
GTCCCAGAGGCAAGCCCCCAGACCCCAGGCCTGCAGCTCTCTGCGCCTGCAGGCTGAGCAGGCTCCAGCA
CTGAGGGCAGCATCCTGAACAGAGCTGCAGGTATGGGGGCTGCACACAAGCAGCAGCGGGGGCCGAGAGG
TCTGGGCAGGGCACCCATCGCCCCTGCAGCGCCCCATCACCAAGACCGAATCCAGGCTCCCTAGCGTGGC
CCATGAGGTTACCCCGGAGCCCACCTGCCACCCTCTTCTCTCCTTCCCTGTCACTCTCCAGCTTTGGTGT
TCATCCTGTCACGTGCCTCAAACTGTCCACACGGCTGCCCAAAACTTCCTCTCACGCCCACTCCTCTCTG
CAAGGCCCAGCTCAGATTGACCCCCACCACGTGGTCTTCAGGACGCAGCCTACCCCCtgaatgaacaagt
gaatgaatgaatgaaCACCTGTAAGGCCTCTGGAACACAGGCCCAGAGAATCCAGTTGGGACCTTCCAGA
ATGGGGGCCTGACAGGGTCATGGGAGAGCACCCCAGCATGGGCGGCTCTGTCCACGGAGCTCCCTGGGAG
GCAGGGCAGCCCCAGAGCACCCCAGGTCAGGCCCGAGCAGTCAGCCGTCACACCACAATCACTCCCACAG
GTCGTCTAAATAGCAAGGGCAGTTTCTCTTTTCTTCCCCCTTTTTG
>CUFF.106456.1 gene=CUFF.106456
AGAACCTCAGGGGCCTGCTCTGGCCGGGGGAGCAGCAAGGTCCACAGCTCCTCATGGGAAGCTCATCTTG
GGCTTGGTGTCTGGGAAGCAGATGCCATGTTTTGAGAAGGTGGCAGGTCCTGAGGGCCAAATACCTTAGG
GGGCTTTGCCCAAGGGGCTCTGAACAGGAGCCAGCCAGGCTAGGGACAAGCGCCATGCTCCTACCTGGCA
GGTGATGAGCAAACTCGGCGGTGGCCAATGCCAGGCCTGCAGAGATGCCCGTGTGGCTGTGCCCAGGGAC
AGGTGGCAAGGGGCCTCTCTGACTCCCCTGAGAGAGAGAAGGGGCACCCCTAGGGGCTGCTGACGCAGCC
TGTGCCCCCGAGCCTGCCCTCGGGGCCCACTTCTCCAAGCTGACGGGATGCTCTGCTCATAATATTAT
>CUFF.106475.1 gene=CUFF.106475
CCAAGTTATGAGTTCTCCACTGGTGGCCCAGGAGAGGGAGGGCATGGGTGGGGCCCCTCTCATGCTGGGG
GCATGGGGGTCAATGGTCCCACACACGGAAGGCTGCTGTTGTCACCGCTACGTCCGGACTGGGGAGCTGG
GCTGGGGACCCTGTTGATGACGGGGGTTACTATGGGTGGGGACCGTGCTGGCGCCTCCTCGAGCTGTCCT
GGGAGGTGGTACCCATACTCCCCCTGACAGGCGGAGAAACTGAGCTCCGGGCGGCTGAGAGCAGGGCTCC
CCCAGCACCTGTCCATCTGTGAGCTTCGGAGGAAGGTCTCCTAAGGCAG
>CUFF.106465.1 gene=CUFF.106465
CCTGGGCCTCTCAGTCCAAGGTGCCTGTTGCATGGCTCCGAGACTGGCTAGACCCACTCCCCTGACTTCC
CGATGCCTGGCACCGTGAGCGGTCACTGGGTTGCTCAGCCCAGGTTC
>CUFF.106464.1 gene=CUFF.106464
GGCTTCAGAGTCTCCCCTCAGAACACCAAGGAGCTCCAGCTGACCTTCTGGCTCTCCCATTCCTTTCTCC
CATCTGTGGGTGGACGTCTCACCTCAGGGGCTGACAGGGGACAGAGGCAGATGTGGCCCTGAACAGACAG
TACGGGGAAGTGGGCACGGGCGGAACAGTGCAGTGCAGGCAAGCGGCGAAGGCCCCAGGAGCCAAGCGGA
GTTTTAGAGCCTGGGTTTAATGAGCCCCATGCAGGGATT
>CUFF.106477.1 gene=CUFF.106477
TGAGCTGAGCATCCTAATGCTGGGCGCTGAGCACCAACGTGCTCCGTTGTGAGGGTCCCAAGTTAACTGT
CTGTCGCTCACTCACCATCATCAGGAGCCTCCAGCGCTAACAGGGCAGAAGAAGAAACCTCAGCCAGCTT
GCTCCCAACGTCAGTCTCCAGCCGGAGCAAGCGGGGAGAGGAGGGCCTGCGCCAGGCAGGGAGCAGCGCA
CCGCTGGTCTGGCTCCCACCCACGACTGAGTTCTGAGTGTGAGCGCCTCT
>CUFF.106471.1 gene=CUFF.106471
TGCAGGCTCTGGACTCCTGCGGCCAGGGTCCAAACCCCTCCTGAGAAGGTGACTCCCTGTCTCAGGAGCA
GCGACGGGAAGCCTGAATAAGATGGCGGGTGCTGAGCACCTGGGTGGGTGGTGGGCTACCTAGGGGTAGT
TGGCATGAGCACTTGGACATGATGCGGCCACGGTGCTGATGGCCTTCACAGATGACAGCACAGGCAGGAC
AAAAAGGACCAAATTGCCCCAAGAAACA
>CUFF.106488.1 gene=CUFF.106488
AAAGCTGACGGACACCACCTCATTCATCACAGTCCAGACGGCACCTCATAAATGGTCAAAGCCGCCCAGT
GAGGGGGCCATTCATTCCAGCCCTCGGGGACGCCAGCCTGCCGGGGCAGCGTGCCCCACACTGGGTCGAT
TGTGCGTGCAGGGACCCCATCCAAGCTGCCCTGGCTCCTGGCGGGCCGCCTCGCCCTGGACGATTCCTAG
ATGGAATCTTGTTTTCTTCAGTTTCATCTCCAGTCCAGGAAGACGAGCTGCTCCTCCAGAACGTTTACTC
AACACTGCTTTGATTTTCCTCAGACCCTGGTCCTGTCCCACGATTCATTGGGAAGCCATAAACTGGCCCC
AAACAAGCCTGCCCTGTGGCTCGGAAAACCCAGGAAGCAGCTCCAGCAGCCTCCATCCACCGGCCAGCTG
TGGGTGGGGATGGTGGCAGCACTCAGATGTGTTTGCTCAGTGGTCCTCAGGGGGGCGCTGTcctctttac
agatggggaaactgaggaccgggagggggagtCTGGCCGTTGGCAGTGGTTTAGGTTCAGGCTTCTGAGG
CCAGGGCTTTCCCCAGGTTCAAGGAACACCCCAGTGACTGCTCTTCCCCCAACCCTCTCAGCCTCAGTGC
CCTCCAGTGACCTCTCGGACTCGAGCCCCAGGTTTGGTGTATTTAAGGGCTCAGGGATGGTGGGATCAAG
GACTG
>CUFF.106480.1 gene=CUFF.106480
TTAACAAGCCCGGACCCCGAAACAGCACTGCGTGCAGCCCCACCTCACCCGTTCGGCGGCTGTGCCCTGC
AAACTGCACACCCTCTCACGAGGCTGCTCTGTGCACCCCAGCGAGAACCGAAGAGACAGGACACCTCACC
CTCAGCCATGGCGGAAACGGTGTGAAAGAACGGTGACCTTGGGCCTCAGGAGGGGAGGGAGTTTTTCTCT
CTGGGACAGGGCTCCTGTTTCCTGCCAGGAGGTGGGCGACGGCTTTACCAAAAGCACAGTGCCCTCCCCG
ACATTACGGGGCACAGCCAAAGCTACGAACCCACTCTTGGTCCCACAGCAGTGCTGGGCCTAGGACCCTC
AGTGACACTCAGCTGGGGGAAGCGGCAGACCCTGACAGAGGGTCCAAGGCCCAGCACTGCTGTGGGACTA
AGAGGGTTTACTGCCCCTTTCTGAGCTTGCTTCCTCATCCACAGAGCAGAGGCCCGACCACAGCACTGCA
CGAACTGGCGGGCAGAGTGGGTCTGCCGCGTCTCTCAGCTGGGTGTCACTGGGTGCCTCCCGTGGGACGG
GCCTACCGTGTGTACGTCAGGAAGCCCTGGGCAGATGGGATAGACCCTACCCTGCCTCCTGCAGCTCC
>CUFF.106481.1 gene=CUFF.106481
ATGCCAACAGGGACATCCGGCTGCAGCAAACCCCTTGTGGAAGGTTTCAGCATTTCCCGGTGGCCACCCA
TGGGCACCGCCACTCCCTGGCATTCGGTGGCACTTTCCTTTGCACAGACCTCAGCCAGTGCTAGTTCTGC
ACCCCATCCCCAAAGTGCTCGCGGTCTGTGCTCTCCCACTTCATTTCATGTGCGTGTGGAATGAGACAGA
GGAA
>CUFF.106489.1 gene=CUFF.106489
GGGTGGAGAGAACTTTCCTGAAAGGACTTGGCCTTGAAACATTAAGTCAAGCAACTGGATTTGGCAGCAG
CCAGCTTCCGAGCACGCCAGCCTGAAGAAACTGCCGGACCAGCACGCTGCATCAGGGCAGGAATAATAGA
CTCATTCAAAGCTGAGCCCCGGAGCTGGAGAGCTAGTGCACGCAGGGGGCCTGCAGATCAGAGGGGCTGC
AGCCCCGGGGACCCCGACCTCAGCTCTGCAGCCATGGCCAAGGCGCCCAGTGGGGACCACACAGATCTGT
CCCCACAGATGTAGGAGAGCCAACAGGTCTGTCGAGATGGACAGGAAAAGGCCTCGCTCCGTCCATGCTA
TGAACACAGCAAGCAAGTGCCAGTGAATGGGACTTCCACTGTCCTTTCCACTGTCCCTGGGGCCACCCCC
TGACAGGCGATTGAAGTCTCGAGGGGTGAGCCCTCCAGCACGACGGCCTTCCACGGAGCCCGATCCTCAT
ATAC
>CUFF.106490.1 gene=CUFF.106490
AGCAGCTCCTCCTTCTGCGCAGACTGCCCCAAAGGCTGTGTGTAGACCCTGCAGCACGGAACAAGGTCTG
CCAGGGGCTGAATGAGGCTGGGCAGAAGCCTCGGGCCTCGCAGAGGACAAGCCTTTTTCTCTTAGATAGT
TCAGCAGAGAGGGCCCCAGGAGATCATTTTGGAGTCCACATTAGCTGCACCGCCGGGCAAAAGCCTTGAT
TTATGGACCCTCCACCATGGCTATAAATAACCACGCTTTGCTGGCAACACAGCAGGTCAAGAAAGCGAGC
GTCTGGTTTTCCCCAAACTTTGCTCTTCCTTCCTCAGCTCCCAGAGCACACTGCAACGTGGGGACCAGCC
CCT
>CUFF.106524.1 gene=CUFF.106524
CCAGGAGGCTGCTACTCCTCCACACTCCTTGAGATCCCACCCTGACCACAGGCTCCAGACACACAAGGGT
GTTTCCTTCACTGGGGGCCCTGTGGCCATTGCTGGCAAGTCTTTCTGGTCCCAGTGTGTCCTGGAGACCC
AGAGGGTGCTGGCTTGTGCACTACCAGGGGCCTTTTCAGATGAGACAGCTAAAGCCTGGCCCAGGGCCAC
CTCGTGACGGTTCGCAGAGGTTGGGCTGGAGCCCGACTTCTCCTTCCCTAGTTGGGTGCCTTTGCCACCA
CCTTTTTCCTACTGGGAACATCCTGTCCTTGTGGTCACATTCTGCAGCCATAGCAGTCACGGTCCCAGCC
TCGATTCAGGGCCCAGGCAGGGCTC
>CUFF.106539.1 gene=CUFF.106539
ACTGGGCGAAGTCAGGGTTTTTCTGTTAGTGAGTCTGCACAGAGCACTCTCCCTTTGTTTCCTCTTCCCG
GTGCTTTCCCACCTCACTTTAGTACTTTGCATATCTGTAGAGGC
>CUFF.106703.1 gene=CUFF.106703
TGTTCTTTTCAAATTAGTATTTTTGTCTCTAGTGGCCATTTAAATATACAAGTAGTAAAGAGATTCCAAC
TGTTAACTTA
>CUFF.106713.1 gene=CUFF.106713
ATCGAGTCCTGGGAGCCAGATGAGATCATATCCCACTTCCAGTGTGAATTGACTACTAGCTA
>CUFF.106718.1 gene=CUFF.106718
AAGGCAGTTTTGAAGGACAGTCTTCGTGTCACAAACAAGATTTTGCCTCTTCTTTTTTTTTTTTAAATAA
ACAAGCTTAACTTGCAGTGTTACTGCTGTTTCTTACGTAAATGTTATTCTTGGGGTGATCTTCACTGTGT
CTAAACAAATTGTGGATTGTTTTCTTTGCCATTCTGACCCTGTTCTCTGGGCCTTCAGCCTCTGGCCAGT
TTGACCTGGGGACATGG
>CUFF.106721.1 gene=CUFF.106721
aaggggaagaagctatctgagcagggagaacagagagtgcacaggTAAAGCCCACGTGTTCTCTTGTTGG
AGCGTGGAGCCGGCTTCCCTGGCTGTGTCCCTTTCTTCCTGCGGCTCTGATTCCACCCCTGAGGACATGA
GCTCCATAAAGGTGAGCCTTTGAACAGGGAGTGTTGTCGTGCTGCCCAGGGTCAGCCAGCTGAGCCAGAA
GCAGGACCTGCCCAACTCATCTCAGACATCAGCCTGAAGCCCGCCTTCCTTAAGAAGGCACCCAGGCCAC
AAGATGGCCACGCCGAGTAGTCATCATGTTTTCTTCTTTTCTTTTAAGAACAAATGC
>CUFF.106732.1 gene=CUFF.106732
TTCCCAGTGACATTAAATGGCCTTTGTTTCCTTGTAAGAAATATGTATATAATCGTTATTGACAACGCCA
TATCAGAAGTCGGGGAGTTATCATTGCTACGTGATCTGTATCTGGATGCCAGCAAATGGAGAGAAACGAG
GGGCTCTCTGGCTTCCATATTTGTAATCACATGTATTACAACCCTCCAGGTGGCCACAGAACCATGTGAT
GTCGTGGGAGGGGGTGACTTGAAAGACATGGATGTGCCCACCTCC
>CUFF.106737.1 gene=CUFF.106737
AGCAGCCTTCTAAAATAACCGTAGCACAGAAGGCCCACAACGTTTTGGGACCTATTTTTGGAAATGCTGT
TGGAAACGGTCCTGGCCAAATGGAGCAGCCGTCTGTTCGGGAGGGTTTACAATAATGACATGAGGTGGTG
CAGCAGGAGGGGGCTTGGCAGCTTCAAAGCACAGGGCTGG
>CUFF.106738.1 gene=CUFF.106738
CTGGGGCCGCTCACGTCATGCTGGACTGCCCCAGCTGGAGACGTTTTCCCTCGTTTCAAGCCAGTCTTTC
GTTCTGAACCTTCTGCCTACTGGTCAGTCCTTCAGGAGTGTGGGACAGGTCTCCTCCCGGCTCTGGAGGG
CCT
>CUFF.106743.1 gene=CUFF.106743
AGATCCAAACATCTCAGGACTCAGGGGTGTCCTCTGTTGACATTGGCTGTGGGTGAATTCTAAAGGGCTG
TGTTGAAGACGCGTGCCAAGTGCCAGAGGTGAAGAAGAACTGTCGCCAAGAAGCCCTGCTCATGTTATTT
GTGTAAATCTTTGTATCCTGCTGTGACCGCAAGGAGAGGAGGCGCT
>CUFF.106749.1 gene=CUFF.106749
agctgagccttgaggctgggcaggatgtcagtgggtggCTGGGACAGTCCTGCAGGGGACACAGGGCTTG
GAGGAGGGAACAGAAAGGTCATCACATTGTTTCAGGTGGTTGGGGACTCCTGGAGTCAGACCTGTGTGGC
TGGGTTTTGGCTGCTGGTCCCGGCTCCTGGGCCTCTGGGGAGGGGGAGCCTGCCCTCAGCCTGAGGATGC
CATTGCCCAGAGACCTGAGTGGCATATTGTGGAGCAGTCTCTGCCGGCCATGGTGACGGCTGGTAGAGGT
GCATACTGGGGTGTGGAGTGTTGTCCGTGTGGACGGGGCATCCAAGGCCTGCTTGAAAGGCTGGAGCAGA
GCTCATGTTCCTTCCTAGGACACATCCTGTGGCCCTGTCTAATTATGTTGCCTGGGACTTTTGTTAATTG
AGTATTTCTTGAAATCTCTTGGCCCACCACTGGGCCTTGGGACCCTGTTAGCACTTGATTTTCCTTCTCC
TTTTCTTGGAGAGCTGGTGATGAGATGGAGTGTGATTACTTTTTCCTTTTAAGGCCTAGAACCGTTTTTC
TTTGATTTGGCCACCTGTAGACTCTGTCGCATTAATGAGCTTGTCTTTAGTCTCTAAGATGAATGGTAAG
GCCAGTTCTGATCCTTCTATCTCATGTAACTCTA
>CUFF.106751.1 gene=CUFF.106751
GGGTGGCGGTGGCAGCCTCAGGTGGCAGCACCTGCTGGCTCATTCCCGGGTCTCTCCCTGCTGATATCCT
TGCTACAGGTGGAGGGTCAGCCGGTGGGGGTCTCTGGGCACAGGTGGCTCCTCTCCTCACCCTCCCTCTG
GCTGCTTCGCAACACAACACACAGGGTGAAATATGGTGCAGCGATGGGGCCCTCTGCAACAGCCTGGAGT
AGAAACGAGGGTGGCAGAATTCCAGCAGGCTGGTTAGCAGGAAAATCTAAGCACATGGACTGTGCCTGGC
CCATCACACAGGCTGATGGCTGTGGGAGCCAGCCCTTTACAGGCAGGTGGAAATGGAACCAGGTGAGGCT
GGGGTGAGGCTTCATCCTACAGATCCAGCTGCGCTTCCGAGGGCAGGCGTTAAGCCCTGGGCCTGGTATC
TCTGCTATTTC
>CUFF.106617.1 gene=CUFF.106617
ACTTGACAGAGAGGAACCATTTCATTTTTTGGTACCACAGGGCAAAGCTCTGTCCTTAATTACTTGCACG
AGGCTCAAGGGGCAGCTGACGTCCAGGCACTTGTTAAAGCGTTAAATACCCACGCCAAGTGT
>CUFF.106619.1 gene=CUFF.106619
TCTTTCCTCTCCACAGAGGTTGTTTCTTTAATATTTACACAAAGCGAATGACCTTCGGGTCTTATTGGAA
ACGCAGAGTAATATG
>CUFF.106603.1 gene=CUFF.106603
AAAAAACACTTTTTAAATTTTCCCTAAGGATGAACTCTGTCTTGAGTGTTTAGTGTGACATCAAGGCACA
AGAATTTGTTTTGTCATATGCCAGACCACTATCCTTGTCTTTTAATTTTGAGTTTGTATGCCATCAAAAC
CAACTAAGCAGCTAATTAGTGATGGCTCCTTCACTCTTCCTGGAAAAGCCTATTTATTTATTCAGTGTGG
CAGCTGGGAAAGTCAAGATTTTTGGAGTTGCAAAATGAAATTTTCCAAAAGGTGATCGTAGAAAAGTAAC
TTTGAATATGATTGTTTTATGAAAAGCCACAAGCCCATTGAAAGGTATCTTGAATTGTTTTATGGCTTTG
TTGTCTCCT
>CUFF.106604.1 gene=CUFF.106604
AGTACTTTCTTTGATAAATGTATATACCTAGTCAGTAGCATGACAGTGGTTTCACTTGATTTATGATCAT
TGGAGATAGAAAGCACTATTAGAAGCTTGTGTGTCACCTGTATAGTAAAGATTTAAGATAAAATTCCCAA
CCTGATTGTACTATTATAAATCTATTTCTATCTGGATTCTGTGTTTTCTAAGTTTGGTGTTTCATGTCTT
AGGTTAGTTTCTGTTTTTCTGCAGGCATTTTGTTTTCTGAATAAATTACAGTAAATCTTGTATTTTTCTT
ACGCCTATGTTAAATCTGTTTTGAATCTTTTTAGTTCCTTATTTTTCCCTTGG
>CUFF.106605.1 gene=CUFF.106605
TAAAGATTGATTGTTTTAGCAGTTTAAAGGTACCCTTCACTTGAGTCTGTTTCCTCAGTGTAAATATACT
ATTCAGTTCCTGTTAGCCGTCATTATATACTGTAGTGCACCCAAAGAGCCATTATTTTTGTCACATCACA
GTCGAATCTACTCCTGGCAAGACCTTTGTTCAGAATAAAATAATTGCATTGTTTCTAGTTTTGATTTATG
GTCGTATGTAACATGTTAA
>CUFF.106609.1 gene=CUFF.106609
AGGTGCTCGCAGTCAGGCATGTTGGGAAATACTGGCCTGGTCCAATGACATGGCTTCTCGGCTCCCGAGG
CAATCGGGGGATTTGTTGGTGGCAGTATGCGTTCTTCCTGTCCACCTTGAGGTCTTGCCAGGTTAGGGGA
AGCCTGGAGTGGCAGCTTACCAAGCTTATTTGACCACATTACCTAAAAATCCAGAAGAATTACTTTACGT
GTTTGCAAAACCTCCCTTTAAGCAGCTCTTGGCACCAAGTGCAA
>CUFF.106638.1 gene=CUFF.106638
GAAGAAGGTAGGGGAAGAGCCTCTTCTGGTCCTTGTATTACCTCTATTGCATAGTTGTGGTTGTTTTCTA
ATTCACATCATGATGCCTCTGTTTTGTGAGCTCCTGGTTAAGAGGTTGTGTGTGCGTGTGTGTGTGTATT
GATGAACAACTTCCCATTTATAATATGAGACTGAAGAAGAAAGATCAGAGGACCTGGTATGAATAAATCC
TTTATCAGAAACCAAGGAAGATCAGA
>CUFF.106643.1 gene=CUFF.106643
AGCTAGTTTCTAGATAGACATGTACCTACACCCCACAGAATACCATACTAGACCCTTAGTTTAACTTCAC
TCAGAGTTATCACAGGGAGGACTCAATTT
>CUFF.106645.1 gene=CUFF.106645
TTCTTTCAGTATCAGGGAAGCTTCTGTAGTTTCAGAATTATTGTTCTTTTTCTGTTTATTGTGCTTAGAA
ATACTGACTTGAGATAGAGAAAGCTGGGTTTTGAACCAAGACTCTATTCAGATTTGGGCACCTTTCATTC
ATGCTAGTCTGTTCCACAGACTAGAGCTCTGCAAGGGCTtgtctgtgcgtgttc
>CUFF.106647.1 gene=CUFF.106647
AATGCTTAGGGATGGAATGATGCTTAATTTTTAAATCCTTGCAGAATGTCTGAGGTTATAAACCATATCA
ATATAATTTAATCTCTAAGAATAGTTTTCTTTCATGTTTACAAG
>CUFF.106649.1 gene=CUFF.106649
CAATTTATGGCAGGGAACACAGTGAAATTTATAATGTGACAATGTGGTAATAGCCAAGACTGTCAAAATA
TGCCAGCCATCCTCTGTAATTAGGCTCATTTGTGTTCTTCAAATTTGAGATGCATGTGTAAAAATATCAT
TTTCTTCTGCCTGCTTACTGGCAATCTCGTGCATTTTTTTTACGTTGTCACAAACCGAAGCAGTGTTATA
CTTTCTAATCAGGATATGGTAATATTTTTCTTGCTTTTGAAGCCTATCAAAATATATTCAGATATTTTCC
AGTGGAAACATATCAGTTTTCGTATGAACTGATTGGCAAGAAGTGATGCTGAGTTGCAGTGTAAATACTC
AGATTTCTTTCTTAATTAGAACTTTTATAATTAAAACACAGACA
>CUFF.106662.1 gene=CUFF.106662
AAACGTGGAAAACCAAAGTAATCATGTAAGATGGGCAAAAGCAACTGAAACAAACTTGTTCAGAAACCAA
TACTAATCCTTAAGATTGAGAAAGTTGAGCCAGACTAAAGCAAGTG
>CUFF.106623.1 gene=CUFF.106623
AACATGTTTTTGGAAAGAAGCCCATCACAAATGGTGCCCGGCCCAAGACTCTGCCACACCGACGTGTGTA
ACCCCTAA
>CUFF.106650.1 gene=CUFF.106650
GAGCTTAGTAAGTGAGTCTCTTTTAGCAGGGGACTAGGCACTTTTCTATCTGGCATTTTTGTGCTTGTTT
CTGGGTCGAGTGAGTCCGTGCATGGGCCCTTTAAGAGCAAGTTTTCCTTTCCCTGAAGTTCTGTAGTTTT
CCTGGGCGTATTCCCCATTGGTTTTCAAAGCCAGCAAAACCAGATATTATGGGATCTTATCTCCCTTGTG
CTGGATCTAAGATCTGGGGTGCCTAATGTGGAGCTCAAAACCCACGCTGCTCTGGGAAAAGCAGCATACC
TTTGAGATCGCTTCTGACCGTGAAATGCCGTGGCTGGGGTGTGGTTTTTTCCCTCAACGGGGCTGTTTCT
CTGCCTCTTTCACCCCTGTCTGTGTTGTCCCTTGTTGTGGAGATTCTTTCTATCCAGTTTTCAGATCTTT
CTCAGAATATATTGTTCCACAGGTAGTTGTGGTTTTGTTGTGTCCATGGGAGGGGGCGACTTCAGGATCC
TCCTATGCTGCCATCTTGTAAACTTCAGATGTTTTTGGTAGGATGAGTAGCAGTACATAgaagaaatttg
aacatctgtttttgtatacttgttcaaatatctatttagggtaaattcctagaagtggaattattttggc
aaagggtaagCCCTTTAAATTATTTAATATGTATTTAGTTGTCTACTTTCTAAAGGATTTGATGTGACTT
GCCACACAATCTATGATAAGACAAGTAAAAAATAAGAACTGAATAAACTCACATAAAAACAAGTAGAGAA
ATAGTCACCAGGCACCTGAGATTTGTTCATTTACATGTAGACTTACCTGTGAATGTCTTGATATTTAATA
CAAAGAAAAATCATCTG
>CUFF.106651.1 gene=CUFF.106651
GGCCAGGCCCCGAGTGCAGCAGTGCACAACCATTTCAGGCCTTGGAAAGTGGGGCAGATCCCCTGGGGGC
CTGTTTGCGGCAGCTGAGAGCCCAAGTCCACCATGGGCCCCCAAGGCCACCGTGGGTCCACATAGCCACC
GTGGGCTTACTGGTGGGTGGTGCCACTCCCTGGGGCAGGCTGCCTGCTGCCTGGTTTTTCTCAATTGCCT
CAGACACTAGTGGGCAGGGCAGACCCCTATGTTATGAGGCTAGAGGAAAGATTCTAATGGTGCCAACCAG
CCTGCCAGACTCTGTGACAGCACAACTGACTAGGTTGCAATAATGGCTG
>CUFF.106709.1 gene=CUFF.106709
aGTACACCACTTGAAATGCACCTTTGTTCTAATGATATGTGCGAACTCCTGCATGCATATGCATTGGATA
CACTACATTACTATGGTTTGCATGGCATTTTAAATCTCAGCTGAGATTTAGCCATCTAATGAGAATCTGT
AGTGTTCTGGTAATTTGTAGCACTTTGTTTTCAAAGTCACTAGTATCATAAATGAACACAATATGCTAGG
AACCATATGGCAATGCATTTGGAATGGTCATATTTAAGGATATCTTTAGATTTGATTTAGTTAGAAGCAA
ACTGAAATTAATAGTCAAACTGATAATTATTTTGCCACAGTTTTAGTAAATGATTAAATATGTTCCCTTT
GTTTCTTTTAAAATCTTAAGCCATATGTATGCCATACTCAAAACTAAATAAATGCAATTAAATAAAAAGT
G
>CUFF.106711.1 gene=CUFF.106711
AGAAGTCCCTTTGATAGGGGTTAATTTTGTAACTGCCTTGCTTCATGTGACCTTTTCAGCAGTCAAGTCT
GAGACTCTGCATAAACAATGTCTGTTGGGCAGAGGGAGAGCTGGAGAAGGGCGTTTGCGTTTTGTGCTTT
GTGGTGGGGCAAATGGACCGTCTAGCTGTACCTATCAGCAGAACTTCCTCTTTTCCTCCCTCTCCCCAGG
ATGGGTTAACTCTAATCTTAGCTTTGCACTGTGTTCCAGATGCGGCAGGCTAGAAGGCTGTCGAATCCTT
GTATACAGAGGTATACATCAAGAACTGGGGACTGCAGCACGTATGTGGGCTCTCACGCAAACGTGCCCTC
TTACTAGAGGGCCGGACTTACTCACTACTTACAACTGGTCATAGAAAGTTGAGTTAACCAAACTGCCTTT
GCAGTTATCGTAACTGACTCTGTCAACACTAACACAAA
>CUFF.106712.1 gene=CUFF.106712
TGGCTTTAAAATACTTCAGTCACTGGTCTCTGATCAGAAAATACAAATTCTACTGAGAAATGAAAGACTT
TTAAGTGTCTTGAAATGTAACACTTCCATCTGCAGAGTGTAGTCTAATATATGTAGCATGATAGCCTGTC
TTGTCTAGAGTCATTGTAAATGCTGGATATTCTATACTTTTGGTATTTTCCTCATAGTAATATTGTCTTT
TAATAGTTTCCTGGTAGTAATAACTACAGATCAGTAAAAACAAATCCATCTTTCTCATTTCTTAAGTTGT
TCTCCCTGTATCCTTTTTGGAATCTCTC
>CUFF.106714.1 gene=CUFF.106714
CTAAAGAATGAACGTTTCCTTGCTTTGTTTTAGGAGTCCTTCCTTGTCAGGAGGTCTAGATTTGGTGTGA
CTTGACCAATTCTTAGTCTGGTGTGTGGCCTGATCACCTAAGGCACCTTGAGTCGCAGTGTTGCAGTTTG
TGAACGTCTCAGTTTTCTCTTTACTTCCTTCATTTCAGTTAAGGTCTTTTTAGCTTAATAGTACCATAAG
ACCATTGAGCAGCTGCAACCTTAAATATGATTCAGTGCTCTCAGTC
>CUFF.106715.1 gene=CUFF.106715
CCTGTAGCAGATCCAGACAATAAAGCAGTAGATAGAACAAAATGACATCTTTCTCTGACTTCTTCCTCTC
CTTGTTTTCTCTCCAGAAGTATTCACATTAATGCTTTTTGATGTATTTGATCTTAAAACATTAAGTGCCC
TGCTTATGAGTCAGTGTAATAACTTACCCAGCAAAACCTGGTT
>CUFF.106673.1 gene=CUFF.106673
GTAAGCTTATTAATGGAAAGGAAAAAATACAATATGAACAACTTCTATGATATTTGACAAATTGATGTGT
TATTAATTTTAGTATTTCGAGGTTGCTGCAGAATAGGGCATTATAAGAAAATGTGTTAACTGTGCCAGTG
TTTCTTTGAGCTAACTGATTTCTTCATGGATGAAAACTTTGAATTTTAAACTTATTTTGTGAA
>CUFF.106686.1 gene=CUFF.106686
TTTGGGTCTTTGAATGCACTGTGAATGGTGTCCCCTACAGCTGTGCCAGTACCCCGTTAACAGGGATTAA
CTGCATGACAGGCAAAGTTAATCACTGGAGACAGGTTAAATATCACGTTCAGCATCGTAATTGGTACTGA
GCATATCTTTCTATGTTTTAGTCAAAGCCTTAAAAATTTATCGTTCAGACTACATGAAACAATCTATTGA
CAGAAATATTGCTTGGCCAGTTTCCCTTAGGCCACAGAAGAAAAGTGAAAACATGCTGTAAACATTTGTG
ACACCTTTAATTCTTTGATTCTACTTTAGTGAAATGTTACTATATCAAATTCTGCAGTCACAGTCATTGT
TTATACGTGTGAGCGATTTGTCACTGCTACAAGTATTAGAATCCCTTTTTAAAATTCCTCATAAGTTTTA
AGTTATTTTGAACATTTTGACTTTTAATTTATGTTAAATATTTTATTCTTTTTCCTACTGATTTTGGATT
CATCCGCTGAGTCAGTCTTTCAGCATTTATTGAATACTTAGTGTGTTTTCAGTAGTAGACTCTGTCCTGA
AGCTGGTAATGATGAATATGCCACGATCCCTGTCCTGGGAACATTGCAGAATCATGGGCAAGAATGGAGG
AAAGGGAAGGGTAACTGCGCAGGGCTGCCGTGCAGTGTCAGGTGCTCTCATCCACGGGTtgtagtacagt
ggttgagtgtggaagagagtcatgcagtcttagctagaatgcagcatagccaggatctgaatctgcattc
cctaatgcctctgagcctctgttttct
>CUFF.106685.1 gene=CUFF.106685
AAAGCCGTGAGGGGAAGCATCTCAAGGGGATACAGGGGAAGCATCTGAAGGGATATGATGTAGGGAAAGT
GAGGAGAGGGAGTTTTAGAAGTCGCCAAGAAGACAAGTTATTTATATCCATAAATAACATTTATGCAGAT
TGGAATCTCCTACAGCTCAGCGTCCTCTCATACACACACAGACCAAGTTTGCCCAATATTTTGCAAAAAG
ATTCTTTGTAAAGCCTGATGTGCAGACACCGTTGTATACCTGCTTTCTCACA
>CUFF.106687.1 gene=CUFF.106687
AGTGGTGACAGTCGAACTACTCCTACTATGCCACCGTGCCATCTTAATGGACTATCCTCCATCACTAGTC
TGTGGCTCTCCTTACTTTCCTCAAGTCTGTGTGAATCTGTATTG
>CUFF.106689.1 gene=CUFF.106689
tgcaggtcttatagctggtaggttgtgcagctgtgagccaaacccagtctatgtgattctggaacccagt
gccttactgcTTCCTGAAAAAACAGCCTTCTCCTTACTCTTTGTTCCTAAAGCAAAAAACCAAACTTTTC
TGAGAGCGTTTGCTGCTGCTGCTGATGAGCAGGCAGATCAGTTCTGCGCCCTGGTTATACTTCTCCTTAC
CTTTGCCTCCTTCCTCGCTGGCAGAGAGACGCATAGTAGGCCCGCGTGGAAAGGGTTGGGCAGGAGTGTC
TGTGTGAGGTTTGTGTATACTGAAGTGTGTTCTTGCTAAAGTGCAGTTATTTACTGACCCTACACGACTT
ACTCTCAAAAAACATATGCCCTGCAAGTCAGCATATGTTAGTCTCTTGTTAGTTTCCATCTAAAATGAAT
GATTCCATATTTATATCACAACACAGTGAAGAGTTAACATAACTAAAGCTGTTCTCAGAGTTAAGTCGAA
TTTTTTGTCTTGCACCAGAACAGCTTGTTACCACATGACAGAACACCCACGCGCTGCATCTGAGCTCTGC
ATGAAGCAGAAGTTATTTTAGGTTTGTGCAGTTTCAGGAAGGCAGTTTTTGGACTG
>CUFF.106690.1 gene=CUFF.106690
CTGGGTCACGGGAGAAGGCATTCCCGTCTTCAGAGCGTGACTGGGGCTGGTGTTAGGGCAGGAGTTGAAG
GTAGGAGCAGGAAGTAGGGGTGAAGGGTTGAGAAATGAGGCACAGCGGTGGTCACTGGTCTGCGGAGCTG
TGGCAGCCAGAGGGTCCTGCCCCGCTGCCCTTGGGGA
>CUFF.106789.1 gene=CUFF.106789
TGGACCTGTGTGTGTGTGTGAGAGAGAGAGAAATCTCAGAGCACTGAGCTCTAGACCTTGGTGGGGAGGC
TTTAAAAAATCATCTTGGTTTGAATTAAAAGCAGCAGCCATGTTGCTGGTGGCAGTCTGTTCCATGACGG
AGGACAAGTCAGGGGTACCACCTGATGTGGGCACTGGGTCACAGAGCCGTAGGACAAGTCTCCAGACCAC
TTTCCCCTCTGGGCCCCTCCCTAACAGTTGTGGGAACAGAAGCGGGGAATGCAGACAAATGCGGCAGTAC
GGAGTCAACAGGACTTGCACTGCCGGACCGCAATTCCGCGCGTTCTTCCAGGACCAGAACATTTATTTCT
AGTCATTCCCTAGTGTGGCTACTGGTTTAAATGTTGTCCCCTTTTAGCACTTTTCTGTCTGTCTGTTCTC
GGGTTTGGGTCTGTCTTGCTCTGGCTGCAGCCTCCTGATCATTCTCCGTCGTGGTCTGCCACATTCGATA
AGTCCCGTCAAACGCTTCCTGAACGGAGCCCTTCCTTTCACCGGGTTCCAGTCTTCCTCTCCCCGCTTCT
GCTTTTTCTTCTCTCCCACGCCTGCGTCCCCAGCCAGTCTCCCCAAGGTTACTGTTGACTCATTCACTCC
CATGATGTCTTACTGTGCATCTTATTCGTTCTGGATGTACAGATCGTTTCCCCCTCAGCTTTTTCCCCTG
GGCTGACTGGGTCACCTCTTGAAGGCAGAATTATTCACTCAGCTGGGCTGTAAGAGGTGGTCAGCAGACA
CAGGATTCtaggtccttggcattcatggatttgatggtctcagttttaactcgttagaggccttaaagcc
atccgtgacaggtTTGCACTTTCTCACAGTTCGTGCTGTGAGGCTAATGGGTGACGGAGACCGAGGACAC
CCCGGGAGGGAGTCGTCAGCATCTGCCTCTGCTCCGTTCGCTCACGCAGCGTCACTTCCGCAGTTACTCC
TCCAAAATGAACTTGAGGAAAAAAAATAGTGTCTAAAAACAAAACCTGGAGTCAACAAGTTCACCAGCCT
GAAGAGTGTTCACGAAATTGATGATTCAAATAAAATGGCTTCAAGGAGCAAGCCGGCGTCGGCGTTTCTG
TACTTGAACTTTGCCGTGTTCGTCTCTTCTTGGCTTCCTTTTCACCTTTGCAGGTGTTCCCAGAGCACTC
TTTCACACTCTCTGTTCCCTACTGGGTCTGATTGAGCCCGGTCCCCTTAGCCCTGCTGTTTCCTCCAGTG
GGCCCTTCCCTCATCTTTCCAAACTTCATCCTCGGTTTTTCTGCCCCATTCTCTTCTTGTCTCTTATTTA
AATCTTGTTCTCTTTATAGCTTCTCTTAAATCCCATGTCCTCTGTCAAACCTGTTT
>CUFF.106793.1 gene=CUFF.106793
CCGCTGCATGACCTGTAACCCTAAGACAGGTGTGTTCTGTGAGCCTCTGACCAGGCTCCTCCGGTCAGAA
GGCTGTTAACTCCTTGAGAGCTGTTTGTTCCCCTTCCCCACATGCTCATCCTTACTCTGATCTCTGAGGT
TGGCTTTGCATTATATATAGTAGGCTAGCTGGGGAGACCACAGGCATATTCACTCGCTTACTGATCAAAG
CAAAATATGAAGG
>CUFF.106759.1 gene=CUFF.106759
GGGGCTCCCCCGCAGGGGCGGTGACTGACAGACTCAAAGCGGACCTCACCTCTGATTCAGCAGGGAAGCT
TCTAGGCGCTTATTCCTCACACAGGTGTAGTGAGGGTCCTGCAGTCGCTAAAGGTGTGGAAGCAGGTGTC
CATCATCAATGGGAGACGATAAATAGATGATGGCATGCCGAGCCGGGGAGCACTGTAGTGTGGTCCTTCG
CGGCTGGGGTTGATCTATAAGTGCTGATGGTGTTGTAGGAGCATCCCCGAT
>CUFF.106762.1 gene=CUFF.106762
AATACAATATAAGACCAGCCTTTAAGAATCTTTGTTTTTCAAAATACCAGTAATTCCATATGATATAAAC
ACAGAACTTAGCTGAAATTGTATTAATGTTATATTATAGAAAATACCATTATCTAGTAATATTTAATATG
TACCATTGCTTCCTTAGAATAACTAAAGTTGCTCTCAGCTCTTTTAAACTATTTGAACAATATACTGTAG
TCATAGCCCTAGCAGTCTCCTCATGCTTCTGAGGCACTCACTAAAtt
>CUFF.106768.1 gene=CUFF.106768
ATTGCAACTTTAGATACTTTTATGAAACAAGTGAGAGACTGATGCTGATGGCAACAGTAAAATGAAAGGG
AGCAAGCAATAGCAATCTAGGGATGATGAAAATGATGATACAGTTATTGTCCCTAATAACTAGGAATGTT
ATTAACTATGTAAATTATGAGGTTTAAAAATTCTAACAAACACCGTCTTTGATGACTCACAACATTTTTC
TCAGAGAGAATATGAATCTGCCCTGTTAAATTTAGTAATTGAATCCGGGTTATTGCCTTAATAAAATACT
TAAGCAGCAAGAAATTAGACCTTGTCCAACTGGTCCCATAAAAAGTGTTCTTTTTGCACTAAAGAAGAAG
ATTTACATTGTGCCCCCATCTCCCCTCATTGTAGGATAAGCATATGATGTCATTTTTATATATATATATG
TGTATGTATATAATATCATAGTTGCATTATTATAGAATTAAAGGAAATTTTATTTAAATTT
>CUFF.106769.1 gene=CUFF.106769
GAAGTACGGTTATGTGGATAGAAAGTAAACCTGGCCTGAGTGGTTTGCTTATAAGTCATTGTGTGGCTGT
GAATTGGGGCATATCCAGTGTCAAGCAGGGAAGGCTCCCTGGTGGCATCATTGTCATGTACCACTCGTCA
TTGCCTACAATCCCTGGGGTGGAGTCGGAGGTTGGGCAGCTGCTTCCCTTGGATTGTGACTCCTCTGACT
CTTCTCCTCCCATGGTGTTGACCAGAACCCTTCTTGAACTTTTGGTCCCATGGCTTTGTTATCCACAGTG
GACACCTGCCTGCTTTTGATAAG
>CUFF.106772.1 gene=CUFF.106772
AAAGGGGAAAAGGACGCGATGGCTGCGTTCTGACCCTGTGGAGCAATGGAAGGAGATGGCAGAGCGCTGC
ATGGTTGTCCTGCTCCAGCCACCAGGTGGTGGTCTAGATGGAGAGCAGCTCTGCTCTGCCCTCCTGGCTC
GGCTCTGTCCCTGTGTGGGAGGTGGGAGGTGTGT
>CUFF.106778.1 gene=CUFF.106778
tgaggattcaataaaagtgaaggtgcttggcTAAAGAACCGTTGACTCAGCTTTAGAGCTGGGATGTGGG
TGATGATAAACTGTGAGGAACCATCAGAGATTCTGAGGTCAGGGGCCGATTAGTGATTCTTCTGGTCTAT
CCAGCCAGCGTTTGCCAATAAAAT
>CUFF.106779.1 gene=CUFF.106779
CTAGTCCTTTCAAAGGAAAAAAGTAATAATGTTCAAAACCATTCAGTTTGGTTCATCAAGATGTCTTTAG
AATCCTGTTATACCACATAACACTTATAAAAGGTATCATTGAGTGAGGATTTCTGTTTCTTAATTGTTAC
TTAGAACTGGACACAAAGTAACTGGGTCTTCTTTTACTCTGGCGATAGAGCTTCTTGCCTATTCTTAGAG
TAGGTCTCTCCATTTGAAAAATTAGCTGTATTAGACTACCGTAACCTATAGCATTCTTTGTGCTGTTACA
CCAACTTACAAAGATACTTTTCCAGTCAGAAGGAGtctacaatgaccagcagagtgcctggaatggagta
gaagcccaggaaacattcattgatgagtgaGCAGCTGAGCTGACTATGCTTAAG
>CUFF.106780.1 gene=CUFF.106780
AGGACACGGGTTTTCCTAAGAGGATCTAACAAGAAGCGCACAGGTTGTTACTTCAGTAATACCAGCTCTT
GGTCACTGGTGACTGCTTCTCTCTGTTCGTGGCATCTCACCTTGACCAGATGACCCAGTTCTACAAAGTA
ACCAGGGACCATGAAGAGACATAGGGACAAAGAACAGAATATGATATTCATTTATTTGTTTATGAATTGA
TTAATTCCATTCACAAATGAATGAATGCATCTAGtcatttaagcagcaaatatctgagtccctactatgt
gccaggcattattttaaactcgg
>CUFF.106783.1 gene=CUFF.106783
AAAAGTCTTAAGGTATTGTATTATTTCCACATTTCTTATGAGATATTTTAGTATGTTGTGCTAGTCCTTA
ACTTACTTAATGTTGTAAACAAGCATGTCTTTAGGTCGGCAGGGTCCTGTGGCAAAATGACTCTCCCATT
AGTGAAGCAAAGATTCTGGACTCAGCACATCATGTCACCAGCACTTGAGACTTTCTTTAGTGGTTGTTCC
TTTTGG
>CUFF.106785.1 gene=CUFF.106785
TGTGTTTCATGTTTTGGCAGCTTCAAACAGGACAAGAATTTTTAGGTCTATTGAAAAAGCTGTGACAGGA
GTGTTACGTATACACATGACAAAGACGTATGTAAATTATTGGAGCTTAAAGGAGACATTAGTTTTCTTGG
AAAGTGTTGATATGCTTCTCTTTATTGTTATTTAAAGTAACTTCCATTCTACTTGACACATCAATTATTA
CTGAATCAGAACTACTTCTAAATTCCAAAGTATAATGTGTGTAATATGGTTAACATGTACCTGCTGGGGA
AAAGTATAGGAACTCTACAACAGCAAATTTCTTACTTTAAAATAAAAATTCACTATGCCTCATTTTTCTC
CACTGTTAAAACTGGCTAGTATTTCAACTATCACTTTTTACTCTTGGGAGGAAGGGTAGGGATTGTCTTA
TC
>CUFF.106792.1 gene=CUFF.106792
CAATCATCTTTGGAGCTTTTGAAGTAGACTTATGTCCGAGCTCTGTCCTGACCTACTGAGGAAGAAAGTT
TGCTTCCCTCGTCTCCACAGCCCTATTCTCTGACTGCCAGGCACTATTTTGTGTACTCTTGAACTTCCCT
CCCTCTGTGCTGTGTGCTGTCTCTCTCACCTGAGAGGGCTTTCCCTTATCCCTGCACCTGTAAGTCACAG
CTAGCTTTCCAGACCAAGCTCACGCACCTGTCTTCAGTGACGCCATTCTCTGATCTCTGACCTCAGCCCT
CACCTACTCCGTGTGCTACTCCTACTCTGTGTGCTGAAGCTGGAAGTCACCACTCCGATTCTGTGAACGC
TTGTCATTTCTAAGTGCTTTATCGGTAGCTCTCCTTGTGCTCTAGCTGTTTGTAGGCATATGTGATCAGT
CAGTGTTTATGGAAGGCCTACTCTGTATAAAATAT
>CUFF.106803.1 gene=CUFF.106803
CGGTGTTTTCTCCCTCTGCTCTCCTGGGGTATTGGCTTGATAAGGTCAACCCCCATGAAAGCTTTCGCCC
TGGTAGGAGGTTTCCCTCTAGGCTGAAAAGGCCCTTGAGAGTCCTTGAAGTTCCCGGGAATGAACATCCC
CTCCCCCGTTCCTTCCCTCTTGGAGCCTCCTTCTGTCCCAATCGCAGTCTTTAGGGGAGGGAGCAAAGAT
TTCTCTTACCTTGTTCCACCTCTTCCCAGGGAGGCTCTAGCCTCTCCGCCCTCTGTCCTATCGCTGCGTG
GATCTCTCTGACATTTTTTGTGTTGAGTTTGGATGTCCTCTGTTGAAGTATGGATGTTTTTATCATTTTA
TATTGGAGGGGGAAGATTTCTGAGAGACCTCACTCTGCCATGATTCTGACATCACTCTTATGTTACTTTT
TACATGCTTTGAGGGCTGACACCATTATCCATTTCTTTTACAACTATCACAGTGAATAAAAACTGTTCAC
TAGATTATTTAGCCAATGTAGAGAAGATGGAAATATTGACCAGTTGGAGTGAATAAAGTTGGGGAGTGAT
TTCCTGGGGGC
>CUFF.106802.1 gene=CUFF.106802
TATGATCCTTCTCTCGGAAAAAACGGCAGTTCTCTGCACCTCCCTGTTGTGTAGACCCCACGCCCTCTTC
ACAGCAGTCCTCCTCCACAGAGCCCTCCTCATCCTTGCTGCGTTCCACTGTTTGGGAATCAGGTGCCGTG
TGAAGCTCTTGTGATGGTTGCATTCCGTTGTCATGTGTGTCTCCCCAACACAGAAGTTCCTGGATGTTCC
ATGTGCACTTCACTGACCTTTGGGTCCTCGCAGCCCACCAGAGGAGATGCCCAAGGCACACTTCTTAAGA
ACAGAAACATTTTTCTATTAGGCACCGTGGTCTAAGTTT
>CUFF.106804.1 gene=CUFF.106804
TTCTTGATCCATTTTAAAGGTTGCTTCTTTTCCTATATAATACTTGGAGATTAAAGCAATCACAGGCTCT
CCCTGTTTTATAAAATTGAAAAAGTGACTGAATAATCTCCATGCACTGAGTGGATATTCAAGTAAAGATT
CATTCATGTTAATAGATTTTAAATTCATTTTCCAAAATAAGCACTAATGAGCATTTCATGGCAAAGAATA
TGTAGTCTCATGTGGACCAGTTTGTCAAGTGCGTCCTCCACCCCGGTGAGTGAGAAATATAGAGCA
>CUFF.106806.1 gene=CUFF.106806
ACAGTTCTCAATGACTGTTCTCATCCTTAAAGGGTATTTTAAAGGCAGTCTTGCAGAGAAATTTTACAAA
TACTGTTTTACAAATTTTTACCAGCCAATCTTTGCTCCCTAAGCCGTGCGTGAGCAGTGAGCCAGTGACT
GAAAACAGTTAGCGCCCT
>CUFF.106811.1 gene=CUFF.106811
tcagagccctaaacagtggagaaatttatcatgttcatgggctgaagacttaatattgttaagatgacaa
ATGAAATCACAAGAGTGACCTATTGTTATTCTAATGGGCCCAGTTCTGTCAAGCGTCACAAGTACAGAAA
GTAGCAAATATGCTCAGATTTCTTGACACCATTATTAATACCATGATGTTTATTCCCAAACATTTTCCTT
CTTAATTCAGAGTTTTCCCAAGTTGAAAGACACACACTGAAGCCTACTTACAGTGCCTTGTCAGTGACTC
CATGTCCCAAAGAGATGGTCACATAGCCTTTGACCAAGTGTTCCCTTACCTAATTATTTGGCCTACTCAC
TAAAGCTTGCATCCTTTAAGCCCAGAAGGTTTATCTTGACTGGCATTTGCATTGCATTTAGGTCTTAAGA
TATGTCATCGATTCCCATCTAACTGAAGATCTTTGAACTTGGTGGAATCCTGAATTGTCATATTCTTGAG
ATCACTCAAATTAAGATTTGAGTGATATTATATCCAGTTGAATTTTAGGTATCTTTCATAGCATTTTCTG
GCTACTCATTCACAACTTCCAAAATCAGCCTGTTAACTTTATTTATACTTAATATTTAATCATTACTACT
ATTTAATAGCAGGTAACCAGAGCATGAATGCCAAGAAACATTATTTTCATATTTAAactagaaat
>CUFF.106813.1 gene=CUFF.106813
GGAGGGCTCCAGATCAGATATTGTGAGTCTGTGTGATGAAATTCGGGTGTTTGAAATAATGGAGCCATTC
ATCAAACGCCTGAGGAAGGTTTTGGCTTTAGGCAAGCAAGTAATAGTACAAGTTTAAATCCATCTATATT
TAATAGTAATTGGACCTTCCTGGGCTTTCCTTGCCTGTTGCTAACAGGCCTCTTCTCTGTTTCTTAATTC
TAGCGATGACTAATAACTAAGATAGCAATTTTGCACATGGTTTTCATTTTGTGTTCTATTCTCATGTAAA
TACACATATGGGCTTTGGGTAAGAAATGTCACTTGTAAATTGGTGAGGTGACAAATTGATTCTTTTCCTC
CTCTCCTCTGCTACACTAGATTTAGACTTAGGACTGTAGCATGGATTTTTATGTTCTTGTAAAGGGGTCT
ACTGTCAATCTTGGTCAAGGttttaatatttttaaattttaCTGGAGTTTAATTTTGTGATTTTATTGAT
CAGATATTCCAAAGATTATGTCTCTAACTAGATATTTAACTGAGAACTGTCTAAAACTAAACAAAATTCT
ATTCTATGGTATCCCACAATAACGTCGTTGTTTATCATGTATGTTTCAGCAAACACACTCAGATACCTTA
TTTTTAAAATAACTCTATTTTGCTTTGTTTGCAATGTAACTGACCTTGTCTACCAAGTGTCTGGATTCTC
CAAATGTGTCTGCCTTTTGAGAAAGGCGTGACCTTATAGGCTTATCTCCTTGGACAATCTCTGGACTGAA
ATATCATGTCTGTTAACTTT
>CUFF.106815.1 gene=CUFF.106815
AGCAAAAACACCAAAATCTCAGTAGCTGTAAGGGGTTAAGAAAAAACATTTCTTCCTCAGAGCAAGAGAA
TAATATACCATAAGAAACAGGCAAAGCTTATCCGGTTTAGCACTGTTTGTTTATCACATTGGGGAACCGA
GTTTGCTTTGTAGAGTGGGTTGCAGGTTTCAGTCTAGCATCCAAAGATCATGGAATCAAAACCCTCAGGT
GATTATGTGCGCTGGATTGGGCGCCAGTAAAAGCAGGGCTTTTGAGCAGCAGCAAAGCATTTCGCAGCTT
ATGGCCATCTCAGAAGTATCTGTAAGTTCTGCTCAAGCGGGAACTTTGGCTGTGACTCATTGTCGGGTTT
GGACCCAAATTCTTCTCTTCATACAAATCGTTAGTTGAGATTTACCAGTTACTGAAAGATCTGGAGCGTG
GGTATTCTGCATGCAGTG
>CUFF.106816.1 gene=CUFF.106816
CATTGAGTAATAAACATGTGGTACTAATTAACAAGACAGTTGATAAACGCCTGATAGTTGCTCTGAAGAT
TTGTCTTCTGTTGCTTGTCTCCGAAGAGTGTAAGATTAAGATCAGCACCACAAGCAACAAGCAATTGCTG
GATGCCTACTTGGCACTGCCCCTTATATATTCCCAATGTCTAAGGCATGTGGTGTCTGGGCACTGGGAGA
GAGATACAAAGATAAGATAAGAAGTATCACTTCCCACAATCAGGCGTTTACTGTCAGGCTGAGAATGTTG
TCCACATATAAAATGATAGAGAGCAACCAGAATGTTGTTC
>CUFF.106819.1 gene=CUFF.106819
CGAAGGTTTTGCTGCTTGAAGGTACCCTTGGAAGTCTCTCGTTTAATTGTCTTGGAAGGCATCAAAGTCA
ACCCAATGCCAGATTCGCTCTTTGGAAGTGAGGATTGTAGCTAGCTTTCATTGTAAATGGGAATTTGCCT
TTGTCACCTGATGAGTTACCtatcaatgaggttatcagtgaggttaccaatgagATTACCTATTACCCTC
ATGGTAATAACTTTCGTGAGCTGTAGAATATGGTGGAATTTAAAGCTATTGATTTAAAAAAATAATAATT
TGTCAAACCAACTGAATATCGTGGATCCTAAAATAAACTGATTCAATATATTTGATAAT
>CUFF.106825.1 gene=CUFF.106825
tGTGTCCCCTAGCTCTAGCCTCCTGCAGCGTAGAGCAGAGCAGAAGGCGGGGAATGGGCTGAGGACAGAA
GGGCCCAGGAACAGCCCTGGGGGTAAAACAGCAGTGCTGAAGAGATCCCTTCTCCTGCCGGTTTCTATCC
TTCTTCACCTGATCTCCTCTGAATATGTCCTGGATAAAGTGAAAATCTCAAACTACGCTGGCGTTCACTT
CTGTGGATGTGAGAACCCTCTGGCTGGTGTCCTTGGTGTTCCCTTTCTCCTCATCCCTCCGTGCCTTCCC
AATCTGGGATCTAAGTGGAAGGATGTGGTCTTCCTGACAGTGGATGACTTCTTTTTGGGGAATAGTACAT
GATGAACTGGCATCCCCGTTAGAAACTTGTAAACAGGCGTAGAGTGTAGTCCGTTTTGGGATGCTCTAAC
TCACTTTCTCATACTATGATTGAGATCAGCTAGCCTATGAGTCCATAAAATGGGATCTCTCTTTCTCTTT
TAGAAATTAGAAGAATAGTGTTACTTCTCTCTCTTCTGAAACTGATCTTAGATGATTTATCGTGATTAAT
TAGTGAATATCCCATAGAGAAAACAACGTCAGTTGAGGAAGAATAAATGTTTAATATTTCTTGCTTCCAC
TGCAAAATAATAAAGTATGTAACCCAACTTAAGTATTCAAAGCACAGTGTGAGGTAGGCGT
>CUFF.106856.1 gene=CUFF.106856
AGAAGGACACACTGTTACCCACAGCGACAATCTAATGTCGACCAAGACACAGCACTTAAGGAGATGTGCC
ATGCAGGTGTCACTCCTCTAACCCTCCTCTAACCAGGAGCGTTTTATTTCTTCCAGACATCGCTTGAGTC
ACATTTGTTCCTTGAAAAGAATGGGCTTGAGAAT
>CUFF.106861.1 gene=CUFF.106861
AGAAGCATATACCTTAGGTTTATTACAAAACCTAGAGAGAATGGAAGAGTC
>CUFF.106862.1 gene=CUFF.106862
TTTCTTATAACTCTCATCCTCCTGTTCTTTATGAGTATAAATTACATTTCTTCTAATGGAAAAATGGAGA
TTGCATGGAAGTGAAAGCAGCTGGCTGCTCTCCCTGCTGGGGTGTGAGCCCTGACCACAGCCCAGAGGCA
TTGCCGGGCCCCTGCCTCCCTCAGGCTCAGGCTCTTCTCACTCCTGTTCATAGTCAGCAGCTGCGTCAGG
GCAGTGTGCTAATAAAGCAGAGCCTCTCATTTGCTTCGTTGGAGCAGATGCCGTTTCTACTGAGTTCTGT
>CUFF.106855.1 gene=CUFF.106855
TTCTTGGCTCTTCAGTTTCTAATTTCCTGCATTGCTGTCAGATAGGCAGCTAACACCTGGGCATGATTAA
CACCTCAGATAGCATAGCCCAGACTAAGCAGAATGTGTCTAAGAGAAGTAGCGATGATGCCAACTGCCTT
TTCATTCTAATTGTGTAATTTTCCA
>CUFF.106865.1 gene=CUFF.106865
AAGAATCTGAGTTTTAGAAAATCTGTTAGCTTAAAGCTTGAGTGTTTTTACTGCTGAGAAGCCAGACTCC
TTTGTAACTGCAGACGTCAGTCATTCCGCACTCTGGTTTGGCAAGTGCCCGTTCTTTGACCCTTTTCTGA
GTGCTTTGTCAAAAGATCAAAGATGTTTACATTTACAAAAATGACTTATTCAGAATTCAGGAGAACTCAT
CAGAGGACAT
>CUFF.106839.1 gene=CUFF.106839
TACTGAATTCATTAAAATACTCATTTTTCATCCAGTTTTTTCTTGACTGCCAACCTGGATTTATGCAGTA
TTTGGTGTGTATGCCAGTCTATTGATAGTCAATTTGGCAAACCCTTGGAGCTTTCCCACTCCTGACTACA
GATACCGTGAGAACTAAA
>CUFF.106841.1 gene=CUFF.106841
ACATTTTAAATTATGTTGGCATGGCGAGTCTGTAGTTGACTACCTTTATCCAAACACTGGAGCAGTGGGA
GAGAAGGAGTCTCTCTGCCTTGCTGCCAGCCTGACTTCTCATTGTTCGAGCATCATGTTTTACACCCGGG
CAACACATCAGTGTCAACTAATAATACTCTGTAAGGTTTTCATCTTACGTTATTTCTCTTGGTATTATTT
GGAGCCACAAAGCAAGTGTGTGCCACATCCTCTGAAAGCACCCTGGGATCTCCCTATGGCTTGGATCCCA
TTAACAAAGTCTTACGTAGAAAGGTCTAGATTGTTTAATTGTACAGTTGTGTTACATCACATGTATTCAA
AGCTAGTAA
>CUFF.106842.1 gene=CUFF.106842
AGATGCCAGTTCCCCACCACCTCCCCCAAGTTAAAAACTTTTGGACATTAGACTTGAGTTTTCCTTTTTA
TAAGTGCTTCTTTCAGGATGATAATTACGCCACACAGCTTTTAAGATTCTGTCCCTTTTTGTGGAGGCCT
GAAGTCAGGATATAGTAAGTCTGTTCTGCCTGCCCGATCCTTTTATTTACTGCAGCTAGAAGCAGCTTCC
TCAAGGAAAGACCCGCCAAGTAAGGACCCAGCCTCCAATGAAATTATGTTTTAGAGCGGATTATACTTAG
AGAAAGGGAATTGAGCATCTGCTATATAATACACGAGGAACTGGTTTTGGTTCATTATTTTAATGTTTTG
TAATTAAAATATGTTCTAGGTACTATAATGTAGAATTTAGGCAGAGGTTTTGTTTGCTTATTTTAATCCA
ATATTTATCTTACCCTCTTTCCAAATGTAAAGTATTAAACATTTGTCTTAAGTTG
>CUFF.106866.1 gene=CUFF.106866
TCTCAGTATATATTTCCAAGATGTAGTTGTTCTTACTTATCAGAGTACGTTACTGAATCTCAAGGAGTCA
GCCCCACCTTTAATCCA
>CUFF.106871.1 gene=CUFF.106871
GAGTTAAAGACTTTACAATGGGAAACATTCCAGTGAAGTAACTTTTGAA
>CUFF.106885.1 gene=CUFF.106885
AGGCATGGAAATTCTCAAGAGTACTAAGTTTTAAGCAGCCTAATCTGAGTGTTTCAACACAACTTTACAT
TTAAAGAATTATAAACTTTGATAACTACAGCAGTTCCGTGTTGTCATAAATAGAATTTTCAGTTCTCTTG
GGATTATCTTTGCCCCTCTGAGAAAGACAAGTAGGTGGATACACAGGGGTCAATGAGGAAGAGTACTCCA
GTTAAAATAGCAGACAAGGTTCAGATGAGAGAGCTAAGTTTGGTCAGGTAGGATGAGGCAAATGGTTGGG
TGGCCTTGAAAGTCACAGAGAAGTTTAGTTGTGATGTAGGAAGCCATTGTACCTTCTTGGACAAGTGAGA
GACATATTC
>CUFF.106891.1 gene=CUFF.106891
TGTGCATTTTTTCCTGAACACTACAATCTTCAATAAAGGTACAATGGCTAGTTTATCAGCAAGGTATTCG
TTTTAAGTAAGATTTGTTATCCTGGATCAGTCAGATCGTAGATGTCAGTAAATACATGACTTACACATCC
TATGATAATATTTGTTATTGAGTAACACTGAAATTTATAAAGTGTTACTTGAGATACCAAATAATCTGAG
GGATCTGCTACACAGACAGGTTGGTGTTGTGAATGATCACACAGATATGCTCCTTTTTTTAATGTGAATC
TTCCCTCCTAATTGCCATTTTGAAGATAATTCAGGTTTCATATCCAGTGATGGTGCCCAAGAGGATGCTG
AAATCCTGCTGGTTTTGTGTTT
>CUFF.106902.1 gene=CUFF.106902
GAAGAGGCTGAGTGAAATCATGTAAATACTCATCTTGAAATACTTTTTTTCCTGTCCTTTTAATCTTTTT
AGTTACTCATTTTTAATCACAATGGTAGCATCCACCTGACACTGGGTGATAGAGACCCTGACACTGGGCG
CGTTTCTGAAATGCCAGGATAGTCCCTGTGTGAGGCCAAATCCGACTCCTTGTCATTTCTTGGACCACTT
TTGGCTCTT
>CUFF.106959.1 gene=CUFF.106959
AAGCCATCCTTTCATATATCCCCCTGTCAACAAGGAGAATTGCAACAGTTATTTTGGAGCTGAATGGTAT
CCATCCAGTTTTTAAGGACAGCTCTGAGATTACACTACTTTTCATTCGCCCTTCTCAGGTAGGGTAGAGG
GGAACGAAAGCAGCA
>CUFF.106962.1 gene=CUFF.106962
TTCCCCCTTTAGTTTAGTTTCCACAAGGTGGCAGTATGTCATCTGCCTTTGGCCAGAGGC
>CUFF.106963.1 gene=CUFF.106963
AAGAGGAATTTTTTAATCCTTTGGCGCCAGCAGCAGCTGTCCATGTCAGTGATTATAAGCATCATAAGCC
ACGCCTTGAGGGGCACCATCTGTGTTGGGATGTTTTCAATTAAGTGCAGTTCCAGCTTGAACTTTGGAAT
TTTGTATTATGTGACATTGGAATGAGCATCTTT
>CUFF.106971.1 gene=CUFF.106971
TACATGAAAATAGGAGATTTTTACTTTCTTTTTAGGATTTTAtttatatct
>CUFF.106982.1 gene=CUFF.106982
TGTGTGCCTGTTCAAGCTTTAAAGCCCGATTCATCGATAAGGATTGTATTTTAAAAATCTCTCTCTCTTT
TTAAACATGAGCAAACTTGAACAGATTCTAGCAAATAAAGGCAGATATTTCCTCACCTAACTGTGAAGGA
TCAGAGTGTAGAAGATTTGTGGAACGAGAGGCTCCATGCCACCAGGACACTGTCACTGCCTGCCCCTCTC
TGGGAGTTGACTTTCTTAAAACTGGAACTATGGGTGTCGGTGGCCCTTTgctcatctccttccagctttg
ggacc
>CUFF.106995.1 gene=CUFF.106995
AGTGTGCAATAGCACAGTTTATAATCTGTTTAGACAGCTCTCTTAGCAATGTAGGATGTTAAGTCCTATG
AATATAAGGGGAAGTACTTCTGAGTTGAGAAAACAAATTTAAACTGAAGCACCCTCCACATATTCTTATT
TTGGATTTTGGGTTTAATCTTGTGCTGCCTCCAAAGGGCAGAGATAGCCAAGATCCAAAACGTTTTTGGT
GGAATCAGTTCCAAGCTGGCTGGCAGAGAGTTTTCCTTTTTCTGTGTTGCCTGTTGAATTAACTAATTGG
ACTTGTTTCCTGATTTCTTAGTATTTGGAATTCATTAATAGACAAGATCAGTTTGGCCAGCTGTTTTGTT
TCGGCACTGTTGGTAGCTGTTCAAATAGAGCCTTACACAGTCGTTCACGGCCTGGGGAATGAGGGCTGCT
GACACACGTGCTTGTGGGGATGGCTGAGTCCACCTGCGACACACG
>CUFF.107003.1 gene=CUFF.107003
ATTTTCTAAAAGGAGCCTGGTTTATACAGCGTAGTTGCTTGGATATATAAGTTATGGCATATAAGAATGT
TTTGAAAGGAGTAAAAATCTATAAAGTGATCTTATTTTTTAAATTCAAAAGTAATTGCCTCTGGATGAAC
CATGAAACTTCTCAGTCGTGTTGCATTGATTGCTTTATGGTTTTTACAGATAACAAGGGCTGCCAGATCA
ATAATAAGATAATACGGTG
>CUFF.107007.1 gene=CUFF.107007
ttGTGAATTAGGCCACAGTTTCATTTTAGCGGCAGTAAACCACTCTCAGCTTTTGAGGGGACGTTGAGAA
CCACTGCTGTAGGGCAGTGCGGCAGTGGGGACAGTTCCTTGATGGGCTTGTGTTTAGAGAGTTCGCTTGG
TTACTGTGCAGAGCTGGAGGCTGTCAGGCATCTCTTAGAGTAGTCCTTGTGATTCTGCAGCAACTCAGTG
AGAGATGGTGGGGTGTAATAGGAAATGGAAGAGACGGGTGCAACTCAAGAGAATTTTAGACATAGTGTTT
TTGATATGTAGTTGATTGAAGGTAATGATGAAGATTGAGTTGAGAAAGAGGTTATTACCTCTGGCACTTA
AGTTTAATTTCATTTTTTCTGTACATGGAATCAttgtatagtttcagtttacaaagagctcttcacttga
ggctcacaacagctctgtgaggtagATCCCAAGGTGT
>CUFF.106929.1 gene=CUFF.106929
CAAAATAACCAGTGACCATTGTCTAGATGAGAGAGGTGAGTTTAACCAGAGCCACAGGGAGGATTATCAC
CCAGGGAGGCCTTTTCCAGAAAGGAAGAAAGAGTTCCAGGGAAACACGGTTTCCTTACAGTCTTATGTCT
TTTTAGAGCAAGGAATGTACGTTAAATGCACCCAGGATAC
>CUFF.106901.1 gene=CUFF.106901
TGTGTTTCTCATGTGATTCTGTTGACACACAAATGGTAATGGCACTTGTTAGAAAGAAAACAGCTATCAC
AGGTGGGGGGTGACGAGCCAGGTGCTCAGGCAGGGCCTGGGTAGATGGGGGGACCTCGGTGGAGTTACCC
CCATTCTGGGTCTAGTTCTGTGCTTTGTGGATCCAGAATCTCAGTTTAATCGGATTACCTGGGGCTTTTT
ACATTCTGGGCGTCAGACTCCTGCTTACCCGAACCTCAGGAGATTGATCTGTAAACCCCCACACCAGCCC
GTTAATTAGCAGTAGAAGTTGTTCGGGTGGAATAAAGTGTTCTAGTTCACCGGGCCAGTCTCGACAGAAG
AGCAGCCCTAATTTGAAAGGTTGCCGCAAAGATTATGTTAAACAAAAATATAACTTCTTCCAACTATTTA
GAGAAATGGACTCATGAAAGATGGATTTGTATTCATACACAACTTTTTCTACTGCACAGTCATGCTGTAT
TACTGTGGCTCTGTAACCTCAGCATCTGAAAATGGGAAAATAAAATAGCTATGGCTCTCCATCTGTGACA
CTACTGAGGCAGAGAGAGTTTGTGCAATAGAGTCGTAAGGAAAAGCACCAAGCCAGGAAAAGGGGACTTT
GGGCCTGGAAAGAAGGAAACAAACGAAAAACCCAGCTTAAGCACTT
>CUFF.106906.1 gene=CUFF.106906
CAGGGAATAATGTCTGACTCTTAAATCTCATCTCAGAGATACCTGGTAATGAGTATTTCATTAAATTCCT
ATTTTATAGGCTGATTTTGATAGTTTTCTGTGCAAGAGAGAGTGGAATTACCATGTGCTTTGTCTTTGAG
AGCATCCTGTTTATTAAAAAGGATTTAATTTTGTAACCTAGAGTGCTGTGTATTCTGGATTTGAGAGAAG
GTGGCATATTGATTATTGTGTGTGAAATGATTTTATATTAGTTTTCCTTTAAAAAATGGTAGTTTGGATT
TAGTAGTTGCTTGGTTTTATAAGTAATATGAAAATGTG
>CUFF.107423.1 gene=CUFF.107423
CCAGAATCTCCATTTAGCTCCCAGCCAACCAGCAGCTGTTCTCTGCTAGGCCTTAAGGAATCTTGACTTG
TGCATCCACAGTTTTGTACTCAGCAAAAGACCTGAGTGGAACCTGCACAGATTTCTGGGTCTTCTGTCTG
CAACTCCTTCCTTTCTAGTTCTGTCCTGCAAATTCTCGTTCTTTCAGTAGCTGTGAACTATTTACTGTGT
TTTCTCTACCCAACAAGAGCAggcctccacttctctttgttgcagcttaggagttcccctaagag
>CUFF.107431.1 gene=CUFF.107431
TCTAGATTTATGAGCTGGCATGATTTGACAGCCTTGTTTTCAAGTTTACCAGAATTATAGACAGTTTGGA
GAGTTTTCACAGTACTCTTCAGTCAGATTATGCTTCGTAATGGAGCTATTAACGTC
>CUFF.107482.1 gene=CUFF.107482
TTGTCGTTCTCGTGTTTAAGGAAGACGGTAGTATGAATTGATTACTCTGTAGAGTCAGTCTGTAAAGTCT
GAACATCTAAAAACA
>CUFF.107483.1 gene=CUFF.107483
AATCTGAAGAACTCACACTTTATTACACTGCTTGTCACTATTCAAGTGAGGTATATGTAAGAATAAAATT
TAGGAAAGAAAATTAGCAAGATAGAGATGAATGGATTCTCCACACACTGAATAATAGATTCCTGATGGTT
TTTGAGACATGCTATGACATATTTGATGTCCTAGTGAGAGCTCAATAAAGAGTATCTGTGttttgtt
>CUFF.107566.1 gene=CUFF.107566
TCAAGAATAAGGACATTATCATCCAGTCTTATTTCCTTAGAAGTATTTGTAAGGGGAGGAGAAATCACAT
GCTGTGTTGGTATTTAGAGAGGGAAGTATCAAATTTCTGTGGATCAAAAGAAAATACTTTTTGTTTAAAT
TATGGCCACAAGTGATATATTTAAAAACTCTTAAATATACTTTTAAGAGAAGGAACGTTATATTTAAATA
ACTTTGTAGACAATACAGCCAGTATGTTTTAAACATACTGTAACTGAATTCAGCCAAATTGGAATGTGTG
TAGACAGCTTTAGTTAAGGTGCTGTCGATTCCCATTTATAGTCGCTATTGCCTTTGCCAGTTTAGATTGT
GGATATGATAGATCTTTGCTGCCCTAGCCATTTAGGCTGTGGAGCCTTTGAAATGCGACTAGTCTGACTT
TTGGGCGTGGACTTTTTGTTTTTGTTTTGAAGCAAATTTATTCTCAGAATAATGCACAAAAGCACAGGTT
GAGGCTATTCTTGGCAGGTTTCCCTCCCTTCTTCCACAGCCTTCCCCTCCTCTCTGAATCCCATGGAGAA
CACAGTTGAAGGAAACATGCAATAACAATGATCAACTCTAAAGACAAGGGTTTGGTACAGAAGAACTCAA
TATAATTAATCCAGTTACTGTGAAGAGCTTCACTGAGTAGGATTAAGGTATTGCAGATGTAGTGTTTCCA
CACGGTGACTCTTCAGTGCACCACGGGGCCTGCTTGAGGAAGACAGTGCATGCAGGACACAGCTGTAGCC
CGCTTGCTTTGTGTGGGGTTAAAGTCACATAGCCCTGCTACTGGGTCCCACTCAGTGCCTAGGGGCAACT
TGTCAGTGTCGGTTACAAAGGCTTCTGCTGCTCTGTTGTAAAATGCTGCGCATTA
>CUFF.107568.1 gene=CUFF.107568
AAAGAACCTCTTTACATAACTGTTACATCACTCTGACTTCTTTTTACTAAGTTGAAAATGTGATTTTAGA
GTTAGAATCAGCACATTTATCTAATAATGTTCTTTTAGCATTTAGTAGTAGTTTCTGTATATCTCCCAAG
TTTTGATGTACTTAATATATTTtt
>CUFF.107570.1 gene=CUFF.107570
TTGGATGCATTTAACATCAGAAGCAGGATTCATTGATTATTTGATTTGTTTTGTTTTGTTTTACCTTGAC
CAAT
>CUFF.107571.1 gene=CUFF.107571
AGTAGATTTTATGCGTTGACCATTTTCTTATTCGCGACCTTACAAATACATGTATCTTACTGTAGTTTTG
GTTTAATGGTTCATCAGCACTTACCTAATGTCTAACCCTTATTCTGATGTTTGATTTTTGGGTGGAGGTA
AAATAGGGCAAAATGGATTTAGAAAGAGGAAATGTTTACTTGTTCCTTAAAAGCCAAGTAAATTAATCTA
TTGTAAGAAAAATGCAAAGTAGCTTTGGGCTTGGTTCCACTTTTACTCGTAAATGTTGTATTTATGTAGA
ATTCTTTCAAAGGATGCAGTCTACATGAGTGTAAAAATATCCTAAATGTGCAGTGTGGTTTTGAAGGCTG
GGTCATGTGAGAGAATCTGGACAATTTCTCCCTTCTGATcccgccccccttccccc
>CUFF.107572.1 gene=CUFF.107572
TCACTCGTATTTTTCGGCATATTCGAAGTGCAAATTTAGATGAATTTGTTTTAGATTAAGACTGTTGAGT
TATGCTGCAGCGAGGTGCCAGGGATGTAAAACACTGCGGTTTAAGAATTTGGTAAATTTTTCTCTGCAGA
ACCGGTTGAACAATGACCTCATTCTTATGCAGATGAAGTGGGTGACTTAAATTCCATCTGCAAATGATTT
TTTTCCCCTTCTGTTTACCATTTGTTTTTTCAGTAGCGTTTTGGTAAGTCTTGGCAAATAGGTGTGAGAT
TCTAAGCAGAAATGTCCACTCTTACAGTGCAATTTGGGGACCAATAGAAGAACGCAGATTAATTTCCACC
TTTTGATTGCAAAGGCTGTTACT
>CUFF.107574.1 gene=CUFF.107574
ACGTGTTTCTCGACCGCCTTGTCGTGCCAAGTGCTTTCCATTAAGGACATCATATTTTCGACTGAGGATC
ACGTTTGACTGATGTAAATATCAATACCGAAGTAGGAAGCTAGGATTAAGTTACCCTAATTAGTAGCAGT
AGTAGACTTTCGTGTTAGCATGTGTGTCGTGACGTAGTTTTCCTGGCTTGGCTCGAGCACCAGTTTCCGA
GCGCACGTAAGTATCCGCGCGAGCTCAGGTGCCCCGGCGGCGTCTCTCTCTCTGTCTCTCTGAAGCGGCC
AGCATCGCG
>CUFF.107578.1 gene=CUFF.107578
GAGGGGGTTCTAACCGCGAAGGGAGGTCGGCGCCCTGTGCGCGTACCCTCGGCATCTCACAAGCCCACTC
TATCTGTCCGGCTCTCTTTGACCCGCCTTCCTACCCCGAGAGTAGATCACTTCTCTACCGCGAGCGTGCG
GCAGCCGCGCTCTTAGGCAT
>CUFF.107583.1 gene=CUFF.107583
CTTAGCCTCCCAGCTCTCCCCTTGGAACTGCCCAGCACAGCCCTGGCCGGGTGCTTGGTTTCTGCCTCCT
CCGTGCACACCCGGTGCCCCCTCGCGGCCCCGGCCATTTTCTCTTCTGACACGCGCACAGCTCAGTGTAT
TAACGCGTAGACAGCCTCCGGGCGCTCCAGCCCCTCGGTGTCCGTTCCTTGAGCCCCCGCGGCCCC
>CUFF.107586.1 gene=CUFF.107586
AGTGTTTCACAGTGGTCTTCTGTCTTTTTCTCTTCTGCCTTTTCTTCTAGAGGCGATGCTTTTTCAGATA
CAGAACTATT
>CUFF.107588.1 gene=CUFF.107588
GCAGTGAGAGCCACAGACTTGTGGAATTTATCTGTAGTTTGCTCCTTGGTGACAGGGACAGACTGCTCAG
GTTTGAGACTTTTCACTCTGGTCTCGGAAGAATGTCCTGTAAGGTTGACCACACCAGAAGTGGTTGTGTT
TGACAACAGTTGAGGCATTAGCTGCTTGCTAGTTTTTTTCTTGCCCTCTGTGGTTCCCACTGTTATTGTT
TTACTAGAAACTGCTCCTTTGAAGCTTTGGGACAGGATGATGTGGATGGAGTAGGTAGTGAAGCTGATGC
TTTGGAACCAGTGACTTTGCAGGTCATGTTTTGGCTTGGTGGCTTGTGTAGAAGGCTGGGGCTTGCCTAC
CAGGAGTCTTGGTATCTTTGTTTTAATTAGAGGCACTTCACCATGATGTG
>CUFF.107589.1 gene=CUFF.107589
TGGCCAGCAATTGCACTCCTCATTTTTCTTTAATCCTGCACTATAAAATTTGGCTTTCTGCTAACAGAGA
GCCGGTGACTGTCCTCTGCTCATCTTTGGTTAAATCTCCTGATGAAGAATAACTTACATCAGTAGCACAT
GCTAGACAGCAAGTGTCACTGCATCCTTCCCTTTGCTTGTTGGCCCCATTTGGGTTATAAAAAGCAGAGC
CCACACTTCCTTCACTGCAAGTTAAGCTTTCAAATTCCAGTGCATTATCAGGTTTTCAGTAAGTGGTGTT
ACTCTCAAAGATTATCAATCTCTGTTTCCAAATAGTCTCTCATTTCAAGACGGATGATGAAACGTTTGAG
TGCTGCCATTGCTGTGCTTCTAAGTTCATTTAGCTCTGTACTTATTGCTGCCTTGTCTGTAGGTCTTACC
CTGGCCCAGGGCTTGTGCCTGGTGGTCCTAATCAGGGGAATTAGTGACCTACGCACTCCTTAAACACCAA
GATCCTTTGTGCTTGTGGCTCTGTCACTGTGGGTCTCAGCCCAAGCTTTCTGTTGAGTTTGCCCTTTAGT
TCCAGTTTTGCTGCTGCTTCTGCTGCTTCCTTCTTTTGTTTTCAGATATTTCTTTGCTCAGATTCTTGAG
TTGTGGTCTCTGGCTAAGTCTCCTATTTCTAACTTGTTCTTGCATTCCCTGCCTTTCCAGATGTCACTGC
AAGATGTTTTGTCTTCTAATTCTTTCTTAGATGGTCTGTTGTTAAACTTGATTGTGAGAGTATCCCTTTG
CCTATTTTACTTGCCAAAGCATATTCACCACTGCCATCCTTGCCCTCTTCTTCTTCCTCATGGTTATTGG
TGGACAGAATAGGCCCATCAGAGTCAGAGTCATGGGCATAGTGATGCCCTTTGACCTTCATCCTATGGGA
CAATGAAAGATGCTGAAGATTGTCCCATCAGCCCAGGTCTCCTTGGCTGAGATGCTGCCTTCCCTGTCTT
GTTGGTGCTAACACGTAAGCCAGTGCTGATTGAGAATGGTTCTGTGTGTTGATTCTTCAGTACAGACACT
GACTTAGGTCTCGGAGAGATGGGCAGGGAACTCCTCTGCTAACCAGGACAAC
>CUFF.107590.1 gene=CUFF.107590
TAAGATTAGGTCTTTAAGAAATCCTTGTTGGGTAGTTAGATTTCCAAACCCCATAATA
>CUFF.107598.1 gene=CUFF.107598
CATGACTAACGTTTTACAGAAAACAACTTCATTAACATAGTTCATATGTTTTATAATATACTTGTATTTT
>CUFF.107628.1 gene=CUFF.107628
ATAAGTCCGTTTGACAAACTCTTGGTCTGTGATATCATATTGTTTGTCTGGTGCCACTAAGCATTAAAAT
AATAGCAGCAAGCTTAGAAAGCATTTTTGTTTTTCTTGTTTTGCTTCCCAATTCCTGTTCTCCTTTTCAA
GAGAGTGTTAGTTATTAGGCAGTGTTAGCTTTGAACAGGGAAAAGGTGTCAGATGGTTGGGCAAAATGGA
GTGGAATGGAGTGAGATCCTCTTTAATTCCTTCTATTCCTCCATGGTCTGCATTCCTCTTTCTCCTCTTT
CTCGCCATCCCTAATGTGAGAAGGAAGGATTAGAGGTACTTGCTCTCAGTTTTCAGTCATTTCAAAATTA
TCCGAGAAGGG
>CUFF.107638.1 gene=CUFF.107638
TGCTCCCTGTTGTCTTTAAAGATCTGTTTCTACGCATCACTTTTATAGGCGTATATATTAAGCAGACACC
TCCTCGTTTCC
>CUFF.106976.1 gene=CUFF.106976
TATCCTGTCCTGAATTCTTTATCCTCTACTGTACCTTTCTAATCATTGAAACCACAGCTGTGTTTTGTAA
TATCAGTTATCTACTTGTGATTTTACTGACTCTTGAGATTTACTTTTAACCACAGTACACGAGCAGT
>CUFF.107017.1 gene=CUFF.107017
TATGCCTTTTGGTCTCCAAGTGAGTTCGTGTATGGGGTAAAACCTCTGTGTTTGAAAGTTAATTTTGTAT
TTTGGTGCTATACCATTAAACGGTTTGTTGGAAAGACATTTATCACATTTGATGATGCACATTGTTTTTG
TCATTGCTGTAATTTATTAACTCATAATTTGCAGTGTTAATGTGGAATGAATCCAGAGTAAACTGCAGCA
AGAGAGCGTAAGCCAGGAGGAGGGCTTCCTAATGTTGGC
>CUFF.107020.1 gene=CUFF.107020
TTACCCCACAATTGTTTATCCCCTTTTAATGAGTCAGATACTGTATTGGGCAAGCAATTGAATCTTTTCC
AGGACTATTGTTTTAGCTTACTTTTCAAGATAATCACTTCCTACTCTGTTTTCTTAGCTTGCTGGGGAAG
TCAGATTTCCTTGTCTGTCTTTTCCTGGAGA
>CUFF.107043.1 gene=CUFF.107043
AACCCCTGCCCCTTGCCCTAGATGCTCTCCTTATGAGTCATTGTCCATTTTCTGTAAACCCAGACTAAGG
AAACTTTAGTAGGTAACAGAGCAAGCAGCCAAGAAACATGGAGTAGTTACTGTGTGTGGAAGATGAACAA
AATAATAATTGGCTTGTTAGTCACTTGAGAGCATCAGAAGCCCCATGTGATGTGCTTTTAGCTTCCTGAC
AAGGAAAGAGCAGCACTACTGTGGTGGTAGTGTTATTGTAATTCCTCTTACTTGGTGTACAGTGCTCCCT
GAAATACGTTCAGGGATGCATGGTGCTTTATTTCCATTAGGGAAAAAAAGCATTCTCTTAGTGTAGTTTA
AAAAAACAGAAATGGCTTTA
>CUFF.107058.1 gene=CUFF.107058
AGGTGAGAGTGACTGGCTGTATGTATGGGCTACCTATAAACGTGCTTTCTATTTTTATTTCCTCCTTTAT
ATTCTTCTTGAACTTTCTATCTTATTGAACATTTTGAAGTGATTACAATCACATTATTATCAGGTCTAAT
TGTGTTTAAGAAAGGAGATTCTTGATAAATATAGTGAGTTCTCACTTACTTAGATGTGACCAATATCAGC
CATCCAAGCAGAGATTGAAGGTCATTCATTAGATTGACTTGGTTATCAGGTTGTTACAG
>CUFF.107063.1 gene=CUFF.107063
ACCACCTCCCTTGTCCCTAATCTGAGCTCCAGTCTCCTTGGTGCAGATGCTTCCACCTCCCAGGTAGGAG
CAATGCTTGACCTAGGCAGACAAATGTGAGCCATAGTTCTGAGCTCTCCCAAGGTCAGCAGACGAGCATT
CTTCTTTATTCTGAGCACATCGCTAACTGGCTGATTTTTATATTTTCCGGCAGAGAGATACTTTAGATGC
AGGCCAACTTGCCTCTTCTGCTATTCCACTGTCATCCCATTTTTCTAGTTATAAACCCATTTGTCCTTAA
ACTCCAGTTGTTT
>CUFF.107082.1 gene=CUFF.107082
agagacggttgttggctgagtaagtggctgtgcagaagcccACATGATTGATGTTTTTCCTCTCTTTATT
TTCTGTAATGTTGGGGAGATAGCCTGTCTTCACACACATATCTGTGAAAAGACTGCTTTAGGCTGGAGAC
TTGAAACGGATCATAAAACCTCTTTAAATTAAAGATTTTGAAGATTGAGAAGAGCATAAGCTCAGTTAGG
GTAAGACGTATCTGAATATAAAAAGCAAAAGAATATAATCCATGATATATTCAGAAATAGTTTGAAGAGA
AAATTGTCAGGAGTCTTGCTTATTTTGGCAGTGGAGGCTCTTGGTTTAGTAGTTAAGTGAATTACTGCCT
GTAGTACTGAACAGCCACAGTTCACGCAAGTAACTCTTCATTAAAATGCTACTCGCCATCTGCTGTTCCT
CCACTTTTGATGTGGAGGAAGATGTCTCAATCGTTAAAATGACAAAGTGTTTTATGCATATGGTTTAAAA
GTGTGATTTTAGTCATCTATGACACCTTTCTTGCTATGACACTAATGACATGAAATATTTTATATATTTT
AGTGATGAATGAGTTGAGTGTCACTAGCATTGCTTTAGTACTTTTCCTAAAAAACCATTGGAAAACCCCA
CTCCTCAGGGGCACTGGAGAAAAGGGAAGAGGGGCTGGCAGGACCCCTGCGGAGCATTCAGCCTCTGCTG
GAGGCCTGCTTCTTGGCACGCCTTTAGATATTGCTTCTGTTCAAATACGGTTTTAATTGTCTGTGTACAA
CTACACTGTGAAAGAAGTAGATTGTTTTATTGTCTACTGACAGCTC
>CUFF.107088.1 gene=CUFF.107088
TGTCCTTTGCTAATCATTGCCCTTCCTTTTAGCAAGTGCTGCCAAAAATTGTTCTACAGCCCTGGTGCCT
AGGGAATGCCGTTGAGATCCGCAGCTTTTTCTTTGGTGTGGCGGCCTCTTCTCCAGACATTTGCAGGCAG
GTGCGCTCCCAGTCAGCGTGTACTGTGGTTCATCTCCCACAACTTGAATGGGTCTGACTTTGGTTTGATT
GGTTGGGGTTTACTAATGAGG
>CUFF.107114.1 gene=CUFF.107114
AGGGAAAGTATCTCAATTTTTCTCTCCTAATCTCTCTACCTTTTTTTTCTCTTGTCACATCACTCATATA
AGATTTGACTGTTAAGAAAGGGAGTGGGGAGGAAGCAAGGAAAATCTTTTCTGGGCCCTCTGCTGCTCTT
GTTTCCCTCACCCACAGAGAGAGCTGCAGCTCCACCCTGGTGTGTCACTCCACCCCCAGCTCCTTGCCCT
CTGAGCATCCGTCTTACTCTTCTCTCCTTCCCTTTCTTCATCCTCTGTCCTGGGATGCCTCATCTCCTCC
TCTCCCCTCCCTGTGCCCCGTTAAAGCTCTTGCTCTGGCCACACCATCAGCTTGGCTGATGGGAGGTGTG
CTCCTGGTATGTATTAGAACTGAGAGAATCACTTTAGGTGCCTTTTCCCATGGGAGCATCTTACCTTCTG
GGGGTAGAGGAGGAGGGGTATAAAATGTCTGTGCTTGAACTCACTCCTGTTTCCCTCCTACTTATTCTCT
ACATATTCATGCACAAATTTTTGTTCTTGCCTAGTGAG
>CUFF.107127.1 gene=CUFF.107127
acttggccaggacctagccccTGGGGGATGGTTTCTTTTTTGTTATTAGAAATAATACTGCCATGAGCAT
TGTTGTATATTCTGTCTTTGGTAGTTTTTTAATTCTTTCAATACAGAGTAGAAAAGACATTGTATAACCA
AGCTAAGTATTTTAGTAACTCTCCCACCTGTCCACATTTACATATGTTGTTAATTCATTTACATACTGAC
AGGATAATTTCTGAGTGTTCTGAGTTAAAATT
>CUFF.107025.1 gene=CUFF.107025
TGTTGGAAGTGGACTGTCTGACACCCGCCTTATAGGACCAGGTTTCAGCCTTGTGTTGTGGGTGGCTTTG
AGTGCAGTGATTGATCCTTGGTTTATCGGAATCTGTAACACGACATTAAATTATAATGCTGTTCTATTGT
AGTTTAATTCATTTTTTCCATCTGTCTGATGCACCAAAATGAGTAGGAATTGTGGATCTGGAATTATACC
ATGTTATGCAATACCATGTTTAAGGCTGTTCTTTTTTCCTGATGGAGGCTCGCTCAAAAGAAGGAAAAAA
GCCAGTGATATAGAGTATAATCTGAACATCTAAGGGCAATAGCAGAAGAAAATACTATTAAATCCCATTA
TAAAATTTACTAGCTATACATACATGGATTTGGTTACATTGTGTCTGCAATTATGCCCCTCGTTCAATTT
AATCATATTTTCTGTTTTCTTTAAAGTGTATGTGTGTCGATATCCCTCATGTAGTTGGTCGATTGACTTG
TATCTCCTGCACCTTTCTTCTGATCTGCCTCCTTCCTAGAATGAAATACTGACAAATTGAGTAGTTCGTT
AAAGGCCCATTGAAGGATATTGTTGCAAAATCTTCTCTTATATAGGAACTTGTCAAGAACAAAAGCAAAA
ATGTT
>CUFF.107026.1 gene=CUFF.107026
TTAACTTAAAATTCTGTCCAGTTGGACATAGGAAGTAGTTTGGCAATGTGAACTTTTGCTCACTGTGAAA
CTGCCAAGTTTCTAGTCTCAATTTGGATTTTAACCCTGATACTAGAGATAAAGGCATCATTTTCCATTTT
TAATGCTTTAGTTCCTACAGTTCTT
>CUFF.107029.1 gene=CUFF.107029
AAAATCGTTTTGGAATTTCCTAAGTGTTTCCTCTTTGAATTGACCTCCCAATACAAGAGTTTGAGCCATT
TGTCTTTTTCTGTTATTTTGTATATGTTCTTCAAATAGAAATTTTATGTTTACACACTTGGAACTTTAGA
ATATGTTGGCTATTTCATAACCAGAGCAGAAAGAAAGTGAAGTGTAGAAACTATAACTTAGAAAGAAAAC
AGATATCATTTCAGCGTACTACCAAGAGCTGTTCTTACCAGATCGAGTGTTAAACATTTGTCTTAAATAT
TTTTGTTAGTATTTATTTT
>CUFF.107035.1 gene=CUFF.107035
AGATATTTGAAACATAGGAAACCTTAAAACTGGATTTTTCTCTAAGTGTTTCATGACATTCTAAACTTAG
AGTAACATTTTGCTCTTTGGCATCAGTGCTTGAAATGTAAATTAATATAACTACATGTGCCTCTAGAAAT
TCTTCAGAATCTATAACAGATTGGAAATAGGTTGACTTGGAATAAAAATCTTATGAAACAGTAACAGCTT
TAATTGTGACTCTTAGATTTGGAAGGTAGTTAATGCCCTTGCAGTTTTTCCTGAACAAATTAATGTTTAA
ATAGTAATACAA
>CUFF.107037.1 gene=CUFF.107037
AGTTAGCTTCAGTGCATGAAAATCCGTTTTAGCCGCTCTTCTTGTATTCTCTTAGAAATGAGCTAACTAG
CACTTTAGGTTAGATGGGTATAACACTTAGGAGACCAGGTAACTTGTTCATTTTCCTTATAGATAGGTCT
ACCTTATACAAAAATAAATTATTCCATGGATACAGGCTCGAAACCCCTATGAGTTAAAAAGGGACGGGCA
GTTGTCTGGCCAGCTCATAATCCTGTAACCTTTCACTACTGCTGGAAAAAGTGTGTCACTTCATGGCCTG
CTGATGGGTCTGCTCTACTTTAAGTATAAGGAAAAGATGGCATAGTGGACCTAAACCAATTTGTCACGGG
TTTAGTCTTCTGTTTAAGTAACATTGCACTTGTGTTTCAGTTCTAGAGCGTGTAAACTAAAATTACTGTT
AGTGCCTGTTCCAGTGACATTCTTAGCTGAACTGGAAAATTGCTACTCATTCTTAATCAGataatttttt
ttttttttttaCACTTAACCTTACCTTTCTCAGTCTGTTTTTCTCTTTCAGAGTGTTCCATCATAAAGCC
GTTATATATTTAATATGGTAACCATAGATGCAAGGCTTATTTTGGTCTCAGTACTCAGTTTCCAGATGTT
ATATATTATAGTTAGGAAAATAAAACTACGTCCTTTTACTTTCCAGAAGAAACTATGTTAATTTTACAGA
TATTGTTTGGTTTATGAGATTGTTCATAACAGATGTGAATTTTAGGAATTATACACTGAGTACCAGAAAG
ACTTAAAAGTTTGGCAGTTTATTAAGGTAAATTAAGATAAATCTGGGGTACAAGAGAAATCAAGATGACT
ATTTCTAGGGAGTGGTGTTCCttttttttttct
>CUFF.107042.1 gene=CUFF.107042
TATCTTAAATTTACTCTGAATTTCTAAGGAAATCTACATTTGTTGTCTACATAAAGATACATTTTGTTGA
TTCTGATGCATTTTAGACCTAGGAACTTTTATAATTTTGCCCTGCTCTCCTGAAACAAAACAGTGGAGAC
ACATCGTCAATAACAGTCTCATTTAGCAAGACAAAACAAAACCCTCCAATCTCTGTGCGTTTTGCTATGA
CTTTAATTCTGTTCTTTGTTCATGTAGTTGCTTTGGTTGAGCGTCTAAGAGAAACTCACCTTATATCTAT
ATTAGATATAATATATCTCTGTGATTCTTTTTGATCAGGTGTTTTAGTGAATATTTGTGGTATTATTTGT
GTGTATGTTATACATTATTTTAAATTGTGTTTCCCGTCTAGAAATTGGAATTATCTTGAGGCTGGTTTAA
ATTCTTATTCTAACAAGATGAAAAAAATGGTATATAGGATACACAATAGTATGCTTTTGAGGTATGCAAG
GTCACGTTGGTTTGTTGTTTATGAAGTCTGATGAAGTGGTATTTTAGCGGC
>CUFF.107049.1 gene=CUFF.107049
CAGTTCCACCTGCTGACAGCGTGATGTTTAATATTTTGAGATACATGAGTTTATTAGTATCAATTTTAAA
TATCATTTTAAGCCTCAAGTTATTCTGATGGAGAGATTCATGTTTGTTTTGTTGACTTATTACTTTGATT
TGGCTGACAAACGGTTTAGTATGGAGTTTTATTTGAGAAGACAAAGTTTCTGTGCTCTTAGTCTCAAATG
GTCATTCTTCGTGATGTAGTTATCTTCAAGTGATTCTGCTTGTAGAAAGTTGTTAGAGCTTATCTCAGAG
TGTTGAAAAACTAGGTGATATTTCGTACAATTCTACTAAGAATGTTCCCTGTTGAGATAGTATATATTTA
AAGGTTAGGAATTGTTGTATGTAAGAGAACATTAGATTATTATGTGCATAGTGCAGCACCAAGCATCTTG
TGTGTTTTTCCTAAGTGCTAATGACTGAGCAGCTTTATGTAGATAGGA
>CUFF.107062.1 gene=CUFF.107062
TAAAAACCTGTGTGTACAATCAGCTGTTTGAGAGGTAGAGGGATTTGAAATGAATTTTCATAATTTATCC
ATATTCTACAACTCCTACATTTGAACTTGTAAATAGTTTAAAATCTCGTATTTCTCTGTCTTGACATTTA
TGTCATCCAACAAAAATTGGTGACAACACTAAGGTAAGGACACAGTTGATTTTCAGAGTGTCACTTGGTG
GTGGTAGATACATGGGAAGTTTCCAAAGGGCATGAACTCCAGTACAGACTATACAGGCATTTATTTTCCT
TTCATAAATTTCATTTCAGTATATGAAAAATCCTTTTTTCCCTGTCGTATGGTTTTTTACTTTAGATATT
GTTTACTTTAGATTCTAGCTTTCCCTATATATTATAATAACATGTATATATCGATTCAAAGGCAAACATT
AGAAAAATTTTAACATTTCTGGCAGTTGGAATGTGACAAAAATCATTGGTGTCTTAGATGAAATGCAGTG
TGATGTGAATATATAAATGTGTGTGTGTGTGTCTGTGTACATGAACTACATGCATTGAATAGGATCTGGC
GTACTAGTAGGTACATAAACTTGAAGTCTGTATACATGAGTAGACTAGTTTACTAAAACCGGTTTTCATA
GATCTACCATTGCACCCCTGTATATTTTGCTACAATTATCAGTGTTTTCCTTAGAGACCATCAGGGCAGA
AGAGGTAGGAGTAAAAGGAATAATTGAGTAGCACAGTTTTAGCTTATTTATCTTTAACTCCTTTCTTCAG
TGAATGTCACTGGTAAGTTGAACTCTTTTACAAGAAGAAATTTAAGTACCTATTTTTATTTGGAGTCTTT
TCTCCCATTTCCTTTCTCTACCTCATAAGAAGAGTGTTCATATGGCTACGACAATAGAATTTTGTACGAG
AGCCCATAGTTTTCTTGTTACTATTAATGATCACACTTTTTTTTTCCCTCAAGGAAATGCCTTCTGGTTG
CTTTACCACTATTGTTTTAGACGTCTTACTTTGGATTTTTCTTCTAAAACTTTGCTGGAATGAAAAACAG
TGGTTGTTGAAAAGATCTTTATTTTATCTGGTATTTTTATCCCTTGTAAGCGCAACTAGAATTCCACACT
TTAAATATTCTTTTTTTAGGACATTTCACATTGAACAGTGATGAATGTTTTTGACTTTACATGAAAAATA
TATTTGTACAGTTGTGTAGCTATTCAGTATAGATTGTAATTTTATAAAATTCTTTTCCGTTTTGGTTGTT
AGGTGATATGCTTGCTATAACTTAGGTAGTACTACTTGCTTTCTCATTGTCTTTAGAAATACCCATTGGC
CAACTACTGTCAGGCATGGTGGTTTAGATTATAGTAGTAAAGATTTCTTATATTGGTGTTTTTGTGATAT
AAAATTGTAGCTTTGTGCTGAAATATTTTATTCAGACACATTTTCAGAAATTCTCTTCTTGATCACTAGT
GTACTTTTCTGGTCTTTGGAAGACCAAATTCAAAGTATATAGAATCTCCAGTGCATTAGAGTATTTTGAA
AGATAGGGAATTCGTTTCAATAGCTGGTTATAAATCTGAAATTTTTCTGTTT
>CUFF.107068.1 gene=CUFF.107068
TACAGTAATTTATAGAACCAGTAAACCTTAGAGGACACTAGCCAATAGAATATTAGAAAAGGA
>CUFF.107078.1 gene=CUFF.107078
GATAAGATTGATTGGATACAGCAGTGCCAGCATTTTATTTCATTTTACTAGGTCTTATG
>CUFF.107091.1 gene=CUFF.107091
TTGAACTATTTGGCATTATAAGCATTGTAGAAACCTTATGAAAAGTGATTTATGATGCTAAAAATTTGCT
TTCTATTACCTAGGTGAAAAGGGAGGTTGGGGTAACATTTGGTGTGTCCTACTATCTCTATAAGCAGTTG
GTAAAATTTGATTTACATTTTTTCCCTACATTTCTAATATGCTATTTTATCTACGTGTTTATTTTTGCAT
GGAAAAGATCTTTGTCTAGATATGTTCAGAAATTTAATGATTTATACCTGTTGGCTGTGTGAGAAGTCAC
AGAGATTAATGTCTTACAAAGTAGCGTGCTTTTCTTCCTTTGTTGATAGAATGGGTTGGTCCCTTACACG
TGTTTTTCCCCTAGGCCAGCTCAGACCTTTATTTTCACTGGTTCCTTCTTCCGTCTCTTTCCAGTATGAA
CTTGTGTTTTTAAAATTTCTTTTAAATTGATAAACCATGTGTGCAGTATATGATGGGTGTTGAATCATCT
GTCATT
>CUFF.107093.1 gene=CUFF.107093
AGAAATTGAAGAACTTGAAATAGATTTTCTACATGTGTGGATATATATCATTTCTTTACTCTCTGTTACT
GTAGGTATGTTAATTTGTCATTGTCTATTCTATGATTAGGGTCTGCTTG
>CUFF.106988.1 gene=CUFF.106988
GACAAATATTTAAAGCAAAAATAACGATTCATGTCATTTAGAGTTTATCATCACGTACGAGTTTTTCCTC
ACGTGTGAGTAATGAGAATGCTTCTTCCCCCAGCATCTGACATGTCGGGCGTTTGGTGCAGACGTAGTAA
AATGATAAGCAGACGTGTAGTGATAAAAGCAGAGCGCGAATCAGATGGACCGTCAATTATTTAATAGATC
TTCCAAAACTTCCTGTAGTTGGCAGGCATCCCACACAGAAAGTTTCTGACTGTTCTCCTGGGTAGATATG
TACTCTTTGTGGGAGGAAGCCTTTAATTCCAATGTCAGTGGACTTTCTGCCATGGAAAGTTGGGGGTACA
GGGAGGCAGAGGAGATTATGAGGAAGGAGGCCTGTGGATTGGGGGTGTTTATGAGGCCCGAGCCTGTGTA
TTTCTAagagactaccagctaaatgcctacaggggcccataagtaatgtgcatgagtgaagtttttggtg
tgag
>CUFF.106989.1 gene=CUFF.106989
CAGCTGTCCTGGGCATGACCCTTGGTATTTGCTTCCTTCTGGCTTCTTCTCCTCCCTGGGTGCCTTTGCC
AGAGCTTCCTGGCTGGTGAACAGCCTCAGGGGAAAAGTGAGCGAGCTGGTGGGAGGGCCCGCTTTGGAAA
GCAGGGTTGAGGGCTGCCACCCTTCAGGCAGGAGTGCCTGGGGACAACCG
>CUFF.106993.1 gene=CUFF.106993
AAGACCAGATGGTGGGAAAGTCGTGCTTGAGTAGCAGGCTGCCTCTGCTGTGCTGGAGGCAGGGAGGGAG
GTGGGGCTACACAAGGAGGCCTTGGGGGCCAAGGTGGACCCTGGAAAGCCACGGTGTTGGGTCATACCGC
CCCATCTACATCCTACAGAGAGCTTCCGGAGTCTGGCAGCCCTTCCATGCACCCCTACCCCTGTCACCCA
GGATAGGACTCCTTGAAGGTTTGTGTCCTTGGGCTTGGAACACGCCTGATGATTGCTTCGGTGCAGCGAA
TGCTGCCTTACTGTCAG
>CUFF.106996.1 gene=CUFF.106996
TAAAACAAAGCAGCATGTATGTCTCATAAAACCTCAGAAAAAGCTCCAACTAGGTGTTTATTCTTTGGCT
ACTCCTGAATTCATTCATTCACCAGCACATGCATCTTGGGCCTATTTCCTATGTGACCAGGATTGAAATG
CACACGGAAGCTTGTAGAGATTTCTAAAAACCAAACTGAGGGGGTGGGGTGGGGAAGCGGGGGTGTGGTG
CAAAGTTTCTAATAATCATGGCTCTGAGAGTGACTTGAACCAGCATTTAAAGATTTAAAGATTCCCCTCT
CCCTCTGGGTTGGGCTGTCTCTTTCCGACCTTGGCCTTTCAGCGTGGACTTGGCAGGTCCAGGCCAGACC
GATCGGAGCTCAGCTGCTTGCGGTGTGGTCTTGGGCCTGGCACTGGCCTGCCCTGAGCTTCCGTTCCTTC
CCCACTCACTTCATCACTTTTAGATGTTATCTACTGACTTCCTCTTACTATAACCGAGGTTCCACTTACT
TCCATCCCTGTCGACTGCATTTTTATTATTAAGAATTCATTGTTgggg
>CUFF.106997.1 gene=CUFF.106997
TGGACCATTTTTTGCTTTTCTTATTTCACCCTCTCTGATAGCCTTTAAAATGCTTCTCAATACAGAGCTG
CACAGGGTCAGGCCTCTCAGATCATCTCATCCGGGTTCCCCTGGGGACAGTCCTACTGGGGTCCTCTGAC
CACACTCCCACTGGGGCGTCCCC
>CUFF.106999.1 gene=CUFF.106999
CCATCCTCTGTTCTGTAGCTTCGCCACGTCAATTTCTTTAGAGAAGAAAACTCCAGTCTCCTGGGGAGAG
GGAGACAGAGATGGGAGGGAGGTAACAGCTCAGGGTTGGGGGTTGAGCACCTGGGGGTCTACGACTTCTT
TCTGCTGCCCTCCTCATCCCTGCCACCTGGGTGACCCGATGCCCCTGAGTTCCTGCCATATTTGGACGTC
TCTTGTTGGCACTCGCTCCCCAACCTGCAGGTGCTGAGGGCTGTTCGTGTTGCTCTGTGTGGGGTCATTC
ACTATCCTTCCATCTGCTTTCTATTTC
>CUFF.107001.1 gene=CUFF.107001
AGTTGAAGCTTATTGGATGAGGGAGAGGAACCAGAACATACAAAGCAACTCTCTTCTGAGCTTCGGACTG
TCGATGCCCTTGCCCTTCTGACTTGATGTCTGTTTCTGGGGCTGATGTTGAAAAGAAGTTGCTGCTTCTG
CGCACGCGCTTGCTGAGAGCAGCTGCTGACTCCTGCCTGAGCATGATCATGGCTGAGGCACTCCCTGGCC
TGCAAGGAAAGCCCCAGACTTG
>CUFF.107002.1 gene=CUFF.107002
GGAGTCATCACATGGGCCCAGGCAGGGTCCTTTTCCAGCACCTTCTGGGGCGGGGTCACATGCCAGGCAC
ATTTGCTCTCCACAGAGGATGTGCCCTGGTGGAGGCTGTAAGGGCTGGAGAAGCAGCCGGCTCCCCTTCC
AGATCACAGACCCCGAATCACAGACCTGGGCAGCTCCACCCGTGGGTGGATGTTCTGTTCCTATCCTGAT
AGGAGCTATTACAGGGTTAACAAAGCTCTGGAAAATCTACCAAAATAACTCGAGAGGCTGGTTCTTCTTT
TCTCTTGTGTT
>CUFF.107004.1 gene=CUFF.107004
CACACTGTGGCTGGCCTGGGTCTCCATGATGGTCTCCAGACTTGTCCCTTGGAATAGCCGTATTTATCTT
AAGATGCTCCTTGTGCCTTTGAGTCTGGCATCAGTTACTTGTTCATGTTGATGGTTGATCCAGAACAGAC
ACCATGGCCTGGGCCTTGACCCCGACCTGGGCAGTCTTCCTGCAGGTCGTGTCAAGGCCTTCTTTCTGGG
GGACAGGAGACGTCAGACCTCAGCCTCCTGGGGCCCTTTGCCAACTAGTCCCCAGAACCAAAATAAGTGA
AAGGACTGCTTTCCCCCTTCTTTCAAGCACTAGGTATTGGAGCCTTCTGGTAGTTTCCTTAAGGCGAAAG
GG
>CUFF.107144.1 gene=CUFF.107144
AGGCCGCTATTCCTCATGTTCCCCCGCCCCAGGGAGCAGCCCCTCTCAG
>CUFF.107149.1 gene=CUFF.107149
GGGTGACCTGGGCTTCAATGAGGTGAAGGAGGAGATGGCGTATCGGTTTGGTGGCTGGAAGATGAGCACA
CCCCCAGGACGGTTTCTGTTTTCTCAATGAGGGCGGCATGCAGGGCCACCAGGAGAGGCAGCGGGCAAGC
GGGGAGCTGGCTGGATCACAGCCCCAGTAAGACGGCACCCTCC
>CUFF.107027.1 gene=CUFF.107027
GTGGGTTGTCTGGTGGCCCTCCCCCAGGGTCTCCCCCTCCTGTCCTCCTGACCTTTGTTCACACCTTCCT
CCCCTCTGGCCTGGCTGTCTGCTCCCATTCCAGTGAGGACACTCCTACCCCGACCATCCCTGGCTCCCCA
CTACCCTGTCCCCCTACCGGACATGGCCATCAGGACCCTCCATCACCTCTCCCTGACCAGTCCCCTTCAC
CCTGACTCGCCCCTACACTCTCATCCTTCACTGAAACTCAGACAGGTGTTGTCCAAGCCACTCTGCATGT
TCCGACCACCCTGCTCTTGCTGGCACAGGTCCCTCCACCTGGTGCCGAACCCACGAACCCGGGCCCCCAA
AGTGGAGCCCGCAGAACATTAACTACTGGGCTACTGGGCCGACCCCTCCACCTCCCCGACCTTTTAGAAG
CCTGTctcaaatgccccttccccaggaagttccccgaccccccagctggcagccggttcctatccctttg
ccaccatggtgtcgtgtctgtaACTGCCTTGACGAGTGCTCTGAACGTGATTCCTCTTGGCACTATGGGT
TGCACCTAGTAGGTCCTAGTGTGCTTGTGAGTTGAGTAACTGATGGAGAGGCCTCCAGGCGTGCGCCCTC
CCCTCTGCAGCTCTCCTGGAGCACAACGAG
>CUFF.107028.1 gene=CUFF.107028
CGGTGGCCCAGCCTAGGACTCCGGGTGGACCTGGGCCCCTTGGCGCTAAGTGTCAAACCAACGTCCCCTA
ATCTTTATTCGCTGGAAGAATCCCCGGGATCCTCTAGCCTTGCTCCATCTTCTTACAAATGACCCTGGGG
TCTTGGGATTCTGGTCTTGGGCTTCCTTTGTGCCCTTAACCACAGCCCGTCTGGTCTAGCAGCCAGGCTT
CCCCTTTCCCCTCCAGTGGACGCCAGCTCAGGACCCTGTAGGGCTTGACCGTAAGGAGACCATGGAGGCC
CAGGCCCCACCGGGTAGTTTCTCTGCTCCGGCAGCCCCAGCTCTGCCTGCCAGAGAAGGAGGTCCACAAA
CAGCAAGGAAGCCAGTCCCTGGACTTCAGATGCCGTTCCCCATTCCATCTTGGCAGCCATGAGACCCTCC
TCACTGCCCCTGGGGTCCAGAAATTTGTTCATCTCACTGCCTTGTTCCCTGTGTCCAGTCCCTAGGCCCA
GAGCTCAGCCCCACCTTCCGTAGGCCCCTGCTGAGTCCTAGAACTGGTCTTTCCCCACGCCCTGCAGCTT
CCTCCCTCTGGCCCTGCAGCCATCTCAGCCTTGCTCGTTCTTGCAGCCCATCTCTAGTCTTCCTCCTCCA
GGAAGCCTGCTCTGCCTGCCTCCCTTGCCCACCTCACACCATCTCTCCCTCTCGCTTCTCCTGATGTACA
CCTGACATCATGGTTCAAACTTTTTACCTGATACGCaggtggcgaacaggccacgttgtaggtgggtgtt
tagttttgcctgcacagtgttttagaaacggacggatggtgggctaattgccaagatttaaaattgggga
gatttcacataaacacctggattttatgtcttctcttgaaaagagcagaagccctgggcactgactgaca
ttcctgcctgtcaggagctgatgggcagcCAGGCATGGCCCACCCAACCCTCCCCTTGCCTTTACCGCCC
TCATTTGTGTCATCTGTCTAGCCAGCCCTGCAGGCTCTGGGGTCTGCAGCTGGGAGGTCCAGCCCCTGAA
TGAGGAGTCCTGCTTCTTTGGGATTTCTCAGAACAGGCAGGAGCCCAGGCCCAGCAGAGCCTGGTTCCTG
AAGCCTTTGTGGAAAGGCAAAGTCCCGGGAGAAGAGAAGTGGAGGCCCTGAGCCACCAGCCCATGGGCAG
AACACCTGGGTGGTCGGTGGACCAGGAGATGACACCATAAGGGACCCTCTCGTGACTTAGTCCTCTCCAG
GCTGACCTGGTGCTTGCCCTGCTGCCACCTGTGATTCCTTTGTATGAGGGGGCTTGGGGCTCAGTCCCTG
TGAGCCTCTCCCTCCAGACCGTGAGCCCCAGGAGGCCCACCTGCCTGCCGGCTCTCCATTGCACCCCCCG
CCCACTCGGGCCAGCCAGAAATGCATATAAAGGAACGCGAGCAGAGGGCACCAGGGTATTGGCGAAAGAA
GGGGTGGACTCCCTTGGAGGTGCAGGCTACCCATCCTGATTTCAATCTCAAAGCAAACAGTAAATTCCAA
CTGTGTACATGGTGCAGTGCTCCATGGGCAGGGAGAAGAGAG
>CUFF.107162.1 gene=CUFF.107162
CAGGGCTACGATTCACCTAAGGGAGGAGGAGGCAGGGCAAGGTGGCGCTGCAGCCAAATCTTGAGGGCAG
GGTCCAGGGCAGCGTGTGTCAAAGGCCAGGCGTCATCAGCTCCTGTGGCTGGGAGCACCCATGAGGCCCG
GCTCTGGCCCCGTCTGTTCCCAGCCCTGGAGACCCAGCATCCTGGCCTTGCAGGAGCTTCGGGCAGACTT
TCCTTCACGTGCTGGGCTTCTTTCTT
>CUFF.107168.1 gene=CUFF.107168
caaatgccctggttccCATTTCTCTGAATTATAAAGTCAGGGATCTTGGGGTCTCCCATCACTGCCCCCC
AAAATAAGCCTCTCCTACCAGCACCTAGGGCTTGAAAGTGCCCAGTAGTCAATGGCTGCATTGGGTTGGG
AGCTTGCGACAGAGAAAATCTAGTTGCCTCTGAGAGAGAGCCGGTACTT
>CUFF.107188.1 gene=CUFF.107188
TCTGCCTGCGGAGACGCAGCTTCCTTCTGACTTCAGCCGCATGACTCGCCTTTGGGAAAGAG
>CUFF.107217.1 gene=CUFF.107217
TCCTAAGACATCAGTGTGGTGCCAGAAATGCAATTGCCAGTGAAACCCAAATCCTCCTCAGGACCCAGCA
GCGAGAAGAGTTTCCATGAGAGAGTCACTCAAGAGCTCCTGGGTGACCAGAGGCTCACTGGTCTTTCTTG
AGCTGACCCAGTTCTTTGGGTCGATTTAGTCTCACTTCAATCCCTGCCCTGGTCGTTGGGGTGTGGTTTG
GAGCCGTTCAAAAGAGTCCTGGAGATCTAAGAGCCATTCTAACATTGCAAAAGTTGGTTGttctttatcc
at
>CUFF.107221.1 gene=CUFF.107221
AGAGTCCTGCAGAGGGCCAGCTCTGTGCTCCCCACGGGGACAGGGCCCCGCTTTCTA
>CUFF.107227.1 gene=CUFF.107227
AGAAATTCCTTGGAAATTGTATTACCCTCGTTTCCCCTAGCAGAGGAGTTCTGCGGTAATGTCGACCGAC
TGTTTGTTCTCCATGTATCGTAAACTG
>CUFF.107249.1 gene=CUFF.107249
ACAGGGACCCCCTAAAAGCCCCATTCATGGCCCTTCCCTGCCCACTTTGG
>CUFF.107263.1 gene=CUFF.107263
CATGTGCTATGAAAGCGAAACACACACATGTCTGTGTGCCTACACACA
>CUFF.107031.1 gene=CUFF.107031
AAGGAATGGGGCATTCTGAACCGTGGGGAATAGAAAATGAGCCGCTCATTTCCTTCTCCAGGGCTGTGCC
AGGCTGCCGCTGCAGGCTTCCCTCCACCCCCGGGATCAGCCCCCCAGACACCACCCAATGGGCTTAGCAG
AGTAACCAGCCCCAGGGTTGCAttt
>CUFF.107033.1 gene=CUFF.107033
AGAGCTTGGGGCTCCTTCTGCCACGTGAGCATCTTTTCTGCAAAAGGAGCAGCAGTTGCCCCAGAAGCCA
GTCCTCTGGGGGTTGCCCTTCCGCAGTCTCATTCAGCAGATTTTTAGTGTGAGGAGGGCAGAGAAGGGCA
GAAGCTGGGGGGAGCCACCACTGCCCAGAATTGGTGACAGCAAACAAGCCTGCTATTCTGTGTCACTGGC
TTGCAGCATTTACCATGACAGCAGCTCCCCCACACCGGAGGCCTCCCCCACCCAGGGGCTGGGTGCCTCT
CAGGCCTTGCTGGGCAGGGA
>CUFF.107036.1 gene=CUFF.107036
ACAGCCCTCTGAGCATCCTTTTTCTTATGTGATGTGGCAGACCTTGCACGCAGGCTTCGGAGAACCTTGC
ATTGGGTCTCCCTTTGAAACGAGCTCCCCTGCATGGAGGGGCAAGAGCGACACCCTCTGCTTCCATTGAT
GCAAATAACAAACGTCCGCTGAAATGCCCCTTTGAGTAGGTGCTGGTCTCACCCTCCTGGCAGGTTTGGG
TTTCCGTTCCCAACTTAAGCTGGCCAACAGCTTCTTATTGCCTTTTTATTGGCGAAGGTGTCACTCCCTG
GAGTCACTTGAAAGGGGTTTTGGTTGGAATCACTTAATCTCTTCATGTTGAGCCAAAGGCTGAGTTTAAA
CCTGTGGTCGTTAAACCAAACGCATTATTACCCGCTCATTAACTGCCGTCAGGGCTTGGACTGTGGGCAG
CATCCCCAGAGCCCTCCCGCCAGCCAACCCCAAAGAAGGAGAGTGGTGTGACTTCATGCGCACAGCTGGG
TCCCTCCTAGATCCTGGACAGCCCCTCCCATCTGCTTAGGAGGAAGCCGAGTGGCTGAGAAGGGAGCCCA
GTTGGCTGTCCTCTGTGCAGGTGGGAGGGCCCGTGAGGAGGGGGAGGTCTGAGGCCAAATGCTGCTTTGC
CTCTGACCTCATCCTCTGTGAAACCTTTCCCAGATGACCCCACCCCGCAATGATCTCCCCCTTCTCCGAA
CCCAGCGGCTCATTGCCCTGAGCTGCGTCATCTTCCATGTAAGTTCTGCCTGCTTCTGCTGCTGGAGGGC
CTCACAGTGCCCTGGTCAGCCCCAGGGCTAAGCTCACACCTCAGGGGCCTCCTAGGAGATGGTGTGGGTG
AGGGAAGCACAGGTGGCCCAGACGCCCCACCACCTCCAACCAGATTCGctctagacccacccaacctggg
ttcaaatcccctctgtcacttactggctgggtgaccttgggcaattgacttaacctttctgaacctcagt
ttcctcatctgcgaagtgagcatcataatagtatctgcctcacggagccttaatgaagattaaatgaaat
aatgcatggaaggtatttcattcagagcctgagcagagtggaccgcaataTTGATAAAACCATTGCTACC
CATTATATTATTTCTATTGGTTTTAAATATTGGGTCTACCAATAAATTTCATTTGGAAGAGGAGAAAAGA
AGTTTGCTACTGAAAGAGTTTGAGAGCCGTTGAGTTCCAACCAGTTCATTTTATACACCGCCACAGATAG
CCAAGAGAGGCAAAAGAACTCTTCTGTTAGGATATTACTTTATTTCACTTAGGTCTTACTGGAGAAAAAG
TGCTTTGAGGCCGAGGACCACACTGACTTCACCTTTTAACAGCCCCCCACCCCACCCCAATGTGCCCCAC
ACTGGGCTGGGCCTACTGTGGGCAAGGGCGCCCTCCCTGGGTGAAGTCTGATGACAAAGTGGTGGTACAT
CTGAGTGCATGCAGGTGTGCAACTCGTGTGCCTCTTCTGAGGTCCAGGAAATGGTTCTGTTTCTCCCATG
GCCCACCCACTCAACATCTCTCGTCTTTGCTGACCCACCTCAGGTTCAAGGGCATTTCCTGGCACAACAC
ATTGTGCCATCTTGCTCAGTAACAAATATTACCGCGGGCACCAGTTCTGAGCCGGGCTCTGGATCCTGCA
AACCAAGGTTGTATCAGCTCTCCTTCTGAGGCAAGTTTGCCCATGGCCTTGGGGTTTGTTCTAGTATTTG
ATTGCTCTGAAGTAGCCTGCAGTTATTCATCCCCAAGAGACTCAGCTGCCAGAATTCCCGAGAAAGTTCC
CCAAGTCTTAGAAGCAAAaatcctacaattatcaattcccaaatttcaaaggacccgtagggcg
>CUFF.107040.1 gene=CUFF.107040
TCAGTGGCTGCCCGGGGAGAGAACCAGCCCCCAAGAGATAGCAGCACACCCCGTCAGCTGTTCCGGCTTA
TTAACATTCTCTAGATGAGTCCTCCCCGCTCTGAGCTGCACCCCCTACTGCCCCCTGCTCACTCCAGCCT
CCAGGCCTTGTCCCCAGCAGTCCCCCTCCACCTGGAAATCCAGCCTCCCCCTCAAGATCCAGCTGTCTTC
CCTCTCCAGGTCTCCCTCCCAAACTGATCTCGCATTTTTTCTCTCAACTGCTATTGCAAAGGCCACACTC
CTCAGGTCTGAGATGAATCACTTGGTAATTATTTCAGGTGTGCCATCTGGCCTCCCTACTCTTGGAGGAC
ACGGAGGCCCGTCTACCTGTGGGGTGTCTGCGCCAGGAAGCACAGGGGCCTGGGGGTTCAATAGCGCCAT
CTTGTGGATGACTGCTGGGCTGGCCTCGGCAGAGCTGGGGTTGGGCGGTCAGCCTGCCCTGGGGCTTCAG
TCCCTCTCGCTGCATAGCCACTGAGGGTGGGCGTTGAACATCCGAGGGAGGCAGAACCTTGGGTGTGGTG
GGTGATCAGCACATGCTTCCTGGACTGAGGACTGAGTAAAGCTCCCCTGGGGTGGCTTCCTACCCAGGCC
AGGCCCGTGTCTTCCCCACCACCATCCCTCCCTCCCCAGCCTGCCTCAGTGTCTGAAATGCTCCCGACTG
TCCTGCTTGGGTTAAGCACAGAAGGCCCTTGTGAAGCTGCAGTTATGACCCGAGAGGGGCGAAGCCTTGA
Gcaattgcagcacaggaggttctggggtggtgtcagccttcccataggtaatcaccattagcctgcaggt
caccccaaaccaagcacatgctcgctccaaagccatcgctatgcaaacacagcttcacgacaatccttag
ctcttctatccaaccagtctgccccccaactaaaatcctgaggcctctttaaaatcccacggccaccagt
gCATTGAATCATATACTGGTCGTCAATACCGTGCCTGAATATGGCGGAGGTTTTGATGGAGCGGAGGATG
AGAGAGGTCTGGCTTAGGCCACGTGTCGAAGTTTAGGGTCACAGGCAGTGGAGGCTGCATGAGGGCTCTG
AGAACTTAACAGGAGGTTGGGGACCAAAGGAAGGAGAGGGGCTTGGAGAGGAGTGAAGATGCAAAGCCCA
CTGGACCGCTCATCCATTTCCAGGGGCTGCCTGCTCCTGTTCACAGTGGCCTGAAGGGCTCTGCTCAGTG
CACTGTGGTGCCCAGGAAAACACCTCTGCAGCCTCCATCTCTTGTTGCCCTACAAGGTGCATTCTGGTTA
ACACAGAGCGCAGGAGCTCCCTGGATCCCCAGAACCTGTGGCGTAAGTATCAGGAACAGCAGAGAGGGAG
TCTGGGCCATAGCGGGAAGGAGGTAAGAAGGAGCGAGCGCTCTGAGAGATTCCCAGGAGGGACTACAGCC
CACCAGGCACATGCTGCGTCTGTCCTACCACTGGAACTGCTGGCAGCCTGGCCCCGTCCGAGCGCGGCCC
CTAGTTCCTCTGGTGTAGGAGATGGACTCAAGGTCAGCTTCTCATTCCACACGGGCCAGTGGAGCAGGCT
CTTTCCCCTCCGGGGGAAGGAGGCTCTTATCCGGAGGTACAGACTTACAGAGAGTAGAGAAAGCACCACC
AAGCTTTAATGCCACCGCTGTCCCACCCTCCAGCCTCAGGGTGGAAGAAATGAGGAGAAGCCTGAGCCGC
AGAGAGAAGCCAGGTGCAGATTCTTTTGCTCCAAGCGTGACTTCAGGGGTAGGACAGGTGGCCCTGCAGC
CCACAGTTCCTCAAGGAAGCCAAGTCCTTTCTCGTCAGGCCACAGGGGGAGAGCTCTCTGGTCAGTGGTC
CCGGGCAGATGTAGCCATGTCCCCGAGGCATGTCTTACTATCTTACACTGTCCCAGGTGTTGGCTATGGA
GCTCTCCTTAAGGAAAGCTGGGGGTCATCCTGACTGTCCTTCTGGCAGGGCTGGGCAGACTGGGCACAAT
GAGGTTAGCCAGCTGGTTAGCTTCAGCTTCCCAAGACCGTCAGGAGGCCAAGCACTCGTGGCGGAGCCTC
CGGCAGAGAAACCCTGTGTCCAGTCCTTCCTCCAGGCCCCGGAAGCCATGCCACCAAGAGCTAATTCCAC
ACGTTTGAAAGGAAACTTGGTACCTAAATTCACACTGGTACTTGTTAAAGTCAAGGCCTGCCATCTGGAG
ACTATTGAGTGACCAAAGAAATAAAGTGTCACTTCAAAGTACCGCTGGCCTGAGGGGGCCTAGGCCCCAG
GGGGAGTTTTACCAGAGACCTCCACCAAGACGCCTTCTCCCGGTTGCTTTCAGCTCTGCAAATCTCTAAG
GGCCTTGGGGCCTTTGGTTTGGTTAGAAATTAGAGGAACATCTTTAACAGGGAGGAGGATGGTACCCATC
CTTCCTCCCCACCCTGACCCTAAGCTTCATCCCAGAGGGACAGTCCCTGCTAGAGAGAGCCACAGTGTGC
CCAACCCTAGCCCTCCTGGCACACCTGAGTCCTCAGTGCAGTGAGAATGGCAATCCTGTCCAGAGCCCGC
CTGGCCTCCCTTCCCCAGCCCACCTCACAGGCCCCCTGGGACCAGAAGGGGTTCGCTTCCTGGAAAGAGA
TCTGAAATGGCAT
>CUFF.107038.1 gene=CUFF.107038
ATGGCTGTGGGCATGCCTCTCCCCTGTTCCTGTCCTGGAGGAGAAATAGGGGTGGCCCCCTAAGAACGGT
TGCCTCCATCCTGGTGTGTGCAGGGCAGGCAAACCCCCAGGCAGCCCCTCGTTTAGGAGGAAGGGGACCC
CCCTTGAACCCCTTTCTTCCAGAGTGTCTTGCCTCTCTCCTGCTCAGTTTTTCCTGAAAGCCAAGTCTGT
CCATGTAGGGAAATTGCAAATAGTTTACATGGGGAATGTCAGCTATCCACGTATGAAAATATACACATCA
TTAAGCCCTAAGTACTTGCGTCTGGAGATAGAACGGACCGTCTCCTGGGCTGACCTTTTGTCCACTGACG
GAACCGCTGCTAATGAGCGGGAGCTCCTTGGTGGGATGTTTTCATATGTTGAAGTGAGGCGTATGTTGGC
CATTAGCCTGTGTGTGTGTGTGTGCACATGTGCGGGGGGTCTGTAGGACAGTGCAATATAAATAGCATTT
GCCAAAACATGCAGAGCCCACTGCAAGGCATTATCCAGCCCCCATGGGCATCCAAGGAGGGCTTGCTCTT
GAAGGCCACAGTCGTATCCTCCTCACACTATCCGAGAAGGACTGTGGCGTCCTTGGAGGACGTGACGGTG
CTTGGGCATAAGGCTctctgaccagcttgcctgggtttgaatcctgtctttgcttccatgctctgtgtga
ccttgggcaagttacttaacttctctgagcctatttctgcatctgtaaaatggagataataataataaaa
cctaccttgagaggattaa
>CUFF.107051.1 gene=CUFF.107051
taggttacatatattttaccacaatgaaagaaaaagaacaaccgagaaagcttggagctgagacagaacc
cagtctatctgattccagagcctgtgatctttctcctccaccgtgtcgtctttTCAAAAGTTAACCAAAG
ACAAAAATCCCCCCAGATCAGCTTCCCAGCGGCTGCACGAAAGAGCAAGTCTGGGAGGGCAGGTGGGCTG
ACGTCTGAAGGACCTGCTCGCTGGCCGCTCCCTCCTGGCTTCTGTCCAGCTACTGGCCCCAAACCTAGGC
ATCTACTTCCACTTTGCGCTGTGTCGTTAGCAAGTTCTCATGTCGCGGTCTCCCTGTGCAGCGTTTTTAA
CAACTGGGTAGTTGTCCTTCAAATAGACATACTTCTGTTCCTCCCCCAACCTTTCCTGGAAAACAAATTC
TCTTTGCCCGAAGGCTGATTTCTTTTCGGTTCCTCCTGACAGCCTCCTTGAGGCTGATGTGCCAGCTGGG
GCTCCTCAGAGCAGGCTCATCTGGGTCCCTTTTCCTTTTTCATGACCTTCCAGGTCAGAAAATTGCACGT
TCCTTTGATGCTGGTGGAGCCGGCTCTGCCTCCGACCCCCGATCCTGTGTGTGTATAGTATTTCCTGTCC
AGAACCCCTGTCTTTAGAGTGGCTGGAGACAGAGAAAGGTGCAGGCTTCCTGAGGACAGCCCCACCCTGT
CCCTACCCAAGTTCCGCTCCGGGTGGGCAGCAACATTGGTCTCTGGGGTGCCTGTGCTCCGCCAACCCAT
CGTGTGGCCTGACAGGCCCTCCCCGTTCGTGGGCCCTGGGCAGAGAAATGACATCATGGGGGGGTTGGCT
GAACTCCCTGGATCTTAGGAGATTTCTGCCCCTCCTTCACTCCCAAGCCCTGTGGAATGAAATCTTCACT
GGAGAAAAATCTTCCAAGGCCAGGATATTTCCAACACGATTTTAGAGTGCAGCCGATTTGGAAGCTGTGG
AATGGGAGGGTGTTCTGGAAGATGGAAACTTGGCTTGGCGTGCCCTTGCCTCTCACACGCAAAGAATGAA
GAACACTCCCACTGTGAGCGTTCCGCACCCCAGCCCCTTCGCACCAGAGCTCCTCGCAAGAATTACCTGC
ACGTGGCTGACCCAGAGCAGAGTTGGCTGGATTCAAACCCCTCGCCAGGAAAATCCTGCTTCTCTGGGTT
CCAACAGCCAGTTCGCAGCCTGTGTAAACAGTGTCATCTCCCATCACACACTTGGGGCCATAGGTCATGA
CCAGGGATTATCGAATTGACAGAGCCCGACTGGCCCCGTCCAGGCACATTTTGTTTCGTTAATTATCCTT
TTCTGCTTTTGACGTAAAGAGTCAAGGTCTGGGTCAGGGTTGTTTGTGTATTTTCCTTTCTTTCTCATTA
AAGTTGCCCAGCTCTCAGGGCCCCTAGCTAAATTCTGCCAGTGTTTAAAAATGTCCTCTCTCGCTTCCTG
ACCCCTAAAAATCCTTCATCCTGATTTCTCCGAAGCCTTGAACAGCAACGGAAATATGGGTCAAGATCCT
TTAAGCCCCATCTGCTTTTCCCTTCTTGAAGAGTTGTGGCTATTTCTCAAGGGCTGTGTTTCTTCACTTT
GCTGACCCAGGGAACGTGACACAGTGTGACCTAGGGTGGCCAGGGCAGCAGGGGCACCACAGGAAAGGGC
TGGAACCCCGTGAAGAGGGTTTGCTCAGAGTGCTTCTTGGCCTCATGGCCCCTCACACGGTTGGTGATCT
CTATAAGCCTGCTGTCTGTTTGGGGTCCTCAAAGGCAATCCTGCCATCTTAAATTTGTCCAGAAGTGTCA
ATTTTGCCATAGGAAAACACTGATTCTTTCAGAGCCCTGATCTTCTCAAAATACTTCCCAGTGTGCAAAT
GCCAGAAGTCGAAGGAAGGAAGCAAGAGTCTTCCTCATTGTCCAGCCAAACCCCCTTCATCCTGTGCGCC
TTGGTCAAACCTCACCTGAGTCATGTAGCCACCTGTGTCTGATGAGGCCACCTCTCTGAGTTCTCCCTCC
TGGGGGCTGAAAGGCTGCAACACACTGGGCTGCCCACAGTCCCCACCAGCCTTGAACTCCTGCCATTGGC
CAAGTGAGTTGGTCTATGAGGTCCTTAGGGTGGAGCTCATGACCTGGGCACAGAATGGACATTCAGGGAA
CCAGTGTGGCTGATGGACTGAATCAGCAGGGACCCCAGCTGGAGAAGCAGCAGGCTCCTTCCTTTCCTTC
TGGACGCAGCAGTAGCCCCACCTCTTCCTCTGCTTGCAAAGACAACTCCCATCCCTTGCAGTGTCTTCCT
GGCCTGGCAGAGTAACCGGCCATCCCCAGGGTCACCCCCAGATTGGTGTGAGAGATCACTGCCCAAAGTT
AAGGAGATGGCAGTGTGGTTGCGTGTGTCTGTCGTAACGGGATTGTGGGCCTTACAGACGACGCTGGGCT
GCTTCCCAACACAGTGTCACTGCTTCCTCATCTCCTCCAGCCGTGAGAAGCCCCAGAGAGCCCCATGAGC
CCCTCGGAGTCTGGGTCTTGGCTGTTCATCACAGAAAGATAAAGGTGCAGATCAGGCTCCATCTTCCTAA
AGGCTTGGTGGCAGTCGGGCAGGAGGAGGACTCCTGGGCGTCCCTGTGGAGAAGGCCCCTTTGAGAAATG
AGTGCTGTCTGTTGGAGAAaagagaagatcagcgttttgtggaggctgaagcttaaataacttgaggagt
gtcctctttaagaaaaagaatagaacgtaaggtacaaaagtgagcatttcctgagactggaaaaagaaat
cacaacaaaagactggagctttggaggtgcaggtccttttcatcggagatctcaatttactggaagtgct
tatgtagaaatgtctccccattgaaacctggcttcctctcccacctagaacgttctgtcgctcccaAGAC
TGCAAGAAAAGGGCCCCAAATCCTAAGCAGAGGAAGCTTAAGAGTGAATCACCGCTGACTGGAGACGGAG
CCCACCCTGATGGGAAGCAGCGAGCATCACCTCCCCTTAGAACTTAAAAGAAGCACAATGGGACTTACCA
TTTTTCCAGCTTTTACCCCAAGGACCTCCAGCCACCTGCTGCCTGAACAGCCATGTGTCTGCCCAATGGG
GCTGCGTCTGGCACGGTGCTCAGGCCACGCCGTCCACCAACCAGGCTAACCACATGGATGCTCAGGAGGA
GTTGGGGCTGTTTCGGCTGCAGGAGTGAGACATCAGGCCCAGAGTGGAGGAAGCCACGGCGCGATGACAC
TTCACGCACGGGCGTTGGGCCATTTATTTTCCCCCAATGATCAAGGAAACAATACCCTGCCTTTTTCCTT
TGATTCTCTTCTTGTTTGGGGCGCGTGGATTGTGTCTGCTGCCTGGCTGTGAACAGAGAGAAGAAGTGCT
CCAGACGGACACTGGGTGCACCGTAGTGGCTTTTCCACATGGCGCTGAAGGTTTTGATTAAAGAGGTGGA
AAAATGGAGCTTTTTCTTCTTGTCAGCCAGGCTGTAAATCAACCTTGGAGTAAGGAAATGCTGCCCAAGG
CTGCTGTTCGGGGACCTCTCTCCTTTGTCTTCTGGTTGGGATTGTATAAGCAGGTTTAATTTCAAGCCAG
GATTTGGGGTTGGAACAAGCCCCCATTTGCCCACCTCCTGCCAATCCTGCTTTCTTCACCCAGTTCCCAT
CCCTGGAGTCGAGCAAGCTGGGCTGAGTTAGTTCACGGAACTCAGAACCAGCCAACTGGAGGGTGTGGGG
AGAGAAGCGAGGACAGAGGAAGCCCCAGTGACTTGGGCAGCATTTGCAGGGCCCTCTGAGCGTCTGGCCT
TGACTCTGGTTTCACAGATGGTGACTAGTCTGGATTCTTGGCGGCAGGTGGTAGATACTTAACTCCCGGC
TGCTCAAACAGAGGGGGAATCTATTGGAAGAGTGAAGGATAGGATCCAATGAAACCAGGCACCTGAGCTG
AGGAATGCCCCCTCCAGGCCTTCTCCCAGGGCAGCTCCAGCTCCTCCCCCAGCCGGCCCCAGGCCTCCAG
CCCACGGTTTCTGCCTGAGACAAGCACTGACCCTCCAACCAGCGAGAATGAGAAAACCCCAAAGGAGAAC
TCTGACTCATCCAGGTGTCATGAAGGCAGGGAGGAGACCAGATGGCCTCATGAAGGCTCTTCTGCTGGGC
AGACTCCCTTGCTCTCAGCCTCCCTGTCCCCTGCTCTGGGAGTGCACGTGCGCACACACATATTTCGCAA
ATATATTGAGCGCCTAATCCATGCCAGGAGCATCATCAGTGCATTTcagcaaagtggactggagagacga
taggcttgggagccaggcaggcctgggtttgaacctcagctccactgttGTGGATTCTCTCTCCGAGCTC
GGATCGGGTACTCGCTGCTCACAAGCATGGTGCTCCACTCTGCTGAGGCAGGAACAACAACATTCCCgcc
cctcaagctctccaaggctcagtttccacatctgggactctggaacaaccagtcccacg
>CUFF.107047.1 gene=CUFF.107047
GAGGCACACGAGCTTTTACTGCCTTGTTAAAGCTCCAGAGGCCAATGAGGGAGTCTGGGGGGGTTCAGGG
GGGCAGATGGAATGTTGCCTCCTCCCTACATCGCAGTCCCTGACCCCCAAACTGAAAACATTGTATGGCA
AGCTCGTCTCTGAGACAGCCATGTATGTGGCTTGTCCTGTGGATATTCTCCTGCTTGTCAGCTCAGAGAA
GCTGCCCAGAGGCCCCCTGGTCCAGTTAGACATGTGTGCCAGGCTCTGTAGCGATCTGGGCAGCTCACCT
TCCAGGCACCTGCAGATCAGAAGTGATACAGGTggggctggcccagtggcgcagcggttaagtccgcacg
ttctgcttctcagcggcccgggggt
>CUFF.107050.1 gene=CUFF.107050
AAGCTCTCAGGGGACAGCCAGGTGTGCGAAGTGAAGGAGAGCGGGCAGGAGGAGTCCCAAGTGACTTCCT
CGTTTTCATCTTGAGTCACAGAGTGGGTAGAGGGCCCCCGCGAAAGACAGAGCCTTTAGGATGAGGGTCA
TTGCTGTAGGTGGCAGGGTtgttagctcattgggcagagacgatggcatctgctctctgtgttccctgcc
ccagcacagtgctggacacatggctcccaatcatcatgagttggtttgaatgaGACAATGAGGAAGCCCT
GGGAAGCTTCCTTTCGTGGGCCCCTCATCTCTCCTGCCTCGTGTCTCTTTCTGGGGAGCCGACGCTTGGC
TGGCTTGTGTCCCGTCGTGTCTGACATGGTATGTTTGCTGGGAGTCTGGCTGGAAAGTCCCTGCTTAAAG
TTAAAGCTTGTGCCCGGAGCCTATTTCAAACCCCGGCCTGAAGGCTTCCACCCCCAGAGGCCAAGTCCAC
TCCTGGGACGCTGCCCAGAATCCCGCATCAGTGGCCCATACATGGCCAGCTCTGCTCTGGGGGCCCATCA
GAGGACACCGGCCCGGGGTGGGCTTTGGAATGGGCTGAAAGCTGTTGGAGATCTAA
>CUFF.107052.1 gene=CUFF.107052
AGTGGAAAGAGGGGGCAACTGGGACCTTGTGGGCAGCAGAGCCTGGAAACCACGCTGGGGAGTTCGACGT
CATCCTCACGGCAGTGGCGAGCCGTTAGGGC
>CUFF.107061.1 gene=CUFF.107061
AGCAAGAAGAGAACGCAGTCTGTGTCTGCAGGGCATTATGCTAACAGGTGCGGGCTCCAGACCTGTCACC
CTCTCGGCTCCCTCCTTCCCAGATTCCCTACTGTGGCTGACGATAACACTCATCTCACTTGACATTTTAT
TACTGTCACTTGGGATCTTGTC
>CUFF.107064.1 gene=CUFF.107064
GGGTGGTGCTTCCTCAGAAGACAGGCCCATTTATCTGTATTTAAGGCTGAGAAAAGAATTCGAATAGATA
ATTACTGATCCTTTTATTTCTTCCTGGGCTTCTGATGAGTGGCTTTCTTGCCTGGAATCCTCTGTACAGC
TGGGAGAGACATGGAATTGAGGTGCTGACAGCTTGTGTTGGAATCACGTGGTGTTTACTGTGCTGAGAGT
GTGTGGCGGCCTTGTTTCCATACTGACAGCAAATGCCATATGGGGAGGAAAATTCCTGTCAGATGAACCC
TTAAGGAATCACAATAT
>CUFF.107065.1 gene=CUFF.107065
CAATCCTAACAGACCACGCTTGGAGAAGAGATGTGGGCAGGGCCCTTCCAAGCTGGATTTCAACAATACG
GCCGGCCTCTGTAGAAACCGATCAGAAAGGGTCTCCTCCGGAGCTGTATTGTAGAGCTCCTCGTGCTTCC
AGCTTCAGCATTGTCGGACTTTCCAGAAGTGACACGCACCTCTAGTTTGCTTTGATGCATCAAGAACTTT
GATTTGCGCCTCCTCCTGTCACCTTAATCAATCCCCAAATTCATGTTCTTCCTTCTATGTCCTCAT
>CUFF.107067.1 gene=CUFF.107067
CCTGAGGCATGGCTGGAGGTCAGTGTGTTGCAGGAAGGTGTGGCAGTCCTGGCTTCCCGGGCCAGCTGTA
GGCATGCTTGGGAGTGTCAAAACCTTGAAGGAACAAATGACACATGGTTTCTTAAAGCCAGTTGCATCCA
GCTCCCCACCAAAGCAGGATCCCAGCCACACAGGCTGCACCCTCCCTGCACATGCAGCAGTGGCTCCCAA
AGTGGTGACCTCCCCTGTAGATGCCTCCCCACTCCCCACCTCATCTTCACCCACCTTTCTGTGCACTGCA
GTTCAATCATTTGTGCTCTAAAATCATCGATCCGTGGTAGGGCAGTGAGTCCATTCCAGTCTCCTTGGCC
TTGGAGTCCAGACCTTTCCTGGCTTAGCCCAGCCTGCCTTTGAAGCATGTCTCCCACCACCCTCCTGGGT
GCAGGGCAGGCCCCAGCCCCTTCCTGGGGGCACTCTGCCCCTTGATCAAGGGCACAACTCAGTGTCCTAG
GCTTAGAGTGGGCTTTCTAGACCCTTCCCCTTTCCGGTCACCTTCCTGTAGTCATGGGACTCTCTGTTAC
TGTGACCAAGGCCAAACACAGTCACATATCGCAAAGACCACGCCCCCATTCTTGGTCTCAGCTGACCACC
AGCTGTTAAGTCCAAGTCTGTTACTGGATCATTAATCTGCCAATGGGTATGACGTATGTCTCCTCCCACT
CGCTCATCCACGCATACCCAGGTGTTGAATTCAATAACAGTCTTAAAATTGAAGGAACCTTCTAATATCA
AAAGGCAGGAGAC
>CUFF.107069.1 gene=CUFF.107069
TCTGTCACTGGCTCCCTGCAGTGGTCACAGACCTGGCCCTGAATTCTTGCTCAAACGCACCTTGCCCCAC
GCTTTGCCATGCCCTCTTGGTCCTCCAGGCTTCTCACCTGGGGACTTCCCTCCCTGCTGTGGCTTCTTGC
CCTTCGCCCAACCTCTGGCCCTGTTTCTCTGGCTTTGACCTTCTTCCCCAGTGCTCGGCCTCTCCCCTGT
GGCCTTGCCATCTGTGGCCCCGTCACTCCCATTCCCATCTACAGTGTGCTCTCCCATGGGTGCCATCCCT
GAAACCTACCCAACGTCATGAGGGCAGTCTGTGCCTCCTCTGCCGACACACCTTCAGGGACATTCCTGGC
AGTCCTGCTTTACGCGGTTTTGTCTATGGCTGCTCTTCCCAGCCCTGTCTGTGAATGTGCCTCCCTCCTG
CCTCGGCTAGTGAGCAGACTGCTCAGGACAAAGGTGAAGCCTGTGGTGCCTCCCTCATCTGCTTTCAGGG
ATGCCCAC
>CUFF.107071.1 gene=CUFF.107071
AGGGACTAGCTGTGCCTAGACCTTCAGGACATGTGTGTTGCTTCTCTGTAGGCATGTACCTGCATGCTTG
CCCGGGTATTCTCAGTTACATTCATTACCAAGTACATTGACCTGCTGACCCCCTTACTTAACATCACATG
CTGATTCCTGTCCCTTTGTGCCTCACCTCCCACCCCCAAGGAACTTATCACTTTCTGTGCATTTTCTTTA
AGCCGTTTTCTTTTTTAAAAAGTATTGTGGCg
>CUFF.107074.1 gene=CUFF.107074
ACACCCCGCACCCGCCCAGCCGTGACTCTTCCTAGCTCCCCATCCGCTATGGATTGATGCCAACTCTCCA
AGCCGGGGAGGAAGGGGTGGTGGCCTCCTTCACTTGGGGTTTGTGGCCATCGGAAGGGAGCCATGCTGTC
CTCACTGCCTGTGTTCTGGCCCTCAGTTGGGAAAGTCTGGTTGCTCTCCAAGCGTCCACATACCACAGGC
TCCTAATTAAGAAAGTATGTTCCCATTTCATGTCACTCGAAAAGAATGAAAACAGTGACAGCATTTATTT
A
>CUFF.107075.1 gene=CUFF.107075
AGTTGGTAGAGAGATGGCTCCAGGAATTGCTTTTGGACACCCCCATCCCCCCATGGACAATAAACATGTG
GTTTCATTTCCAAGGGCTCCGGTGTTAGCGTTTCCATTTCCTCAGGAAGCTGCATTTCTTGCTCTTACTT
CTGAAATGGAACGT
>CUFF.107077.1 gene=CUFF.107077
CGAGCACACTTCACTCTGCCTCTCCTCTTCCTTTCACAAATCCACAGACAAGAACCCCCACTCCTAATTC
CCTCCCTTCCCCACCTGACAGCCAGCCCCAAACACCTTGTAACTCAGTGGTTTTCACATGTGGCTTGTCC
AGGTGCCACCAACCTTTGTAAGAGCCAGGCTTAATAGTTTTGATCCTACAGACAGGTGACTAGTACCAGA
CATTGAGTAAAACTACAGACCAGAATGAGGGGGACAAAAGGCACAGGAAGATGAGGCTTGGTTTGGGTGT
GTTTGTGTAATGTGCCATATGTCATTTTTTATTCACACAAAAACATCTTTCTTCAAGTAATAGGAACCCA
CTCAGCTGTTGCTAACCAAATACCAAATGTTTCCCTTTTCCTCTCTTGCTCTTTCCAAGAGGCGGGCTGT
GAAGAATTGCCGTTATCCGTGATGCTATCTTGCCTTTCAAACGTCAGAGAGCTTTTTCCTCAGAGCAAAC
GCCCAATTGTTTTCTCCAGCTTTGGCAGGAATTTTGAAGAGAAAGCTGTTTTCAGATCACTTCTGTTTAT
TGTTTTAGACCTGGACTGT
>CUFF.107079.1 gene=CUFF.107079
ATCAACTGAGGCTTTCCCAGGGCCTGGCACCACAGCGGCCTGAGTCCCAGCTCGCTAGAAGGTTCTGCTG
CAGGCCAGGCAGGGTGAAGTTCCCCAGCCCTGCCCCTGAAGGGGGACCTGTCGCGGTCACAGCTCCTTGG
CTTTGCAGGACCTTCCTAATCTCAGTGATTCTGCAGCTGTGTTTTTAGAAGAGTTGTTTTCCCCTCATTG
TAAAAATATTGAAAATCTAGAGAAATAGAAACAACCGCAGGTCACACATCGGTATGTTTCCTTTTTGCCC
GGCATTTTCAAGAGCCGCCGCCGCGG
>CUFF.107080.1 gene=CUFF.107080
AGGGCCCCGCGCTCAGGCTGCCTCGCTTCTGGGGACTCTGGGTCCATCACGGCTGCAGCGCGCTGCCTGG
CCCAGCCTCGCCGCAGTCAGGCACCCGGAGACTTCTATTTCCCTTGGACAGAAGCCCTGCTAGGAGCAAC
TCTTTATCATCTAGTTGCTTCGGGGTGACCTTCATTTCTGGGAGATTAACACTGGGGCGTGTCAAGGGAG
TGTAGGCCTGACATCGCTACCCCCTGGTTTGGGAGCATGTGGCCTCGGCGTCACATCCATCTGTCGTTTG
TTCAGTCATTTGCTCATTTTACACACACACCTGCGCTCCTGCTCCGGCCAGCACTGTTCCAGGTGCGGGG
GGTTGAATGAACTAGGCTTACAGTTAATGCGCTactgggatcacccgggagcttcgagaactgctgacac
catctgcagagatctgatgccattggctgggtacggccttggtatctcaatttctaaaaCTGCCTGTATC
CGCATGGGAATTTCTTTTCAAGGAGAAAAAAGCTTTGTAGAAAGAACATGGCCAT
>CUFF.107083.1 gene=CUFF.107083
GCTGGGGGGTCTTCGGACCCTGAGACCTCAGGACTTTCGGGAGACGACAGCTGCCTCCACCTTCCCAGGC
ATTCACTTCTCACAGGCTGGCGGCACAGCTGTGAGCCTCACTAGGCCCTGGCTGGTGGCCCAGGAAGAAG
CAGGGCCGCCTCTCTGCGCGGAGGCTGCTGTTTGCCTTGGCCCCCACTTGCCCAGCCACTTCCTGACCCC
GCCCTCTTGTGGCTTTTGCTTCATTAGCTCATAGCTCCCGCTGAAGCCAGTCCCCAGGGCCCTGGACAGC
AAGGTGGGCCCAGCCTCCAAAGCTTCAGAGCCCCCACGCATCCCTGCTCACTTCCCCAGCCG
>CUFF.107084.1 gene=CUFF.107084
TCTGCCAGACCCTATAAAAATGCAGGTCTAAAATCCCGACGGCCCTGAGCTATAATTCAGGTGGCACAGT
CTGAATCGAGACTCCAGCTTTCTCTATGCTGGTTTCTGCCAAACAACATGCCTCTCCCCTGTTCCTCATC
TGAACATGGGCATTGGGTGAACTCCGTGTGCCTGTGAGTATATCCATCTCTTCCTTCTCCACATCCATCT
CTTCCCACCTCCAGCCCCTCTTGGGTCTGGGGCTGAGCTA
>CUFF.107089.1 gene=CUFF.107089
AGACTAAGCAAGCCCTGGGGTGATGAATAAGGCAAGGCCCCACGCACACACctgggcctcagtttcccca
tctgggtgatgagggcattagactaggtTTCCTTCGGGTTTTCTGCAAGGTCCACGACCATGCTCCCTTC
AACACGCGCTTCCTCTGGCTCTGATGTGATTGCTTGTGAAGGACGAGCAAGTCAGTGTTGTGAAGGGGCT
CCATTTCCTGTGTGGCAGATCTTTTCATTAACTTGACCCAACACAGGGAGAGATTTGGAAACCAATATGT
TAGGATATAGCCAACAGCTAGCAAATTGATGAGTTAGA
>CUFF.107090.1 gene=CUFF.107090
TAAGCATCGGAGGTTCCAGTGTGGAATTTTTCAATCATCTGAACATTGTTCTTGGCAAGGAATAATTTAA
AGCAAACAGCTATTATGGGTTACATTTTTAGACCAGTTAGAAATAGGGGTTTCACCACAATGGTATTCTT
TGATCATCCCAGTCATCTTTTTGGTCTTTTTCCCAGTTATGTATCTTGTGCTAAGTAACGGAGGAGGATA
CCTATTAACCTTGAGCATCAGTTAAATATCTGTCAAAATGTCTGTTTCGCACCCAACAGAGGGAAGAAAA
CAAGCGTTACCAGCGAGCCATGCTCTAGGCTGAGCCCGAGCTTACGAGATCT
>CUFF.107092.1 gene=CUFF.107092
AATTCCCTTCCAGGGTGGAGCTCCCGGCTGCTTTGCTTTGGACCAGAGGTTCGGGGCATCCTGTTGGCTC
CCCTGGCTTAATCCCCACCATGGGCGACATCTGTGACCTGTGCTTCCAGAATGGAAATTCAATTCCAAGC
CCCCTTTGGGAGGAACTGGATTCTCTCCGTGCGGTGGTCGCTTGGGCTATGCTGTGTGCATTCCCGATTC
GGTTCCAGCTACACACAGGTCCGGTTTGTCAGCTCCGGCCCCATGCAGACTCTGTCTGCGAGGGAAGGTC
TCTGCCTGCCTCCCACCGTGCTCCAGCCGCCTACTTTAACTGGGCTGACTCATCCAGAACAAAACGCAGT
TA
>CUFF.107094.1 gene=CUFF.107094
GTGCTGAAGACATGTGTGCCCCCGACAGCGTGAGTGTCCTGGCACCCGGGGTGAATGTTAGCAGACAGCC
ACAACATTTCTCAGTGTACGGCCTCTGCTGCTCTCTAACTGCCTCGATGCGGAGGCCTCATCTTCTTCAT
GATTAAAACCTACCCCTTTTCCAGCAAGTCCCAGCCACCattcattcattctgccgtgtctgagaacctg
ccctgtctaggctgtgctctggggagcacagccgtgaatcagaGCGGGATTGTGCTCCGTTTCCAGGCTG
AAGGTGGGGAGGGAGGTTAACCAATAGTCACTCAGGCAGATTCCAGAGGCCACCTGTCTTGAGTGCTCGG
CAGAGAGGTGCTAGGAGCCTGGACGAGGGGTC
>CUFF.107095.1 gene=CUFF.107095
AGAGGCTGTTCTTTTGGTGGAACTTCCTGTTTTTCATGTTTCCTCTGTGGAGGCTACCAGGCCAGGCCCT
GCCCCAGACAATGTGTGAGCCCATTTTTGGGTGCAGAGCCTATCTTTAGCTTCTCTTGTGTCTTTCCCTT
GGGCTTAGCACACCTGGGCCCCTGGTGGGCTCCAAAGGGGTTCAGTAAGTTGCTTTTCGCAGTTTAAGCC
ACAGCCTGGGGGGGAGGGAAAACACCCCCTTCTCGGCTCCATACCGAATACCTGAAGCGCGTGCAACC
>CUFF.107097.1 gene=CUFF.107097
AACCTGCGGCACCCTTCTTCAGCAGAGAGAGACATGCGTGTGGCTGCCGCCCTGGCCGCTGTGCCCTGGC
TGCTGAGGGAGGTGAGCTTTCTGTGAAGATGAGCTGTGTTGGGACAGTAGGGTGTGAAAGAGCCCTGGCT
GTATGTTCTCTCGCCTTCCTCACCCAGTGTCTGTCCCCCTTCCCTTCTCAGACTCACATGCTGGATGTGG
CTGTGAAGGGCATCCTCGCTGTCAAGTGTGGAATTTAAATTTCTGCTGTGCCTGTGTTTCTAGAATGAGG
GTGATATTCTCAAGGCAGAGATTTGGGCTCATGTACCAAGTCCTATGGGGTCCAGAGC
>CUFF.107099.1 gene=CUFF.107099
GTCATCGGCTTGGCTGCCCTCCAGAGACCTACGTTCAGGTGCCAGGGAAATTCTGACTAAATCCGTTCAG
TGATAGCAATAACAGCTCAGACTCAGTGCCCCCTGCCGCTCCCCTCCCTGTTTGCAGCTCTGCATGCGTT
TCTTTCCATGTAAGTGAGGGTCCCACATTGCTTCCCCGTCTCTCGTGCCCCTGCCTGCCCTTGTGGCTGT
GTGGTGACCTTGTGT
>CUFF.107100.1 gene=CUFF.107100
GGCGGAGTGAAGTGATGCCAAATGCCTCGCCCTATCCAAGGTAATGAAAGTGATCTGTAAGTGATGGTTT
TTTTCCTCCTAGTTAAACGACAGAGCAGGGCTGGCTAAGGAATAGGATCTGACCAACTTGACCATAAATG
CAGGTAAAGCTTGTTTATGTTCCAAAGATAAAGCAACAAATAGGAGACCCAGGTGGGTCGTGGCCTTCCA
CTGCATCTGAAGCTGTTCCCTCCCTCTGGGCAAATTCCCTGGAGTCTGAGACCATCTTAGCACAACGAGG
AAGTGCTTTCAGAGGGAGCTCTGTTGTATCTGCTGATCGGTCCCCTGGAAGATGGAGGCTGAGGGACCAC
ATGGGAGGATCCTAGTGTATGAGTTGGTCTTTGGGGTCAGGGAGATGTT
>CUFF.107102.1 gene=CUFF.107102
GAGCTCTCCCAGTGGGTGCTGCTCTATTCCTTCCACTGCTGTCAATGCCTAGGTTTGGGGCTCCGAGCCC
TGGACTTTAGACCATGTTCACAGCTCATGCCTACTTGGTTTCTGGCATTCTGTCTGATTTCTGCGCCTGG
ACTAGGTAGAGCCCTGTTTGCCTACTTTCCTGATGCCCAGTCAGATCAGCCCTTAAGCATGCCTGGATGT
CTATTCTCAGGATTGCCTAAATTCAACTTCCAACAGCCTTTGTGTTTGTCCAGCTCCTTCTCTCTCCTTT
GACGCCAGGCTTGTTTCCATTTGTGCCCCAGGACCATCGAGAGGGAAGAGCTTGGAAGAGAGAGAACTAT
TGAAGATAAAAAACAACAAAATGGGACCACAGCCCTTCTGTGTGCCAGCAGGCTCAGCCCAAGCCACCAC
TGATCCCTGTTCCCGCAGTTTTCAACACAGTCTGTGGGCGATTTGTCTTCTCATGTGGGAACCCCTCTCA
AAACTGACAAAAGGAGAAAGGCTTTGCTTTACCAAAATTTGGTCTGCCAGCCCCCGCTCAGTGCTGGGCT
GTCTCATGTACCGCTATGGCATTGTCAAAGAAGACCTAGCCCCGGGACAGGGAGCTTCCACACCCACAGA
AAACAGCACGTGGGGGAGGCGAGGCTAGAGA
>CUFF.107103.1 gene=CUFF.107103
atttctagagctgtaaagatgtcctgagtccataaagAGGGGGAAAGAAGAGAAACAGTGAGACTTGAAA
GACAATCCTTGTGAAATAGCAGTTCCTGAGCTCTGAGAAACAATTGGTGCTCTATAGTTATCCTACATTC
TAAGATAACCCAAGATAGAAACTTAAATACAGAGAACTGACAAAGTAAGGTACTAATATATTCTGCAGGC
CTGAGAACCTTGATCTGGAAGAATTTCAAAGCTGAGGATCATGCTCCTCCTGTGTTATAGCAACGCCTAG
TGAACAGCAGGGATATTACAACCCAGCTCT
>CUFF.107109.1 gene=CUFF.107109
AATGCTCCCCTTTCACTTTTGGGGAATTTTTCACTTTTTGTCAAACTGTGGAAAGAATGTTAGGGCTAAA
ATGGGCACTCGGGGTGGGCTCAGTCCCCATGTCTCCATTTTCTGGATCAGGACACTTTGCTGCAGCTGGT
TAGAGGCCGGACAGGGGAAAGCGAGCTTCTGAGCTTCGCACTCCAGGGCTCTGTCTTTGTCCTGTAATTA
CCTCGAAGCAAATAGAATTGTAAAGAGGCTGGAGAGATGCTTTCATATGGCGATAGAAATCAAACCGCTa
ttaatatgctaattacaacaggttcctatttaccatttaagcaggtcctggagagcagctccttggcaac
actctTAGACATTCTGTTCTTGAAATAGACAGTCCCTATTACTTTTTAATGAAAGCTCTAAATCCTGGCT
TTTGCAGTCTTCAGCCAGCCTTTTTCCTTGGATTTAGCAGGCCCAGCACGCCCCAAATGAAGGCTGGGTG
GGGTGGGGTGAGGAGGAACTGACGCAGGCAGCTCCATAAGATGTCAGTGGATGCT
>CUFF.107108.1 gene=CUFF.107108
TTGAGGCTGTAGAGGGGAAAGCAGTTGAGTGGGAGGACAGAGCCTCCTCTGAACTGGGACTTGCTTCTGG
AGTACCCCACTAAGCTTGGTCTATTGGATTGTTGAGCACCTTTATTTGTTGTTTAATTGGAGTGTAGGCT
TGCAGCCATTAGGCAGCCACTGCCCGCCGTCCCATCAGCCCCTCTGAAAAGAGTTCTTGAGTACAAACCA
AGCCAGCTCCCCATCCTTCCACCCTCCCATGCAATTAGAACAGGAGCCACGCAGCAAGCTTTTCACTGCA
GCCCAGCAGTGAGTCCTGGGCTGTGATTGAGAGCCCTGCGTGGGGCTCACAGCCCCCAGGTGAGTGTGGG
GTTCTGTGCAGCTCTCCGGCAAGTGTGAGACCTGGGACAAACGCTGCCTGCGTACCATCCTCCCTCTTTC
ATCGC
>CUFF.107111.1 gene=CUFF.107111
AGTCTGGGTTGGCATGAATTTGCCAAACGAAACATTTTATATTTGCCAAAAACCATTTCACTTGGTTACT
TCTTAACAGGCCAAGTGCACCATTTTCCATCAAAACATTTCCATCGTTCAAAAAGTGTCACCAACACAGA
AGCTGGGTCCTGCTGCATCCCTGTGACAGCTCACATTTCATTTGGGATCGGGTGTTTTCAGAATGTCACC
ACCTCTTGGTTTGCGTAAGGACTGCGCTCCCTGATGGAAAGATTTTGCAAGAGTGTTTTCAGCTGTCGAG
GTGGTGCAAAACTCCTTCAGAAGGTTTTCTTTGTCCGGCTTAGAGAAGAGCCTCTTTTCTGTGAAGTTCC
TGCCACGTTTCCCGGGCCAGCACAGGTCTTGCCAGGGCGCCATGAAATGGATCAAATC
>CUFF.107115.1 gene=CUFF.107115
GCTGTAGAAGATGGGGTTACTCAGGCAGGAAGATGCCATGCGCCTCTCTGGAATTGGCTGTGGAACAACG
GCTGGGCACAGCTGGCCAGCTTCCCATTTCAGCGAAACTGGCTGAGAGCTTGGCTAGACAGGCCATCGGA
AAGTGCCCTGGAGGGGAATTAGACATCACAAGTTATAGCACCGGGCGGCAGGCCAACCACGTGTGTTGCT
TTGCTTCTCTGCCCTGGTAAAGAGATACAATGACTGAGCATCCGCAGCCAGCCGAGACAGTGACAGTGTC
CAAAAAAGGAGATAGCTCGCTTGAGAGGTATGAATAGGAGGCTGGGGGCGGGGGGGGGAGGTGACCAGAT
GACGCGGCTGCTCTGCACACTCCCTCAGCCACTACAGGAGAGCTGCTCTTGAGGTCCCAGCCACCAGCAG
GAGACCGATTTTTTGAGATGTTGGCAAGAGATGAGAGTTGAGCAATCTCCCAGCATCCTCCGCTCCCTCC
CTCCACGACCGATGCCCTCGGAAGAGAGAATTTGAGAGAAAGAGCTCTAGGCGGAGAAGTTAAACATGGT
CCATTTGCTGTGTTCAGAGAACAGCTTGTGGCTAGGAAGCAGAGAGAGAGGAAGGAGGGTGGTGGTGGTC
CGTGTGGGAAGGAGGCAGGGAGGGAGCTGGTGGGCTGGATTAGTAGTGGGCCAAGCCTGGTCTTCCATGT
TACAAAGATGCAGACAAAAGGGAAGATGGCAGCTAAAGGCAGCGGTGTGGCTTTGGGAGATGGGCCAAGG
TGATGCGACATTAGAGTATGTTTCCAATGGTTCtggaaggaaaccagtgtctttaaagccagactgggtt
aagttctttgctcttccactaacttgctggatggcctcgggcaagtctcaccttcagggaccagcgggta
aataaataatacctctggggtctctatgagcatcaaccaagacatgtatgggagggccttgtcctcgggg
ctggcacCTGCAGGTGTAGAACATGTCTCCCTGGGGCTCACGATGGCCGTCAGAAGTGGGTGTTGGCTCT
GTCTGTCTGCAGTCCCAGCGACAGCCTTTCTGGGGTTATCAGCCAGCAACCAAGTTTTTTCCCAGTTAGG
CCTGAATGGTGAAAGCCAGCTCTCCTGCCCGGGACTGATGCAGCTGCCATCACCTCCTTTTCCTCTGAGT
TCCAGGGATTCCTATGATCCTCAAAACCACCACCTGCCTGTGGGGTTGTTCCGGCCACAGGCCGTTGGCT
GTCACTGAGTGTGCCTGTCTTCACTCCCCGTTGAGGctgtgggctgccatgcagcttgcaaagctctttg
cacactccctgaactcatgtaatcccccaacaatcctgcgggtaagtggtattttcattctcgttttata
gaccaggCTCCCAGAAGTTGCCTAAGTCGTGCATTTACAGGCAAGGCCCGGCCTGCGACTGCCCACTGCT
GCTTCTCCCGGCTTAGTCACAGTTATGACCACCACATGCTCATCCCGGACTGGGGTGA
>CUFF.107113.1 gene=CUFF.107113
AGCAGTGGCATCTCATGCGTGGGGCGTGGGGTAGGAGCAGTTCTGGGCCTGTGGCCTGAAGGGACCCGTT
CTTGGTTCCTGGCCTCCTCACATCTTGCCTTGGAGCTAAGTCACTACTTGCCGGGCAAATAGGGTGGCTG
CCCTGCTCAACAGCAGCCTCGGAATTAGGGAATGGCTCTCTCCTAGGATCCTGAACCTTCCCTAGGAGAT
GAGGACAGCTTGGCAAGCAGAGAGGGCAGCCTCAGCTTTACCCACGGGGACGGCCAGGCAATGCCAGGTG
GCACTGTCCCTTGTCCCGTTCTGTTCCAGTGTCCACCCTCGCCTTCTCCACACCTCAGAGTGACACCCAG
GAGTGAGCTCCTCTCTCACCCACCTGACGCTGTGTCTGCCCCTCAAGGTCAGGGGCTGATCTCAGTTCCC
TGTGTCCCAGCACGTGTCTCAGTGCCTGGACTCCAGGGGTGCTTGTTGTGTGTGTGTTTGACGAGCAGTC
CTGAGCCCCGCCACTAACCACCCACCCACAtcgctctttgttcagaccgctgggaagcccacagccaagt
tttatgccaaaAGTTTAGCTCTCCTTCGTCAGACGTCCTGGAGGGAGCTTGTTTTATTCTCCCCTCCCTC
TTTGCTGCTTATTTCCTATTCTTTGTCTTTCGTTGAACAATTGAGTACATGCTTTTATTGGAAAATGCTG
TGGATCCTTTTGGGAAGTAAGCAAGCAATAGATAAGTCAGTACGTTAGAAATGAAAAGGAGTAAAAGCCC
TCCACCACCCCCCGCCCCGGGAAGCAGGTGTGTCTGAACTCTGTCCCTCGTCCCTGAAGACCGGGCG
>CUFF.107117.1 gene=CUFF.107117
CCGGCCGAGAGATAATCTGAGGCATGTGGCAGGTGGGGCTTGCAGACTCGAGCTGACTCGGGGGTCAGAA
TGTGGGTATGATGTGCAGAAGGAACTCCCTACCCCCAGTGGTCCCTTGGCTGCCTCCTCTGGCCAGCCAG
CCCTGAGACTCATTCTCTTGGGGCTTTTGCCACCCTCTGTCCCCATTTGGCTTTAACCCCAAAGGAATCA
TTCTCAGCTGAGCTTGCCTGCTGCTGTGTTGACTTTCCACCCACCCCCAGCCTGCACGCTCCCAGAATCC
CATTTCCTGCAGTGGCTTTATCAGCCTCATCAGGTAGAAACCTCCCGTCCGCAATTAGTGGATCTGCTCC
CTCTTCTCCATCCTACTGCCTTGACACTTATCACCCTGCTTGGACTGGTGCAGTAGCCTCTTTATTGATC
CTGTTTCTGGCTGGTTTCTTTTTCCTTCCTGCCCATTCAATCTGGCCTTTCTGTTTGCTGTTTGTAGCAC
TCAGAAGCTTCTTAACTTT
>CUFF.107123.1 gene=CUFF.107123
AACCAACCAAAGAACAACAAAAAATTTATCCCCTAAAGAGCTCCTGTTGACTTCTAGCCGTGGCACTTTC
CAGTGTTAGAAAGGAAAATGCAAAATCAGGAAACATTTTGAGTGCTGTTCTTTGTTTGTTTTTTCTGTTT
CACGGTTGTGCTGTCCTTGCATCGTCTTTAAAAATTACTTTTTCTTGGTCAGGGAGCCACTCACCGAGCA
CAGCTGTGTGGTGCCAGCTCAGCGTCTGATCCCGAGCTCACGGCCCCTCAGCCACTTGCCCGAGAGGATG
CCAGCAGTGGTCTTGCTCTCACTCCTTTTGGTTGAACAAGCAGCGGCCCTGGAAGAGCATCAGCTCTGCT
GTATCCTGGATGCTATCCTGTTTTTGTGTGGTTTTGTCCTCATCCTGCTCTACTGTCGACTCAAGAGCCA
GGTGCTGAAGGCAGCCATAGCCCCCGATGAGAAATCAGATGACATTTACACGGGCTTGAGTACCCTGAAC
CAGGAGACTTATGGGACCCTGCAGCATGAGAAACCGCCACAGTATCTTTAGAACAGATGCCCTTGGTCAC
ATCCTCCTTCCGCTCCTCGTTCTCCTCCCAGCCCTCATGGTTGGCATCACATATGTCTCTGTGCCGTTAA
TGGCAGCTGACTCTCCCCCTGTAATGACACTTGCCCCCCATTAATGGACATCA
>CUFF.107120.1 gene=CUFF.107120
TGAGAAGGGCTTTTCTGTCTGTTTCAAGGCCTGTCGCCGAAAACAGGGGAAAAACAAGCTGGTTTATGCA
GCAACAGGGACCTCAAACCAGCACAAGAGGCCAGCCGACCCGCAGCAGCCTGAGCATGACAGAGTTCTGC
CCCATAAAGAGACGCTAGGACAACACTTTTAATGGTCTCTGCCCAGACTCTACGGAATTTATTTCCCGGG
CTTCGTCTGCTCAGCAACACCTTGGCGGCATCTCTCCCAGTGTCTGCCTCAGTACATTAAACACCCCTTG
TTCTGAGTACCTGGAGCAAGCACCCAA
>CUFF.107125.1 gene=CUFF.107125
CAGAGTGGCTGCTGCGCTGCCCCATGCCCTCGCGGACAGACGGGCCAGGGGAGATCTCGTATGCCTTATG
GGAGAGCCTCTTGCCAAAGCCTTAACTCTTTCCAGGAGCAGAAGCTCTAAGCTGTGGCAGATTC
>CUFF.107126.1 gene=CUFF.107126
TCCCTAGCCTGGAAACCATAGCTGTGATTGGCAGTGATGAATATTAAGACAGAGATTCCTTGCCACACAT
ATCTACTTCCAGTGTGAGCGCCAGACATGAGTAACTTATTTTAGACAGTCTTGGCTGAGAGCAGACAGAC
CGCAAGAGGGGGAAGGGGTTCTCTAAGTCTGCTCGACGAAACATCAAATAATGACATTATTAGTTAATAA
GCTAATTGTTCATGTAAGATAATTAGAGGGCCCAAGTCAAAGAAGTTCTCAGAATGCCCAAAACTTGGAA
GGCAGAAATGTCATTGTGAAGATAAAAGATTGTTGAGGTCTGCAAATATTTCTCAGTGACGCAGAAAGTT
CTGTTGGGCAAAAGTGTGGCATTTTTATTTATTTAGCTCAGGCTCATTGCGTACTTTATTCTTTCATTAA
AAAAAATAGTATGAGGGGGCTTGAATGAAAGACTTGATTATTCCACTGTTTGGCAATATTTCTGTAGGAA
CTGTCCAAAAG
>CUFF.107131.1 gene=CUFF.107131
GGCCGAGCTGGGAAGTGGTTGGTACAGCTGGACACTCCAGAAATGTCACAGTGCTACTGCCCTTCGCACC
AGCTACGTGGGTGCTCCCTGGATGCCTTCTTACTTGACCTGGTTCTAGGTTCAAAGACACTGTGCATCCT
TCCTCTCCAGGCCTTGCCTCTCTGATACACAGAAGCTGATCCTTTGAGGTGAACAAGCCCTGCTGAGGCA
TGATGCCCCCAGACTCCCAGTACCCCTCACTCTAGCCCTGCGCCCTATGAGGCTTCCAGGCGTTGCCCCA
GAAGTACCACAGATGCCCCTCACCTTCTAGTTGGCCTGGCCCCACCCTCTTCACTTCCGGTTTGGGAGAC
TCAGGAGCATAGGATTCGCCTCCGAGCTTTTCTCTGTCCAAGGACCCCACCCCAAGGGCCCCATCCCCAT
CTGTCCCTCTGTATCTGTAAACAGATCTCTTGGCAGGGCCCACCCCCCTGGGAGGGTGTGAGAAACGTGC
GTGCTGGCGTGTGAAAATGAATTCTTCTGTTCTCCTGGAGGGCATTGAAAAGACTCTGTGTGTGCGAGGG
CAGCGTGAAGAGAGGCCCGGGGAAAACAGGAAGGCCGCCATAAACCAGG
>CUFF.107134.1 gene=CUFF.107134
TGGGAGGGCTCTTGGGAAGCCATTGCTTCTCTGCCTTTGGGTAAACTGCCCGCAGGTGGTGGTGCCAGGA
ATGCCCTGTGTGGCCCAGCCAGGACCGAAGGCCACTCACTCACAGAAACCTCCTATGATCCCTGAATTTA
AATTAGCTCCTAGCTGAGGTCTTCCAGAGCATCCTGTCCCCTTCTGTTGGAGCCCCCTCCTCGGCTATTG
TTTGACATCTGTTTACCCCTCAAGTCTGAAAGGCTCTTTGGGGAGGATCTTTTAAATCCACCGCTGTGTA
CCTGGAGATTCACAGCGGACATTGGTTGCATGAATGAGCGAAAGAGAATGAAGATGTGTGTGTAAGTGAA
CCCTAAGCTTATCCAGTGTTTCAAATAAATGGATGAGTGTTGCAAGGGATATGAAGAGCATTCACATATC
TGCCATCCAGATAAAGGAAATCTTAGTATTTTGC
>CUFF.107135.1 gene=CUFF.107135
CTCCAGACCCACCTTCCATCCTTAAAACCTCAGGTCAGAATCCCCATGGTGTTCTCGGGGCTGagagtgg
agttgacctaagggatcagggcctctgagtccagacagacttggggtcaaaccccaccctctctaccagc
cacctgacaagttacgtagtcgtgctgagcctgttttctcagctgGACACAGTGATCGTGAACCCAATCA
AATGAAACCATGTGTGAAAAGGGCATCGCTGGAGCTCTCCTCAGGAGTCCAGGACCCACTCCGCTCAGCA
CTCCAGCTTTCTTTCTAGAATGCCCCACAGCGCCCACCCTACTGGGCCCCTCCTGTGTTGGGGTCTTGGG
TACCCATGGCAGGGTGGGAGAGAAGATAGCCTCTTCTCCTGGGGCTGGGAGAGTGTAGGGGAGGGTTTTG
CCACTGATAACTTACAGGTGGCCTTCAGAGAGGGGAGGGGAGGGAGAGCCCCCCCTGGAGTCTGGCCATT
ACCTCCCCGGGAGCGTTTTGTTCTTCATGCTAATTTAGGCTTGAATAGGGCCTAAGGGTGTGGATGGGGT
GGGAACCTTGGTTGCCACAGTCTTTGCACACCCTGGGGAGCCAAGCCCTGTTCTGTGTCCTCTTCGACCA
GAGTGATCAAGTTTGCTGACTACCAGATGCCTTTCGTGGATGCTGAGCCTCGCCTTTCCTCAGCAGACCC
CAGGGAATGGCTCCCACTCATCCTCAGAGCCAAAGGCTGATCCAGGAGAGATTTCTGAGGTGTGGATTTG
GAGGAGAGAGCTTGAAATCGGAGGAAAGGACCCTCCGA
>CUFF.107136.1 gene=CUFF.107136
TACCCTTGCCCCCGACTGCATGAAGGCTCCTTACCTGCTCCTGACTGTTGGAGGACACAGGGAGTGCTGG
ATGTAGGATGGCTCTGGTACCCAGAGTTCTGCAGGCCCAGCTGCCCTTGCGACTCCTGCATGGAGCTTTG
GATGGACTGCCCTGTGCCCGCCATGGAAGGTGAGGCCGCTCATGGATATTTAGCTTTTCTGAATGGCTTC
TCCATGTGGCCTGGCCTCCACCAGTTTGCCTGGCCAACTGGGACTTACATGGCATCCAAGGCCTGCTCAG
TTCTGGCCCCGGGGCCCACCCTTCAGATTTTTTGGCTCCACTGTGACAGCAGGTAACAACTGTTTGTTCT
GT
>CUFF.107296.1 gene=CUFF.107296
TGACCTTGGGCAGGCCACGTGGTCGCACCACTCGCCTTTCCTTAGACCCCAGTAAGGGACGGAGGGGAAA
CCCAAGCTTGCCGGATGCCGGCGGCCACAGTTGTTACTGTGTGTCACCCCTGCCCCAGGCCTGGCTAGGG
AGGGTCGCCACAAGGTCACCCTCAGATCGCCCTGAGAAGCAGTGCCCCCTCGCAAGTCTGTGCACTCTGC
TGC
>CUFF.107295.2 gene=CUFF.107295
ATGCTAGGGTGTTCTCTTACGTGAAGTAGGGCCTAGCCTGGTTTTTTGAGGTGGTGAAGTTGAGAAGGGA
CAGGGAGCTCCAGCAGCCTCAGCAGAGCCGAGCCTCAAAGCTAGAACCGCTGCAAACTTTGGGGGTTTTT
TGAAGCAAACCATGCCTTCTTTCTCCACATGGGAACCAAGCTGCCTTTATGGAGGCCTCCCTGGGGTGTC
GGGTTGCTTATGACTGGAGTTAAGCCTTGCACCAACCCTAAGAGTCTTTTGTTCAAAGATTTCTTCAGTG
GATGGAATTATTGGATCCTACAAATCTGGTCCTTTCAATTGTAAGTATTTTCTTGTTTTCAGAGATAGTG
AATTTCACATTTTATTCTGAAACATGATGACTGTGTGTCCCTTTGGAAAGCAGTTGAAATAACAGAATCC
ATAAATATTATCATGTTTGTATTCCTTCCGACTGAGCTTGTTAGATTGGAAGGGTGATACATAAAAGCAG
ACATCCATTTAACAGGTGACACCAAGCCCCAGGCCAGGTGCTGATGGTTCAAAGGGGATCAGAACCCCCC
TGATAATGGAAGACACACTGGCAAAGCTA
>CUFF.107270.1 gene=CUFF.107270
AGACTACAGTATAGTGTAAACATAAATTTTTATATGCACTGAGAAACCAAAAAATTCGTGTGAGTCACTA
TATTGCAGTGGTCTGGAACCAAACCTGCAGTATCTCAGAGGTATACCTGTGTACGCAAAGTCCTGGATGG
AGAGCAGGTCGCCCAGTCACTGGAGCTTTTCAAGGGGGGAACCAGGCAGTTCCTGGGGT
>CUFF.107309.1 gene=CUFF.107309
AGCCGATTCCTTGAACCCCCTGGCAAAGTCTAGAATCCAGGCAGGCCTCCGAAGTCAGAATCTATCTCCC
ATTCGAGGCAGCATTCTGG
>CUFF.107310.1 gene=CUFF.107310
CGCCCTGCTCCATCATGTCCCAGCGAACAGAGCCAATTATTTCACTGATGGTTCCTAGGTGCTAGAATTA
GGCATTCCATTTGGTATTCTCTCTCTTGTATCTTAACTACAATG
>CUFF.107331.1 gene=CUFF.107331
ATTACGAAACCAGGAGTTTAGGAAGATGTCCACCTATCCCGTAACCTTGGCGGCAGTGTCCTCCGGCTCC
CACCCCTGTCCCGTGACTGCCTGATAGATGATTATGGACCCCACCTCTGACCCATGTCTTCTATTCATGT
AGTCCCACCTCCCACTTATCCATTTGGGCACCTGGGCCTCT
>CUFF.107277.1 gene=CUFF.107277
TCTGTGGGGTCTACGTGTCAAGCTGACCAGAGTGTCATGTGGCCCCTCTGCCCTCCCCTTGCCAGACTGG
GGTGCAGATGGGTTTTCTTTATGCCTCTCCATGTGGTGATGGAGCCCGCCTCTGCCCCACAGCTCACCCA
TCTCCTGTCCTGTCTGCTGCCTGTGTGCATGGTGCCTATTCCCAGCTCCTTGCTCCTCTCCTGTGGGGAT
CCTTCCAGCCTCGCCTCTCCCAGGCCCTGCCTCATCTAGACGCTTGTCTCATAGCCTGGGAGCTGGGGGC
C
>CUFF.107304.1 gene=CUFF.107304
AGAGGAGGACCTAAAGGGAGAACACTGGTCAAGGGAGTCCTTGCCACCGTCCGCCTTGTCTGTCATT
>CUFF.107303.1 gene=CUFF.107303
ATCCCTTCAGCTACTAAAAGGCCCAAGTAGACCCAGTCCTGCTTCTGAAGCAAAATTTAGATTTGCTTAC
TCACAGGAAGAGGTCAGGGGAAGGGCTGGTTTCACACGTGAGCTCTGAACGCAGCCAGCTTCCTGTCAGC
ATTTTCTGGGAGTTCTAGCTTAATGATGAATGTATCTAGTGTGCTTTTATCACCAGAAACTTAAAGGAGC
TTGATTTTTTAATTATCTAAATATAGCCACCTCTGGGAACTCTGATAAGTATAGGTTCTACAACTAATTA
CTGCTTTTTCTGTGAACAATGCATAAACTCCTTTCTTGTCAAAGGAAATCCCAGCAATAAAACAGAGTTG
TTATGACTAAGAACACCTGTTGTGAGTGTAAAACATAAAAAGAGATAAGTATACAATATTCTTG
>CUFF.107301.3 gene=CUFF.107301
AGGTGACTCATTTTTCTATTGTCCTGACTGCCAAAGATTTTAACCCAGAGAAATATTCCACCTTCGCTAG
GATATTGTGTAGGTCTGTATGAAAACTGTATTACATGCTAATGTACAGAAATGAAGTTCTTGCTCAATCG
TTATATAGCAGATTTCTACACTCAGGAAGCAAGTTTCAGCCCTGTCTCCCCAGCTTAATTTTTAGTGGCC
CTTCAGAGACTATGTTATAAAGAGGCACTTTCTCTTCTGCTTCAAAGATACTTCTTTTCTTATTTGGGAA
AATGATGGAGGGGAGGAGAAAAAGCAGCTGGCACAACTATTGTAGTTCCTGGGTATTTTGAGTCACTTGC
CACTTTCGTCTTTTACTTTAATTCACTCCCAATCTAGAGCTTTCCTTAGCAGGATGGATAAGTTAAGTGC
TTTATGAAGTGGTAAGCTGGTTCATATGTGTCAAGGTCTGTGTGTGGAGTCATTTTTGGGAAAGTTAATG
GGCATTTTGAATTATACCAAAGCACAGGGAAACATTTCCTAGCTGGAATCTGAGGAGCTGAGAAACTCTG
ACTAATTGGTTAATTGTGATGCAAGTAGACTCCTTTATTCCATCCCATTTGTTGAAAGTTTATCTAAAAT
ATACCAGTCTACTTTCTTACCTTGGTGAATATACGGACTAAATGAAATCTTTCTCATATGTTAGAGACGT
TGGCTTTTTCTGTAATGAAGGCTTTCGCAGGGTTTTAGTTTAGTTTTTTTTTTTAATATTGTTACTACAT
AGCATTATAATTCTAGGTGTTATGTATTATCTTCGGGCTCATGCCCAATAGTAGTTTTTTTGTGGGGAGG
GATAAGGCGGGTTTTGTTTTTCTCACCGTAAGCCTGATAAATAGCTGTCTTTTCGCCATTTTTATGTGCA
CACACAACATAGTGTAAGAATACCTTCTCATTACCTGAGAGTTTCAGTTCAGTTGTATTCTGACAAGATG
CAGTTTTACTGTTTTTGCAGCCAGCTACAATAAGAAAGACTTCTTGCTGTCACAGGATAAATTCCAAGTA
TATGACTCACTGCGGAACAAGAACAGTTGTCTGCTAATATGGCACTGACACGGAGAGATTATTATTATTG
CTCGGAGAGATGCTATCCAGAAGCTGTGACCTAAAAACACTGCAAAGGTGTTTTTGATCAAACACTGGAC
TCCCGTTTCATTTGATTGAGTCAGAGTTAGGTTACTTAACTGAATTCCCCGAGAAATACTCTGGGCCCAG
AAGGCAAGGTTGCTTTAGATCCCACTTCCTGCCCAGGAGGAAGCCCAGAGCGTTTTTCAGCTTCTGCAGA
GCCATGGCATTGTAGCATTCTAGATTCTCTTCTCTTGTCACAGTGCAAGAGAAGGGAGGACTCAGAGTTA
TTGCCGGCCACCTCCTCTGCCCACTACCTCTTACGGCACTCAAGTACTTGCCCTTGCCTGTGTACACACC
CGTGTGCTCAGGCACACACATGCTCCCTCTCCCGACAAATACTTGTGTGTGCACATACACACCCGTAGAC
AAGCACATTTTGATGATGGTGAGGTTACCATGGAGGTGCTCCCTGCTCCCTTCCATTTCTGGTGAGAGTG
GCAGGCAGGTGTGCCTTCACAGCATGCTGCTCACCATGGCAGTGGAAGCCCGCATGGATGGGGGGACTTC
ATTCCCTCTGTGGGGTCCAAATCGTCCAGGCCAGGTGGCAGTCTATGGATGTCCATTTGAATAAGGTCCC
CTGGGTTGCCCTTTGTAGTTTTCCTCAGGAGTGATTTTTGAGGGATTCCTCCCTCTGCTCCATCTCTCAT
GGCCCAGGGTTGTCATCTTAACCTACTACTCATGTTTCTCTGCTCCATTACCATATATTGCTTTATTTTG
TAACTTTAATGGTGTTTTTATTTTTTTTGTTGTTGGTGGTAATGTAAGCACATAGTAAAACAAAAAAATA
CAAACAGCACAGAAGGGTGCACAGGGAAGACTAAGTGTTTCCCTTCCCCTGTTCCCGGCCTCCAGTTCTA
CCTTCTGAGCCCCCACCCCAAGGCAGCAACCTGGCCTGTTTTCTTTACGCCCTACGGAAGACGTTTTCTC
CATATGTAAGCATGTGTGTGAGTTCATGGGTTTGCCTGTATTTTATATATATGATAGCTTACCATACTCA
TTGTTCTCTACCATTTTTTCTTAATCTGTGCATTAAAAAACTGATGAT
>CUFF.107290.1 gene=CUFF.107290
TAGTTTTTATCCTTGATGTAAGGTTGGTGTTCATTTGAATATTAAGTAAGTGATTATAAGAAATTTATTT
TACTAGTTAATTCTATATCAAATGTATTTCATTGATGTCTGAAAGACCT
>CUFF.107292.1 gene=CUFF.107292
AACTGTATTCATTCTTTTCCTGATCTTGTCTCTTTCCCTTACTGTCACTTACCTTGCTGTCAGTGCAGTC
TTTTAACTGTATATGCCTGGGATGTGTGTGACTACATGTGACTTGAGACTGGC
>CUFF.107294.1 gene=CUFF.107294
GGGATGGTTGTCGTCGTTCACTCAAGTTTTAAGTGATTTGTGACTAAGGATATTTTACTAGGAGTGTTAG
AACCTATGTTCCATTTTGTTTATATGGCTAGCATATGTGAATTTTCACTTAACGCAAGTAAACTTGGGCT
TTTTAATAACTGTTGATACAAATATTAACTTGAGGTTAAACTGCATCCCTTTGTTTAAGCCTATTGAAAT
AGAAATACTCTTTTTTGTCTTAAAGAAGGGCGCAAAGGAATTCCAAAAAATTTATCGTAGTATTGCATAT
ATGACAGTAGAAGATTACTATGTGTTTTAATGATGGTGTAAATGGCTCGTGTGCACATCTATACACACAG
TTGAAATTAGGTTACTGTGAGCCCC
>CUFF.107324.1 gene=CUFF.107324
ACAAGTTATTTTTTGTTTGTGAGCTCTGGTAGTATTCCTCCTTGGCTTG
>CUFF.107330.1 gene=CUFF.107330
TAATTTCTCTTTACTTTCTTGTTAACTGTGAATATGGCCTGTATGATTTCTGATTTTTTGGAATTTAATA
CATTTTTCCCTTGTGTCCCAAAACATCGTCAGATTTCTTAATGAATATTCCTTTCTGTTGG
>CUFF.107333.1 gene=CUFF.107333
CTATCTAAACTTCCACAGTCTCTAAATTTTGAGAACTCTTCTGTCTCTTTAGAACAAACCGAAACTCTGA
GCATGCCTTTTCTACTTAGCTTTTGTTTCAAAAAGGTGAATGTTTTTGCTTCAGGGGATTAAAAGATGTT
CTCTCTTTAGGGCTCATTTACCAGTTTTACAGCCATATCGGCAAACATGTTTTAGTTTCAGATATGTTTA
CACTGTATCCCTTTTTCCCCCTTGCAG
>CUFF.107334.1 gene=CUFF.107334
TTTGTGTTACAGTTGAACAATGGTTCAGTGTTTTGGCCAGTTCAGCATCCTCCTCCCTCAGAAGTATAGA
GACCTGTGCTCACTTAGTACACGGTGAACAGTGTCAGGGGGACCATGAGAATCTTGGTCTTGTTACTTCT
GTAGATACTCTTATTCCTTGGAAGCTTTTAGAATTTTCTATCTATGGGGTAAAGGGAGTTTACCACCAAG
ACTGTTTTTTGCACATGCGTCCTTTCAGTCAGAGGATTCAATTTACTTAGCTTAGAGAAGTTTGAGTTTT
TTTTAGCTTAGGGAATTTTTTTTCTCCTTTTCTCTATTCTGACCTTTCAGAGTCTTGTTCTTTGTATCTT
TTAGTGTTTCACTTGTTCTTTTCATCTGTTCCTCCTTTTGTAACTGGTTCTGAGATTCCTGTGCAATTTA
TATGT
>CUFF.107335.1 gene=CUFF.107335
GGGGGCGAACACGTTAATTTTTTAGAATTCTCTTTGTTTAAAGGCTATCATAGCTGTTCCTATAATTTCT
TTTGAGGTTCTAATATTTGTAGTAAAATCTAATAGCTTGAGTTATTTGTTGAGTTTAATTTGCAGGGTGG
GAGAAACTTGATCTTCTGGGCACTGACCTTCCCTGCATTGTAGTGACCATAGGTTACACTGACAGTTGAG
TTCCTATTTTCTCCCACAGTGTTCACTTGGGAAAGTCTCTTAAACAACCCCCATTATAAGAGACAACACA
GAGTTGTCAGGAGCTGTGATGGCAGATGATTTATCATC
>CUFF.107337.1 gene=CUFF.107337
TCCTCTTGTATACCTACTTGGGATTGTAGTTATTCTCAGCTTCATTAGGTTTTTATTTTAGTCCTCCCAA
CCCCACCCCTAGATCTAGTTTTAGATCTTTCTGAGCGATCTTCCTTATCTGATTTGTGCCCTTAGGTTGT
TACCCTTTGTAGGAGCAGTCAAGCTGTGTCTGAGGTGTCAGTGATTAATGTTGTAGGCATTGCCTGTTAC
AAAGGTTGTACCAGATATACATTTT
>CUFF.107320.4 gene=CUFF.107320
TAAGTGTTGCCAATGTAGCGCCTCTTATTAACTTTGGTCAATGTAGGACTCTCGTTGGGGAGATAGAGAT
TCAGAAGGCACATGGAGAAAAGGACCTGAAGTAGATTCTGAGTGGAGAAGAGGCCCACCAGAGAAGTAAG
TAGAGTTAAGGAAAATAGTACTACCTAGTTATAGGGTCCTGTTAATCTCTTGTTAGTGTTTTCTAATTTG
GTTCATTCTATAGGAGTGGGGAAAGGAAAGCCATGAAGAATTATGTGCATGTCTCTTACCCAAATGTTTT
TCATTGTTTACTTCAACACTGTTGTAATTACTGACTTCTAAGCATTTTGAGAAATACATGCTTTAGATTT
TTTTATTCGATAATTGAATAGTATTTAGGTTAGAGTATGAACAGTTCCATAACGTATTTTTCTTTTCCTT
TAAATTTCTTAAGTAGATCAAACCATCCTTTAAAATGACTACTAATGATAGGTGAGAATGCTGGTCATAT
CCTACATAGAAAGTAAGTTTTGAAAGCTCATAGTAACAGATTTATAAACTGCCAAGGTAATTCTGGTAAA
GTGCAGATACCTTTTTAAGGCAGTTGTCTGCTTATTGGTTTATTTGTTCATGTAACATTTGGATTTCATG
TTATTTTTTATTAGGAGAACATATGCTTTTAGGACCAGGATTAATTAATTTAGGCTA
>CUFF.107316.1 gene=CUFF.107316
AAAGGTTATGAAAATGTTGCAAGATACAAATGAACTCATAATGGGGCTCTATAATCTAGATTCTACCCCT
CATCCTTTATTTTTTGCTTAAATGAGTTGTCTGTTTACCATCAGATCAGATTTTTGTACTTGAAATCTCT
GCATACAGAACACTTAATGCAGGTTGTGTAAGTTCCTTATATGTTATATGTTCCTGTAAGTTAGAAAAAC
AAT
>CUFF.107346.1 gene=CUFF.107346
TCTGGAAAATTCTGTTGAAACTTTTAGCAGCCACCCTACTTTTGGTGAGGGTTCCGACCAGGTTCTCCAA
AGGCTTATTGAACATTTCAACTTGGATTTCTTCTTGTAGATATTTCATATTCTTGTCTAAATCTTAGTTC
CTCTTCACCCAAATCAGTTTCACTCTCAGACTTGTGATTTCATATCCATCTTTGACTCCTTTTTTTCTCC
CTCACTTCTTGCTTCCAGGTGATAGTCAGGGTTGATGGAATACTATATAATTTCACTTGCTTCTATCCTC
TTTCATTCTCATTGCTGTTGTCCTTTTCCTGTCCTTATTGGCTCATGCCTGTGCTAGTGCAATATTTTCG
TAACTGGTTTGCCTTTCTATAGTCTGTTCTTTTGGCTGAATAATCTTCT
>CUFF.107347.1 gene=CUFF.107347
CAGATAGGAGAGTGCCACCTCAGACTGAAGGTGAAATCACAGCCAGGTGGAGGAATGAAGAGGAAGGCAG
CAGGAAAGATGGGTAGATGTTTGGGGAGTGGGTGTTTCGGACTGAGGGAGCTTCCTAAGCAAAGGCAGCT
CTTTGGAGAGGTTTGAGTAACAAGGAGTGGTCCCATGAGGATACAGTGTGAGATAGTTGAGAGAGACTGG
GAGAAGATAAGGCTGAACAAGGCAGACTGAGCCAAATTTTAGAAGCCCTTCAATGCCAGGAGTTGCATCT
TAGATTGGTGTGGTAAGACAATACACAATGGATTGGAGTAGGAAAGAATGAGATGTGATTGCAGTAGACT
AGGTGAGTTATAcaggtccacagtcccttatctgctattcc
>CUFF.107350.1 gene=CUFF.107350
CAGTAAGTATTTGAATTGACGATGTTGGGAATATCCTGTTTTGCCTCACTACTGTTTCGGTAATTGAATT
TAGTGGATATGGCATCCTTTATTCTTAAAGCTGTCTTAAATGACACTTCCACATTGCAATTACGTTTGTG
TGTGTCTGAATCCAGAATCCACTAGAGCATTTGGGAGGCATTTTCTTCCCACGTAATGGTGATAAATTTA
TTGTATACGTTAATGCGCTTTATGGAATTGAGAGTATATTTTCACTTTCACCAAACAATAATAGTCTGCT
GTTTTACTCTAGTACTTTTATAGTCAGTAACCCACTAGCAAGTGTGTTCCTTCCAACAGTTGTCTCTCAC
TGATTTGGAACTTACACTGTACATAACCCCCAGTAAACAGTGTTTAAACAGAGATCTGGTTCCCAGGCCA
GGACGATAACATTAAAGTGTTAGGAATAGCA
>CUFF.107355.1 gene=CUFF.107355
GGAAGTGAATAAGTGCGATGGTGTCCCATTGAAGGGCCATATAGCTCAGATAGTTTTGAGGAAGTGACAC
AAATCTTGAAGGATGAACAGGAGATAGGCAAGGTGAGTCTGGTTACGGGGCCGTGATGAAGGTGTTCAGG
TGGAGAATGAGTCAGAGGCCTAGAACAGCACACTGATGTTGTTTGGGAACTGTTACTAGTTCCATATGGT
CACTGTGCTGGGTTACATGTGAGAAGGAGTGCGATGTGAAAGCAGACAGGTAGATAGTGTGCCCTAAATT
GGAAGTTTGAACTTTTTTCTAAAGGTTTCAGGGTGCTAAAAAAAGGAATGTAAATAGTTGGAAggactca
gattggccaaggtttgagtctttgttcttgggtttattagctgtgggact
>CUFF.107354.1 gene=CUFF.107354
TGTGGCATTTCCTTGTATCCTTGTTTGAAAGTAAGACTTTCTGTATATGATTTGGTTGTCAGGTTAGGGG
ACTGCCGTGCGTAAGACCTGTGTAGAATCTGGTTTGTTTATGAGGTTTTG
>CUFF.107356.1 gene=CUFF.107356
AGGCCCAAATATAGTTTGGTTCCTATAGAAAATGTCTGTATAGTTTAGCGATAATTTTAAAAATCTATCA
TTTACCTTACTTGTGAATGTACCTTTTTACTCATTAATACAGCAAGCCTTTTAACTAACATGGTAAAGCT
ACACAGTTTTTAAAGACAGCTAAACCAAACCTCAGTTTTGCATAGCAGATCTTGGAACAGAGATCGAA
>CUFF.107411.1 gene=CUFF.107411
TGACTCTGTTGTCACGTTTGGTGTGGGTCACATGGTCACCGGTCAGGAAGGTGGGAAGGATGAGCCAGTG
TGATGTAAGGAAAAAAGGACATGCAGGTGTAGCATTTGGGAAAGTGAGTTTCTGACTCGGATCACAGTTA
GTGAAATTACTAATAACATGTATTTCAGAAAAATTCCGAGAGCCAAATGTGATGATTTAGGGGAAAGAGA
AATGATTGAGTGAGTTAGAGAACAGTTTATTCCCCAGATGCGTGACTCTTTTTGAATCGTGGACTTGATG
GGAGGCACTCTCAGCACACTCATTAAGCACCATGAATACTATTGCTTTTGGAAAGCTTTACTTACTTATT
TTCAGAACCTCCATGAATTGAATCATTTCCATTAGCGTTTCAACAGACCTGCACGTATTTACTTGTTAGA
TTGAGCTACT
>CUFF.107357.1 gene=CUFF.107357
tggaaggagGGACCCTGTTGAGTACATTTTGCCGTGAGTTTGTACAAGGGGTGGGTGGATGGCTTGTGTT
GTTTGCGGTGCTTGTTTTTTTTTGCCAGCTCTGACTTAGCTATTCTCCTGTTGGACATTTTTTTACTTAC
CGGTGACCCAGATTGCACAGCATTAAACATGTTTTTTTCAGATTTAGAATTATTTACTCATATTACAGTT
TTTAAAGTGAGCTCATG
>CUFF.107413.1 gene=CUFF.107413
CATAGGGTCTGAGGCCAAACCAGGTCTCAGAACATGAGTTACTCAGTCTCTAGTTTCAGTACAGGTTAGG
AAAGAAAGCAGATAATTTGTTCTTTGTTGCCGGTGGGTTGGCACTTATCCCCTTTTTGTCCCTGTGGCAT
CTGTATTCGTGTGCTAGTGGGGGCAGTAAGTAATCCACTGGTCGTTTACCCCACTCACTGGCAGCTCACA
CTGGAACGCCTCAGTGAAGCTGTGGAGTTAGGTCTGGTCAA
>CUFF.107418.1 gene=CUFF.107418
GCAGTTTAGGAAGATAGCTTTTGTGGATTTTTCAGAACTCCTTGAATTCACCTTCCATAACAGTGTGTGG
AACTGTTTAAACACATCCAGAGACATTTTCCTAATCCTAATTTTGGAACTAGAGTAAGAGAACAGGGCCA
GGCCAGCCTGATGATAGTCGCTCTTATGTCACGTTTGCTTGGGCTGAGATGGGTAACTGACTTGCTGAAT
AGCCTCACGTAACATTGCCTTCGTATGGGAAGGACTAACGTAGCGCT
>CUFF.107420.1 gene=CUFF.107420
TTGGGCCATTTCTAGAATTAAGTTAACAATTCATTATATGTTTACCATGAGGATTAAAGTCTGCCTCGTA
AATTATCCTGATGGGCACTTTGCACAAAGTAAGCCCTGCCTAAGCTGATGTTCTCAGACTCACTCTGCCC
CACTGCCAAGCTGGCCCAGACCGGTCAGCAAG
>CUFF.107422.1 gene=CUFF.107422
AGCTCTTGTCCCGCATTCTGCCCTGCCACACTTGATCCCTTCTTTGATCGTTATTTGGCTAGGATTGTTT
>CUFF.107424.1 gene=CUFF.107424
AACCACATGATTCCTGTTCAGCTGTGCAAACTGTTTTTTCATTAAAGATTATGTTCCACTTAGTTGATGT
CGGGAGCC
>CUFF.107425.1 gene=CUFF.107425
AAGCAAGAATTAACATAAAAGCTAAAAGCAACATTTTCTTTTTACCTGTTGCCTGCGTAATTGAATTGAT
TATTGTGGAGGAGAGCAGGTTGGTGTCTCTTGTTGTCAAAGATTGCATTTGGAAGATAAGCTCCTTTGAG
AACTTGTAACATGCACATCCTCAGATGGGACATCCTCATTCCAACCAGCTTGTGGTCCTCTACACAGTGT
CTGCCAAACAGCTTTTAAAGGCAAATAAAACGTTCTTTCTGAGTAATTGTTACCTGGATTTCTGAAACAA
AATAGAACTTAATAGGAGTGTTGTTGGTCTTTTAGGCTGTGGGTAACTCTAGAACTGGGCTTTTCCATTT
GTGGCAGGGGTCTTG
>CUFF.107426.1 gene=CUFF.107426
TCCTGTTATTTTTGCATGTTCAGTTTTTATTTAACCTCTGAGGGGTAGTCCTGGAGGTTGTCTGTAGAAA
TTGAGGTTCCAGATAGAAGATCCTTTATCTTCCTTTTGATCAGCATTAACTTGTTTGTTTCAGAATATTT
GGTGAATGCTGCTGTGATGACACTAGTGTAAATAATAATGTAAGACATTCTGCTGGCTTTGGGTAGGTGT
AGTGTTAACAATAGAGGTGGAATTAGAATGTCTGTTTAAAGCTCGTTAGGCTGACTAAGGCTGATTCATG
CTAAATGTTGTGTGCATGTTTTGCCCTAAATGCTCAGCCTAGAGAAAAACCCTTGATAAGGCCATTAGGG
TTTGTTCTCTTTCTGTTGGTCACTGCGACTCCTCTCCTAGCCCGAGCAAGAGGCTTCTGTCCTTGTCTTG
AGCATGACCAGAG
>CUFF.107433.1 gene=CUFF.107433
TGCAGTTTTTGGTCTCGTAATAGGGCTTTTAGGGAAGATTTTGAATTATTCTCTCTGTTGTACTTTTGAA
ATTTGCCATAGTATATGGAGGTCACTAGGGAAGTTGATAGCAGAACCCAGGTTAATCTTCAAAGACATTT
TAGTCTGAACCTATTTAGAACCCAGTGTAAATCGTCTTTATAGATAATCCTTCCTTCATTTAATAGCTTT
CTATATTTAAAAGACAGCACCATTTAGCTAA
>CUFF.107434.1 gene=CUFF.107434
TGTTGGGTTAGAGTGGAAATATCTGCTCTCCTCCATTATCAGCTGTGTCAGTTCATTTCTCCTGTTTGGT
ATGTGAAGATGTCAGTCACTTCTGTTGACTCCCTCTTCTT
>CUFF.107366.1 gene=CUFF.107366
CTAGAACACCGGGGAATGGGAACCAGGGTCACTTTCTGCTGCAACTAATTACTGCTGCTGAGCAGTCTCT
TTTTGACAAATGTTCAAGCGGGCGCAGAAATGCTAAATTTCTTATAAAGAAAGATCACTAGTGGAGTTGA
AACTAAAACTCAGGCTTCATTACACCATTCTCAGTTCTGTAGCTTCACTGCAAAAAGGGGCTGATGAGCA
TTTTAAAGTGTGCTGGCCATGTGCTTGACCTTTGTGATTCTGGGAGGAGGGTCTCATGAGGAGAATGCTC
TTGACCAAACCTGTTCTAAGCCGGAAAGAGGAGGGTCATGCTCACAGCCCTGATCCGCAGGCTGTCTCTG
CCAACCTGCTTTAGAGTCCCAGCAGCTGACTAGATTGTTCTTCTGAGGGAAG
>CUFF.107368.1 gene=CUFF.107368
TGATGTGTTTTCTAAGTTTGTATTTTCTTGACAAGAGGCATATCTCTACATGAATGACATCTAACTGAGA
AAGTTATGGCAATCTTCTAAATAAGGAAACTGGTGCTGCCAGGCTTGTGTCTGCCCAGGATTTTGCTAAC
ACTTAATATTTTATAAATAAATGCAAGCATGAAAGCAAAGGAAGGATTTAGTGCAACCAAATTATTTCAT
GTTCTCTTGGTAGTTCAGCATCATTGCATGCCAGCAGATTCACACTCATTCTTTGTTTTGGGATCACTGT
TTTACATGCACCCCTTTGCTGTCATGCTGAAGTCTCCTGTGAATCCAGCAAAGTAAATAGACATGAAAGA
ATGTCCACACTGGAGGCACCAAGATAAAAGCTAAGAGTAAATGTAAGTCCAGCAGATAATAGCTGCTGCT
CAAGGAATCTAGAGAGGATCATGAAAATCTTTAATGCAGTGTGAACAAAAATAGCAAGGATTTCTAGTTC
GTTATTTTATTTCTCTGGAGCAGAGGCTGATCTGTTACCATATCTCAGCCTTTTTATTCTACGTTCACTT
AACTCTCAAGAATGGTAAAACAAAACAAACTTCTTAATCTTGTGTCTATCGTAAGTCCTTTTTTTTCCTT
TTTTTGGAACATTGCCAAGCTAAAACTTGCTCAACCAAGGATGTGTATTTACAACACTGCTGTCTCCTGC
TTCCCTGACAATACAGAGAGGCTTATGTT
>CUFF.107367.1 gene=CUFF.107367
TTCTGGCAGCAGTTCTGGGACTTACTAATAATTCTGTAATCATAACATAATTATTTTGAATCTATGAGGG
AATTTCTTTGGAATAAATTTCACTCGTTAATTTCATTATAAATGTCTCAGGTATTCCTTAGTTGAATCAG
TTTGATTAGTCAGCAGTCATTATTGACGTAGTTTTATGTATTCTTAATGGATACTTTGTGGCATGAAAAA
CCAGAGATACTTTCAATAATTTTTAGAGTAATTGCACGTCTTTGATAAGTTTTTGTTT
>CUFF.107372.1 gene=CUFF.107372
AGGAAAAATCTTCACCTGACACAGACATCAGTGACAACCTCACTGGTCCTTGTTTCCATAATCTTTTTAG
GCAAATTATGTGTGTGTGTTTTTTAGGTCTCATTTCAGCAAAGTGCTACAGCGGAACAAAATTTCTCTTA
GGTGACTGGTATAATCAAGCAGTGCAC
>CUFF.107429.1 gene=CUFF.107429
TATTTGAGCATATTTGTGACTTGTTAACCTCTGGCTTGAGTTGGAAGTACATTCCATTCATTGATGGTGA
TCCTTGAAAAGATCATCCTTAGGCACTAGTCTTTTCTGACACGTTATCTTTGTTACAATCCAGATCATAC
CAATTTATAGTAATCAGTAGAAACAACTGTTTTAAAATTAAGTGCTAAAACCTAGATTTGATTAAGTAGG
CAGTGCTTAGGTTGAATCTCATATTTTGGAAAGAGAATTTTTCTCTCAGCATCTTCATATTAGCCTGGTG
TACATGCAAACCAGCTTGGTTTGGCAGCAAATGGTGAGTTTCTACCACTGAATGAGTCACACCTACATTA
ACTAGATATATTGCTCAGGCTGATTTCAGTTACACCTGTACAGTGCCAGGACAGAAATGAGTGGGGAAGA
GAGGTTGTCGGTGAATTGTGTTTGAGCTTTGTATAGCTTATGTGCTGTATA
>CUFF.107432.1 gene=CUFF.107432
AGAAAATCTGCAGGCATTCTCATGAAGAGGGGTGTATATACGTTTGAGGAGATCCTTTCTGCATTTTGTT
AACATCTCAGAAATGGTTCTTTCTCAGAAATGCTTTGGATGCCACAGCACTCGCTCCAGCAGTCACAGTT
TCCCCATACACTGTATTGTTAGGCTGCAGGTTCCCTGAGAGGATTCTGGCTGCACTTCACGCTTTTCATT
TCAGTTACTAGTTTTATGTCGATGTACACGCCATGTTGTCTTGATGGGATAA
>CUFF.107435.1 gene=CUFF.107435
ACACACAAAAGCTGGATTGAGAGACATTTTACAGTGAAGCACATCTTGTGGTTCTAAATCCTTTATTCTG
TAATCGAGAGCAAAATTATTTTCTTCCCATTTTCATAACCACTTTCATTGGGTAGAAATACCTTAACAGT
TATGGTTCCAAGGTAAAACAATTTATTGAGATATGAAGCTGAATGTATATTCCAACTAGGTATTTATCAT
TGGAACCTGTGACCCTCCAAAGGATGGCAGATACTTTGTATTTTCTTAGTTATTGTGATTTCTAGCCACT
G
>CUFF.107437.1 gene=CUFF.107437
TCTGTGCATCATTTCATAGTCTGCACATAGTGCGAGGGGCTTTTAAATGGGGATTTTAATTCTTTGAAGC
CTTGTTCTCTTCAGTTCTTAGAGGTAATTCAGTTATTTCATATAGATGAACAATTAGCACAATGTGGGGA
AAATAAGCTGTGCGTATCCAGGTAAGGGAAGACCTAGTTGAATTTCTTTACACTGAGTTTAAAGGTTTGT
ATATTCCTATAAAA
>CUFF.107440.1 gene=CUFF.107440
GCTCATGGTTAATTTTTTAATGCTTTTCTTCCCTTATGAATGGAATAAGTTGCTTGAATATAAATGTCTA
TATCCAGTAGTAATTTCAACAGTATAGCATCTTTTCTCCCTCCTTTGGAATGCTATAATCTACCTATAAT
TTGAAGCCTTAATAGTCATCATTAAAACAGATGTTATATAAACTATTTTATTATGAACTCAAAGTTGAGT
ATATGAATCAAAGTATATTTTCTCATAT
>CUFF.107442.1 gene=CUFF.107442
ACTTTGCGTGTTATTTCAACTTTGGCTGTTTCTTTGCTTGTTTTTAAGAAGGCATTTTATGATGTCATGC
AAGAGACACTAGAAAGGGATAGCTGAC
>CUFF.107392.1 gene=CUFF.107392
TCCCTGGAGTTAGGAATGACTGAAACACATGCAGGTTTTAGGACTTTCGTGTGCGTCTCTGCAGTGCACC
TGCGTCCTGGCCTCTGGCACCCTCACTGCCAATCTTGTCCCATTTCTGACCACACAGCACCAATTGCTTG
GGAATAGTTCCCACATGTG
>CUFF.107591.1 gene=CUFF.107591
AGAGCAAAGTTCCTCATTAGAACAATAATGAGATGATCAGAGAATGCCAAGCCTTCATCTTATCTCTCTC
TCTCCCCTCCAGTTGCCTTGGACGTCAGCTAGTACCCCACCAATATTTGGTTAC
>CUFF.107592.1 gene=CUFF.107592
TCTGTGTAGAAACCTTCAATGGCTTCCTATTTCCTGTAGCAAGAAGTCTAAAAGGAGTACTACTAAGGAG
TAATAGTATTCAACATCCCTGATGGTCTGTTTGGACCCTGCCATTTCAGCCTCTTGCTGCTCCCTGTCCT
GAGCCTTATTTTCCAGCCGTCCTCCGCTGATTGCGTGTTGCTGATTCTCTAGCTTGAACCTTGTTTCCTC
CTTTGAACAAGCAGTCCCCACTGCTTGAGATGCCCATTACACATTTCTGCCTCGCAAAATCTTTGAAGGC
CTAGTGCAAGCCATATCTTCTCCACGAAACCTGAGAGATTCTGTGGAATTGGAGAAGTTCTCAGTCCTGA
GTTTTTTCCTTTACTCTGGCGAAGGGAGTATGGGTCTGTAACCCAAGCATCAAATTGCTGTC
>CUFF.107537.1 gene=CUFF.107537
ACAGGGCCCCAGGTAAAGGCGAGTCCGTGGTGCACACGTTCTTTGCTTCCAAAAGTCGTGAATAGGATCT
AGAAACTCTTTCGTGTGTTTCGCACCCAGGGTGCTGGCCGCGCGCGTGGACGCGGCTCGCCGCACGTGGA
GGCGAAGTGCACCCCGATCCCAGGAGCCGGCTCCGGGACGGTTGAGAAACTACTCCGATATGTGGTCCCT
GCATTGAGGGCAGCTCTGCAGCGTTCCCTTGGCCGCGTTGAGAAATTGTTCCTGGTTACAAAGTGCAGAC
ACGAAGAATGTGCTGGTAGCCCAGGGCTGTTAGGTTTTGCAACTTCAGGCCACTTTGGCTGTGATGCTTT
GGCAACTTTCAGGGCAGAGGTAGCGTGGACTGTGAAGGATGACTTTGCACAGCAGACTGGAAGAGAGTGG
GGCGCCTGCACACGTAGTTCCCTGGGCATGGTGTGGTAACGTCATCTGTCCTTTGGGGTAGGGTCTGTAG
TACAGACCGGGCTGTGCTCCTCCTGGGTCAGCTCTGTGGGTTTAGGGTCCCCGCGCAGTACCAGAAGTCT
CCCTGCGGGTAGTATTTTAATGATGGGTAGCGATTTTAACTTTTTAAAGACCTCCTGTGGCTTAGTTTTA
TGTAGTGGACTGTTTGTGATTAATGTACGAGGTTCGTAATATTGTGGAAGAAGTGGAAGGGGAAAGGAAG
TTTTGTAGGGCTAGAGGCTTCATCCACTTTGGTGTGGGGAGGCTTGTTGTTGGAGTGGAGAGGGTCATCC
ATGGCTATTTCTTCGAAAACAGCTGAATTTTTAATTTCACTTTCTATCCTTTAATTTCGAGTTCTTCCAA
ATGTTTGGTCCTTTTGGATTTTGTCCTTTATTTTAAAATTATGTTAGTCTGGTATTTGCCTTATCTAGTG
CCCTTTAGTAGAAGTTGCATATTTCTAGATCAGTAGTTTTCTACCACCGTCTCAAGCATGAGTGGCCCAG
ATAATCCAGAAGTGTTTTTATGTTTGGATTTGGGATCGATTATTGACCTTGTATGTGGCAGATTTACCTT
ACTAATTATGTTTTGTTTAGGCTAATAGCACAGAGTAACAGCTTAAAACTGTGGAGTAGCAGGAGAAATT
TACTTTGTAATGGAAATGTTTCCTTAGATTTGCAGAGGATGGTGAACTGCTGGTTCACTGTGTTTGATTT
CCTGTTCTGCGAAGTAGAACATATTTTATGA
>CUFF.107538.1 gene=CUFF.107538
CACGGAGAGGTTTATTTATAGCAGTGTGTTGCTAAGAAAGTCATGAGAAAAAGTTGTTGCAGATTTTGAT
ACTCTCTTGCAACTTAAATTCTGATGTTTTTGAGTAACTTTCAGATATAAAATTTGACTAAGTTATTATA
ATTGGGCATTATTTGCAGAATAGCCAGTGGCAGTGAGGTTGCATATCATTCTGAGGGTTTTTTTTTTTAA
CGTAGACTTGGAATTCAGTTAAATCTGAAGGAAATTATGCATAGGAGTTATGGAGCCCTTAATAGGTTTA
CTGCTTTGAAGGAGTTTTATCATCTTTATCATTGAATACCATCACCATTTAAAATGTAGCAAAATTGCTT
TCATTTACTGTGTTCAAAGAGATTTTTAAAGAACATAGCATGTTTTTGATTATGTATGATATTTCACCTT
TTAAACCTTAAACATTAAATGTTCACCTCCAGAAATGTACACATTTGTGCTCTTTATGTTAGAAGGCATT
TCGAGGATCTATCAGTAAATGCTGTGCAGGCCATGAcactcagtctgccaatatttattgtacatctgct
atgtgcttactgttgttctagctgctggggcttcagtactcaatagcttcagcctttgtggagcttagag
tttagtTAAGAATTGAATAAGTTGTACTTAAGATTTAA
>CUFF.107540.1 gene=CUFF.107540
AGAAAGATTACCACTAATGTTCTTGACCAGATAGAGAATCCATCTTCAGCATGAAATCTGAATAATAGTC
CTGGGGAGTTTAGGGTTTGGCAGTCAGTTATTTGCAATTCTTACTGATGCTTCTGTTCCTAAAG
>CUFF.107544.1 gene=CUFF.107544
TACTCAAATTCCATAGTGACTGTAGGAGTCATAGTTTTACTTACTAATGTTAGTAGGAAATATAACTAAC
CTTTGATACTTTGGGAGAGTAGAGACATTGGAGGATCACTAGCTGTTCTGGAGTAATGATGTAATGTACT
AGCTAATTTTTTTTATCTATTGTGCTTTCTCTTGTACTGCTGCTCAGATGAATATCTCTGTGTAAATGGA
CTTGAAAGACCATTGTGTTAGAGATAAATAATTAAATCGTTTTTAAAATAGTCATTTATTTTCAGAAACT
ACTTCCTGAAGACTGCTATAGCTAGTGTGGTGGTGGGTATGGTGAAGGTGTTAAAATGGTTGTAAGACAG
TTCATGCTCTCAAGCTGGTTAGTCTTTCTGGGGGAAACAAAGAACCATTAAAGCGCATTATAATGGCATT
TGGATTCAGTTTTGTGAGAAACAGGAAGAGGAGAGATCAGTTTCTCTGCTAAGGCTCACACCTGATTACT
TTGTCTTGAATAATATTTTGTCTTGAATAATATTTTGTGATCTGTCTTAGGTTCCTTGGTACACCTAAGG
ATACTACAGTTTAGTGCTGGTTTTACTTCTCGCAAGTTGGGTTTTCTTAAGCTGCTTTGAGTTATTGTGA
TTTAAGCATTTGAAATACTTTAGATGGAAAAGAATGTGTTGATAAATTAAATCTTTGTTCTAGAAATTTG
ATTTACACATTGAAGGGAGAAGAGTAATTATGAGGAGACTGTTAGATTCTAATCAGTAATGTACAGGTCT
GTTGTCTGTCCAGGAAAGCCCCCATTTGTTTCCGGAAATAGCCAAAGCAGATCATTATAAAGTAGATTGT
ATTGGAAGAGCATGCTTGATCAAACACTTAATATTGACTTACAAATATTACTAATCTATAATCTGAGGTG
GAGGCAAGAATAATAAAATCAgtttgctaaatatgccaggcaccatgtgggtagttccatatacttggta
gctcacttaatagttaaaattaatagttaaatctactgcgtaggagagatcggtatctcatttttacagg
tgtggaaacttaagagttagaagaggttagtgactttctcaaagtcC
>CUFF.107547.1 gene=CUFF.107547
AAGGTACTTTTAAACCTctttttgagggtcctttcttttttagaaagctaatgaaaactgtggatacttt
ctgtagaaaagtgcataaagaaattttcatttaatttcatgaaatttatagtccccttgaaacctgtcta
tggtccttcgactccaggttaaATAGTAAACACAGAAGGATACAACTTTGTTGTGTAAATATAACTAAAA
CTAACATGCCAAAATAAATATTAAGCACTTCATAATTTTCCTGGCCTTCTTTGATTATATACAGGATTCG
TATGGCTCATGCATTTCTAAAAAACCTCTTTATCCAAGAAAGTGTAATCTGTCTCTGTTTTTTTTCCTCT
TAAGGTAAGATTCCCTATAGCAGGCTGAGACGTTCTGAGTCAGTTGTTCATTAAGAATATCTGACATTTC
AAGTTAGAGTTTCTGCCACTAAATGCCTTGTTTAGAAGTTAAATACTGACCCAACATTTCTTCTCACATT
CTTCATTTTCTCAGAACAATGTCAGCAGGAAACAAGTGCTATTAAATCCCTTTGTTCCTTCCTAGTCATA
GGATCTACCTGACACTTTTGGCCTGGCTGTCAGAGCACATCACACTTCATTGAAAAGTCATAAAGTAACC
ACCTGGTCATTAGCAGAAGTTTTGCAGAGTGGTTTCAAAATCTTTCTTGCCTAATTGCTAAGACTGGTGT
AAAACCACATACTTACCAAATTTGTACTAGGAAAAAATGGGGTGTAAGTGTTATTTACCTTGAGATGAGT
GGAACTGCAGGTGCTAAGTAGAGACTGCCAGCACTATGGAATTACTTCATTCTTTTGGGTTGAGGCTATA
GAGAAGTACTTAAGTTGTCTATTCCAGTAAATACAGCTTTGGAGTAATGTATACTGACTTGAGCATGATA
CCCAGCAAGAgatcttggacaaaaggctgtatcctcacctagtctgttttcatatctataaaatggaact
ggagataatttctatctGATTGGAGATAATAAATGTCACATATATGATACCTGCTGAATAAATGTATCTT
TCCTTTAGTAACTAATTGAATATACACATTTATTGGTTGTCCTACATTTGTCAGACATTTTGCTAGAGAG
ATGTCAGGCGTTTTACTAGATAAGTGTCATACATTTGCTAGGTGACACATTAAAATATTTTCCCTTTTCG
AATGAGTGATAAGATCATTGTAAAAATTTGAGCAGTTAGAAAATATGAAATATCAAAGTGAAAAATCTCC
TGTAATATCTATTCTTAAAGAAAACTA
>CUFF.107549.1 gene=CUFF.107549
TAACCAATTCCTTGTTACATCCTTCTCCCTATATCTTTGTGTAGATACTAGGTTTTTTCTTTTGATGTAT
TTATGGGTTTTTAAGTCAGTTTTTGGCAAATGTTCAAATAGTATTTAGGAGCATAAAGAAGTTAAAAATG
TACTCCTCTTCCTTTTAATTTCGTCCCCCCGATGTACCCAGTGTTAAGTTTGAGGTGTAAACCTAACTGT
GCTCAAACACATATATACAAGCCTGAGGTGCCTCTCTGTTCCTCCCCCTCTCCTCCTCCCTTTCTTCTTA
ATAATAAAATGGCGGAGTATAATATAAATGTGACCCTGCAGATTGGTTTGTAAGTGTAACATGGATATCC
CTCCTGGCAGTATGTACGGGTCTAACTCATTCACTGCTTTACTTCACT
>CUFF.107552.1 gene=CUFF.107552
TAAATGGTTGAAGGTTGTCATTATAAACACCTTATGCTGGTGATATGTAACCCAATTCTGATTGTAAAAT
CAGTATTGAAGAGGAATGCCTCTTCCCCCTacacacacacacacacacacacacacacTGATTTCTTCTA
ATTGAGGTCTCCAGAAGGCTTGGTTTTTAATTGCACGTTTTTAGGAAAGGTCAATATCAATAAGCTATAG
ATTATGCTTTCCTTGCACTGATGTAGAATAATAATAAAACTTATTGTCACTGGTCTGGTGCATAATTACT
AATTTTCATGAAATCAGCAGAATGCTTTAGAACATGTATTTCCTTCTCTAATCAGCACATTGGGTATTTA
TGCCCATGAATTCTTCATGTATTATAGGGAGCATGGAACTGATATGGTGGATGGAGTACTGAGATGTCTG
TATTTTGATTTGCATAACTTTGATGAAAGAGCTAGAAAATTTCCCACTCCCCAGCATAATTAGTTCTTGT
TGATATATACTTAAAAATGCTGTGATTAGCTCACTAAAAATGTTTTAGTTGAGTTTATTCTTTTGTATTA
AGTACCTGTTATGTGTACTTAGTTCATTGGTAAGCTATGTGCCAGTTAAACAGGTATTTCAGACCTGTGT
GTGTTTA
>CUFF.107553.1 gene=CUFF.107553
TGACTATTGTCCTTTGCTGTAAAATCTTAAGTAGCAGTAATGGGGAGATATCATTTCTGTTTAGTAGCTG
GCTATAGCAATCTATATTTTGAAAAATGACTGTGTTCTCTTCTTAGATACAGCTATTTCATGCAGGCATC
AATATCTACTAAATAGTGCATCTGCTGTTTGCGTTGTATGCTAACTTGTCCTTCTCACACAGTAGTCTTT
CGTGCATACTAGATTATACTCATACTCATTATTAAGGACGATTGTGATTGCTGACTACACTGTCTTCTAC
CTTAGTCATTTGGTCAAGCAAGTAAATAATTCAAAGCTTTTAGTCCTGTGAAACTTGCTGTGGCTGAAGT
AAGAGCCATCCTATTCTAACTAATTTCATTATATGATAATTATTTTTATAG
>CUFF.107445.1 gene=CUFF.107445
AAGGAAACTTTGAACTGATGCTTTTTTTTTTCTTTCAGTGAATTTTCTTGTAGATTCACATGCATCAAAA
TCATACCATTGGATTACCTTTTCCAAAATAGTCATAGCAACTTATAAGCAATTGAAGGGCAGCTTTAGAC
AAAATTTCTTGACTCTCCTTTTGTTAATTCCTATCTACCTACTTGTTCACCCATCCCCACACCTGCAAAG
ATAGCCTTGAAGGAGATTGattcattcattcaacagatgtttgttcagtatagcatatatgatgtgtaat
aggttctgtgcaaggAATTTTAAAACACTGGTTCTTTTGCCTTAGTGTTGCTGGTGGGGCTGTGGAATGA
CTGTGTCTGTTGCTTGTGGCTGTTTTAACCACTAGCTATTGGTGTCATCTTTGCTCACCATTCTCTTGCT
TTATCTGAGATACTGCTCACGTAAAGCCTTGCTGTTGGACTTGAATCAAAGACTGCATGATGGCATTGAG
AAAGTGTTAAGT
>CUFF.107447.1 gene=CUFF.107447
TGGAGTGTTTGTATCCTACTTTATTTTAATAAGGAACTGTGTAATGAATCTCTGAAAGATTACACTAGAA
ACCAATAAATTTTCTTATGGGGCAAAGGGGCCCAAAACTGAGTTGATGATGGTGGACAGAGTGAAGGTGA
GAGCCAAACTTCTATTATAAACTTTTTTATATTGTTTGATTTTTATAACTGTAGCACCTGGTTAAAAAGT
TTTGAAAGACCAGTATTTCTAGAGAGTGCATAATTGAGTTGAAGGGGAAAGCACAGACAATAGTCCTCTT
TCTCAGTCTGCTTATAAATTAGTCCTTTAGGCTTGGGTTATATTGCCAGCACCTTTCCCCAGGTGACAGC
TTAATCTTGGGAACAAACATACTATCTAAAGTTCTTTCCGGTTACTATCTTCATAAACCTGTCCATGTAA
AGTTACTTAGTGTTGTGGCAGTATGTTATCATTCACATAATTTAAGGATTACTTAAAATTGTTTATGAGG
GAGACTCATAAACAACTCATCCCTGCTTGTCATTTTGAAATCTAAACATTCTTTTCATATTCTTCACATT
AAAGTCTTACTTTGTTTTCTTCTAAACTTTTGTCTTAGTATAAAAATAGATGTAAAAAAGGGTAGATGTA
GCTTCTATTATTATCCCTTAATATAGTACTTATCAAGAAGAGAACAGATCTTTAAACAAAACTGTATTAT
TTTTGCATATTTGGTTATGAGAACTGGAATTTGAATTTTATTAATTTGAAAGGGTCTCACATTAAAGCAA
GGTTCTTTTCTAATTATCTGAAATATAGTTTTGAATTTCCC
>CUFF.107454.1 gene=CUFF.107454
tttggggtccttctaattgtggcatgtggggtgccgccttagcatggcttgatgagcagtgccatgtcca
tgcgtaggatctgaaccggcaaaaccctgtgccaccaaagaagagggcgcaaacttaaccactcggccac
gtggttagcccccTAGAAGACTGTTAATATTCTGGAATTTTTAAATTCATTTACAAGATAAGCTGTTTCA
GAAGTTATAACCACAAAATATTTCTACCTTGCACTTCTTTGTGAATCCTCCATTTATTTTAGTATTGAGT
TTGATTACATCTACTTGGTGATCTTTCACTTAAATGGTAACTCTTAAAAATATATCTGGGGGACACAGTG
TCAAGATGGTGGCATAGGTCGACTCAGAACTCACCTCCTCCCACGGACACAACGAATTTACAACTCCTCT
TGGAACAATTACCCCAAGAGAGAACTTAAAACTGGATAAAAAGAACCCCAACAACAAGGGACAGTGCTAA
CTGAGGTGGAAGAAGCAGAAATTCCTTTCTAGAGAGAAAGAAGCCACTTGCGAGCCATGATGCTTCATGC
CTGGCTGGGAGCAACCTTAAGGTACAAAGCTTTCCCTGGAGGAGTAAGGGATCTAAGTGGGGGAGTGTTA
CCACAATAAGCAGCTTTTGGACTCAGCACAACCAAGACAAGTGTCATAATGCCTGGCTTTACTGGCTATT
AACTACAACAGCGAATACTCCCAGAAAAACTATGGGACATAAGGGGGAAAAAAGCCTATTCTTAAAAGGC
CCACACACAAATTCACCTGTCTTCAGAAGGCAACCTAAAATCACCAAAAAGAAAGGTGCACAGTCCTTTG
GTGAAAAGAGATTCACCTAATATGCTCTGGGTGCATCTCGGTGAGAGGTGAGACCTCTCCAGGGACTGAG
ACATTTGTGGCAGCCGTTATTGTGAGCTAGTGCAGGGGTGCTGACACAGACGTGGGCAGATGTCATTGGA
GTTCTTCCCCTGGCCTGTTAGCCCAGGGATCTGCCACACCCACTATAGCACCAATTTAATCCAGCTCAGC
CCAGGGCAGGCAGCCCACCCTAGGGACTGGCCCCATTCAACAGCAAGCCCTTGGGCAACTTGTGGGCCAA
CATAGGTACGGTGCCTGGAACCTCTGCAGC
>CUFF.107451.1 gene=CUFF.107451
TGTGGTGCCTCTGCAGTGGAGTGACTGGGTCCACTTCAGTGGGTTGGGGCGTACACTCAGGACAGGACTG
TGTTGACAGGTTATGTGGCCTGCGGGGGGTAGTGCCTGACAGCTTCAGCAGACTTGTGCTTCTCAAACAG
CCACATAGGGGATTGGCCCAACCTTCCAAAGCCTGAAACAATTGGGTGCTCCCATGCCTGGGGCCAGCCC
CACTCAGCTGCAGCCCTGAGAGAGCTGACAACAGCTTTGCAAGCTGGAGGCCTACAGCAATTGTAAGCCC
CTGAGCCCAGCAACCAGCCACACTGGGGGCCTACTCACTTAACAGAAAAACTGCAACAAGACTGTTCCAT
TAGACCTTGCAGCCAACTTTGCTGTGGCTTCCCATACCCAGTAGAGTGACTGAAAGGACCATGGCAGCCA
CACACAGCTGAGCATTACAATCAGCCAGCCAGGGGAACAGCCTAGCCTCTCCTGGAACCTGCAGCAAGAG
CAACCCTGCCATAAAAGAAGGATACACATAGCCCTCGCAGGGGACATTCCTGAAACATTTCGAACTCACG
ATGAGAGGGAAGCATACTGTTGGGCCTCATAAGGCATctatataaggccacctctccaagatcaggagat
gtagctgacct
>CUFF.107471.1 gene=CUFF.107471
GAATTACTTTCGTTTCCTCAGTTTGGTCTTGAGTCATAAATTCTGTCTCTTTCCTTGTTTCTTGGTAGGT
GGTAGGTGGTGTTTCTGCTTGTCTATAACATGAGGTTTCAGTAAAAATAAACATTTTGAACTTGGAAAGA
ACTTTCACAGAGCCAGTAGAGCTCTTTCAGGAGACAGAGGATCTAAAGGC
>CUFF.107473.1 gene=CUFF.107473
AATGTTTTCTGTTATCAAATGTCAACACCACATAAAAATCACTTTTACTTATTGAAATATGTAATCTTGT
GACAATATATTCATAGTAATGATAAACCAAGCATTTATTATTATATCTTTTTGTAACAAACCTTTGAAAC
TTTTACTATAAACCTAATGGTACACTATTTATTGTTATGATCATTCA
>CUFF.107475.1 gene=CUFF.107475
CCATGAGTTTATGCAGGCTTTTCAGGTTATGAGCTTGTGAGGTATGAACATGATTTGCTTGAGGTCTCCA
ACCTTAGGACACAATTTTCTCATATTACTCTAGTGTGTTTTATGCACTTTTCTTTCATTTTCTCACTCCT
ACCCACCATGATCTTCATGCAGAGATAAAGTAAGGGGATAGCAGTCAAAACATTGAGTAACGCTAAAGCT
>CUFF.107480.1 gene=CUFF.107480
ACTATAGTTGTAGTGCTTTTTGGTATTTCTAGATTAGTCTGTTACTCTTTGTAGCATTTTTTAAAATAGT
CACAATTCTCAGTTTTCTAAATAGGTCTGTAATAAGCATATTGCCGTGCTCTTGAAGAGTATGACTTTTA
TTGGTTATGTGCTATTTTTATGGATGTTCCTTTGACTTTTAAATTGTTTCCAGTTTGTTTATGTAATAAT
TGTTGTGAAGAT
>CUFF.107486.1 gene=CUFF.107486
GAAGACAACTATATATCGTCTATAATTTAAGTGCTTATCAAATAAAATTCACAATAAAATTAATCTGACA
TATAAACATATTAAAGCACACGTAATCATTATTGTGTACATGGTGAAGCAAACAGAGCACATAAATCTCA
CATAAATACACATGGTTTTAAAGAGAGAGAGAGATCCTGAGTCTTACTCTCCCAGAATTAGAGTTCCTTC
ACCATTGACCA
>CUFF.107487.1 gene=CUFF.107487
TAACCTGCCTATGCCTATGTCTGTGTCTTCTATCAGTTGTCCACACTGTCACTTGATTCTTCAGACTGTT
TTATTCTTTGTGCAACCTGGAAGGCTTGAGGCTATTTGGGGAGAAGAGAAGGCACCACGAAAATGAGCTG
TGGAACCTCTGAATCTGAGAGTTCTGGGGTAGAGGAA
>CUFF.107488.1 gene=CUFF.107488
TGATGCTGACCCTACTCCCTCTCCTTCCAACATACCGCACTCTACTGTCAGACACTTGATAGCAGTTCTT
TTTCATAAGAGACTTGTCTTTTCTTCTATAATTAGAGAGA
>CUFF.107489.1 gene=CUFF.107489
TGTTTTGAAGTAGAGAAGGAATTAGAAAGGAATCTGCTGGGTTCCTAAATATACAGTACATGGGCAGAAG
AGAGATACTGGATCAATCATATGTTCAGTATAAATAAAAGCAGAAGCACTTCATGTCTTGTGTAGCCCAC
GATGCAGGTACCAGAGGGAACTGTGGTGCATTAGGAGATGTCAAGATATTTCAAATCTGTTGAAAAGTAA
GTAATAAATCCCTGAAGAGCATTCAGTTACAGCTGGGGAGAATCCATAAATGATAATTTGGAACTCTTAA
TCAGAATGAGTATATTCTTTTCAGAGGGTTATATGATGTCAGCTGGCAACTTGCGACTGGCTATAAGAA
>CUFF.107490.1 gene=CUFF.107490
TCCTAGATTCTGGACTTCATCTTTCGTTATCAGTCTCCCTTCAGTTTTCTGTTTAAACACACCCATAACA
ATTAAAGAGCTTTGAGCAGATGATGTCTACTTTGTAAAAACTACAGTCAGTATATAAAAAGAGACATGCA
AGTCAAATATGTAACATGTAACACTTTAGTCTGTGAAATACTTTTGCCATATACAAAGAGCCAAAGTCTT
CTGCCTATAGAATCTATACTTGTTCCA
>CUFF.107492.1 gene=CUFF.107492
TAGAGGAGAGGCAAAGAGAGCTCTGAAACTATGAGGAGATAGGATTTGAATGGAAGGGCCTTCATAATAA
GATCAGCCATGTTTTAAGCCATGTTTGAATCAATTGCCCAAGGTTGAGCCTGATTCAGAGACAATCTACC
TTATTATAGAGCCCAGTGAGTCTTCCTTTACTTCTAGAGTAAAGGTTAAGGCAACTGAATACAGGAAACA
CTTGGTTGAAACAGTTGGAAGAAAATACAGTGTATAGGGCCTGTCTAATATGAAGA
>CUFF.107495.1 gene=CUFF.107495
GAGTGTATATTTTAGTTTACAGATATGGTACATAATGGCATTATTAAAAACATCAAAAGAACTTCTTACT
CTACGTGTATGTAATTCAGTGTAGCCTAAATAAACTGACTGTCATGTAAAATTTTACTTGTCTTACTTCT
CTTTTAGTTTTAGAGAGTTTTAGAGGTCTTGCTGAATGATCTGTTCAGTTTTATCCACATATTGTCAAAT
GTACATACAAAGAATCTGAAAGAGCTCCCTAAGGCACTGTGATTTCAAGTAAGAATATCTTAGACAGACA
AATTTATAAATTACATTAGGCTAGATGTTTCAGAGTTGGCATTTTGGTGTGTTTGTTTAAGGCCAGATGC
CTTGCAGATAGCATTTTGGTGCTCCTGTTTAACCATTTGCCA
>CUFF.107498.1 gene=CUFF.107498
TTCTGGACACATCAGGTTTGAGGTACAGTGATTATCAAAGGTCAGTCCAGAGATGGAATTTTTTTCATGT
GCTGCCTTGATCTACTGTTTTTTGTTTTTGTGTTTATATTTTTGGTGCTGTTATTTAAAATTTCAACATC
TTACCTAATACGTTGAACACTTTATTTGGTGTATATGCTCTGTTTTTGATATCTTTTCTCAAATAGAATA
AAGAGAAGCA
>CUFF.107499.1 gene=CUFF.107499
AATGGCTCCACTAAAGTCATTTTTGACACTTTCACAATGAAGTAGTCAGACACTAAATATTTTTTTAAAG
AGATTTTGAGAAAAAGTTAAGGACATAATATTAATGAAACAAATATTATTTTTGGATTATGTTTCTCAGG
ACCCTCCAGTTGATGGTGATCCAAGTAAAACTGATTCAGTTTGTACTTTGTCATGAACTAAAATGTCCTA
TTCAAGGCACAGTAGCACTTCCCCATAGAAATCCACTTAGTCAAATAGCTCGTTTTCTGAGTCATACACT
CAGTGCAGGATGCAGAACTAGGAAATAAACAATTTAGGAAAGTGTTAGGAAGGTGTTATCAGAGATCCTG
CAGTAGTATAATAACTCCCTGCCCATAGGTATTCAGTCCAGTGGTAGGAGCAATTAACAAGAtgagcaat
ttctttctaccagtcatgattttaa
>CUFF.107501.1 gene=CUFF.107501
CCTGGATACTTGTAATTACTAATATAGTTTTAGAACATTTAGGAAGTAGTTCATGGTACTAAACTGTTCG
GGCTCCCAAGCACTCACTTTTGCATTTCACTGTAAATGTGAAGTTCTACCATTTACTGATTGAAGGTACT
TTAGAATGAATAGGCTAAAAGTAAAACTAGGTTGAAATTTTTATTATCTTCAGACTGGCAAGTGGAAAGG
GCAGCAACAATAACACTTAATTCATATGTCCTACATAGTCTTTTTCATATTTCCATAAGGTGTTGTGTAT
TTCTCCACATAAGCATTGAACATGAATAGAGTTTAAAGTGGGTTTGGGGACAGCTGTGTTTCCAATTTGT
GAGCATGTTGATTTACATTGATATGGGATTGTACTAGACAAATAGCAGT
>CUFF.107505.1 gene=CUFF.107505
CAGTATGATCATGTGCATCCAAATTGTGAATCCTCTTTGCTGGTAAGAGACAGTTCTAAAGAAGATAGCT
AATAAATACAGTATCTCCTTTTTTCTGTTAGAGTGAGGGACCTGAGTGGAAGGTGTTGAGAATGTAGTTG
AGTCCTTGGAAGCAGCAACATACAGAGTTACCGAGTAGTTGACTCTATCCTACATGAACTATTTCAGTTT
GCCTCTTCTGTGTTGTTAAAACTACCTGTGCTTAAAAGT
>CUFF.107506.1 gene=CUFF.107506
CAGCTTTGTTACTGCTTCTAATTGAGATGGAGAGTAAGCTACTGGTCTCTGGCCTGGCAGTAATTTGTGC
CCTCTATCCATAAACAGATTGATCTGACATCTGATGTTCAGTGAGATGACCAGAAAGTTACACGTCTAAC
GCATTCTGTGCCTAGTTTGTTGCATATAGAAATATTCCCCTTGCAAG
>CUFF.107507.1 gene=CUFF.107507
AGTCATAATTGCCTGGGTCCCTTTTATTCAGTGTTCAATTGTGAAATCCCAAAGCAAGCCAAGTAAAGGT
GATCTGTAAAATGGCCCATCAAAACGATGATTTTTAGTCACCTTCCAGAAATCCTTAGCATGTAGAGTTT
TGGTTACTTTGACGAAAGCTGTATTATATTCTAATGAACACGGTGACCAAAGTTGGTAAATCCAAGTGGC
CTTCTGACAGAAATGTTTGGATGCTACA
>CUFF.107509.1 gene=CUFF.107509
GAGACTTTTCCCCTTAGATACCGGCCCTAAGGCTAGGCAGGCAGCAAGGGTAGGCTGAGCTAGTCCTCTG
GAATTTAGAGCTAACACTTGTGCTGCCCAGAGCAGACCTGTTTCTGTGCTTCTTGCCGTTTTGTCCACTA
TGTTTAGGCATTCAGGACTTGGGCGTTCTTTCTTTCATTACTACCCATTAAGGTTCAATCTGAGCAATCT
CTCCAAGTCCCACTGTGCTCATCTCAGTGGCAGATTTCTCTGAGAAAAAGGAGGAGAACTTTGTTTATGA
TATTTTGAGGCCTCAGCCTTCAGCCTTCAGCCTTGATTTAGCAATTTATGAGGTGCATCTTTCTCAACAT
TCAGATTTTGGTTAAGTAAATAAAATGTATCCATGGGAGTAGTCAATTTTCAGACTCCCTAGGTTTGTGC
TGTCATGGCCTTGGGTTTTAGGTTTATAGTAGTTGAGCTGTGGGGATGTGGATAATGTAGAAGTGGCCTA
TGAAGA
>CUFF.107511.1 gene=CUFF.107511
TGTTTAGTTAGTATGTGTCAGCAGTTCTTGACAATTGATAAACTTTTTTTCTTTTGTATGTCATAGAATA
AAATACTAGAAATAGTATTTCTACTCCAGTAGAAATCTACCTTTTGGTTGACACAGGCTAAGCCACAGAG
GAAACACTTTATATCCTCTATAATGTATAGTCACA
>CUFF.107512.1 gene=CUFF.107512
TCCTCGCTGTTTATGTGCTTTATTCTTTACTCTGCAGACTGTCTTTCTCCGTTTCCCAGCCCATAGGAAG
ATACACAGATGCCTACAGCTACATATATGTTTATTACATTCAAGGAATCTTTGAATCTGAATTCCCACCA
TCCAGAAAGGAATTCCAGTTGATCCAGCATGGGTCAGGTGTGTACTCCTGTACCATCTAATGAGACAGAG
CAGTGGAACCATGTTATATAAGCATGGCAATCCCCCACTGTAACCATACTGGGGACTAGAGGGTTGCAGA
GATAGTTCCAGAGATGGGGAGAACTTGGCAAACATTAGTGTCTATTT
>CUFF.107514.1 gene=CUFF.107514
GATTTAAGATAGTTTACATATTGTGTTGTCCTGAATTGATGTTTGTTTCGTAATATGTTTGCCTTGTTTT
GCTCAGCTATATGTTGCCTTGTTTCCTTAGCTCAATATACAGCTGAGGAACAGCAGAGTGGTTTTGCATC
CCCATTTTTGACTAGTAGTGCTAAGTCTTACTAGTAATAATAAATACTGAACCTTCATAGCTCCACATCT
GAGATAGATCTCATTTTACCAGTGATGTTCAAAGAAGTTAACATTTACTTGAAGTTATAGGCAAGCA
>CUFF.107516.1 gene=CUFF.107516
CTGTTGGGGTCTATAACTGATGCTGTAATTAACTGACTCTGTAACTGATATCTTCCTGTTTGGGATAGTT
ACCATGTAGTGGTAGAGTTGACAGCTCCCTCTACGGGCCTTCCCAACTCCAATTTTAGTTGAGGTTTCCT
TTTTTAATTTTAACAATAGGAAAAATGTTTGGGATTTCTATTTATGTTTACCTCATCATTTAAAAGGTTC
TGTTTCGGCATACGTTTTATAGTGCATGGTATATCCACTAATCTTATATATAATTTTTACATATTGATAC
AAGTGTTTAGGGGAGaattatataatataatatattttCTGGCTATTGTTGTTTAAAAATAGTAATTTTA
CCCCAATGGTGATGTCAGTTTTGTTCCAAAAGTCATGGTATCATTTG
>CUFF.107520.1 gene=CUFF.107520
GGAAAACAGGGACACTAAGTAAGCCAGCCTGGCCACCACAGAGATCTGATCATGAGGCACAGGGACAGAG
TGCAGAGCCTTGAATGCCAGGCAAGGGGCCTTGACCCTCAGGCCACAGGCAGTGAGGCAGCCTTGGAAAG
GATGGCCATCATTCTACCTTCTTCCTAACTGCCTTCTGTCTCTTGGTTCATCTGCCATTAGACCTGACTG
TACATATATGTAGACTTAAGGACCCCCCGGAGCTGAGCACTGGGCACATCGTATGGATTTGACTTAAAAA
CTGCAGGGTAAGGGAAGAAGTTAGTCAGACTGATTATTTGTCATCATACAGACTTAAATGGTCAGAATTT
ATCGGTTCAGCCAAACCACATTTGTTGACACGACCTATCTGCTTCAGGTAAAGAAGTTTTCTTCCTTGAA
ATACTGGTTTCTAGCTTTTAAAACCTAGGTTACTGGCTACTGAACCTCTTTTGAAAGACTTAATATGCAA
TAGTTATACTTTGACAAGAAGTTATACATGAATAAggggtcagccctgtggccaactggttgaagttcca
cacactccacttcagtggcctgggttcatgggttcggatcccagcacggacctactccactcgtc
>CUFF.107522.1 gene=CUFF.107522
GCGTGAGGGACGTATATGGCGTGGCCCGTGGAGCAGCCAGGTAATTGAAAACAGCACTCTGCACTGCGGT
GGGGAGAAAGGTGCATTTGACTCTCGACTGAAGAGAAAATAAAAAGGAGGTGGTGGTGGTTTGAAATCAG
AGCGAAGCCCATTTACTGAGCGTTGAAGCCCAGCCTGGTTTCCTCTCACACGCAGAGTCAGGATCTTCAA
AGCGGGAAAAACATGGTGGACCAAATGAAGTGCAAAAGTAACGCAAATACGAAGCTGGAACAGGGAACCA
GCAAAACCATTAACAGGCAAGCAATCCAGGCTCCGAGACTTGGGTAGATACCAGGCCTGCACGCTAGAAA
AGTTTTATTTAACATAAGAAAAAATTAGTGATGATTTTGCATAACTACTATGTAAATGCCCTGCAAATGG
ACGCATTTCCATAAATAGATTATATACGCAGAGCACATTCAGTCCCCTTAGCTTCTAGCCAGGCAGTCCT
TGCCCAACCCACAGCATCAACGTCCGGCACCCAGAAAACAGAGCAGCGGGAAGAACTACATGGAATGACT
CAGAGAGCCCAGAGCCACCCAAGAAACGAAAGCTGCAGCCCCAAACCGCCTGGTTTCCTGTCTGGGCAAC
GAT
>CUFF.107527.1 gene=CUFF.107527
TATGACTGGAACAGTTTTCCTCAAATGACAGTGTTGATATTTCTTACACTTCCAGAGGAACTTGAGTAAC
AAACAGGGTTTTTTCTCCACCTGTATTGATAATTCAACACATTATAAAAAAACAAATCCAATATACCAAA
TGGAAGAAAAACTCAAGTGCACACCAACTAGTTCGTGGTTCTCTGCCTTGGGATCCATGGAAACAGCGTT
AGACCTTTCAATACAGAATAGCTTAGGTCCAAACACCTCATCATCAGCATGTTGCCTAATGAAAGAATTA
TTTGCTAAGGTCTGTATGTCTTATTCTGGCTCTCACGTCCCCCTGCATTTGGGAACTGCTGATCCTGAAC
GTCAGCATTTGTTTGCATTGGATTTTCTCAAGTGGCCAGTCATCGATCCTTCCTCTTCCGGCGCCCGCTG
CTGCCCTGCCCTCACTCCCCCTTATCATTAGGTGCTATCGGATTCCACCCCGTTCCTTCCTGCTCTGCTT
GCACAATGAGTCGGCAGCAGCTGTTGGCCGCCACCCTCAAATGTTACCATTATGCCAGTCAAATGGCATC
CAATCTGACGCCTTCAATTATGTGCATCAATTATGGCAGCGAGATGCACATTTTCTCAAGATTTTAATGA
CTCATCTTGCAAGGCACTTATTAAGGATTTTGACATTTTACAGTGAAAGTGGC
>CUFF.107535.1 gene=CUFF.107535
TGAAAAGAGAAGACGTACTGAGGCCTGCCTCCTGCCAGTCATTTTGTGGATCGAATGGTAGCTGGCTGGG
CAAGCTTACCCCTGCTCATCCTCTGACCTCATCCATTTCCTCCAAGATAAGCCCTCATGCTGCTGCGGAC
AAAGGGATAAGACGACAGCTGCTAACGTCTACACCTCGGCTGGGGAAGCCCGTACAGCAGCTCAGGGGCC
AGAATAGCAGAAGGAAGCTCTCCCCGCACAGAGAGAAGAAAGGGAGGAGACTCAGGGACCACTGGGCTGA
CAAAGTCAGTCAGAGAGTTAGTAAAGCAAGAAAGAAAAGCGGGCAGTATTGGAAAGACactgagcgttta
ctgtgtgccagacacgaggctaagcacgctattgggattctttcatttaatcctcacagcaaccctgcga
ggcagatgctatcatttccCCCTGCGACAGTTCTGTTCCAGCCCCTGTGCTAGCCCTTCACTCTCTCCCA
AGAGTCTTAAACAGTCTCCTGAGTGACAGAGCATTTGTAAGTGATT
>CUFF.107543.1 gene=CUFF.107543
CAGAAAGATGCAAAGGTTTAAATAATTTTTTGTAGGCATTATCTATCATGCATTGAGATAAAAGGTCATT
CTGAAGAGCCAGTGTCCTTACCTATAGCGTAGCCCATACAAAATGCCACATCTGCAATGGCATACACACT
CCCATAGACAGACACGTGCCTCAGGTCTACCAGGTAGCCCATGATGGGCATCATTGAGGAATCCACCATC
CCTGTGGGCAGAGAACACAGTCCATAGAAAACCAGTGTGAACCGAAAACGGGCTGAATGTCAGGGACTGC
GTCTTAAACTAACACCCTGCAGGCTCTTCCCCGTTTGTCATCGCCACCTGCAAGTCTTGAGGCGGACTCC
CTGCAGCGAAGCCTTCAGTAAGGACAGATGGCAGAAGGCGGCTGGGACTGGACCCAGGCCCCCGGTTGCC
TGCTCTCTGCCTCGCCGCACTCTTCCTCCACTGTCTGAATGGTGGAGGGCCCTGGTCCTCTGGTGACTCA
CCCGCCATTCCAGATGCAGAGGGCTGCTGGTTACTGGCTCTGTGGGCCCCCAGCCTGCTTCCTGCTGGTG
CTTTCCTGATTCACCGTTTTCTGCTCCACTCTCCCTTGCCCTGAAAGCGTGGGCACACCTGACATGGCTC
CCCCATCTCCTCCCCATCCACATCTTGGCTTCATACTTAGACTACACGAATTAAAGTTGGAAAGTACTAG
GGAGGATCAGAAGGTACCAGAACATGAAGGAGTCTGAGGGATCATCCGGCCCTACTCAGGAAACTAAAAT
CAAAAGAGGTTGCTCATTTTGTTGGCTAAAAAAAACAAAACAAAACACTACCGCCACAATCAGTATTAGA
ATCTCTGGTCTCTTGAATTGTCggggaaggtagcataaagaaagggcacgtggtttcagagttctgggtt
caaatcccgggctgggtgagcaggtcatgtcttatctctctgaacatcaatttccccatctataaaacga
gatgatgatGACTGGCTAAAATGAGACAGGGTCTTTGAACACACCCCGCGGAGCACTCAAATGTTAGCTC
CCTCACCTCCATGAGTACCAGAAGCAGGAATATGAGGGAAATTGTttcattcaactagtatttgccaatc
acctaatatgtacaaggcgctggggccacaggggtgaacaaaatgaatataagAGTTGGGCGTTAGGAGA
TGAGTTGAAAAATGGATTACCATTGTGGCTGATGCTACGAAGGTGCTGTGAGAGGACATGTTTTTACCAC
GGGGACCTAACCTGGTCTAGGGGCTCAGCAAAGGCTCGGTCCTTTGTTTCCACTGTGCCACTCAGAGAAT
AAACTCCTGACTTTATCCTGTGATAGACTTAGCATTTACTTTTATCGTGATCAATCTGTATATTACAAAT
GAGAAACAAACATACTATTTATCCAAAATATTAACCGGATTCTTCCTAACATGTGAGTTATTGTTCCTCA
CATTGCAAAGACTCGCCTCCTGTGCCCGTGACAATTTCTGCAGCACAGGTGGTCATCAGCACATCAGTCC
ACCTTTTCTGTGCCAAACCTTATAAAAAACACACTCTGTCCCCCAGCATCATATGAGGTCTGTTCACAGA
TCTGAACCCAAACAAACGTGCTCTGAGGGACGGAGTCTCTTGTTTGCCCAAGCTCAGCAGCAGAGTATCA
GCTGGTTTGTGTAAATATCAGGCTTTTAAAAACACTGCTTTTCCGGAAATAAATGACTAGTATGTGGAAG
CAGGTATCTTTCTGTGGATGATCTACAGGTTGTA
>CUFF.107694.1 gene=CUFF.107694
AAAGACGTCTAGACATACTCACACCAAAGCCTAGGTTTCTGCCCATTCATTCTGAGCCTGTCACGATTCC
TTAGTATTCACTCattcatttactccacaaatggatctgcactgggtgctggagtataaccgtgatgaaa
actaagcagtctctgtgtcactgatgcttacgttttatttgaagagacagacattcaacaactaattgca
cagtatttaattataactgtggtaagtccaacaaaggacaaatattaggcagtatgagagTGTCTAACTG
GCAGCTCTGACCTGCTGTAGGAGTCAGGGACTAGTAGAAATCAGCTCCAGGAACTACTAGTGGAGCAGTG
GGCAGACCCTGGCCAACAGTTCACCAGTGCATGTCCTGACTTCCAGAGGTAGGACAGGGTGGTGCTGGTT
CATGGTTAGCTTCCTGGCATTTGCCAAGACCAGGTAAGTCTGAACAGCCCTGCCTTGCCTCCTACACACC
CCTCAGGGTTCAGGCACCAGGTCAGCAGCAGCACTTCAGATGGTGGCTTCTGACCGTGACTTCTGAGAGG
ACTAGGTACTGACTGCCTAAGTTCCTGACACATGGCAAGAGAAGAGTGTTTCAGGACATCTCTGTTTCCA
CGAGGAAATTCATTCAGCTGGAAAAGCAATAGCTTCTTGCATCAGCATAGAAGAGAGGAAGCCTCTGTGG
GAAAAGAAACTGCATCAGAAATTCAATAAGAAATTTCTCAAGACACGATTCTCCTTTTTAGAAAAAGTCT
ATGGTAACTCAGCATTTTAGCTTATTCTCTGGATTCTTCCATCTGCCCTTGTTCCTTCCCTCACCCCTCC
CCAGGTCTGACTAGATTTCTTGTCAGTAATGGCAACAGCTGGCACATCTCTCAGCTGTCCATCGGTGTTG
GGGGTGATTTACTTCTCTCATTGAGGTGGTCTC
>CUFF.107698.1 gene=CUFF.107698
GAGGTATGCACAAGGTATCCAGGAGCTTTGCACTTCCTGAGAAGAGCGTGTCTTTAAGCAGGTAGGTGCG
TTTGGCTTTTTAACCCTTCCATAGTTAATTGCTCTGACTTTTC
>CUFF.107602.1 gene=CUFF.107602
ACACCTGCATTTGGTCCTAGTGCTCGTTTTTTATCTCAGCAGTGACCTCCAACCTGGAGCTGAAGGAAAA
AAAAGAATTAAATCCCCAGGTAGTTTTGATTAATTCCCTCAAATGGCTTTATTGTATGATAAGACTAGAA
ATAGCTGGAATGTAGTCCTTTTGTGTGGAAATGTAGTGCTTTTCAGGATGTCTGTGGATGAATAAAAATG
ATCCAGAGCCTTGCTGTTAACCAATAAACTTGTATTTTACTGTGATAGAAGATGTTTAG
>CUFF.107603.1 gene=CUFF.107603
TACATTTTTTGATCACCTAATTGCAGACAGCAGTGGCTGAAGCCTCGGGCATGTGAGAGCTGTGAGGAAT
CAGAAGCTGTAGTTCTAACCTCTTGGGCTCCCTTAAATTGACCCTGCTGCTGAATTCACAGTGTA
>CUFF.107643.1 gene=CUFF.107643
TAAGGCACATTTTAAATCTGATACAGCAGATGATCTGGTAAAGGTGAGCCTGATGTAGACAGAATGAAGA
GCTCTGATACCCTCTAAGAGCTGGCAGGATGTGGTCTCTGTCCCTGGATTTTGCCGCAGCCTGACGTCTA
TGCTATCCCAGTGTTTATCAGTTTTTCTGATTCCATCTACAGACATCAGGGCAGTTCTGGAGTGCAGAGA
TGTCACTTTTACCAGAATTGGTGTGAAGGGACCCCCGCAGTCTGGTATGGGTGTCAGAGCTGTGACTCAG
AGTCCAACTAGTACTTCCTTTCAGGTGTTGGGACCATTCCTTTGGGGCCCAGAATCTTATGCTTTACAGT
TTTCTGCAACAAATGACAAGATGAAAGTTATAACTTATTAAAAGTAT
>CUFF.107647.1 gene=CUFF.107647
TGTTTGGTCTTATTTGAAAAACGTGTTGCTAAGTTATGAGCTATTGCAATTTTATCAACAATGGCATTTC
TCTCAGCGATCACCAGGGTGGTGGTAGCATCGGCTGTCTAGATGTGGAAGTTTTGCATAAATAAAGTACC
ACCAGTAATTATGTTTAATGTCGCAGTAGAGGAAAAACTTTTCATGGAAA
>CUFF.107604.1 gene=CUFF.107604
GGTTGGCATATTTCCAGTGTACTTAGAAAACAGTGCACATCGGTAGGTGATCATGTGCCAAGCAGTATGG
CATGAGAGCTCAGTAAGATCAACTACTGGGAACAGACGTTATTGTCTATTTTCTCCATGACACTCATTCC
CTTCTGCAGGTTGTCTTTATTAATGTCTTAGCCTGTTACACCATAATCTTCTAGAGGCAGGGGACCCTTT
AGTATATGTCTTTGTATCTCTCACAAGCACATCGGAGAATACTTTGTATATTCATAGTCCCTGAGAAGCA
TGATTGAATGAGTGAACATACTAGTGAATGAATGAAGAGATGATGTGGGTTTGATATACGCCTGATTCTT
TT
>CUFF.107615.1 gene=CUFF.107615
AATGATTTTAAAAAATATCTTCTATCTTTGGTCTTATACTGAATGTGTCCTCTGTTGTCTCTAATTAATA
TTACATATGACACTTTGGTGGTTTTTTTATGACCTCTTGAATGATTTCATTAATTAAAACAAGCTGCATA
GAACAGAGACATTCTGATTATGTTATGTATTTATTTTTTTCTGTATGTTTATATGCATGCTTTTTTTTAA
GTTTTAGTGCTATGCTATACCATTCACTTTGACTAAGATGGTGAGA
>CUFF.107616.1 gene=CUFF.107616
ACTGTACACGGATGTGCAATTGTTTCAGGAGAGTTAATGCTCCTGCAGTAAATGAGATGATCCCTGTATG
AAATTACCATTTTGAATCTTCCCATTCACTTTGAGGCCCCTGGTAGTCATTTCTACCCCCAAGGACTTTC
ATTCTGTTGACAAGGTTCTGTGATGTGTTTGACTTTATTTTGTTG
>CUFF.107617.1 gene=CUFF.107617
TAAGGCTAGATTTTGGATATGACTGACTTAGAGATAGTTTTTCTTCTTTGAGAAAATCTGTGTTCATTAA
TCTAGTGGTAAGTGAAAAAGACTAAAATTGGACTTGTAACGCAGGATTGAGTTTTTGCTCATGTAAACAA
TATCTTTGATGTCTTCTGGCACATGCTCAAGCATTTGTTGTCCTCTGAATGCCAAATACCCACTTCTTAA
TTGGTGTTCATTATGATCAAGGCTTTAAAAGCTGCTCAGTGAATGAGAGTGAAACATTCAGATTCCGTGC
TTAATACTAACTGGGTCCTGAATCACTTTTCCCTTCCCTGTGCCGTGCCTGTGTTTCTCGCTCGTCCAGG
CACTCCGGTTCTTTTCAGCCTTCTCACTGAAGTCGGTTTTGTTTGAGCCATTCACTTTCCTCTG
>CUFF.107620.1 gene=CUFF.107620
ACTAATAGGGGCAGGGTAGCCAGGCTGGGATTGAACACTTACTATGGATAATTAATAAGGTAGTTAGTAT
CTGCATATATGATTGAGAAGTTATAACATCAAGTATTATGACTTGTGTTGTCACAATGTTAATTTAAAAA
>CUFF.107622.1 gene=CUFF.107622
ACCAAAGCATTTAATCCAGCTGGTGTAGGCAGTATGCTGTATACATCGTGGCTGCGTGGACCTCCTGGGT
ACTGGAGTTCATCCGGCTATTGTTTTTTGTGCTGGTTTGCTAGGCTTAGTCTGGATCTCATTCAGCTAAC
ACACAAAAGACATTAACAATCAGTATTAAGTCGGTTTAGAA
>CUFF.107623.1 gene=CUFF.107623
TAAGGGGGTACTTTGGTAAAGTTAAAATATGCCTATTCTTCCGCCAACATGTATTGATACTGGGAATTGT
AATCCTACCTCTTGCCTCTGGTTAGGGTGTTATCTGAGTCATCTCTTCTCTTCCGTGGCACCTCCCATGG
CACAGAAGCAGACGCTCAGCATTTGAATGGATTTTTATATGCCTATTTGAGGAAATCGTTTCTGTTTAAT
CCCAGTTTGCTTGTGGTCAGTTCCTCTTTAATGATCCAAGTGCTTTTTCCCTAGTTCCGGGACTACTGTG
CTATCTGCTTAAGATGGGAGTGGCCTGGGTCTCCAAAAGCATTGGAAAAGTGCAATTTAGAAGCAGCTTT
CTTTGAAGGTCATTTTTTGAAAGTTTTGTTTGACAGAATGGGAAGAATTCTTGATCAGGTAATAAGTTTT
GAAATATTAGTTTTCATGATATTTTGTTACCATTCACCATGGGTTCATCTCAAGTCTTCATTTAGATCTT
CAAGAAAGTAGTTTTATTGTTTTCTTAGTTTTTCCACTAGGTGATTTTTTTCATAAAGCTTAATTGCCAG
TAACTGGTGGGTTTCCGATGCATTCATTATGTTGAAAGCCTTTCTTTGGCCTGATGGCTGTTAGAGAATT
GTACATTTTGCTTCTCATTATCGGCCATTGTCTTAATATCCTTCACACATTTTGGAGGTGATGAGGGTGC
CTTCCTGTTTGGCTGACTTAGAAGGCCCTTTAGTTGTACAGTTACGCAGATACAGACAGAGTCAGCCTTG
TAAGGCTCACTTCAGAAGACCTTCAATGTCAATTCACATTGAATCTTGAACACACTGGTCTCATTAAAAT
TACAGAACACTATTAGATGAGCCCACTTCTTCAGACAAAGAACTTGTGAATGATACTCATTTTCATAAGG
GGGGGTGAAATTAAAAAGGTAAATTTATTCCAAGGTGGATAAAAATCACCATCAGCTGGTAC
>CUFF.107625.1 gene=CUFF.107625
CCACCTACCCTTGCTCCCAATCTGCAGGCCCTGTCCTTTGCTCTCCACCACTGTTGGTGCACACACATCC
GTCTGCAAGTGCCGCCTCTCCTGTCACACTCACTCCCGCGTCCCCTGCATTCCAGCTTTCTACCTCACTG
AAACTGCTTCCTCAAAGGGCTCCTCCTAGTTCCTAAATTAAATGGCCTTCTCTCAGTCTTCTTTCCCCTC
GGGAGCATTTTACAGTTTACAAAATTCCAAATTTTAAAATGTTTCAAGTCAGAAAAATATACATTTAATT
TCATTTAAAGCCTTTGGATTGAAGTATGCTATTATATATAATTAATTTGCATATGCCTATAGTCAATTCA
TCATGCTTTAAGCCTGAATTCAAGTCCATGTTACTACCTGAATAACTAGGGTAATGGGTAGCAAGTACTT
TCATGTAACAATAAAGGCCGTACCAATCTCTGTAGTACCAATTGGATTTTTAGAGCGTTTTTATTCTTTC
TGTAAAGTTTCTTTTCCATTTTCTGGTTACAAATGCAGTTATGATGGTTTCAGAAACATTAGAAA
>CUFF.107652.1 gene=CUFF.107652
TGTATACATATGCTTGTTTGTGTTTATGTGTGTATTACAACTTTGGAATAAATCACAGTTCAAGTTCTGC
CCTTAGATTTCGTTAAGTGTTATAGTAGAAAGCTACACAAGGTAGCATTGGCCTCCCTCCATTTCTTCTC
TTTGGGGAGATGTTAATACTATAAGGTGATTGAGATAATATTTTTGTCCTGTTTGTCTTGTTCTTGGAAA
TTTAGATAAAATGTAAAAGACCCAATAACTAAGATCTAATCTAGGTTTGTACGCCATCAACAAGATGGTC
AATAGGCAAGTTTGCTTTTCCACATTAATTCAGATGGAGAGTACAAACTGATTTATTGATGTTAGAAATT
AACCTCTCTTTTCCATTTAAAAA
>CUFF.107653.1 gene=CUFF.107653
CTTCCCATTTAATGAGCCAAAAGTATTTACAACTTTTATTTAAGAGGTTTTTTCTTATCTTGGCTTTCTT
GTATAAAACTCTCTTCCGATTGTCATCCAGCATTGCCTGTGTAAATACA
>CUFF.107654.1 gene=CUFF.107654
AGACATTAATTACATTAAAACCAATAACTTTATCTAATTTTTTTTTAAAACAACAAAAGCCCTGTAAGAA
GGAATCTCCTTTTTTATAAATATGTTCTGCAGCCCCTAGGGCAGTCTCATGTTTCATGGCCTGCTTGTAT
GGAATCTCTATTCCTACCTCATTCTTTTACCCCTCCTACCCATCTTTTAGGGCTTCCTGCTTAATTCTTG
TAGGAAAATATGATTATTGCAGAACTTTTATAAATTATTAAAGAGAAAAAAGCAGCATAAATAAGATTAT
CCGTAATCCCACCACCTTTAAGCAGTTTAATATTTTGACATAATAACCTGGTGTTATTTTTGGATATTTT
TAACCCTCCTTTGCTTGTTACTTGTTTCTTTCCATCCTATATTCTGTCCACATCTGTAGGGCAGACCCAC
TTGTTAACTTTACTACTATGTTGTATTTGAAGGCAGGAAGAGAAGCAGGCCAGTCATTTCTTTTTGCAGT
TTCTCCTTTACTTTCCTTTTCTTCCATCCCAGCAGCCGAGAACCTCTGAGTTTTCATTCCTGTTACTTGG
ACAA
>CUFF.107672.1 gene=CUFF.107672
TCCGTAGAGTTGTTTTCTTTTAATATATGTGCTATGAGTTCAATTTCTCAAGAAGATTGGTCTAAACTAT
ACTTTTAACAGTAAGGAAAGTGATCTATAATTACTATAACTTTGGAAGTGGAACCTTGAATTCGTTCAGC
ATTTAATGCACTTGTGTATGATGGGCAAAGCACTGTAATAGGCCCTTCCAAAGAGCTGGTTTATAATGAA
TTGTAACTTGTTTGTGTGATTTGATTTTTGCTCATATGTTCAAATGGAAAGCAAGATACTTTTGCATTGA
AACCAATAATTTGCTTCAGTTAAGATTCTCTTTGTGTTTGGCTGTGTGTATGGTAGGGGCAGGGGCCAAC
ATTTCAAGC
>CUFF.107678.1 gene=CUFF.107678
TAAGGTTTTCTTAGGTAACTTAGTTACTTTAGATGCATGGATTTTTTTCAAAGCTTAAGGTTTAAGGAAT
TTTTCCCAGAATCTCTGACACTCGTTTCAGAAGTACACAGCCATAGATCAGAAGCAGAGAAAATTTGCAG
ACTTAAATATGTTGATGGTGAGATGCACTTTATTTATCTGTCTTCCGAGAAACATTTACATTTAGACCTC
AATACAAAGAACATCCTTCAGATTTGGTGTC
>CUFF.107645.2 gene=CUFF.107645
AGAAGGCTTTATTTACTGCTGCATACCTGTGCTGGAAAGTTATTGATTACCTGTCATTAGTGTAAGTAAC
AAGATTCTGCCTTTGCTTTGGCCAGGAAGTGAACTGTAATAGTTTCATGTTACCCTCGCATTTAGAATAT
AAACAGGTTGGTTGATGTTGCCTGAACTAAACTCTCATCTCCACAGCATATTATCACCATGCTGTCTGTA
ATTACATCAGCCTATGGTCCCATACGCTGTATTACAGTCCCCGGTGTAATTTTATTTCTAGAATACCAGT
CATTAATATTTGATTGAGAATTTTATTCTGACAAAATCATTAACTGGCTAAGTGCATTGATTTTTGAGGG
GGGAATACATTCACGTATATTGTCTCTCCTGTTTTTCAAGCTTATGAGTAAGTGTGTTCGCATTGTCTGT
TCTCTTCTTGTTTGCTTTCCCGTTTTCCTCTGCCCAGTGTCCTCCCGGAATGAAACAGCAGGTGTTGGTA
TTCTATACCAAACTTCTGGGAAGAATCCGGCAGCCGCTACTTCCACAT
>CUFF.107646.1 gene=CUFF.107646
AAATGTGAAGCAGTATAAGCAGGTTAATTATAGAACATAGAACTTTGTTAATTCATACTCTCTTAATCCA
CAGCATGAGTAATCATTGGGTTTACCTACTTTTCAGCAAATAT
>CUFF.107650.1 gene=CUFF.107650
TAGAGAGATAGCAAAACTCCCAGATGCTCTAGATGGCAACTGATACTCAGGCTGCTTAGAATGACAGTGT
AAACATTTATGAA
>CUFF.107640.1 gene=CUFF.107640
aaaaacaaagaaaagaaacGGTGTGTGAAAAGTGAAGGCATAGACTTCCCCACCCTTAGAAAACCACATC
CTGCATGACCCAGAACCCTCTGGGGGCGAGGCTGAGCCTGTCAAGTTAAGGTGTGACTACCTTGCACTGG
AGAGCTTGGTTCCTGCTTTCTCAGCAGTGGCCCCACCAGCTTCTGCCTCTGGGCTGAGCCAGGCTCCTCC
TGGGCTTGAGGCCATCGTGGAATTACGGGGCCAGAGTTCACAGCGACTGCCCCACTTCTTACAGCCTGTG
GGGAGTTAACCAGTTCCGATGGAAAGAGTAAAGGTTGCCTCATACCTGTCCCACAGTTCAGGGTGGAGAA
TGTTTACCGAGCAGAGGTGAGTCAGGACGCCCAGCAGCTGGCAAGGCGACGGACTGGTCCTGCAGCTTGT
CACATCCCTTCGGCAGACACAAGGACACTGAGTCCACATGACCACCTTCAAACTTCCCAGCAGGGTGTGT
TTCAGTGACACCTGACGTAAATCTGAGAGGCCCCAAG
>CUFF.107641.1 gene=CUFF.107641
CGCTCTGCTCCTTTTTTGGGTGTGTGTCTCTCGAGATGCACGTTTCCTTTGCCTAGAGCTGCAGAAGAGG
AGCCCGCTTATAAACAGGGGAGGGCAGGGAGCCCCAGTCTGGCGAGCTGAGGTCGGGCTTTTACAAGCCT
CTTCCCCGTGTTCTGAGTTTGAAACCCGGAGGAGTTCCCTGCTCAGCACAGCCAAGGAACGAAAGACAAG
GAGCCCTGGCATAAGGTAAAGCAGACATTGCACG
>CUFF.107644.1 gene=CUFF.107644
AGCACTGTAGGCTTGGACAGTTTTCTCCCCACACCCACCTCACTTGGTGCATTACACCAACAGACTCATC
CTGTTGTAGTCACTTGCTTACGCCTCAGCCACACCTCTGCTGGGGAAGCTTCCTGAGGGCGGGAGTATCT
AATAAAGGGTGATTATGGTTGTACTTGTTGTTAGTCTTACCTCCACAGCACTT
>CUFF.107655.1 gene=CUFF.107655
ATTGTGGGTTTTGTTTCCAAATGCTTGTGTTAGACAAAGTAAGCCTTGCCTCACTAGTCGGGTCCTTAGG
AAAGCAATCAAGGGAAAAGTCAAATCATACAGATGTGAAAAAATGATTCATCAAGTTCTAGGTCCAACAT
CTAGTG
>CUFF.107657.1 gene=CUFF.107657
GTGGACAAGAGCCCTGGATGGTTTTGTAACTTAACTCTTAGGTAGCATCAAAATGTTTTAGTAACTATCC
TAGAACATGGAGCACATGAACAAAAGGATAAATCCTTTTATCTATAACTTCTAAAGCTTTCTCCTGGTCT
TAGTCAAGTCTCAGAAGACCTCCAGATGACAATATTTTGTCTCTTTCAGAAGCAAAGGGCTATGCACAGT
TGTAAGGTCATTATCATAATCCGTATTCTGTTCAGATGGCCCAGTTTTTGACCTGGGCTGTGAAGTATTT
TTCAGAGCAATAATCAGACTGGATTCCAGTCCACAGTCTCTCCGTTTAACTAACACAGTGGTACCCTTGG
AAAAACTGGAGTTGGACC
>CUFF.107658.1 gene=CUFF.107658
TCTGGATAAGCTTATGAAAACAACTAGTGAAATACTTCCACTCATTCTGGTCAAGAGGAGCTATTGTTTT
TCGTTCCTTTAGTGAAAGCTTTCTAGAGAATTCCAAAGCTCTTCTCCTAAAGCCAACATTTACCACTTGG
GAGGTCAGGCCAGCCCTCAGCTCACGCACCTTTGGGAAGCCCAGTAGTGAGAAGGATGGTGCACCCCCAT
GGGGAAGATGTTCCAGTCTGCC
>CUFF.107661.1 gene=CUFF.107661
AATCTTTCAGCAACCCCACTGAGTAATCCACATTCTTGATATTTAAGAACTCGTGGGGCGTTTATAACAG
CAGATTCTTAAGAACATCTCTCATTGGCTTCCTTGGCTTCTTACTCTTCATATGTAAGAATGTCTAAGCC
AAAATAAATGGAAAGGAAGGGCTGGGGGTTGGAACATAGACAAATGTACTGGAAGACCAGTTAATATGCT
TTTAAACATGGGCCCCCAAAcacacgcacacgcacgcacgcacacacgcacacacgcaTGTATCAACTAA
AGCAACGCCACTTGGGATTACTATCAAATTAGTTTTCCTGAAAGTTTTTTTTTTTTTGGATAGTGTTTCT
GAATTGAGGATATTTCTTTGTTCATTCTTACCTTTTCTCATGTTTCACGGCAGCCAAACGTTCGTCGTTC
TTCATCCGATTTCTTTTATCCCAAAAGTCTGATTCGACGCACAGGACGGTCTCCGTCTCTGCAGGTTGGC
GCTGTGTCCAGGCTGAGGCTCAGAGCCATTGTGCTGGCCCCAGGCTTCTGTCGCTTTCCCTCTGTGTGCT
GCTTTTCCCACATAACTTCTTTGGCTCCTGCAGCGGCAGATGCTTTTTCTCACCCCACAGAGTGTATCTC
ACATCCTGATTCTGGCTATTTCTTCTCTGATCAATGTTTTCATTTAGAGCAGTGGCTAAAGCATTGTCTT
CATTAAAATGAGCACATTAGAAGCTACCCTTTTGGTCCTGTGTTCAC
>CUFF.107662.1 gene=CUFF.107662
AGACTATGTTCCCCGCACGTAGTTGACCTTCTTTGGGGGTCTCTGAGAATCAGTGAAACCTTCACCTGTT
AAATTACAAGTGTCTTTCCAAATCCCGTCTTTGACCAGATGAAACCCATTTTGTAGCTCTGCTAACAATT
CAAATTGCAGCACAGCAC
>CUFF.107663.1 gene=CUFF.107663
TCTACTTTTATTAAAACTTCACCTTCTTTCTTTAAATGACTTGAAAGATAGAAGTAGAGTTTTAGAGTGG
AAAGAAGCCTTTCAGACAGTTTCTTTATCTATAGAGTGAAGTCAGCCCAGGACAACGCAGGTCGTGAGCA
ACAAGACTTAACTACAGATTCCAGGCCGTGGGTGCGTTGTGTTGGCCGTGATGTTGGGTTACGCTCCAAC
TTGTATTTCTTGTATGATCTTCATTGTGTCTTAAAACTTTAGCTCCAGTGGCAGAGTTTTCACATACAAT
GAAATTACAGTCTCATGAATCCAGAGGAACAGCCAAAGCTTGTACCCACTGCAAATGAGTGTTGCCCAGA
ATTAGTACCTCTAGTTGGCAAGAAGTTGCCTTTTCAATAGTTTTTGGGTTTTTTCCCCCAAAAGTATACT
TCATAACTCAAATGGTGTTTATTTTGTTAGCCTAAGGGTATAGCCAAGTGATGTATCTTCCGGACATGAA
GAAAAATACATTCATCAAGTGGGAAATGTTTTGGTTTACTCCAGATCCTTCAGTTTAAGAGCCGTGGAGC
GTCTTGAGAAGTGATAGGTTAAAGGAAAGAAAGAGAGGTCTGTTTTTAATAACTTCTCTCTTCCTCTTCT
GTTGTTCACAAGGGACATCTGATTCCAATTATTCAGCCGTAAATATCAATGAAGTCAACTTTAGCTTTAT
CACAGAAAGTTGTAAACAGCTTGGGACCTGGCAGAGAAAATGAGCCATTTGACAAGGTCCTCCTTCACCC
ATTGGCCATGGAGGAGCAGCTCACTAGAACCTTTAAGTAGCCTAAAAACTCCAAAGCAATTCTCAAGTCA
CACAGATGTTTTGATCTTTTAAATACTGTGGCCTATACAGCAGCTCATTTCACCAGATAATATCAAACAC
CTTTAGCTGTTAGATAAACTGTAATCCTTGCAGGAACGTTTAGCACCGTATGCACCAGAAATGAGCCCTG
GTTTTGCTGTAGAGGAAAGTCAAATTTAAGAGAGGAAAGTCATTTTATT
>CUFF.107664.1 gene=CUFF.107664
TATTATTACATATGCACTTGCAAACCTATAATATACCAAATACCGTGTGTATGTTTTTTTAAAAGGAGCA
AATTAGTGTCTTTATGTATGTTTAGAACAACGGAATAATAGTGGTGGTTTTTGTTTTATTAGTGTCGCTA
CAATACATGTTGCTCTATTCTCAGCATTCACTGTGTTCGAGTATTTTATTCTATTTAGTGTGTCTT
>CUFF.107665.1 gene=CUFF.107665
GAAACTGTCTCCAGAGAAGGAAATGTATGCCCACGAGCCCCTCCTCCTTCTTCTCAAACACGAATTTCTT
TTTCCGAAGGAGATGGTTTCACCCTTTCTTGACTTAGCACTGAACATTCAGTGTATGCAGATTTTAAAAG
TATTCCTTCTTCTGCAGCTATTACCACCACCCTGTCTAGTGAACTTCCACAAAAACGCAAGGCAGGTACT
GTCATGCTCAGCAGCACTTCGTATAAGGTGCAGTCACCTTATATCAGTAGTTGTCCCCTAGGTGTTCCTA
AGAGCTTCCTGATCTGGTTG
>CUFF.107666.1 gene=CUFF.107666
TGCATGAGAGATGGAGTGTGGACAGCCACACCCAACTAGAAAGTTCCTACTGAAGGCTCCTTTCCTCCTG
TTGCCAAAATGAGGATTAAATTATTTGCCTGATTTTGTTGGCAAAATACTCTGAGAGCTCACAGTCAGTC
TATGATCCTTTCTATATCTACTGTGCCTTCTCC
>CUFF.107667.1 gene=CUFF.107667
ATGTGCTTAAAGAAAAGTAAGTAAATTACAACTGCTTTTAACAGCTTAGTCACAGGTCCCTGTTTCCTTT
CTTTGTAGAACAGAAGTGGGCATGTCTTTGGGGATAAATATTTGAAATTATCTTCATTTATAATATAGGC
AAGAGAGTAATTTTGTTCATCATAACTCTTATAGAGAATTCCAGAAACAAAGGCTGCTGATCCGTTGGGT
TATTGAATTCAATTCATAATTATTGGGTCACTATTGTTAACCTAGACATCTGAATGGGTTAAAATGGTAA
TTTAGGTTAAATGATTGTGCATAAGGATCATCTTTGGAAATATGGAACATC
>CUFF.107668.1 gene=CUFF.107668
AAACTTCAAAAATAAGAGTTCAGTTTTAAAAAGTAATTTTACTGTCTTCGTAAGGGAGAGACTTCTGATC
TCTACTGAGTGAGCAAATACATTTTGGAAGCCATTAGAGACTGTGACAAAAAGCAGACGATCCCTGTGTG
CTGTGTAAGGCTTGAGCACAGTTCAAGAGGCAGCAAAGCAGGAAGTGTCCTGGCAGATACGACGGGCCTG
CGCAAGGTCTTTGCCATCCGACACGGAAGGGCATTAATTACTAGAGCCGAGACTTAAGCAGGAAGTCACC
ATCTCAAGAAGATACAGGATCACTTCATAGAGTTCTTAAGGGGAAGGACATTTGTCAACTCAGGTGGGAC
TGCTGCCCCATGTACTGTGATAAATTCCTAAACATATCTGAGTTCTGATGGGAAGGAATCCAAGTGTGGT
AGCTGTAGAGAACTCTAAGGAAGTCTAGTTTATGTAACTCATATTGGAAAGGACTATCCTATCATGAGAA
GCAAAACAGAGGCAGCACTGTCCCT
>CUFF.107671.1 gene=CUFF.107671
tcacacaactggtagagccaggatttgaaccaagttatgacttcaaagcgagccttttaaccccactata
ttatTTTATAGTGAGTTGTGTTTTATCCCATTATTTCATTTTAGACAGGAAAACAAAGAAGGGCCCTTGT
AAGAAAGAATTTCAGCAAGAGTGCAACCCAACCCATAAACGCGATGCCTGTGGAAGTAGATCTTACAGTA
AGGTTAGGAGGTCAGAATGCAGCCAAAGCAGACAGTGGTAAATGCAATGAAAGAAGAGCAGCTTCTGAAT
CTGCAAGAGACATCCTGAGCATTTCTCAAACAGCGCTAAGTAGTCTAAAGATGCGCATGGCAGAGTGATC
TCTCTAGGAAGCACCAGAGCATTGGCAGCTTTGGTGAACATTGACTTGACTTTGAACACTGACTATAAAA
ACCTAGAATATTTGTTTTCGAATCAGAGAACCCTGGACAGGTGTATGCAAATTGGAGGTGATTCCGATCT
GAAAACTTTTAAAGAATCAAATGAGACTTGACAAGAATTCAGTTTGTCAGACAACTCTTAAAACCCTTAG
CCCAACAATATTCTTAGTGTACATGAACAAGATAAGTGCTTCCGAGAAAGCCTCCATAACCCACAGGATC
CTTTAAT
>CUFF.107670.1 gene=CUFF.107670
AAGAGAGCGTTAAAGACCGCTTCCTGACATGTGCTGGTGTTGTCCTCCAGCTATATTCCTAGCAGCATGT
GCAGCACACGAGAGAACAAAACACTTCAGAGCCATCCCCGGGTGCGTCGTTAGAGGAAAGAAAGAAAGCG
TTCCTGACCCACATTTGGCAAAAATACGGATGAGTAACGTGGGAGAGACCCCAAAGCTCAGCGTGCACTC
CAGCTATTCACGTAATGTCCTAGATGCTTGTTAATGAAAACAGGCCTTTGTCATAGCAACACCAGCAACT
GCAGGACATCTGACTGTGCTAGAGCACACCCTCTCCTGCCCCACCCCAACCCAGGGAGCTAGTATGGGGT
TC
>CUFF.107674.1 gene=CUFF.107674
TATCCCCGACTTAGAACTATAAATTATCCTCACCAAGAAGTAGCTGCACAGAGGGGAGCAGGTCTTCTGA
GAAGGCTAGGCCTTCAGTTTTCTTTGCAGAGCTTTCCAGAATATGCTAAGCAGAGGTAGGAGGCAGTTAA
TCCTGGCTTATACTTTCCCCTCCCACTCCTATGACCACCACTCGCCCTCAGAGTTCTCCAAGCATATATT
ATAAAGTCCCGTTTCTTTTACCTTCCCCAGTGGCCAACCACTAAGCTTACTTCAGTGACTCTCCATGAGG
CTAGGTTCAAATCATGTCATTAACATGAGTCAACTGTCCACAAACTGAGTATTTGTTTACAAGTAATAAA
TTCTAGCtcatttcctcaacaaacatttatgtcttctgagtacctgtgcaaaacattgggcatagtcagt
ggt
>CUFF.107733.1 gene=CUFF.107733
AAAACCCACTTTCCTCCAAGTAGCTTTTAAGTAGCAGGGTCAGCTGAATTTCTCTTTGCTGTCCTCTGAA
AGACTTATCTGCTGCTGCTTTTGAGAATCGAACTGGGGTGCACAGCTTATTATGTATGCCTCTACAATCT
CCTAAGATGCAAATATTGTAAAATTGTTTTCCTAGATGGAGAATTGGTTAGGAAGCTCCTAACCTATTTC
TGAGCCCATCAAACCATGTATCATTCCATTAATAGAAAAGGGGAAGTACTGGCCACACAATAATTCACAA
ACACCCTGACATGACTTTTTTTTTCCTGCCATCAAATAATTTAGCCAACCTCTGTAATAATTTTGATGAG
CTTGCAATTAGTTTGGCTAATTAAAACTGGTAAAAGCCAGCCACCCAGAAAAGTTAATTTGACTAAGCCT
GCATCAACTTGACTGTCCGAACAGAACCCCAGTTTCTTATGGGACGTGCGGACATCTGTGCTCTGCAGTG
gagtggatgggacatacactgagacagaggtcctagccctggtcccagctcttcacctaaatggctctgt
gatgtcatggaccccatctctgtccctcagttttctcatctgcaaaaaccagtgagttaggccagcttgt
ctctaaaattcctGCAAACAAAGAATCAGGATGTGGATTTATGATTATGTTTTCCTTTTCTGGGAATACA
AATTTCTAAACTCAGGAAATCACATTACCATATGTAAGCCACATTTTCCTCCAGCATTATGAGGTCCCTG
TAGATTTAACTGCCATAAATCTTTGTGACTGGATAGAAAGCCAAGATTAGTCTTCAGGTGATTTCAGAAA
ATTAAATACAAATTGTGCCTGGAAATTTGAAGGCTACCCTTAGAATCCAGTTGACATTAATGAGTCGTTA
AGGATTAGGATGACGTGAAAAGCAAATAAAGTTGAAAATGCACAAGGAAAAAGTTTTAGGCCAACATTCT
AGGGGAGAAAAGAGAAAGTATGTATTGTAATCGTTCT
>CUFF.107735.1 gene=CUFF.107735
CATGTGCTTGCTTTTAAGTTTGTTGACATTGTTTTTGTTTGTTTTTTTATGGTTTAATGTCTTCTCACCC
ACTCATTAACATGTGAATGTTTACTGACTTCACCAATTCTAATGCGTAAGTACTGTTTGAAGTCATGCTT
>CUFF.107736.1 gene=CUFF.107736
AATACTAAAATCTCTAGGCCCTGTCTCTCTAAACAAAAGTCATCAAATAATTAAGATTTAAAGAGATTAG
ATAATGTTAGATTATTTATTGGGAAGAGATTAATTGGCTTCGTGAAATTTATTTTAACCTTACATTTTAC
TTTCAGACTGTGATTAACTAAGAGTAACACAACCAGGGCAGCACCTCCCAAAGGACGTTCTGCAAAACAG
CAGCTCCATGCGATAGATAGAGATGTTATACCAAAATACTAGTGTCTGTGCCC
>CUFF.107737.1 gene=CUFF.107737
TGGTGATTTGTGTGGACTCTCATAGTTATTGCTGCAAAATCAGTAACTCTTTTGAACACAGTGGAGTCCA
AGCCTTTTGGCAAGAACATC
>CUFF.107738.1 gene=CUFF.107738
ACCAATCTTAACACTGAAGCACTTTTGCTGTTCCTGCAAGATCACGTGTGCCATTACTGAGAAGGGCTGT
TACAGGGTAGCGGGTGTGCTGAAATACTACTCGTGTAAAGTTACGTGAGTTTACATCTGTCATTTCCATG
AATTCTGTGCTAAAGTGTCACATTTGAGCTGTTTCATTCTTTGCTTTGAACCACAAATTTATGCTTCAGA
ATTGTGTCCGTGTCTG
>CUFF.107739.1 gene=CUFF.107739
TACTGAAAATTTAGCGAGTCAACTTTACAAAGATATGACTATCTTATCACATTTCAATTGACAACCTAAA
AGGCCTTCAATTTTCTAAATTTTCTTCATCATGCTATTTTTCATCAGGTTATTTTGGGAATAACTTTTAA
A
>CUFF.107740.1 gene=CUFF.107740
GAGATTTCTCTAATTCTTGCAGACTTGTGTCTATTAATTTTTATTAGTATAGATTAAAGAGAGAAAATTC
ACATTGACGTTTATGATTTGAGGAACTAGGAATCAGTCATCAACTTTCCCCTCCCAGTCTCTACCCTCCA
GGCAGTTCTTGGGGTCTTTGAGGGGCCTGGTTCGGT
>CUFF.107741.1 gene=CUFF.107741
AATACAAAATTTTAAAACTTGTCACAAGGGAGTGACTGTCTTACCTATTTGATGGTATGTAAATGAGTTT
GAATTCCTCTCTATTTGAAAATTAACCTAAGGGACCTCAAAATATTAACTATAGATGCCCTTCCCACCTA
CTGTGGAGAGCTCTGACCAATGACCAAAGGGATGACTTAGACCCCATCGCAATAGCAAACCCAAGTTCTA
ATTGAGCAGACCAATTGTTGGGAG
>CUFF.107744.1 gene=CUFF.107744
ACATCAAAAATTTGCACATACTCATGCCTCCTGAGGTTACCTGCTGACACTTTTAGGGAGGACAAGGAGG
GAGAACATTCTTCTGACGTGGAGCCTGGCTTGGGGAAATGGAGCCTTGATCTTGAAAAGGCTAAGAGGGG
TTCAAGGTCTAAAACCTAGCCTACTTCTTGCGGAACCACAAGGCTCTGGGACTAAATGCATCCAGGCCTC
TCCAGAATCT
>CUFF.107745.1 gene=CUFF.107745
AGTGAGTTCCCGTGTGCTAGGTCTACCTTCTAGAATACTCATCTCAGAGGGAAGCAGCAAAAAGGACATC
CTGATAGAGAACAAAGAATGCTTTTTGACTGTAGAAAGCATGCACAACATTTTCTAAGCATTATGATTTT
ACATTAATATGTTCAATATA
>CUFF.107691.1 gene=CUFF.107691
AAAATACTAACACAATACATAAATGCATGCTAACTGCAAAAAAATATTTAGTAAATTAAGGAAGCGTATA
GAATAAACGATGAAAGTCCCCCTTCATCTGTCCTTCTCGCTTCCTGCCTCCAATCCCTTTACATCCTGTT
CCTTGTTCCATAGCTAAAAATTGATACTTTGGTTATGTGTCTTACCACAGATGCGTATATAAATCACACG
TGCTTATGTGTACTTATTCATATACTTTTTTCCCCTACTAGATTGGAATCTTACTGTATGTCTTTTCTCC
TGTTTGTAACCTGCTTTTTTCCCCTACTTAACATACTTTGGTAATCTTTTTGAGTTAATATATATGTTTT
TGAAAAGAAGTGATTTTAAACAGTGCTttattattattattattattGCTtgaactccttgaggatggga
tcttattcatcttcttttctgtatccacaacaccagcaccaatgcctgactaacagtcagtcctcacagt
gaatTGAAGCCAAAGGGGTTAACTGACTCCTTACACTCTGAATGAGATGGATCCAGTCCTTTATACCTTA
AAGCTACTACCATAAGTGGCTTTCTGGAAG
>CUFF.107696.1 gene=CUFF.107696
TATATGTTTAGTATTCTGAGTGTTTACTAGATGTACTTATCAGCTGTACCAGAACTTCATGAAACTTTGT
CGTAAAGACAAAGCTCCTAGGCGTCATCAGAGCACAGGAGCTTTTCCTACACTATGCCCTCTTCAATTCA
GTTATAGTATCAGTTGGCATTTACCACTAGATACCATTCAAAATCCCTAAAGTTTAAGATTGCAACTTCA
CGTTTGCAAACCATGAATTTACTTAAATTAAAGGCTATCTGTAGAAGTTTTCGTTGTATGAAATTTCAGA
ATATGGAGTACCAGCTTATACTGAGTGAATTTTAAATGGGTATATAGGTGTCACACTTAATCTAATTAGG
TATTTCTTATTAAGTGCAAAATACTTTAAGAAGCTTTTCATA
>CUFF.107724.1 gene=CUFF.107724
AATAGTTTTTGAGCCAGAAGTATAATTTGACCAGAATCTTAATATAACACTATTCATCATAGAATAGAAT
TTATATTTTTCTTGCAGAAAAACATATTCTTCTTAGATGCTGTCCAAGGAGGTTTAATTACTGAGCTGTT
CAGAGCCCTTGCTGTTAACTACCAGCCTCATGGCTTGGTCTTGTTTCCAGTGGATTATCATTTCTTGGTG
ATGAATGTTATTTTTTATTA
>CUFF.107725.1 gene=CUFF.107725
cagggctaCAAACCATTTAAAGTTTTCCCTTTACTTTGGGTTATAGAACTGGAAATTAAAATTCCAAATC
CTGTGACATGGTAATGATTTCGTAACTACCTGAGTTGCTTAAACATCTGAACATAATACCTGCTCATGTC
TAATGTGTGTGGCACTTTCCTCGTCCTCATCTATAGTCCCTAAGAGACAGGATCCTAAAACCTATTAGAA
TACTAGCATCAAGGAGTAAGACTATTTAGTTAGGTCTTCTGTGTGCCATGTGTTCAAAGAATGTGTGATA
ACAGACTTAATGGCAGCTTTGAGGTCAGATGAAACCAGATGCTTTGTAAGTAGGTTTAAGGCTGATGTGA
TAAGGTTACATGGTATAGACTGCTAGAAAATGAAAACAGTGAGCATATTGACCTGGTATGTGAATGTTAG
AAATTTACCGGTTCTTTTTAAAAGCGTTTATTAGCCAGCAGGCGTTTTACTGGGTCTCCCTCTGTGCACA
GCACTATATTGAATAATATGGAGGATGTAAAAGCCATAGAAGACACAGTAATTACTTTCAAAGAGTGTCT
GGGATGCGATCCTGGTTACCTGTTTTACATATTTACCTAGTGGATGTGAGAGGGAGTCTCTGGATCAAAG
GAGACAAGATTTAATCACGATCTGGGCAGTGTAGACCACTTCTTAAGATGTGGACAAGAG
>CUFF.107726.1 gene=CUFF.107726
GGGTTACTGGATTCATTGTGATCATTAGCTTCTGATCATACCTCCAGGACCTGTTACCAGAATTTAAGTC
TTAGACTAGGTAGACTGAATACCCTGATCATCAGTAGAATCATCAGTAGGGTCAAACAATAGAAACAACT
TACTTGTTCTCTTTTATAAACTCCCTCGGAGGTTAAACTGAAATGTGTTTTTAACCCCTAGCCTCTAAAA
ACAAAAGCCTTTGGAGTGTAGTGAATAAAGAAGAAG
>CUFF.107727.1 gene=CUFF.107727
GACTCCCCCCAAGTATACCTCATATGCTTGTTCACCTGCCTGGTTGCTACCTATATATCTGGTCTCAGGA
TAAGATAATCTCACTGGAGCATGGATACGGCTGGCAACAGATGTGGCAGTAGATTCTTGTAGACCATGCT
TTGACTGTGCTGGGTGCTGCCAGATAGTTTTGCTTTAGAGAAAACTAGAGCAGTGGAGTCTTAGATATCA
AGGCAACATCTAGACCAGCAGGATGTAATAGACTGCAGACCTAATGTGCGACCAGGGGTCGGTGTGTTTT
GTGATGTATTCCCTCAACAAGACTGCCGCTTCCTATGCTCTCCTCTCAAG
>CUFF.107700.1 gene=CUFF.107700
ATTTCCATGTTATGAGAGTGTCTTCAAGTTACTTATAAAAATAATTTGAGACTTTAGTCCAAAAAATACA
GAGACCTCTATCACATGTTGTTTTGCATATATAGAATGGCAAATGCATTAATATATCCCCCTGCATTACT
ATATGAGGAATTTGCAGAGCCCAGTAAACAA
>CUFF.107713.1 gene=CUFF.107713
CTTAGCATTTATTTAATAGGAGTATATTCAGATGTTTACCATAAGATTTCAGTTTGTTTTGATAGATGTG
ATTGAAGGGAAATTTCTGGTACTCTATAGAGATCTACTAAATCTTTCAGTACTCCAAAAGTTATGTTCAC
TGTACCTAAATGATACCAGTATCGGTTGTTATCATAATGTTTTTTCTATATCTTTTGTATTTGACCTGCA
CATTTCTAGATGTCATTTTTATATGAGTGACACCTACAGTTATCCTGTCTAAAGTGTGTATTCCAGAAAT
TTCTTGTTGTTTATGCCATTTTGGCCTAAGTGATTTTTAGCATTTAAGATCAGAGACAGTGGGGGCAAAT
GGTCATGATAATTGTCACAAGTAATCTATTTCTTGT
>CUFF.107779.1 gene=CUFF.107779
CAGAGATTGCCATCATAACATTAGTATCATTTCTCTTGACATAGATCTCTGATATAAGATGAATGACATC
TTATAGTTGGCAATGAAAATTATAAGAGGAGGTATACTATATCCACTA
>CUFF.107780.1 gene=CUFF.107780
AGACGTGTTCTTAGGTGTATGGACTTACTGACACATACTACACAGACGCACTGTGGGTTGCGTTGTTTAG
TCTTGTTTTGTTTTTAATGATCCTTAGATTAATGTGTAACCTTCGTTTCCTATGGTGAATCTGTTACCAA
ATGATCTTCCAGAGTGGGCTCCAGAAGCTACATTTCTCAAGACGTTG
>CUFF.107792.1 gene=CUFF.107792
TAAGCACTACAAACTAATACAGGTTTAAAATTCTGTCATTTTTATCTAGTCTGAATCAAAT
>CUFF.107832.1 gene=CUFF.107832
GTGATACTTAAATACCTCAGAGCATTCTTACTCAGATTTTTTCAGAGGTACTCGCTTTAGTTTTATCCCT
GGTATCTTGTTTTTCGTCACAGAGGACAAACCCACTCAAGTCCTTTTTTTTTTATCCTTTATTTCAAGGT
CATAGTCCTAATTCCCGAAAGCTCCTCATTTTGAGTTGTTTTCCTAACCGCTATTTGCAAAGTGATGCTT
TGTCCTTTTCAGTTAAGTTTTCTCAGACCTAGAAAAAAATCATATCATGCCTGCGTTCCTTCAGCTCTTA
TGCTTTGCCTGAAAGTTATCAGTCAGTTAGTCTTAAAATTTGTTTTATCTCATTAT
>CUFF.107856.1 gene=CUFF.107856
CATGCGTTGCTTACCAGCAGGGATATATTCTGAGAAATGCATCATTAGGCGATTTCATCGTTGTGCAAA
>CUFF.107750.1 gene=CUFF.107750
TCAGGAAACTTATTAAACATATTCTGTATACAAGATAATGTACTAGTTAGGTAGATATTACAGACTTGAC
AAAGATTAGTAAAGATCAGCTTAATATGGAAGGAGGAAACACACTCTGTAAGTAACTGTAATAAAAGACA
GCTTCTAAGCACTTAGAAGAAATGCCAAGTACTAAAAAGCTTCAAATAAGGAAAATGGCACAGGTTGTAT
GGGTCATGATAAATGCCAAACATTTTTAAACCGTATTATAACTTAGTTTCTCAGCCTTCTCATATTCTCG
TAATTTCTCATGCCTTAATAGATGAGTTAATAGAAAAATGTG
>CUFF.107774.1 gene=CUFF.107774
AGTAAACTTTGAAAGATGGCTCATGCATGGTTGTATTGCTGCATTCTTGGAGGGTAGCCATCAATTAATT
ATGTTGGGGGAACAGTTGTAATTTTTGTTCCTAAATCATGGCTGGCTATGTAATTGCAGTTTGTCTAGAT
AGTATTACTCTGCTTTGCCGAGTGCTTTCCATTTCTCCTAACTGTGGTCACATAATGGCAAACATTAAGA
TATGCAGTGGTAAAGCCAGGGTTTCAACTCCTCCAAATTTGGTTCCCTCCCTTCTACCACTTGCTATACA
T
>CUFF.107763.1 gene=CUFF.107763
CTCTGTATTTCTCATCTGCTGTTGGCATTGCCTTCAGTAGCCCTTCCCTTCTTCTGTTAAAGTGACCAGA
TATTGATGGCGTTTTTGACAATTTCTTATCTTCAAAACACAGAACAGAAGCAAATGGTTACCATGAAGCT
ATATTTTAGTTAGTACTTAAAGCCAGTTTTTTACCAGCCAAAAATAGTTTT
>CUFF.107764.1 gene=CUFF.107764
TAAGGCAGGTATAAAAGCCTGAGAAACTGTATAAATAATACCGTTCATGATGTCTCTTTCAACATCCCAA
GTTCATATATGTGATATGCAGTTGACTATCATCTCTGATTTAAACCTGATTGAACGTGGTAA
>CUFF.107767.1 gene=CUFF.107767
TATGACAAACTGGTTACCAATAAACAGAGAGACAAGTCATAGATCAGGACTTTCTGTTGACTAAATCATT
CTTAAAGTTCCTCATGATGGTGGTTCTCCAGTTGTAGTGAATGAAGGACTAGTGGCTGTTGGCAATCTCT
TCTGTATGTTTGGCTTATATGATAATATGTTTTTGTTTGTGGCACAGGTTAATGATGTTTTTGTGGTAAC
TCGAATTTCCCTCATGAAAAGTAGAAATTACTTCTCATTTAATTCTCCCGAGTGTTTTTGCACAAATAGG
AAAGGGGGAGCTCAGTATTACATGTATAATTGCTCTAAACTGCACTTTTCTATTATTTCCTTCTCTCTGT
GAGGACAAGAGGAGGAGGATTAGCAATTCAGCAAAGAGCATTACATTAGCTAGATCCTAGACTAGCACGC
CAAAAACCTGAAAATGTACAGAGCCAGAGATATTGTAATGAAAACTTAGTTATATATCCATAACTTAAAC
TTTT
>CUFF.107769.1 gene=CUFF.107769
AGGATTTATTAGGGAAGCATATTACTTCCAGTTGTCGCAGCATGAGAAGTTTTGAAGTTATTCTAGCTCA
TGTTTAGAGGTGAAAAGGAGTAAACACCTGAAAAGAATGCTACTGTGCGTCTTTAAAATGTATGTCTGTG
TGGAGTATGATGCCATTCCATACATTTATTCCCATCTCTCTAGCCACCTGTCAGTCCTCTGTTGGTTTAT
CTGGGGGGATATGTCTGGAATGATGTTTGCAAGTGTTAATGTCAGTATGTCTAATAGGGATACTGTTAGA
TGCTAGTGTCTTCAATCTGCTAATAGCGTATCTAATACCCAAAAAGTGGTAGGATATGGAGAGGGGTTTT
TTTGGTAGCTCTCTGAATTGCAATTTTTAAAGACATAATTATTTACATTTAACCTTGCCTCATCTTTTTT
TCACCCTGTACTTAAGCGTGTTTAACTTTAGATAAGTAAAGGGGAAAATAGATTTTTTTTCAGTGATTTT
ATTTTTTTGGAATCACTGTCCCAGGTTGTTGCAAGCTAATGCTTAGCAAGTGAAAACTCCCTGTGACTAT
GCCGATGTAACATCTTTGATCGTTCTGTTTTATTCTACATAACTATCTTCACCGACCATTAAATAAATAT
CCTATTTTTATTTAACAGGGCTTACAGAGTCATTTGAAGAAGTGTGGTGGAAAATATGATCGGATTTTGG
CTTTTCGACCTACAGGATGGACACATTCTAATAAGTTAACTAGTATAGCAGATGTCCTTCCCCGGACCAA
AGGAAACATTTCAATATATGGTATAATTATTAAGTTTTGTCACTTTTAGTATTTGTAATTACATTTTTTA
AAAGGCTGTAAAATCTTACATTTTAAGATGCAAGAAAAATAGGCACCAAAGAATCTTTAAAAATTCTGGT
ATCAAATCGTCTCCATACTCTAAGCCTGTATCTTTAGTACAGTGTGAACTGATAGAAAGACGTGTGACTG
TGGTAGACAGACATTGACTAATGCAGCTCATTCGTTTGTGTGATCAGTGATACGGAGAGGAAATCGTAGA
CCTGCTCACAGCCAGGGGCAGTGCAGCTGTGTCCTGGAAGTTTAGATGACGCTGTGAAACTGGGAGCAGG
AGACAATGGATTAGATGTGGTGACAGCAAGAGTTACAGACTTGACTTTAATTGTTTCATCTCTTGGAGGA
GGTTTACCATTGTCCTCAGAAATTGGCTTATTGTAATAATGGCTGATGGAAACATTTGTGATATGTCACT
AGACCGGTGACTTTGTCTCTAAAGACCCTAGATTACTCGATTCAGAACCCTGTCTCCCTTTCTCTGTGGT
ACTTGATCTTCAGTAAAGAAGATAAAGAGATTGTTAGGATTTAATTTTTCTCTCTTTGCTTACTTTTTAT
ATGTGCCACGCTTGGGGACTGGAATCTGCTTACCTGCTCTGGAAATCAAGACTCTCTTCCTTGTTATTCT
TCAAATTTTACTACATTTCTCCCAAGATTTTCCTGAAATCCATAGCTCAGCAAAGTACTTAAAGGGAAGA
ATTAGTTTAAAAGAAAAGCCTAATTATAAAGAAGAATCTATAGAAATGCATGTTATTGTCTACATAGAAA
AGTAATAGAATTTTTTAATTCAGAGTTTTTGTATCATTTTAATGTTCTAATCTTTATCTGTAAGAGATA
>CUFF.107810.1 gene=CUFF.107810
TGACCAGCTTATTGTATTAGATGAGATAACTTCTCTGACCTCCTCTCTACAAATGGAACCCATTGTCAGA
CTGCTAACACCATAGAGCTCGAATCCTCATGCTGATAGTCACCAGTACTCTGTGCTGCA
>CUFF.107814.1 gene=CUFF.107814
AACTTCTCTCCACGGGTCCTCCTTCTCTCCAAAGAAGTGCTCTTTCCTCTGAGTGCCTCTCTAAGTCAGT
GGCAGCTGCCAGCCTGGAAGAGAATATTGCATCTGAGGTCCCACAGGACTTATGTTTTAACTT
>CUFF.107817.1 gene=CUFF.107817
tcgtgatcatgctttgagaagtggaacagcctatacagatgGCACAATTTTAGTTTCTGTTCTTATGAAA
AGCATGTCATTCCACCCGAGCCCAGAGCATGTCACGATCACGGAATTTTCATTTACTGTCCTATCAAAAT
AGCAAAGCGGTTGGTTTTTGTTTTTTTTTACTGTACTTGTAGTAGGTTCCAGTGAGGGCAAAACTCCCAT
TTTCCACCTCTGTTTTAATTCATCTGATCTTAAGATAAGCTAAGGGGGAGAAAGAATTCCATCGCCTTGT
ACCTCTGTTGTCAAACTGATACAGAATCACTGTGCAGATCGATG
>CUFF.107818.1 gene=CUFF.107818
GCGAGTGTTTGAAAGTGATGCCTCACTAACTCATTAGACACTGAGCCCCAGGCAGCGGACAGGCCCACAG
TTGAAATCACTGCTGCTTTTCTTGGTTACACAGCTAAACACAAAAAAGATCCCACCCTCTTTTGTAACAC
CCTGTCTTAAATACCCTCTCTTATATTTTTAAAAAC
>CUFF.107831.1 gene=CUFF.107831
CGTGGCATCCCAAACAAAACTTGGATAAGTGGGACCCCAACATCCTGGACTCTCATTCTGTTGGCATGGG
TTGCCATTTGGAGTCGAGAATACCCAATGAAATGACCAGAAAATACAGCTCCAATTCCTAAAAACTTTTC
AATACCATGAGGTCAGTCGATCCAGGCTACTCCATTCCCCAGTGCGAGCCCTTTAGAGcagtggccttca
aatggttctactcacatactccccaaagagtgtaaaac
>CUFF.107843.1 gene=CUFF.107843
CAACCCAGGCTGAAAGGTGACTCAGTCTATATAAAGGAAATGAAATAAAAACTATGGAGTGTTTCTGCAT
GCCTGGACTTATGACTGTCTCCCCCGGGGATGGGGTTATCTCTGTTTTTGAGAAACACTTTGGGTGCTAA
TCTGAAAAATCTAACTGCCTCCCAACCAGAAATGTGTTGGTGGCAACGGAGGAGGGGACATGAAGTGCTG
AGCAACAAGAAGCCACCTGGCTTCTCACGGTCATTGTAGAGATCTGGTGTGAGACCGTCCCTCTCGGTTC
TTGCCTCACTGCCCAGCTCAGCCCTAAGGTAAGCTGCAAGGTGACATGATAATGCCACTCAGAGCTCAAG
GCCACTAGGTTGGCACTTTGCCATCTTGGACCCCTTCCCTGTGCCAGATTCCTCCTTCTCCACACCTCTG
AAAGTCATTACTTGTGCTCTGGGGCGCAATATGCTCTGTGA
>CUFF.107836.1 gene=CUFF.107836
GAAGACCCGTCTGGCCTAGTGTTTGGAGGGAGAGTTCTGGAAAGCCTCCCACCCTTGAGCCATAGAAATC
AGCCTGAACTCTGCATCTCTGCAGCTGAGCCCAAAGCCACAGTTGGAGCTCGACATTGGTGCCGCCCTTT
TGTCAACGCCTGTCCCCCAACAAGGCAAGACCCCCAgctcacaggtgtatccccggctcctagcacacag
cctggtgcattagagctccagtaaatattcattgaataaatgaaGAGGAGCCTCCAGAATTGTTCTCTGC
AGTCCCAACAATATTAGATGTTGAGCTTTCTTAGGGGCCGTTTTGCTTAGGGTCATCCTTTTTTAAAAAA
AACAATGGTCACACTGTTTTATCATCATACATCCTAGATTCAGCCTTTAAGATTAGTGTTTGCAAAGGCT
CAGGGCTTAAACCCCACATGTTGAAGTTAGTGTCTTTTTC
>CUFF.107844.1 gene=CUFF.107844
AGAGTCCTAGTGGATAGTAGTaataataactgacagtgtgcttacatagagggcctggcactgttaatgc
tctatgtgtatcctatattaattcatttaaGGAGACGGTAGACGCGTTTAACGATTGAGTAAGCAATGTC
CCTTGAATGACTGGACTCTGCAGCCTGAGCCCCATGAACGGGCCGAGTACCAGAAAGTAACGTGGGACGT
GCCCTCCGCAAGACAGCAGAGCTGAGATAGGCCTGGATTTTCTTGGGGTGCTGCGAGGATGAGTGGAAAT
AAGGGGTCAACACCAAGCCTTGGGTTGACTCAAATGATGTGACCAAGATCGGGCACCCGCCTCGGTCACT
ACCCTTGTTTCGGATGAACTTCATTTCACCCAGAAGTCACGCTCA
>CUFF.107785.1 gene=CUFF.107785
ACCTGTTTTTGGTGGttttttggtttttttatttttggtttttgttttgttttttactttattttgtttt
atttttgtttctCCCCTCCTCTCACCTGATTCTGACCTCTCTTGATTTGGTGTGGTTCTTAACAGACAAG
CCCGAAGGCTCTCTGGGCGCCAGCAGCCTGGTGGTGGTGTGGTGCGGTGTTAAAACCTTTAAGGCTCTTG
CTAGCGCTGTCTTCAGCTCTGTGGGCTCCACAGTCAGCATTTTGAGTGTTTTACATTGACATGAGGCGCC
TGGGGGAGGAGCTCTGTCTTTCTCTTTTACACAAACACACACACAACAATTGGGGAGGGGGTGGGAATGG
AGGGGGGCAGGATCTGATGGGAAAGTCAGGGTATGTCCAAGCCAAAAGAGAAATAAGCT
>CUFF.107787.1 gene=CUFF.107787
CTCCCCTAGAGTTCCTTCTGACCCAGAGGGGGCACAGGTAGACCCTGAGGCCACCAGCCTGATGGGTCTC
AGCCTCTGGGAGGCAGGGAAGACCGAGCATGTTCCCCCCCACCCCTCCTGTCCTCTCATCCCTCCTGCCA
TCTTGCTGAGTCCACACCCCACGCACTGAGGGGCATGATCAGACAGCTCTGGGGCACAGACCCAAGAGGA
ACTCATTACACCCCCTTCCTTTCAAAGGCCAATGACATCTGATGGTAGTTGCCTTCAACCAGGCAGCAGT
GGAAAGCTGGCCAGTGCTTACACACTTGTTTTTAGACGGAGTGGTATCAGCCACAGTTCTGACTGGATTC
TCCTTAGATCAGCATATACCCTGTGTCTGCATTATTTTTATAGGATAAGGGGTTTTGTCCCGAGGATCAC
CTTTCCAACCAAATATTACCCCATCGGACTGGGATTAACAGTAGGAGAAGCTTTGAGGTCACATGCTCAA
TGTCTTGCATTGATTTCCCCCCCCTTTGATGATAAGCAAGAGAGGCTCTGAAATTCTCATCCCTGTTTCT
TACACAAACAGGAAATGGAGAGGGGAGGTTCTGCTTTTGGTGCAGGGCAACATTAGTCTTTCTGGTTTAA
ACACTAATCACGATAACCCAAACCCCAGAAGGTTCCATGCTGCGATTCCCTGGCACTTCTTCTTCGTCGG
CACCTCCTTGTGACATGCTGTGCCCTCCATTTCCTGGCCTCGGCATGTTGATAAAGGGCAGGACGCCTCC
ATCCCATCCTCACCG
>CUFF.107786.1 gene=CUFF.107786
TAAGCGGGTGGATTTTGTCCCTTTTTCCCTCAACTTTTCCTCTTAACTTGGCCAGGATCTGGCTTGATGC
TAAATCAATAGGACAAAATGTGCTTTAAAAAAGAAAAGTTGCAAAACGAGGCATTTTCTGGCTCATTAGA
AATGCGTGTGTGTTCCCACTGCTCTTTGCTCAACTACCTATTAGAAGGAGCGTCACTCTGTCATTCATAG
TCTTCATGTCCCTGTTCAAAATGCCCCCACTCATCCCCACGACATGGAAACTTCCGTGTCACAAGGAGGG
GGGGAAGGGTGAGGGGAGCATCAGAAAGGCTCCCAGCCAATCAGGGCTCCTTGTTCGCCACGCAGGGTTT
CTAATTTTATTTGACATTTGAGGACATTTTAACAAGATTCTGTTTTGAGCCCACCAAGTTGCTTTTCCCA
TCTTTTCACTCTGCCCTAATATAGCATGGAATGCTGCTTGATGTCATTCCCCTGTTTCCTGTTGTTTTTC
CCTCTCTCTCTGCCTTTCCTCTCCTTTCTCCCATTTGTCTCTCTTGCTTTCTCAGTTTTGCTTATGCCCC
CCCATCCCTACCCTCTACCTTCTCCCATTTTTAAAATGCATGGACAACTTAGTTTTTTGAGCATGTTTTG
ATCTGCAGGCTAAGGTGGTTTAAAACTCTGAGAGGCTTAATTATTTATCT
>CUFF.107788.1 gene=CUFF.107788
TGGCAGACAGGAACTCTACTTCCCTCTCCAGGCAGGGAATTGGTGGCATCATTTTATTTGCACTGGGTAG
GAAGATAACTAGCTGCAGAATCCTGTCCAGTGACGCCCTGCCATGGCGAAGGGTTAGCCGACCGCAGGGT
CCACTCCTGAGCAGGCCTGTCACGATCTGTAGAAGCAGACGCCTGACCCCGTGGTGTGTACCTCGTAAGA
CGGCTTGTTGCCTGTTTGTGCATTTTATTCACTGGGGGTGAGTGGTGGTTTAGCACTCCCTTTTTTGTTT
CGAAAGCAGTTGCTGGCAGTTAGACTTGCTATTTTTTCCTGAAAGTGATCATTACTGATGTTAATTTGGG
CAGACGTTTCCCTTCTCAGACACAGCCTGCACCTTGCTTAAAGCCAGGGTGCAGTATCTTCCTCAGAGAC
GAGAACTTTCATTACGATTTTACGAACAAACAAAACCCTCAACCTTTGTAGCTGCTTCATAAACATGATT
TTCTGAGGTGCCGCTTTGAGGGGCC
>CUFF.107789.1 gene=CUFF.107789
TGGTAGCCTGCAGAATGAAAAATCTGTATATATTTAGCGAGAGGGAGCATTGGTTCCAAGATGAACTCGG
AAGAGTCCAAATTAAACACCCGTGTTCCACCTGCAGGTTTCCATCCAACCTGTAATTTCAGGGAAGGTGT
AGGTACTTCCTTCTTGGTGGAGGGATACCAGCTAGTTCCTGTCTCATTTCCTTTCCTTTAATGACCACCT
TTGGTTAAATTTGTTGTTTCTTTGTTCTGATACAAGCAGTCTTTGAATTTGGAATATTATGATGGTAGGT
ATCTCAACACCCCCAACATGCTTACCTGTTCGTAGTGCCTCCCTTGTCACGTGTCCCTCTCTCCATGCCT
TTGCCATGTGTTCCGTCTTTAGAGAGTAGATCAGATGTCCATCCCATCACGTGCATGTCCACGAGTCTCC
TGTGTCTCTCCCCAACCCTGATGCCTTCCGAGAGATTGGTGACATGCCTCAGCATCGACCAGACACTTAG
GGGAGAGAGGGCCTGTGAGTGTAGATTGAGAGGGAGCTCCGCTGATGGGCCTCTGCCCACTGAGTGAGGA
TCCGGGGCCTTAGGTGGACACCCCGCAGGAGAGGGGTTCTCCAGTCATTCTGTGAGATGGCAGTG
>CUFF.107790.1 gene=CUFF.107790
tttccggttgttgttttgttttgtgttttatcgttttattttatttttttcttttgACTCGTAGAAGTCC
TTTCCTTTCATGTCCTTGGTGAGGGAAGACAATCAAATAGAACCGAGGTGCTAGAGAGAAGACAAGTCAG
CTGTAGCTGAGATTTCACATCCAACTGAGCACGACCCACCATTGTGTTGTATTTTTTTTGTGTTTACCTT
ATGCTAACAGATGCAAATACTCCAAAGAAGTGTCGGGCACTGTTCGGGCTTGACCGACAGACTTTATGGT
GCAAACCGTGCAGGTATATTACCACTGCGAGGCCTTTGGGAAAATCAGAGCATATCTGTCCTTCTGGTAC
CTTAGTGTGTCAATATATTTTGACCTCATTCCCATCTATTTCCCCACTGGCATCAATGACTAATGACCTT
CCCTCTTCAAAATTTCCTTTCTAATTTTATGCCGTGTCCTCTCCCCATTTTCTCTTTCTCTTTTTCCCCC
TGCTCTTAGAAATATCCCTGGTGGTGGGACCTAGACCACAACCCTGACAGATCAGGATGGGCACTTATCC
TTTTGCTTTGAAAGCCAGCATCCTGGAACTGGCCTGGCCCTATGAGTACTTCCGGGGCACATAGGCTGAG
CCTAGAGAGCCCCCACGTGCAGAGGTTTGAATGAGCTAAAATTGGCAGCAATGGCATTCCCTTGCACTTG
GAGTCAAGACACTTGGAGAAGTGCTCCGGGGCAGGCTTTTTTTAGTTTTGTTTTCTTTTTCTGTTTTATG
TTTAAAAAACACCTCTTTGTACAGAGGAGCTCGGCTAGCTGACATTGTTTTACAGTGCTGAAAAGAA
>CUFF.107791.1 gene=CUFF.107791
CGAGCGCGCTTTGGCCTTGATCAACAGAATAACTGGTGCGGCCCTTGCAGGTGTGTATAGATTTCCCAGA
TTCGCTGTGCTGGTTTGCAGCTGGTCTCTTTGGTCCTTTCCCCCTTCTCTGGCCTGTTGCTTTGTAGATC
TGTGTGTGGACTTAGGAGACACGAGGGTGCGGGACACTGCTCTGTGAGGGATGTGCTTGTTCTCCCTGCT
GCTGCTAGCCAAAATGCCACTGTAAAACAGCATCATTTGTGCCTCCTCGGGTCAGCGACAGCAAACCCCA
GCACGTCCCCTCCCAGGGAACGTTGCCTGCCAGCCCCCTTCCTCATGCCAGCCCAGGATGGGGCTCAGTG
ACATCCATCGTAATCCTGGCCTAGGTAGAAGCAAATAGCGTCACCTTTTCC
>CUFF.107794.1 gene=CUFF.107794
GGTCCCCTGGAGAAGGCCAGGTTTTACCAACAACAACAAAAACATTTTGAAGGCTTTGTATAATTTGTTC
TTTTTTTTCAGAACACAGCGAATGTTTCCTAAATCCTTGCCTTTCACTTCCTCCGATTACAGGTGCTAAT
GTCATTTTGAGTCGTTAAAATAGTTGATAAACTGTTTTTTAATTTTTCTTGCCATTAGAGTTTTATTAAC
CTTGAACACGTATGACATTTGAACAGTCTTTAAAATGACCATCTACACGGTTTCGTATGTTTCGGTAGAT
TTTTTTTTTTTTTCCGTTGCTTTGGTTGTTTTTTGAATTTAATTTAACTTCTGCTTTGTTTATTTATTTA
TTTTTCCCATAACAGTTGTTTAAGCAGTAATGACAGTGCTTTAGAGTTGAACTAACTGTGCAAATTGAAT
ATGCAGTATTTCTTTAAAAGAGACTGGtaaaaaaa
>CUFF.107795.1 gene=CUFF.107795
AGGAGAAATTCAAGGCCAGGACATTGGGGGGGAACCCATCTTAGGCAGCCTTTTGTTTATGCCTTTTAAT
TAATTGCTTCATGACCGCCCTTTTAAAGCTAGTAACATTCATTGTTGCATGAAAAGCACATTGTAATTCT
AGTGGAATGTGTTTTTAAATAACTGCAGAGCCTGTAACTCGAGCGGTAGGCATGGCTGTGGGGGAATTAT
CCAGTCTGCTTATTGTGTATGTGTCTAAGGAGGGCCCAGGAGGGGCTAGGGGAGCAGGAGGGGTGTGTGT
GAGTGTTTGATATTAACTGGGCTGTTCCTGAATGTTCCGATGCATGCCTTTACA
>CUFF.107797.1 gene=CUFF.107797
GGTGTGCAGATGAAGTCGAAGCATTTCTCTGCCCAGTTGAGTTTTTACTTTGGGCTCCTACATAAACTGA
AACCAGACCCCCCTGCCCGTCCTATGATGGCCAGGTGGCACTTTGCTCCTTACGTAGGAAAGGCACATAC
TTGAAGATGGGGTGCCCAGCCTCCTGAGAAGGGAGGTGAACTTTCTTTTTTTAAAAATTATGTATCAAGG
AACATAAAATGTTTCAACCAGAAACACTGAACTGAAGGCCAGAACAACTTTCTTGAGTGATCCAGGTCCC
AAGATCTGAGTGAAAGGGGGGCTTTCTCTAAAACAGTTGGCCCTCAGCCCTTGGATCGAGCTAAAACTCT
GTGGCATCTCCGCCCCGAGGTTCTCCCTACAGGGCCTCTGGATTCTCAGGTTTTCTACCTACCACTGTCC
TTTTCTCTTCTGGAGCTGACATCAGCATACCAAGAGAACCTTTAGGCAAAGGCAGAGTTTAGCTATTCTG
AAATAAATAGATGTGTAAGACCGTTCCTTTTGTTGGTGACATTTCATAGGTACCAGGCAGCTAACTCGTG
GATAGACCAGCCCTAATGAGGTGAGGGACAGCTTGCTTCC
>CUFF.107799.1 gene=CUFF.107799
ACCACGTGGTGACAGAAGCCTTTCCATCGCTACCTTTGCACAATAGAATTGAGTAAAGCAGTCACATTGA
GGTTGTCGGACTTGGCGCTTTCTGGAGCACAAGAGAAAACATTTTGGTCCCATAGTGCAGTCTCTAACCC
CTGTCATTGTATTAGAACATTATTTCCTTTCCAGTTCTTCTAATTAGGTAAAGGAGGTAAATCCTAGATC
ATTTGCTCATCTTGAGTTTTTTCCCCTTCCCCCC
>CUFF.107800.1 gene=CUFF.107800
TCTGGGTCCCACTGCCCTTCGCTGGCAGCATTAGGCTGTGTTCCTCCTGGGAGCTGAAACCGGCATTAGT
GCCAGTGCCTCTCAGTGGCACGTTTGCTGTGCTCCGAGCCCTTGTCGCTCACAGATGGGCATGCTCAGGG
TCTTAACTGCTGGGACCTTTGCGTTTGTCCTCAGCGTGTGTGCGGTGGGGAAGCCTTTCTTCTGGAGCTG
AAAGGAAGAGGATGAGAAAGTTAATGCTCTCCCACAGGCTCACCGCTCCCCCCACCTGACCTCGAGGTGG
AGCTTTCCAGCAGCAGGCAAGCTCTACAGCCTCCACACGTACAACCATCTCATTTCAGGACAGCTGCTCT
CCTGGT
>CUFF.107802.1 gene=CUFF.107802
AAGCCTAGTTCACTCTGAGAGGGGCATGATGGAAGTAGCCAGTGAAAGTCTTCCTTTAGGATGGAGGAAA
TGACTTGGGGCCCAGCAAGGGGAGGAGAGGGTGTGTGTGGTGTGTTTGTGCCATGTGGTGTGTGTGTGTT
CCTGGACTCTGTGTTGGCTGCAGGATTTGCCTGATTTCCTCTCCTGGGTTTGAAGAAACACTGTAGGGTG
TTGTTAGTGATCACAGTGGTTGTGACACCCACGATTCCTCTCCTCCCACAACCTGGCTCTCCTCTGGGGA
CCTCTGTCCCCTGTCACTGTTACTTTGTCTGCATTTTGCCCAGGAGCTCGAGTGCTGAGCTCACTCTCCT
CTCTAGATGGATGCAGTGTCTCTTATTTTGTCTGATGCTTTATTACATGGCATTGGGTTTTATGAAGTGA
TTTTCACCATCCACTCTTTGGGGGAGAAACAAAACTTGTCTTAATGTCAACAACAGGCTTCTCCTCCTGT
TTCTTGTCCGTGGCTTGGAGCCCTGGAAGATTCTTTTACCGATCAGTGCTCCCTGACTGAGCTCTCCCAT
GGACGACATCCGTGGTGAAGGAGCTCTCTATGTATGTGGGTTGAGATCCATTCAATTATTGCTGATTGCC
AACTTCCCGTGCACACGGTATTGTGGGGATTCAGAGTTAAATGAGATGGAATCGTTCTCAGAACTTGTTT
TACTCTCATCTCTTTAAACATGTGCTTGCTGGGTGCTCTTTGCCACGTGGATGA
>CUFF.107819.1 gene=CUFF.107819
GTAGAAAGTCAGGCTGGGGGCCGTGAATGCCTTGGTGAGCGCGTCTGCCTCCCTCCGAGCCTCACTCTGT
TCCCCTTTCTTCCTGGCAGCAGTGCCCCCTCCCTTGCTGCACTCAGGGACATGACTGTCAGCACTTCTAC
CCCCCCTCAGACTTCACTGTCAGCACTCAAGTCTTCAGGGACATGAAAAGGAGCCACTCCTTACAAAAGG
TTGGGGAGCCCTGGTGTTTGGAGGTAGGTCTGGAGCAGAATGACGGTATGAGATGAGCTAGCCCTCACAT
GAAACCACCCATCCAAAGGTTGCCTCGCACTAGGTCGGGGCCCATCCGCCGTGGTCCCCGAGTTCCCGTC
TGGTCACTGTCCTCTCGGGTGCCATGATGTCTGGGGGCACCGCTGATAGGTTTATCACAGCCATGAAAAT
GCCAGTTTACGAGGAGTGGGTGGAGGGTGGTGGCTCCCGTGAACCCGAGGCGCCTGGCTCCCAGTAAAAG
CCA
>CUFF.107820.1 gene=CUFF.107820
GTAGGTGGGTTAAGGATTAAGACATTATCTCCTGGGACTCAAACCGGTCCCTGATAGGCGCCGTCTCCCT
CGTCTTTGTTTTCTCCTCAGGTGGGAATCACTCAAATGACATCCAAAAGATTGTGATCAGAGGAGGTTAT
TCCAATCTGGGGCGTCTTTTTGTTTTGTGTTCGTTTGCTTGTTTGTTACTGTTTTGGTTGTTGGTTTCA
>CUFF.107821.1 gene=CUFF.107821
AGAGCCCTGTGGGAGTGGTCATGCGGAATGTCGTTAGGATGTGCCGTTGC
>CUFF.107822.1 gene=CUFF.107822
AGCAGTAGAACCATTGTGTGGAGGGGTGGAGGGTGGGAGGGGTTATACGCATACACTCCTTGTCACGCAC
AGACACAGGCCTCAAGGAGTCCGCATTTAATCATTTTGGTGCTTACTTGAGAGAAGGGGCCTTCTGTGTT
TGCACTTGACTTGTTCGAATGTACACATGCACATTTTGGAGACAAACTCTGTGA
>CUFF.107823.1 gene=CUFF.107823
TGTGGTGGGCAGTATGAATGGCATGTCTAGCTCAGAGGGGGAAGCATGTCTATAACAGAAGCCTGTTTCT
TTCTGCTTGCCTAAGTCAAGAAGTCTTGCAGGACGATGTGCTGGGCCATCCAAACAACCACGAACACTCA
GACATTATTCAGAAGTGGAATTGGGACGTGTTTGAAGAAGTCGACCAATCCAGTCTTCTGCTTATGGAGG
CACTGTGTCTCCAGTTCGTGCTCAGTGTGTTCACCGAGGGCATCTCCTTCACCTGTTCTCATGCCTGCCT
GTTAACGTTGAGATCTGCAAGGGCTGATGAGTCAACCTCGCTGAGATGCCTTATAAAACCAGAATACCAG
TGGGAGGAACACAGGTGACACTTTTCTTGTTGGAG
>CUFF.107826.1 gene=CUFF.107826
CCCCTCCCCCCTTGCATTGTCAACATGTCTTCTGTCCTTGGGGCAGCAGTGTTTGGAGATGCAAACTTGT
CCTTAGAGAGAAACACTCTCTGATGATAGGCTAATGCTGGTATTTACTAATAAACTTCCCTTCTGACAGT
CATTGGCTTCGGGGCCCCAAACCAAACTATTTGCCTGCTTTTATGTCAGGCCAAAAAATATACTCCTTGT
TTCCTCCCAGTGTCTTAAACAATGAAGCAATGGCATTTTACAGAGCTGTCTGTTT
>CUFF.107827.1 gene=CUFF.107827
CGAGATCCCTCACTGTTTATTTGGGAGCCCTGAGGTCCTAAGGGTGGTAGACGGCAAGCTCTCCTTATTG
CCTCACAGATTCAAGAGGTCTTGGGAAGCCGTTGTCAGCTTTATGTATATGTCTACCCCTCTTCCCTTTG
TTATCCGGGGTTCTGACACCCTTTCCCCCACCCCCTCAGCCTCATGGCTTCCTTCAGGAGGCAATCCAGT
GGTTTCGGGGTTGCTGGCTGGCTTGGCCCCCAGTTACTTGCATTTCTTGGTCATTTCACCAAGAGCTCAG
GGGTGACAGCAGCTCCCTCTGCCCCTCTGGGACAGTGTGGAGA
>CUFF.107830.1 gene=CUFF.107830
ctctagcaccaggacgctcccctgtaGGGTTATAATGCCTCAGTCGGACCGAGCACACAGCCAGGGAGGG
GCACATTTTCCGACAGAAACCCAGCTGGTGCCAGTCAGGCTACACCAGGAAACTGGAGGCCTGCCGTGCC
TTTGTGATGCTGTTAGTTCCTGTAGAGGAAATGAGGCTTTGTGGGTTCCTAGGAGGAAAAGGCATGAACT
CATGGCAAAAGGAAGGAGCTAACAAAAGTAGATTTGCATCAAGATGAGCCTTTCATTCATCTCAAATTAT
ACCTCCCTTCGCACAATGTGGGTGTGTCTGCTGACTGGAGGGTAAGTTACAAATCTTTTCGGTAAGTTAC
ATTGGATGAAATGCTTCTCTGAGTATTTTTCTCAGATCACCAACCAATTAGTGCCA
>CUFF.107833.1 gene=CUFF.107833
AACTGTGGGGAACTACTTTTCCCTTCTCCTCCTTGGTTCTGGGAGACATTTAATTGGGCAGGGGGCAGGC
ATGTGATTTAGGCAAAGATACTTATAAGTCTTCAAGGGGCAGAGAGGATCTGTAATTGTGGCTCTTTGCA
GCTACCCTCATGCCTGCACCCAAGCATTCACGGTGTGTCCCATTGCACGGAGGGTGCTCATTTGCAGAAG
ATTCAGATGGCGGGTGTCTTGATGACACTGTTTAATTCTGTGTGGTCAGCTCCAATCCTGGACTACCCAG
TTAGGAAGCCAACTGGTCTGAGATGGTTTTCTGTCACTTACAGCCAATGAAGTTCTAAGTGTAAAGTTTT
C
>CUFF.107837.1 gene=CUFF.107837
AGAGCGAATGTGGATCTTGGCGAGGGGAACAGCAAGGGGACTCCCTTTTTCCTCTGCTCTTTATTAGAAG
CCATGTTTACTATAGCAACCACTTCGGAGCATGCACCACCCTTTAGATGGAGACCCTTGTCCAGAGGAGG
CACAGCCAGCAGCTGTAATACGATCTCCTGTGCTTTCTGCCTTGCT
>CUFF.107840.1 gene=CUFF.107840
TCAGATCCTTATTGTGCCTTCTCAAGCCAAGTTCCTTTAAAGACGAAAACCACAGAAGCAGAGAACAAGT
TGGTTTAGAGAGGCTCCGTGGCCTTGTCGAGAGAGGGGAGGGTGGCCGGCTCGGGCCGACAATGTGAGAG
AATTAAGGTTGTACTCACTTCAGAGTGGGTTTGTGTTGTCTAATTCCATTGCTTCAACCAGAGTTCCTTT
TTTTTCGGAAACAGGAATTTGATTTGGTGTCTGGATTTTTGATGGCGGTATTTCTCTCTCTTTAGTGCCT
TTGGGTTATTTCAGAAAGTTTCTCTCCCAGCCCGTAATATGTCAGAGACCCTGCTGTCAGCCATTCTCTC
TCTCCAGGGAGAAATCTCGCGTAAAACAATCCTGGGATCCCCCTCTCCTTCAAATCACCCACTTTGACTG
TAACATCCATTGTTCTGCTCTTTGCTTCTTAGCGTGTACTGATCACCTTATGTATACAATTAAAAACA
>CUFF.107841.1 gene=CUFF.107841
TAAAGGAGTAATGTAAACTGTCATTCATATGAGAGAACTTGCTGACTTAGCATTTTCCCTCTCTCGTGGT
GGCTGCGTGCGGTTCCCTTCATGTCCCCGTGTCTGCAGAGCGAGTCGGGCTGAGCTCTGGAAGCCCTCTG
TGTTGGCATGACTGTCCCCCTCTGTGCCTGAGCAGAGCCTGCGAGGGACCTCGTGAAATTGGCGCTCCCT
CGTTCAGGGAAACTTTA
>CUFF.107847.1 gene=CUFF.107847
GCAGCCATAGTTTCTTTAACACCTCCTGGTTCCAGAAGGTACGGTTCAGATCTTCCTCATCTGCGGAAGG
CCTTGGAGATTTGTCCCTTTTTATGACTATCTTTCTTTAGCTTTT
>CUFF.107848.1 gene=CUFF.107848
TATGGCATCTAGAAGTCTCGATTGAGGAGTGTTTCAAGAGTCACCAAGTTCTGAACGTGATTCTTATCCT
TAAAATCAAAACCAGACCTCCCCTCTTCCCTCTTCCTGGTCTTCAGTCACTTTTTTATTCTGGAATCCAG
CAGCTTTTATTTCTTAATCGTTGCCGAGGAAACCAAGAGTTTCTCTGTTAATTTTAAAAAATTCACTGAC
CCAACATACACATTTTCTTGAAAGAGAACTTAAAGGA
>CUFF.107850.1 gene=CUFF.107850
GGAGATGGGAGAGGAGGCTGTGGGGAAGCCAGAGAGTTATTTCTGGTGGATCAAACTCATGTTGAGTGGT
GCTAAGAATATCAC
>CUFF.107851.1 gene=CUFF.107851
CAGAACGCTTTGATTTGGTTTCTTTCTACAGCTCCATTTTCAGTCCGGGAGCACACATTACTCTGCGTAC
AAAACGATTGAACACCAGATTGCAATTCAGGTAGGAAATGCAAG
>CUFF.107852.1 gene=CUFF.107852
CTTAAAGACCGGGGCTGAAAGGTTTTATTTTCTAATCAATGGAATGCAGAAACTTACTAGCCCTCGGGGA
CAGGTATGAATCCCTTAACAGCTCATTACAAAGATGGGGCTATGGGATCTTTGAACGGGTTATCAGCCTC
GGTGTTCTTCGGTTTTCCCAGGATAGATTTTTTCTTCCTTAGGCACATCTGATTTCGGGCTGGTAATTCA
TCCGCTTATATTATATTCTTTTTTGTCGTGAAGTAGCCCCAAACAGT
>CUFF.107853.1 gene=CUFF.107853
AAAGGAAGGTTCCCAACCCTCAGTCCCCTTTGTGGGCATTATAGGAATGGACGGCATCTAGTTATTTTAA
TTGTGGGCATAGCGGGTGGCCTTGTGCTGTGACATCAGATTGAGTCGGAGAAGACATTTCTGAACTCAGT
AGGCAGTTTTAGTATTTGCATGTCAAACGCCAGCAGACATCTTCGTTGTGCTGCTCCTTCCTCCTTTCTG
TCTGTTACCTGGGTTAGATTATGTGCCCCCAAATTAAAGTTATTTATTTAGGCCGGTAAGCAGAGCAATG
GAAATGAGGACAAGAGGCTGTTGTGTGTCACTCCTGACGTCTCCGATCAGAGGGCCAGCCTGCAATTCCA
GATTTGATACAGCTGCGGAAGGAATCTATAGGCAAGATAGCGGTCTTTTCATGCTCATCTGAAATTCTTC
GTGTTTCATAGAGTTGTTTTTGAGGGCAAGGTGTAAAGAAAAATTAGCTGTAGGCTTTGTTCTTTCCCAC
CCTTCCTGGTTGGTGGTGTTTTTGCTACATTTGCTGTTATTTATGAGT
>CUFF.107854.1 gene=CUFF.107854
AGACCGGTCATTTTTTATGGCTAGGAAAGAAATAATTATTCCCCCCCTTCCCCTGCGCCCAGGCTTCTGC
ATGCTTGGGAAGCTGGGAGAGCGTGTCAGCCCGACCTCCTCCAGCAGGGCCAGCTCTTCCAGGCTGCAGG
GGCCCGGCTTGTGGGTTGCAGCTGTAGGAGAAGCACTGTCCGGTTACGTTGTATTTTTCTTGGGAGCTTG
TGGGCATCTTAAATCGGGAGCATTCGGCTCAGAATCTGGAGGGTTTGTGTACTAACCGAGCCGAGCAAGC
AACATTCCAAAGTAACCCTGAGAATGTCTTCCTCTCCTCTCCTCCCCCGGCATGGAAGCCTCTTTGGTAT
TATTCTAAAATCCACTTAGCCATCTGAATATTGAGCTTTGATGACGGGCTTGCTGGCCTTCTTGACTCTT
TGCAAACTCCTTGTGACCGCTGGCAGTCTTGCT
>CUFF.107855.1 gene=CUFF.107855
CAGGGTGAAGAAACAAACAACTCCACCAAAGGGGGAGGGGGAAATCAGAGCGCAAAAAAAAGTTCTTCTG
ATTTTTTCCCCCCCAACAAAGCCCTGCTTGGAAGGAAAGGTCTCCCCAACATCACGAGGCAGCAAACTGA
AAGCAAGAACATGGCGAAGTGCAAATAACTCCAGTCCACAAAA
>CUFF.107927.1 gene=CUFF.107927
AGCCTTGTTCCTGGCTTTCTGATTCTTGGCAGATTTTTTTCTGCCCTGCTACATAAAGCGAACCCTAGAA
GGGTGGTTGCCTTACACTGTTTGAAGATGCAAAATACCTCAGGATTTTCTCTCAGCTCTCCTGTTCCCCT
TTTCCTACTCTAACCTTTGTTGGCTGAAATGTTGGAATGCCTCAGATAGGTTTCTATCAGCTCTCCTGCC
CCATCCCTAGCCTACAGTAGCCAAGATCTCAGAGTTCTTAGCATAGACTTCTCTTAGCTCCACCGCCTTG
CACCCCATCTTCAGAGGACCAGCTAGCTGCCTTAGAATTCGAGGAGATCTTGCATAACCCAGGGCAGCAT
CTCTCTCAGCAATCCTACCATTCCCtgagcactcagtgatgacccataggaaagcattggttggtagact
ctctgcctcactctctggc
>CUFF.107930.1 gene=CUFF.107930
AAAGACGATCCCTTTTAAATTTTGATTTTTGTTGAAAGGTCAAGAAATTGATGCTTCTGTTTACATTTTA
TCTTTTCTCTTCTTATAACTTCCTGGGATATTTTACTTCTATTCTGTGGAAGCTGTAGAAAACCGTGAGA
GCATGTTTTAGAGATTTGGATGTCAGTGGTAATATGTTTTAATTATAGCATCAGCTTATCCTTCTTGCAG
GAACATAAGTACATTCTAGAAAGAAATAAGAAAGCCAGACTGGGACAGAACCATCCCAGAAAAGACG
>CUFF.107933.1 gene=CUFF.107933
ACTCTGCATGTTGTCATCCACTCCTGGGACCTCAATGACAGCATCTGTACTAACCTGCGTTTCTAACCCA
GACCTCTCTATAGCTCTAGATTCATATTTCTTACTACTTACTGGACACTTCTACCCCGGAGTCCCTTAAA
CACAAATACTTAAATTTGACAAGTGCTAGTCACTTCAGAGTTATCTTTAATTTTTCCCCCTGCACATCCA
GTTGATCACTGAGAATTAATAATCCTGCCACTTAAATC
>CUFF.107938.1 gene=CUFF.107938
GGTACTATTGCTGCTGCTGAAGACAACAGCTGGTAGGGTTAGTCAGGACCCAGCTCCTCAGACCTCGTGG
TGTTAATTGAACTCTTAAAGGAAACTTGGATATCAATTCTTGCTTCCTTTCTGTGCCTAGACTAGAGTTA
GGTGAATCTTTCTCAAACACCCATATCTGAAGGGAGATGAGTGATCAGGGACTTTGGAATATGAAATTGG
AATTGGGTTTGTACTCAGGATATTAAAGAGGGAAGCTGAGGAGAGAAGTGGAAGTGGTGGGGCAAGATGG
GTGTCCTTTCTGGAAGGAAATGCTCTCATCTAGCTGATTAGTTAGCTGATGAGTTAGACTCCAGGCCAAG
CGCTGAGGCTTTTGGAAACCATCTAGACATAGCGATGTATGGAAGAAGCCATAAATGTTGTTTGGTGATG
CTCTCTTGCCTTT
>CUFF.107939.1 gene=CUFF.107939
TAACTAATTTTAGTAATTGGACTAATGAGACGGATAGTCCCTTCTTAGGCAATACTGTTAAGGCACTGTA
TTTGATTTTAATGATTAGTGTTCTGTGGTAAAGTCAGGAAAATAGGTGAGTAGAAACCATAACTGGTACT
AATTGTGAAGTTCCCCTTCCTCTGGTGATGAATCCTAACTCTGAGGATACTTTATAGGTGCAGAGGTTCC
CTTACATCAGGCAGGCTTCCTGAAGGATCTTAAACAAAATGTTCTGCAATTAGTTGCTCACCTCACCATT
TACAGAGAGGTGAATGGTCTATTGTGAATCCTATCACTTTGAGGCGGTAGTCAGAAATACCAGGAAAGGT
TTtatggcagattggttaagtttcacgcatggcatcagatctgtttagcatcccagctctgctactccct
ag
>CUFF.107940.1 gene=CUFF.107940
TATTTTCTATTAATAGGGATATTTGCTTGAAGCCAGGATCTCTGAACTTACACCCCACTCATCTCCTGAA
GTCCCAGTTAGTTCTGGAGGAGGTGGATCATGTCTTAAAGAGGTTTATGAGTCCAAGTGAGGGAACAAGA
GGAGAGAACAAAGGTAGCATATACCACCAAGCTCTGCTGCCTCAGAAATTTTTGTGGAGAAAGTGGCTGA
TGGCCTCATCACTTCATGATACATCACCTCGCTTCTTCAATCCCTGTCCAAGATCGTCTTGATTTTTGTT
GTCATTGTTGAAGACTACTTCCTTTGACTTGAGTCCCAGAGCCTCAGAATATCAGGACTTGTGGTTTCAG
TTGGTTTTTTGCTCATTTTTAATTGTAATACTTTTAACAGGGAAACATTTTTTGTTTGGGCTAATAGCTT
TTGTAGAAGGAAGGTGTTTTATAAAGTAACATAGTCATCAGAGTGCAAAGTTGTAATAACTATTTCCAAG
AGAACAGATTTTGTTACAAGTGATTTCTTCCTTGCCTTTATATTTTAATGTAACCCTTCTCACCATATGG
AAGGAAACCTTTGAATTAAGTACCTTAAAAGTAAAGCCTTGACTCTCCTTAAGTACGTATAGTATAAAAT
AAGGCCCAAACGTAGCAGCTATGTTAGAATTGAAAGGAGACTGTACTGGAAAAATGCTTACTGACTTGAA
TAATAGTAATTCTTAAAAATGCTGTGGTTTCCCTCTTAATAATTACTTGTGCTTGCTCCCTTTATAATCT
GTTTCTAATTGATAAATAGAAAAAGATGAAAAATATATCCATATAGTTATGAATTTCAGATGTATGTCTG
TGGACCAACAAATAAATGTGTACAACCATGGCAAAAACAGTATGACTAAAAGTAATTATAATCTCTCTCT
CTCTGGGCTTCATTAGCGGTTGACCCTATGGAGATAACTGTAATTTTCTTGAGTTAAGAAGATTAAAAAT
CAGAGCAAACTTTTCAGCCAAAGCAGTTCATTCCCCAACCTGTGACTGACTTAAATTGAAGTAGAAGGGG
TAGGATTGATTGCAATTCACCTCACTCTCTGCTGTGTGTGTACAATGTATTAAAGTGTTAATTCCAAAGA
GAATAGACAAGACTGAATATTTTTAAA
>CUFF.107941.1 gene=CUFF.107941
ATTTTATGTAAAACTTGGTACAGGATAGTTTTTCTCACTTTTAGAATTCCACAACTACCGTCCAGAAATG
TTTTTGGTTTTTGTGTTTTAGCATGGCTTACTTTCTGTTCTAGACTGCCAACTATGTGAAGATAGGAGCT
ATCTTTGATTTCCTT
>CUFF.107971.1 gene=CUFF.107971
AAGAACAGGTTAAAAACTGATACCTTTGAGTTGCTTCCATAGATCAGGATTAATTGTGCTTGTCAACTGT
CATCTTGACTAGGTTTGGAATTGTTCTGAGTCTAC
>CUFF.107972.1 gene=CUFF.107972
TATTGTACCACGTCTTCTATTCTGGAGTTAGCTTACTTGGCTCAGAGATTCTACATCTAAAGGACGCGAA
CAGGAAGGAAGTGACAAGGGTCTGCTAGGCCCCATCAACCCCAGTGGAGACTTATAAGTGATTTTGTTGA
GTCTCTATTGTACTCTACTTCAGTCACTGCATTTCAGAGCTAGAGGAAAACCAGGAACTGTATTCATTTC
TTTATAATGAACCTCAGTGGGCCTCCTGACTTCTTTAAACAAACTCGCTTGTAGCAGACGTCTTTTCCTC
AGAAGCTGTTACAAAGCCTGCCCTCTCTTGTGCTGTTTAGAATC
>CUFF.107943.1 gene=CUFF.107943
CATTGCTATAGAATCGGGGAATCTCAGTGTCATCTTCCCCATTAGTACTACCCTAGAAGCTCCGTGAGGG
TGGAGAGCACATCTCCCTTA
>CUFF.107946.1 gene=CUFF.107946
GAGAATCGTGAGAGGAGAAGAAAGTCCCACTTCAGCCCCTATTCTTGGGTATAGGGCCTTCTTTCCATGC
TGAAAAACATGTGGCCTTTGAATTATCAGCAGTTTGAAATGTTGGAAAATTGGGAGTTTTGTCATGTCAC
TCTGATGCGGTAGATAAGGAAAACCTATTTTTCAAAATTACGATGAGACTTAATTTTTTCTTTTTATATC
TTCCAAACAGATAGAACAGTTGAAACAAAAAGCTGATAAAAGAGTCAGAAGTGTGA
>CUFF.107963.1 gene=CUFF.107963
TGAAGTAATAGGACTTATGCGTCTCAGTAATGTCATTGTAGTAAATCTCACTATTTCACATCAATTTCAT
T
>CUFF.108093.1 gene=CUFF.108093
CATGGGTTCCCAGAGCCACCTCTCTGGAAGAACAGACTCTTCCTGCATTTGTGACAGGTGGCTGCAGTCT
AAACAGATTGATTTTATCA
>CUFF.108097.1 gene=CUFF.108097
TGGACCCTTTTGGTTTTTGAGTGAATCCCCAATTGTAAAGACTTAGTAGCTCGGGTATGAATTGAAGGTA
TTAGGACACTAAGTGAACTAACTCCAACCCTCAAAGACCTTGCTTTTCCCATGTCTTGCCATAGGGCACA
GCCAGCTCATGCTTTATCTTGAGTAAG
>CUFF.108098.1 gene=CUFF.108098
ACCCCTTTCAGAAATGCCTTGCTCTACCAACTCTGCCCATCACAGGCCACACCCCTCACTGCAGCAGCCC
ATGCACTTGTTTCCCCTACCAGTCTCTCTCCTGTCAAGATATCTTCTATACcaggggttggcaaactg
>CUFF.108099.1 gene=CUFF.108099
ACTTGAGTCTCTCAATTCCAGCTCTTTGTCAGTGACTTAGGAGGAAGTTG
>CUFF.108101.1 gene=CUFF.108101
TGGAGAAAGAGCTCAATTCAGAGACTTGGGGAGCCCCTCAAAATTCAGCCAACTTACTGGGAAGTTGTTA
CTCTGATTTCATAACACctac
>CUFF.108102.1 gene=CUFF.108102
TGGACTGGCCCTGAGATGAAGGAACTATCTTTGGCTTAGGACTGACTGAGGCTCTTAGGGACTCTATATT
GCTAAGAAATTTGCTCTATTTCCACCCCCCGCTCCCTACAAGTATCTACTTA
>CUFF.107978.1 gene=CUFF.107978
ATAACCCAGAGAAGTTTGGGGAGATAGTAGTGGTAAAGGTCAGATCTCAGTGGGTTGAACTCAGAAGAGG
AAATCAACAAGCAGACTAATCTTAAAGAACTCTGGTAGAAAAAGGATTGAAAGGAGAAGGGGCCCTGAAG
CAGCAGGCTCAGCAGGCTAGGAGGAAGCCAACGAAGAACACGTAAATATAACAAAATAATTGGGAATGTG
GTGG
>CUFF.107952.1 gene=CUFF.107952
ACGTTACAGTGTAGTATTTGGGAAGAGTGGGTTGGATGAGAGGTGTGCTTCTGATGGCCGTCTGCCAGGG
GGATAAGTTGGCACAGGAACGTGGAATCTAATGAGGCTGTGTTTTAAGGCAATAGGGTTACCTATTATAA
CGTACACTTGCATGTTAAGCTCTCTCTGGGCTGTGCCAGTTATTAGGACATAGAAATTCTGCCATTTAAG
TGCCTGTCATTTATAGAGATTGCTTTTAACCTGTGTGCATAGTTAACTGCACTGCGTGAATTTTCTACTC
AGAGTTGATTTGGCGAGAAGTAGAATTCTGAGTCTGGTATAAAGGAATTTACTAACTTCAGAGAGATTTG
AGTAGGACACAAGCAGTTTATGTTAAATACTCAGGGCTGCTCAAGAATGTCTTGAGGTAAATATTGTTCC
TTTTGAATCACAAGCACCTTGTTGGAAGAATTTGGTAGAATTGAAGGATCATCGGAATTTC
>CUFF.107968.1 gene=CUFF.107968
TGAGGCGTTATGTAATCATTACAAATCAGTGCATGTTGAAGTTTTGTAGCCTTCTTCTTCTGAGGTCCTG
TCCCCAACCCCCCCATCCAAACAACACATAGACACTGACACTGATGGGAATATGTCCTATCCCTTAGAGA
TGTTGAATGTGTACAAAAAAAAAAAAATTTCTGGTTTCGTGAGCCCATGGTACACATATTCAAGTGATAC
TCTAGTTATTGTTACTTCTGTCAACTGATCAGCCTTGTCAATTTGAGAGTCAGTGATTACCTTAGAAGAA
TTACTATAATAAAGAAAATTAG
>CUFF.107953.1 gene=CUFF.107953
TTATTACATTTTCTATTTTCTAGGTAAAAACCTTCAAGTATGTTTCATTCCATCCAGATATTTTGACTTG
TAACTAGGATGTTAAAAGTGATTTGAGGCAGTTTAAGCTTGTGTATTCTTCCTATGTCACATGGAAAATT
TACAAAACTGGATCAAATCTTCCCTTTTACCTCACTGCTTATTGCTCTGTGCCACTCTAATATT
>CUFF.107962.1 gene=CUFF.107962
CATGAACTCTATGCCAGTCATTGCTCACTTGTCCTTCTTTCAGACGTGACAGACTGTCGATAAGCTGGAC
TATTTATTTGCAGTTTTCTTTTCTACACCTTCACAAATCACTTTTCAGGATGGGTTACTTTTGTGGGCGG
TTCATCTCATTCATTATGAGCTTATGCTGCAGAGTTTTACTCTCAAAGATTGATATTAAGCTCTGGGGAC
ATCTTGCTGTTGCCTCCTTATACTGACTATAGAAGATAGT
>CUFF.107979.1 gene=CUFF.107979
AGTGTCAGAAGATTCGGGCTCCAGGACTGCCTCCATCGCCTCTTCTCCATGTGACTAGGGCCTCAGGCTC
TTCTCTTGTAAAGTGAAGACTATGTCAAGAATGGCATTTCCTAAATTTTTCCACCAAGGCATGCCTGTTG
ACAAAGGACAGTAAATGTCTGTCTTTCGGAG
>CUFF.107985.1 gene=CUFF.107985
GGGATTTGCGGGAACTGAGTAAACCTCTCACATAGCGCCTGAGGTAGCTGCTCATGTGGTAGTTCTTACG
CTTTTTAAAAATAGCATTGCCAAATGGTTTGTCGCCTATTTTGCTCATGAATTTGTTTCTTTGAACTAAC
TTGTGGTACAGCAGCATCTAGGTTTATGCATGTCCCTTCCCACTCTCACCCCATGATCAATtttattcag
caaatat
>CUFF.108005.1 gene=CUFF.108005
CTCAGCAGCTTCCTCCCTTTGTGATCTTTTGTGCTCATAACATGTGCTGTGGCTAGAGTGTTCCCTGCAT
GTGGAATATCTGGACATTCCTGGAGGATGAGCTTTTTAACCAGTTTTCTGACTTTCTCTGCATTGGTGTT
CTATGCCTTTTTCTGTATATGCCAACAGCC
>CUFF.107977.1 gene=CUFF.107977
aaaatcatctgctcaaccctttctcactttacaaatggggaaactaaggcgcagTAGCACTAATGAGCAG
TTATGTTATATCCAAGCCCTTTTAGACATTTATAATGAAGCACGTGTGAAGTAGTAGAGAGATTCTTTTC
CTCAGAATCATCAACAAATAGAATTCCTATTATTTAAAGTCTAATCTCCCCTTCTACCTATTTGGACGTG
TCCTGGGACATTTTTGAGTACACGTGTTAGGACTGCAACCTTCCTCCCCAGCATTCTTTGTATGTTGGTG
GCCCTCTTGGGGAATCTGTTTTACGTGAACCTTGGGGAGACAGGATGGGAGGGGATAGAGTAGATAAGAT
CCCCAAGATTGACCTTGTCCTTTTCCTGGGTCTTTTGTGAGTTATTTGAATATTGTGTTTCCTCGTCCAC
CACTGTTGTGTACAATATTTACTGTCAGATAGCTTCTCAGAGAAATTGTCTGGTAAA
>CUFF.107980.1 gene=CUFF.107980
GAAGAGGTGAGGTTATCTTTATTTGATCTGTCTGATAGCTTCCCCGCCCCCAACTCTTTTTTTCATTCCC
TGCTGTCTCCCAAATGATTTTGAGTTTGGAAAGGGAAGTGGGTTGACTCTGAATGGCTGAACAGTGAAGA
GTAGGGAAGCGAGAGAGAGAAGACTGCTCTTTCCGGGGTCCAGCTGGGCAGGTGTTTATGTGGCCATGCA
TATTTATTTAC
>CUFF.107982.1 gene=CUFF.107982
GAACGCCATAGATGATACCTTTCATGAGCCTCTCATGAGCGTGCACAGGTGCAGAGCTGGTCACCCACAG
CTGCACTCACTCCTAAAGAGGCAGTATTTTCGTTCAGACGTCACCAAAGCAAGGAAATACCACACCAGGT
GTGGGCGAGAAATCAATATTTAGCTGTCCTTGGCCTCATTGCCCTTTTTGAGTCATTCTCAGTCTTGCC
>CUFF.107958.1 gene=CUFF.107958
AATGGCAAATCATTTGGGACCTCACAGGTCACCAGTTGCAGAAATGGATCTTGACCCCAGTCCACTGACT
TGCTCTACTCCTCTTCAGAGCCTCCCACACTTCCTTACTGTGGAAATGGGGGTTTTCGTGTTTTGCTGAC
CCTAAACATTTGACAGGGTCTTATTCTTTCTCTACAGCTGAGAGTGCCACATATTGTCTTGTGAAGAATG
CTGTGAAAATGTTTAAGGATGTTGGGGTAAGTGTCCACTGCTGGTGGTATAAGAGCGTGTGTTACCTTCT
GTTCTCTTTCCATTAGATCTGGTCTATTTGAGCCCCCTTTGTGTGGGGGTGGACCCCGAGAGTTCCT
>CUFF.108104.1 gene=CUFF.108104
AGAGATTCTTTTATAATACCTAAACACCTAGCACTGTGGTTACGTGATAGGAGGCTGAAGTAAGGGGTTA
TGGGGTTGTTTGCTAAGTAAATACTTGTTTGATGGATGCATATTCCCTCAGGGATTTTACTGTGTGGAAA
AGCAAGGTATTATACAATATCAGGAAGTATTATCATCTTCTGAATTTAATATTCCTAAAACAAACCATTA
AAttactg
>CUFF.108107.1 gene=CUFF.108107
ACCACTCTTATCTGTACTCTTCTTTTATATGTGTATACCAATAGACAGATGTTAAGAGTAGCTTCTTAAT
ATTCACTATAAAGAACAAGTTTCAGTTCGCCGTGTGATTATACCTTCAGTTATATTGTTATGTCATTCCT
TTACCTGGCCTTGCAAATCAACTGACGCCTCAGGTACTAAGTCTTCAATTTCCTCATGGTGGACAACTGA
AATTTGAACATTGTTTAAAATACACACCTCACACTGCTTGTTTTCTCCCTGCTTGGGCTTTTACTCAGTC
TAGAATGTTTTCTTCTACTTCTCTGAATATTTGATTTTTTTCATCCTTCAAGATCCAGCTTACTCTCAAC
CACCTTCCTACTTTTCCGGTTATTCCAG
>CUFF.108113.1 gene=CUFF.108113
CAACTTTACTTTTTCACTTCTGCCTTTCCTTCTTCACTCCCTACTGTTTTAGCATACCCAACAACTTGTA
TGTTTGCTTATGATTGTT
>CUFF.108115.1 gene=CUFF.108115
AAGAATGAACTACATAGAAGGCACTATTTATTATCAAGATTAGTATTAGCTGCAACACTCCTGTGACCCA
AATTATTACCCTGCTTATACAATAATA
>CUFF.108116.1 gene=CUFF.108116
GAGAAACCAAGGTGGAAAATCAGTGTGCTATGTTTCCCTTTAGCAACATGTAAATCTTTCTCATGTCATT
TTTCGAACTGGCAATAAAGGCTATTACGTAAAAGTTGTA
>CUFF.108119.1 gene=CUFF.108119
GGAGCAGATGAGCCTCACAATGTAAAGTGTCCAAAGTCTTACCTCTACATT
>CUFF.108123.1 gene=CUFF.108123
aACAATCAAATAGATATATCGGGCATGGTCATCAGTCAGCCCTGTTCTTA
>CUFF.108124.1 gene=CUFF.108124
ATCTTAGGTTACATGAGAATTATTTCTTTATGGAAAGCAAGCTGAGACTTCTTCAGGATACAATAGCTAG
CCATTAGAACCTATTGCTTTCTGATTTTTGGCTCAGAACCCTTTATATCACATTACTATTT
>CUFF.108019.1 gene=CUFF.108019
CAAGCAATATACAGTACTTAAAGTATTCCTCACTTGTGAGATATTAAAATGTTCCCAGGTATTTGAATAG
AAGTGCTCCTTTCCGTGTTTTCAGATAGGAATGTGATTGTTAAATGACCTTTGATTTCATACTAGATTCA
GCAGGAATTTGACATGTATGTTATGACTCTTTGTGGAATA
>CUFF.108020.1 gene=CUFF.108020
CATTCTCTGACTTTCCCTTCTTTGCCTGAAAAATGTTTGTTTAAAAATTCACATCACTTTTCTGCCTAAT
TTACTGCAACAGATTGGCGTGTCAGAGCCTTGTGAAAAAGC
>CUFF.108134.1 gene=CUFF.108134
TACCTTCTTTATTTAAGTTCTTTCTGCTTACTTAGTACTCATGCTCCAGCCAAATGAACTGCTGTTGTTT
CTTCCTAGGTTAATCGCTGAAGCACCAACCTTTTGTGATGTTGTATTCGTGTCCTAGTTATCTTTGGAGA
TGTGTTTCCAGAGTCTCCCCAGCAGGCAGGCATTTCCTCTGAGCTTACCTAGCACTTTCTGTACCTCTTT
TATGACAACCACTATTTTATGTAACAGCTGCTCATGTTCTTAGCTTCACTACTAT
>CUFF.108131.1 gene=CUFF.108131
TTTTAACTATTGCTTGATTTCAGACCTTATTTAATATTATGGTGAATTACAGTGCTATTTTTTCATTGAA
AATTTCATATTGTAACCTGCAGTCTTGAGTATAACAAGATTTCTAGGTTTAAGAAACAGTGCTTCATTTG
CCATCCTTTTACTGGAAAAAAAAAAAAAAAGATGGATTACTCTTACAACCTACTCATGAAAGCAGCATAG
TAAAAACAGTAATTGTGGCATATAGAACACAAAATAGTTTCAGATGTTTAGCTATTGAGCATGCTATGTG
ACACTGCCTATTACTTTTTAGATCCCTGTAATGTTCTATGACCTAAGTATTTGTGATTTAGATACCTTGT
TTTGGGAGAACTTCCCGGAACATTGACTTCACTTCCGCCATATCTGAATTGTTGGATACGGTTTTTTCCT
TCAATGAAAAGTCAGTTATTAATATTATTCAAGAATGAATTCCCAAAGCATATTGCTTGAGACATTTCCA
TTGTTTAACTTAAGTAGTAAAATCACAGTTCCTATAGAAAATGAACGACCCCTATCCTTGCATAATTTTC
CCACTAATTTCCTGCTGGTCTTTTCATAGAAACATGGTTGATATAAGCATCTAGATCTTGTCAACGTTCG
TTAATCAAGGTGGTGTTAATTGGAAGGCTGTGTGTTCTAAACTTTTTCCCCTCCCAGTGAAAAATTGGTA
GGGCTTCAGAGAAAGACATTTATGTGCAGCCATCTTGGTTCACTGACAGCATCTCCTGGGAATGTGGGTA
ATGTAAAAAATATGACCATTTGGAAGATGGGGTAAGGCAGCTAATTACGGAGAGGAGGAGGTAGTAAGTA
AACATTTCCACTTTTTCAGTAGCTAACAGCTGGTTTCCACTTTAATCCCTTTTCTATAAAGACAAAAAGC
ATCCTAAGAATCAGTTACTGACTACACAGCTGCAATTTGTAAGGAAACAACAGTCAAAGTTCACTCTTGA
AGAACAGAAGTGAGGTATGCTTTCAGTTTACTATTTTCCTCTAACACAGAGACACTATATGCTAAAGTGC
CAGCAAATAACATCATATGACTATTTTGTTATGACTATCTCAGCATATATGCCATCTCTGGCTGATGACA
TTTGTTCCCAGTGTGTGTTAGTGCCAGATTACTATTGCTATGCTATATATGCAAGGTGTTCTGGACTGTA
ATTTGTAGCATGATCCTTTTCTAAACACAGATACTTCTCCAGACAGTCCCACCCATTTTGTGATATTTCG
CCATACTGATGCAACCTTACCATGTGGCTTTCACATCACCACCACCACAGAAGAAAGGTTTATTATTTAT
AAAGTGGTGATGCTGGCTTGGTGCCTGTCCTTACTGCCCACTGCAAATTAGTTATTAGTGCAGCTGCTTC
TAGTCTTAGTTATTCCTACTCTACTACTACTTTGACATTACTAATAAAAGCTTCCTACTCTCCATCCACC
AAGCTTTTTCCCCTCTGTAGGTAAAATTCCTATACTAGGTCAAATTCCTATTCTGGAACTTCTAAAGTTC
CTGAGGAATCTCTGTCTCCTAGAACTTTGTCATCAAAATTTACCCCTACACTGCTCTGAGAGTGAGGATA
AAGTAGGAAATGGACCAGGAATAAAACAACTAACTCATCACTAACTGGAATCTGAGACAAATGCAATATG
CAATTTCCTTAGAATGCACAACTTCTGTCACATTCTCTCCTTCTTTTTACTTAGGCCTGCTAGTGGTACC
TAGTAATCATTTCCTTTTTTTTTCCCCAGGTTATGTTGAAGGCTAACAACATCCCTAATCCCTAATTAGC
CTGAATATAGCCATAAGAACACAGCCTCTCCGTTAAAGATATCACAATGAAAATATTCAGTAGGCCCTTA
CTTGGTGCAAATCTGACATGATATGCTACTGAAAGGGAGGATAGACATTACAGATGTTGATAATGGAAAT
AATAGCAGCTAAGAGTTTTTATATCATCAAATTTTTTATCACCAAAATGCTAAAATGGTGGGTGAACAAA
TCTTAAACCTTAGCTGTCTTATAGAGTAGCAACTTCAGCTACTTAGAATTCAGTCACTGTCCTTTGCTTT
CTCTTGTCTAtttctctttcacatccaaaatctgccttgaggaaaacaatgaaacttggtgctctaccaa
accttagttctctgactaagctgccattgttactggaaagggTGTGGGGCAAAGGCCTGGTAGGGAGTGG
GTTGGGCCTGGTGTGGGGAAGATTGGTGTGCTGTCACTTGCCTGGGTGGGGTGTCAGCTTTTCTAGGGTT
GGTTCTTATTCCTAGGCCCCCCTAGGCGTTGGCAGGAGAGAAACAGGAAGGGAAGGGCTAAAATAAGCAA
GGTGGTGGTTGGATGGCCTGCAATGGCAAGGCTACATTGTCTTGATAATCAACTGTCCAGGGAGTCCAGA
GTAGGAAGGAGCATTTATTTCCTTATCCATGTGGCCTGCTGATAGCCAAACACGATGGGTGTTTTGTTTG
GTGTCATGTGCCATAAGGAGCAGTGGCTGCTCCTAAGGGTACTTTCTTACTGGTAAGGTAAGAGGTGTGT
AACACCAGGGACATAAGGAGAAGCTTACCAGCTCTGGCTGAAATTTGTGTGTATCATACAAGTGCCACAt
cattcaattcaataaatacatgaatgtctaccatgtaccaggcactgttcattagtcaaaaaaacagaca
aaaacaaaacctttgcccttttggagcttacagtctagagtaaggggagagaaacaaataatagaatgct
aga
>CUFF.108144.1 gene=CUFF.108144
CATGAATATTTTGATAGGTTCTATAGCTCTAGTTTGCATAATTCCACATC
>CUFF.108145.1 gene=CUFF.108145
AATCTGTGTTCAAAAGTCTAACGGTTATCTCTGTTGTGGCTTTACTCGCAAGGATGATTTGAGGAGATAT
CTAACTTTCTCTGTATACCATAGAACTATGACTTTTTGTCCTTTATCCTTTTGCTTATTTGAGTGAAGTG
TGCATTT
>CUFF.108135.1 gene=CUFF.108135
AGCAAAAATCATCTATTTTAAGTTTATGAAGAAACAAGGCGAAGTTTATTTTGCCCTCTTGTAAATCTAT
ACAGGACTACCTCATGAAGCCCCAGTTCACTAGAAGGAAACTAATTTTGTGGAGCAGTTCTGTGTACTAG
GCTTTGTTCTGAGTAGTGTAAATAACCGTTTcagagccgatattatcaccaataagatgagaaaattga
>CUFF.108153.1 gene=CUFF.108153
GTTTGAATATATTTAGTTTTCTTGAGCAGAATTTTCTCTCATTTCCAGCAAAATACACACAGATGCTTTT
CACAGTTATGAATTGTGCGTGTAC
>CUFF.108156.1 gene=CUFF.108156
ATTTTGACACATCTATGCTTTTTATAGGTAGATTTAAACAATTTTTAGTTTCAGTATATTATCTTACAAC
ATGTTAAAGCCCATGCACGTAGACTTGACACATCCTAATTACAATTGGGAATATTTAAAACCATTTCAGG
GATTCAACTCTGACTTGAGTTAGCCATA
>CUFF.108157.1 gene=CUFF.108157
ATTTGAATGTGGGAGTGGTCAGCAATCATTCTGGTGATGTTAGCAAGGGCAAGATCATGGAAGGACCTTA
AGTTACAAGGTAATGAGTTAACACTTTATTTTGACCCA
>CUFF.108159.1 gene=CUFF.108159
TCCTAGTAATCATAGTAGTTTAGTTATGATGATGCCCCAAACTCACCTTTCTAACAC
>CUFF.108161.1 gene=CUFF.108161
TCTTTACATTTACTCTCTTGTTCATCCTGTCTCTTTAGCTGTCACCGCTCTGCTGTATTCTGGCTTTATA
TTTT
>CUFF.108142.1 gene=CUFF.108142
CGCTCAGTGGACCAGTAATTGAAAATGCAGTTGTCTGGTACTGTGGGAGTATAAGTTGGATTGGTTACTA
CCGAGATGTCAGAGAATTCAGAAAGAGGGAATTGGTACATGGTAGAAAATAATTTTGAAGTCACCACATT
CTGTACTCAGGTTACCACATTCTGTACTCAGGTTTTTTATCTT
>CUFF.108133.1 gene=CUFF.108133
TGATTGCTCTTCGGTATTTGGCTTCAGAATGTTGATGGGTGGTAGCAACTATTTTACTATCCTCTGAGGT
TAAAGTTGAAACCCCTATGAGAATGATCAACGATTTAAATGGAACAGTGAGAATCTTACAAACTCC
>CUFF.108146.1 gene=CUFF.108146
agcggagcgtgtgaacttaaccactcggccacggggccagccccTCTGGTTCACTTTTTAAACCAGTCCC
CTGCTGATACCCACTAGGTTGCCTCCAGCCTCACTGTTTGAAGCAGTGTGATCCAGTATATCTTTGTCCA
AATGTGttttaagattttattttacctttttctcccaaagcccccggtacatagttgtgtatttttagtt
gtggagctttctagttggggcatgtgggatgccacctcagcatggcttgatgagtggcgccatgtccggg
cccagcattcgaaccggcgaaaccctgggccactgaagcagagactatgaacttaacctctccgccacag
ggccagcccTGTGTCCAAATGCTTTTGCATGTGCACTGTCTTTCAGTAAAGTTATAGAATTGCCAGGTTG
AAAGTTATGTGCATTTTAAATTTCAGTAGAAATTGCTTGATACTTACCCTTATGACACTACTAAATGTTA
AGTTGTTGCCAAAGAATTTTTATTTCTTTACCCAACTCATGTCCAGATATGAGTTGAGGTTTTAATCTAG
TGGCATCTGGGATCTTGGAGACAATGCCTTTTTACACTTCCCTTTAAGCGCTGCCCCCCCCCCCCCCAAA
ACTCTGTTGAGATGATAACCGAATGGTGGTGTCAGTGCCAATTTATACATCCATGCACTTTCTCTGCTCT
CCTCCCCTGGTGATGCGGTGGTGATGGAAAGCAGAATCCCTCTGAAGAGGGTTGAAGCAGCCAAAAGTAT
TGCCAGGGCTCTTGCGACCCAAGTGAGGCACCAGAGAGGAATGTTCTGTCTCTCCACGCCTCTGATGGAA
GTGGGTGGAAGACAGAGACCATCTAATCTGGAGGACTCCTCCTGACCCCAACTTGAAGAGGCAGGGCCTG
TTTATCTGTCCCTCAACTACGCTGAGACTCTTTGTCTGCCTGCCTTATTTTGTCAACAGGCAGGCAGGAC
CCAGCCCACACGTGCACCTCCTGTCTGTCCTCCTAACAGCCATCTCTTAAGTGCTCTATTTAAAGCCAAG
AGCTGGGGCAGTCTGAAGGCTTCTCTTTCCCAAGCCTCATTCTGAGGTTTAGGAGGGCCTGGGCCACTCT
TACTCCAGATTCCCATCCTGTATCGCTCACTTTGTCTCTTGGAAACCAAAATGTTGAGGCCCAGGCACAG
GAAGTGATTTACTAACTAGGGACACCTCTTCCGAGGAAGCTGTGGATCAGTGTAAGTCTGGCATTCTCTC
TGCCTCCTGGAAGAGGAGGAGGCCAGGGGCTACGGTGGAGGGGAGGGGAAAGCTAAGCCACAAACACCTC
TACCACCTTCCGCCTCCAGCCTGGCCTCCTGTCGTGACCGGGGACATGGTCGTTGGAGAGGACCAGAAGC
TCGTCCACATAGGCCCAGTGGGCTATTTGTTGAAGTGACCACAGGGGAGATTTGGGTGTACTGAATGGGG
GCGGGGGCAGTTCCAGCAAGCTGAGAGGAAGCTGTAATGGCAAGATGACTCATTCTAGGAATTGGCCGCA
GCTTCTGGGAGGGAGCTGGAGACTGTCATGTAATCCATTAACCGTTTGTCTGCTGCAGGGGTTTACAAAA
ATCACCATGTGCTCCACATGGGGCTGTCACCACCCCAAAAGACAGAAGGAAAAACGGGCTTTTAGGAAAA
TAACACGGTCCCAGAATGCATATTTCATTGATGACTTGACCCCAAGTGGATTCTCTGGGCCAGAAAAAGG
CAGAAGCAGCTTTTCTGGAGGCTCTAGAAAGTGACTTAGGTTTCTTTGGATTGGAAACCAGGGTTTCCCC
AGACGAAGCTGGCCAGTTCACCCCTCAGTGCTTGGCATTCTGAAGCTTCCAAGGCCACTTTTTCATGTGG
TTCTTCCCCACTGAGTGTACTGGGCCTGAGAAGTCTTATTTATATGCTCAAGTCCCTGTGAGTTGGTCAG
AGTTTTTACCTTAAGTGATCCATTTGGAGAAGTTTAAATGTGATATTAAGGATTTTTACAGAATCGTACC
TGCCAGTAGTTGACTTACATTTTGAGGGCTCCTGGAGGGGAGAGTAATAAGGAGGTAGAAAGGGAGGGTA
CGTGGTCATCAAAAGGAGAGATGGTTTTTACTTCTGGGGACTGAGAATTAAGTTCAGAAGCCTCATTCCT
CCAGTTTGGTTTACAAGGTAATTAACTAGATTGATTACTCTTAATAGGACCTATAGAGAGGATTGTCGCC
TCTGTTCTCAGCGCCCTGGGAGTGAGAAAGGGCAGGGCTGTTTTACTGCCTTGAGTGTAAACCTCAGGTC
AGCCCCTAGTCCCTTATGAATAGGGGGAGTTCCAGCTAGAATCCAGTTTAGAGCTGATGGGCTAGGGACA
AAACAGACCAGTTTAGGAGTATCTATCTTTCGAATGAATGAAATTCTGGATAATCACATCTGCATTTTAG
ATAAACAAGAGAAAAGTTTTTTTTGTTTTTTGGAGGGATTTGGTTAATATTTGCTGGATGTCAGATACAT
TTCCTTTCACAGTTTAAGCCGCTTCTGATAGACACAAAAGGTTAATCATTGCCTCCCTGAACTAGAGCTT
TTTAGAAGTATGTGTGTCATGTGTGTGTGGGTGTAAAGCCCATTTCTATTCTGA
>CUFF.108143.1 gene=CUFF.108143
TCCTCGACCCTGGAACCCGGGAAGTCTCCGCTTGCCGAAGTCTGCACTCTGGGGCCTGACGTGCGCTAGG
GCGGGCACTGCCAGTGTCAGCGCTCAGAGCTTCCCCCTCCCCACCCGCGTTCCTCGAAAGCGCCTGACGG
CCTCTGCGCCTGCCCGGGTGGGTTGGTTACGCAGCGGTTGCTTAGCAGTTTGGGGGCCGTCGGCTCGTGC
TGGGCGCGGGCCCCGTTTCCTGGCGCGGGCTTCGCAGCTCTCCCGGGGGCCCGGGCTCTGGGTCTTCCTG
ATATATCGATCTGGCGGGATCAGCAGGTCGCGACCTCCCCCCAGGAGAGTGGCGCCATGGTGTCCCCTTT
CCTGCCGCCTGGACAATTAACGTACGTTAGGCTGTGTTCACCGACCCCACTTGCCTTTTTGACCCTGGCG
AACCCCTCCCCTTCCCTTCCATTTCGTTTTATTGCTTTTTATTGTTTTCCTGCGGCCTCCCCTTCTCCTC
TCAGGCGTTTCTCTAGCTCAGTTTGGAGCTAACAGCCTTCCCACCCTTTCCACCCCTTCCCTCCCCCGCC
CGGGGATCATCCCCGGTTGAGTCCTGAGCCAAATCAGGGCCAATCTCCCGCTATCAGCCCGGGATGGGAG
GCGGGCCGCCTAGCGAGCCAGGACCTAAGAGAGGTGCCGCAGGGTGGCGGAGGAGGGGATTCCGTGGCCT
TTGGTTTGTGAGACCCCCAGAAACTGTGCCACCAGTCTGTCCATTACACCTGCTAGGGAGATGATTTTGA
CTTCCGGTGGTGAGTGAGTGACTGACTCTCAAGCTTAAGACCTTGATTTCTGGGTCACTTCCCATGACCG
CTCCCGCCTCGTATTTGAGTCTGTTGTACCCGCACATGTATGGGAGACCTAGCCCGCAGTGCACAGATGA
GGGCTCAGCCAAGGCTGCGCCTGGAGACCCCTCCAACTCTGGTCCAGCTCCCTTGAGATGTACAGTGTAG
GGCCCTGTTTTAAAATCCTGCAATTTGCGGAATTTCACACAGTCGGGCCAGGAGATTCCAGAGGCGCTTG
GGCAGCTCCTACCTCTATTAGCACCTCTTGCAGACTGTCCCCTGTTGTTCCTGTTAGGGAGATAACAGAG
GCAGAAGAAGATAATCTTCCTCTTCCAGCCAGGCTCAGCCCCCAGGGGACCGAGGTATGCCCTCCAGGCT
CTGCAGAGGTTTCTCACGTGGCCCCTGATTTCTTTCTCTTCATGATGTGGTTTTTGTCTCCTGCTCTTAG
CGCTGAGTACAGGAAAAGCTTCCCCCTCCCCAGTAGCATGAAAGATTTGTTCCAGGAAACCCCTCCTGGT
CCTGCCCCTGCTCCCCACCCCTCCCAAACTGCCATGCTGACAGTTTAGAAATTACTTCACCGCAAGTAGG
CAACTCTGTA
>CUFF.108182.1 gene=CUFF.108182
TATTCTGTTAACAACTTTGACGGATGTGTTTAATCCATAAAACTTAACAAATCTTTTATACTGATGCTCG
TAATAATTATACAGCAGCAGAAGTCTACTAGACTTTAAGGTAACACAGTGCCTTAAACATGTGCCATATA
ACAACGTTTTGGTCAACGATGGACTGCATATATGATGGTCGTCCGATAAGATTAGTACCATATAGCCTAG
GTTTGTAGTAGCCTATACCATCCAGGTTTGTGTAAGTACACTCTGTGATGTTCACAC
>CUFF.108185.1 gene=CUFF.108185
ATAGCTACTGTTCTAGTTTTCTGATTAGGCAAATAAAAATGATGGCTACTTCCCTTTCTTAGTCTAAAGA
TGGAAAACTGAAATACCTATTTTTAATTCATGTAAAAGTCCTGAAGAAGATAGTGGCATAACTTGGAGAT
GTGGGTTTGGTTCCAGACTACTACAATGAAGTGAGTTACACGAATTTTTTGCATATAAAAGTTATGTTTA
CACTATACCGTAGTCGTCTAAGTGTGCAATAGCTTATGTGTAAAAAAGCAATGTACATACCTTACGTAAA
ATCTACTTTATTGCTGAAAAATGCTAACCATCATCTGAGGCTTCATTGAGTTGTAATCTTTTTGCTGGTG
GAGGGTTTTGCCTTCAATTTGTAAAAAATGCAATATCTGCAAAG
>CUFF.108187.1 gene=CUFF.108187
AAAGGATAATTTGATTTTGTCTTCATTCTGAAAAGATATTCCTGAAATGATTCATATTCTTGAAATTTTG
CCACTTTATATATAATATATTCATGTCAGAAGTTTTTTTTAGCTTGGTTCTAAAATCTTGCGTATAAAGC
TGCTCTGAGTTAGTGTTTTTTACTGGGACAATTCAGTGAGAATTAGAGTAGATGATTTTGAATTGTTAGT
GAATGACAGAGTAATTCCAGATGGCTATCTCAAACAAAGCTCTAAGATTGTTGAAGCCCTGGATCTGGCC
TTGAGGAGACAATAGTCAACAAATATTGAGGTTCATATACTCCCAGATCTCAGAGGGAAGCCTAATGGTG
GAGATTTGGGGTCTGGCAGGCCTAGAGTTATTTGCTCTGGCCCCCAGTTACTCCAAGATACCCACAGTCC
ATTAGGGAGCTTTACATAGTTTCAGGACTGATGAAGAAATTCAGATTCTTTCTTGGATAGGTCTTGGGGG
CTTATTTCTGCCTAAAACCCTGATGGTTACACTGAGCCTGGTCTAGATGGTTCAGAGCATTTGTTACTTG
TGTACTTACCCTGTTC
>CUFF.108204.1 gene=CUFF.108204
AATGGGTTATCAACTAATGAAGTAGTCTAGATAATTAGTAGTTTATTTTCTTAAATGTCCTGTTTTGACT
TGAAAATATGCTTAAGGGCAATAATTTCAATCTTCAGAATTCTCTGTAGTTTCTCTTATTGCTCTCTCAC
CTAAGAAGTGATTATTTCACAAATACTGTATAACTTTAACATGTATTAGATGCTTCTTAATTTCTGGCAC
TACTATGAATAG
>CUFF.108206.1 gene=CUFF.108206
aaaAGATTGCCTGTTTTTATTTATTACAGTAACTTAATGAAGAGTCTTGAACATGTTACAAATGCCAGAA
AGAACTAAAGGTGAAATGAATGAATGAATGAATATTAAACAATGATTCCTTTAAAACGTGAAATAAACCA
ATAAGAGTTGAGGAGTAGGGAGTGTAGCTAGCTGGAAGAAGCCACCTTCATTCTTCCTGCAGCCCCCACA
GCAAGGAGATTCAGCTATCCTGCCAAACTCTCCTCCTTTACTCCCTTTGAGAATCACTTTTCTGTGTGAT
GTACTTCCCTTAGACAGTAAGATTTTTTGAAATAGGTATATAATATCTGCATCTAATTCTAATAC
>CUFF.108208.1 gene=CUFF.108208
GCCTAGCTCTAAACCTTTTGGTGTACTTAATATTATCATTTAAACATGTTATCCAGTCACTTGTCCTTTA
GAATGCATGTTACATCCCTAGAAATAGCACTATGAGTCAATAAGAAGTATTTGAATCTCATTTTTCTATA
GAACCACTGTTTATCAGGAGGTTACCAAAAGCTCAAAT
>CUFF.108217.1 gene=CUFF.108217
AGTAAGATGTTATAAACAGGGCCATTTTTATTTATGTCAGATGATAGCACAGAGAGTAAATTATTTATAT
GAAGGGAGATTACAGGTTATTGTAACAAACACTGTAGGTTATTGTAGAAACAGTGTAGAGTCACTGTATA
TACTTGTTCGTTGATTAACATGCATTCAAGGAGATATGGGAACTCTGTAACTTGGTATTAAAGTGAAATT
ACTTATGTTTTATCTAAGTAACTAATTTCTTATAAGAGAAAATAATTTTGTTGCTAATGTTTACTGCATA
CATTTCAGGGGAAAGTGTTACAGATTTTCTTTGTATTTAGTTCTGTGACATTGGATACAGGGGTTTCTAT
GTGATATTTATTTCCTTGCCTTTATCATGGGAAATATTTTTGATAATCTTTCGAGAACACTGTGTAGACA
CCATTTTTGGAGGCCACATGACAAGCCATTTGAAATGGGCATTTTTAAATTATAGAAGAAAGTAATTTTA
GTCTTCAGTCAGTCATGTATTTTGATAAAGCAACTGATTTTCCTTTATTCTTATTTTGATTAATTAGACA
GGGACAATTTAGGATTCTCTTTGAGGAACCA
>CUFF.108210.1 gene=CUFF.108210
GCAGCTAAACTCTTAATGATGTATGTTAGTATTATTCTTCAGTATTTTCCAAATGTTGAATGATTAACCC
ATCCTGTGTGATGTGTTCTATGATAGTCTGTCTTCCATTAATACTGAATTTAAGTAAAAAATTCACAAGA
TTTATATATGTACCTTACTTTAAACAAACTCAGACTTTCTATT
>CUFF.108211.1 gene=CUFF.108211
AGTTGTAGAGGATTTTTTTCCAGTGCAAGTAATTTGAGATTTGTTGTATCTCTGTTTTTATTCTTAAACA
GGTACCTATTT
>CUFF.108214.1 gene=CUFF.108214
AGACCTGGGTTCTCTCATGCTACAAGTATTTATTGAGTCTTTCCTATTTTCTAGAAATCAGGTTTATGAT
Ctcattacatttttttctctgttttcatttgtaaaatgagggaatggactacgtattcaccaaagtcctt
tcttcttctaaagtttggtgaCAGTGACTTATTGACAGTTTTAGAGATCAGTTACTATATTAGTTATTCT
GTATACCACCCTATCATTTCAGATGTGACATTTTTACTAACAACCCAAGGATTATAGAGGCATAAATAAG
ATGTGCATTTCTAGATTTTACCAATTATGTTACAAGTCATTAATAAGTCTTTCTTATCTGTTGACTTATA
CTTTGCTCAGCTTGGGGTTTTGACAAAGTGATGTTTCTCTTTCATGCTAGTGTTCCTGTTAGAGTTCTAC
TATTGTGTGTGGGACCACAGTGCTAATTACTGTGTTTTTAGCACAGCATGTCAGAAAATTTGTAAAACTA
CAAGTGTGCCATGTTGTTCTTACAGTACCCAAGGGAAAATA
>CUFF.108215.1 gene=CUFF.108215
TCATAACAGATCCTGGAAAATACTTGTCTGGATGTACTCAGACGTGGTTGACTTCTGTTTTGTGAAAATT
TTTGGTAGCGTCTGGCTGTCTCTTTGTTGTTTTTGATCCAGAGGGCCAGTAAATTCTGAAGATCCATCTC
ATGTGAAATTTTCAAAAGGCCATCAGTTTTCAAAAGAAAATCAACAGATGCTGTCTTTTCAGATGCTGAT
AAGAAAAATTGAGACCTTTTTTCCTGATTCCCAAAGCTTTGTCTAGAGAATATGAACATTCATTTTGGAG
GGGCACAGAGCAATCTCTGAGTAACTGTTTGCCTGAAGGCTTTGGGGAACTCCAGAGAGATAGTTGGGTA
GTCACTTGGGGAGGGAGGAGGAGTAGGAGTTCTTACTAATTGATGCAGAAAACCTAAGGCTCCTATAGAT
AACAGAGCTCAAAGGTTGGATCTTCCCACTCTGCATTTCTGAGATCAGATCTGAGGCAAAACTAGGATTC
ACTCTTCTCCGTTTGACTTTATCTTTGAAGCTATATGTTTCCTTTTTTGGCTTCTTTTCTTCAATAAGAC
TATTCTGtattttttaa
>CUFF.108355.1 gene=CUFF.108355
ACAGAATCAGAGACTGTGGGTCAGATTCCAGGTTCTTTTGTTGGTAGACTTTGGAAGCCTTGCTTTTCCT
CAGTTTCCCCATCTGCATTTCTAGTACAAAGTGGATTCATCCGAGCAAAAGAAAGGCCATGGCTGCCTCT
GGGTTCCTCCAGACAGGGACTGGTGCTGAGGGATGGTTTGTGGGTAGCATCACTCCCAAGGCTAGAGCCC
CAGACTTTGT
>CUFF.108380.1 gene=CUFF.108380
ccacatactaacaaagaatagaactgagactcaaacccaggTTTCCCTTTCTTCCTAGGAGACTTTAAGG
CTCTGGGAGAAGCCTCAGGGAGCAGGAGGCAATGGAATCTGGAATGTTTGAAGTCCCGGCTGAGGGTCCC
CTTGGGGATGCCTCCCAGGAGTGACTTCCTTTACTTCTCACTCATCACAGAGCAGAGAGAGGGCAACCAG
AACCTTCCGGGGCTCTTTGGGTGTTGACA
>CUFF.108388.1 gene=CUFF.108388
ACCACCACTTTCTATAAATACAGTTAGATAAATATTGATTTAAACTGGGTTTCTTAGAGGAGACGCACAT
GTTGCCCTGGCCTGGTCTTCACTTAGATACCACCAGGATGCCAGGCCTGACACACCTAACCCCCAACAGC
TCTGGCTTCCAAATGACCCGTTTTGGGGAGGTGAGTTGTGG
>CUFF.108389.1 gene=CUFF.108389
AGCCAACCAGAGAGGTTTTTTTGTTTTTCAGAGCTGTTCAACAATCCTGGCCCTAACTCAAGTTTAGGCT
CCTAGGAAACACCAACCTCCTCCTGCTGCCTTTCCCGAGTCTGTCCTCTGGGCATAGTAGAGGACTTGGG
GCTGTTGCTATGGTACTGGGGCCAACAGCAGGTTCATCAAAAGCTGGGTCT
>CUFF.108356.1 gene=CUFF.108356
AGAAGCATGGAATCTTTTTCAATTTTGATTGCCAAATGACCCCAAAAATAAAGAAAAATATATGTTGTCT
TCCTCATTTATACTGACTTGATTTACAATGAAACTGTCAAGTCATTAAACTGGACTTATCTAGCCTTGAT
TCTGTGGTCTAACAACTTTGTCCCCTTCCACTTTACACCATTTAAGAAAATTAGCTTCATGCTA
>CUFF.108359.1 gene=CUFF.108359
AATCGATGGTTCTGTGTCATCTTTCCCAGCCCTTATTGCATATATATGTGGG
>CUFF.108361.1 gene=CUFF.108361
AGAATTTGACATTCAATTCAGTATAATTTTAGCTTGTATTGAATACCTCCAGCTCTGTGCTAGTCACGGG
TGAGCAGGCTCCATGGGGA
>CUFF.108362.1 gene=CUFF.108362
ACTTTTTTCCTCAGAGAAGCTGATTTCCCTCTTCAGGAAAATCAAGCAGA
>CUFF.108364.1 gene=CUFF.108364
AGCAGTGACTCTGGGCTGTGTATTATTTTCATGGCTTTCTTTACATGATACTATCTGCATTCTTTCAGGC
CCCACCATTCAAAATCATGTTTGAAGTATTATCTTCTCCATACCCAG
>CUFF.108368.1 gene=CUFF.108368
CATTTTCCCTTAATTTCCATGTTGTAAACCAAGATTATAGTCGTTGCTGCATTCAGTTGAATAATATTGG
CTTTTGTTTCTCATGAATGTAGCTGACCCTAAGCAATCTTAGAACCCCCGTAATAACAGTTGAGGTAAGT
CCAGTAAATGAGAAACTAATGTCAGAATTTTTTGCAAGTACTTGAGGGTTGAGGGAAGAAAACCTTTCAA
GGAAACTTTCATATTGCTTTAGTTTCTGCTTTGTTGTGGTGGTGGTGTTTTTCCCAGATCTCTAACAATT
ATTCATT
>CUFF.108370.1 gene=CUFF.108370
TCCCCATTCATCGTCATCTTGTTCTCATGTTGCCACACTTGGAAGCAAGATAATATTTGGAAGCAAAAAC
GTATGAAAATATGGAAATGGCACGGATGCAAGGTGCAGCCTTCCTACAACTTTTCTTCTCT
>CUFF.108373.1 gene=CUFF.108373
TGTACTCTTCTTACCTTTCCTCAAAAGTCCAGTTTTTGAGACTTTATTCTCTGAACTAGCATGCTGGATC
ACAACCTAATCCCGATTTAAACCTTATCTCCAGTGGAGAGGCTGCAGTTACCCCAGTTTTCTTGTCTATT
TGCTATCTGTCTTATTCCTTTAATTCAGACCAGTTGTAGAATCTATCCAGGAAGAAATCCTTCTGGCAGA
ATTTTCTCTCT
>CUFF.108223.1 gene=CUFF.108223
CAGAGTCATTCCATTAGTATTGGTTTTGTATAAAAATGGGGAAAAAACCTGGCCATTTATCCTGTGAAGA
ACACATTTAATGATTACACATTCAGTCTTTAGTTGAATGTTTTCTCCCAATTTTTAAATTAATGAATTAG
GATGTGGAAGACTCAATGATATAAAAGCTCAGTTTTTTGTTTTTTTACATTTCCTTCCCTGATTAGTTGC
TTTCTAGTCACAAAATCAGGATTTTAGTTAAGTGGTTTGATATAAAGTGTTTTAAACCATTTTGCATGGA
TTTTCTGTGGAGTACACTAAAGTAATTTATGTAACTTTATAGAATGTTGTGTATGTG
>CUFF.108224.1 gene=CUFF.108224
TGCTTTTTTTACCTTTAATTCTTCTTGAAATCCCTATCTGCTAGCAGTAAGCTGTTTTAAGGAGTTTAAG
TGGACCCATTATAAACAGCTTCTAAGAAAATTAGGTTCCAAAGATTGGTTAGACCTCTAGACTTCTGATA
ACCCAGCTGCATATGAAAAAAGAAAAGTTTTTTACAGTTGGTACTCTGTGTACCACATTTATGGATAATA
GCAAGATGAAGGTAA
>CUFF.108226.1 gene=CUFF.108226
AAATGTATTCATCATAAAGCTTTCTTCAAAGTATAAGCTTTTACTTATCAGTGTTTCACTTATCAGTTTC
TTAAACCATTGCTAGGACAGTGAATCCACTACCACAGTTGCTTGTTTTTTTCTGTATTTTCATAAAATTA
TAAGCCCCAGCAAATTTAGTTAGACACAAACTTGTTATCTAACTTTATTCTCTGTTAGGCTAAATAGGGC
TTTTGGGGTTGAGGAATTGGTAAAATCCAATTGAAGGCAATATTTGTGGACTGTCTTTTAAAAAATGACT
CACAAAGCCAGTGGCCTACTGTGGTAAACTAAAACAGAACTGATTGTTGGTCAAGTGGTATCCCAATTAT
TCATTGAGTGCCCAGTTAGTC
>CUFF.108228.1 gene=CUFF.108228
GAGAGGAGATCCTTTCACCTCCTTCAACTTCGTCCGGGGAGTCCAGCACCTCCACCTTCAGATGTATGGC
TGCATGGGACTCTCAGGCATCTTTTGTGTTGTGTGAATGTCCCCTGTTGGTATATGAATGTCCTTTTCAT
TGTATCTTAGTGGTGAGAGTCTAAGGGAAGAGCTCAATCTGCCATGTTGCTCACTCCTCGTTTCTTGACG
ATTCTGTAAGTTCTGATTGTTAAATATTCAGGAAAGGATGGAAACTAAAA
>CUFF.108229.1 gene=CUFF.108229
GGCTATTCTTGCTCTGCGCTTGCTCTGCCCTCACTTTCTGCTCTCCTGGAGTGCTGGCTTGATGAATTTA
CCCCTGCAATAGCTTTGTCACTTCTGTGTGAGACTTTCCCACTGGCTGTGAA
>CUFF.108242.1 gene=CUFF.108242
CATGTATTTCCTATGACACTGACTCAATCTTGGAAAACGACATCAGAAAAATCAACTTCAGATTAATAAA
ACTAGGGCCATTTTATATAACTTCCTTAAGTCCTTGAGCTTGAGGAAACTAACTTGAGGAGAAAACTGTT
TATTTAAAGAAGTCTATTTAGCTGCTAGCTTTAGGAATCTATTTAGTATTGCTGTTTTCCCTAGACTACT
TTTTTCCCAGCTCCAAGAAAAGAATATATATGTTTTACCATGAGTGGGTGACATAGGCTTGATTTCCTAG
TCTTATTAAAACAGTTAACTTCATTACAAAATACCTTGAGAAAACCTCTGGGTAAACTTTTAGTGGAGGA
GAACAGATATATATATATGCATTAAGAAGTAATGATTACTAATATCTCTTTAAAGTATCACTTTGAAAAC
CCAATTGTTCAGACAGCTGATACAGTACAACCTGCTGAGAAATGGTAGGAAATAACTACTTCACTTGCCT
TGTAGGTCAGTTGGTAAGCTTGCATCACCTTCTAAGCAAGCATGAAATTCACCTTTTTAAAACTCATGTA
GCtttttattataaaaataatttattaaaatGCTTTTAAGTTACCAGTAGGACTAATTCAATTTTTAACA
CCAAATCTTTAAGCAACATTGATCATATATGGTGTGCTACGTTTATCCCATTGCTCACTGTATTCCCTGG
CACATTACCGTTTCCCTGGGAGCGTACCTTCCTTAGTGTAAGAAAATGTTATGTCCTTGGGGAAGCTTCC
CCTTGTGATGGGTAGAATCCTCTTCACTGGGTTATAGAAGcctctgaattagactaggagctgccagagg
gatttgattcaacatccatccatacctctaatacaaggcctggaatgtagtagatgctcagtaaatattt
tttttggaaggaaggaaGGAAGACCCTGAAATATATTTATTACAGCAAGTTATGTTACTGTGGG
>CUFF.108247.1 gene=CUFF.108247
aaaatcactcaacacctctgagtatagtttcctttcatctgtaTGTGATCCTTGATCTAGTCTGAAATAT
TCCAAGAGAGCTCTCAGAGAATCAGTAGCCATTACAGCAGTGAGATCCTAGTGCTTTTGGGATAATTTAA
TCTTCTTCCATTTGGGCACTTAGAAAATGTCATCTCTTTTACTCGGTGCTACTGAATGCTAGTTTTTGGT
GTTTGTTTCATTTTTCTTAACTTGTATCTACATCTAGTTCAGTTTTCTAGATCTGTTGATTTCCATGCTA
GTTGTATATAAAATGTTGGCTAGCAGTTGAAACTAGTTTACATCTTTTATACTTTAAAATAAGTTTCACT
GGTCGATCTGAGGATGTGGCTTGTCATAGTTTGTGCAGAGTCCAAGTTGTTTTCTAAAGCTTTAATATAG
TAACTTTATCATCAAGAAAAACTCTAATTCAATAAAGCAGCAGTTGTTGTTGTTGTTTTAACCAAA
>CUFF.108250.1 gene=CUFF.108250
GATGGTTTGGACCAGTCTTAAGTTTCTGACAATGGGCATAAGTTCCTACATTTATATCAGTTTGATAGCC
ATATAGACTTTTTAATTTTACTACTTTGAGAACATTTACTGTTTCTATTTCAGTGCTGGATATTGTGATT
CTATATGTTTCTAGGCACCACAATAAAGAAAGGCAGTAATCAAGGTTGTAAGAGCTGTATATACTTCTAG
AAAATGACAGTCCCTTGAGCCAGTCCTTTCTATCTTTTTTGGTCAACTCTGCCACACCTATTCAGATCTG
TAACCATGAATAATTCCTTATTTGGTGAAGAATATTTGgtaatctgaggcaaattattaaacctctgttt
ccttatctatgaagtggagataCTGCCAACATAATCTTTTTCTGAGTGTCAGTGTATTTCATTATAGTTA
AAGGCCCTCAACTCTTTGAAAATGATGCTGGATTAACTTTAGAGGTAAAAGTGTAAACTTGAACTTAATT
TATTTTTACCCAGGGCGCAGTCAATGTCATTTTGATAACCTGTAATTGAGATATAGTAGTCACCTGTTAG
GTTAACAGTTATAACTCCTAAAATACTGATCACTGCCCATGTGGTGGTCTTTTCTGATGGACTTGAGCCT
TGTTTAAGAGCCCTTACCCTGCGTGTAGTTCCTTTTTGTTTGGAAGTCAAAATTGTGTGGAATGTTCCAT
GATATTTTATGATACCATTCATCTTTGCCTACTTCATTAAGCTTCTAGGTCTACCCATCTCCTAATAGTT
CATGTTCTTCTGCATCTTATTTATATGGCTTGCTAAGTATTGATGGAAAAGAAGACCAAGTATATAGGGT
GATGAATTAAGAGAaagcaatatcgtgtcatggaaagagccctggactaggagaacttagatcacccctg
atgatgctaggtgtatgaccttgggcacatctctttgtgaacacttctttcattagttatctaatctaga
aaacacaagatttggactagatgttctctTAATTTTTGCTTCAAAGCCTTCAAGGAATTTAAGTGATAAG
GCAGATCCTTGACTTACTGGTGATATGTTAGTGGATACTTCTTAATGTTTAAAAATCTAGTTACTTAAAT
GTGTTCCTTAGGTATTTAGGTCTAGCAAACCACCACTATACAAATACCTCATTTGTACATCTACTTTTCT
GTGCATGCTAGACAATCATACCATTAATCCATTTAGAAGCACTAGAATTTTTAGCCCTTCCTTATAGTCT
GTTCCTCTCAGTGGTATTTATAAAATACTTGCATGAACTATATGTGAGGGACCTGGTTTTCTTCTTATAT
TTCATTGAAGTAGTAGATTTTGACCATGGGGCAATCCGTGAATGACATGGCAATGC
>CUFF.108249.1 gene=CUFF.108249
TATTTTCTATTCCAAATGATTCATGTTGGGAACAATTTGAGCTAAATCTAGGTAATGACTGAGTTTGGAC
TTCAAGAAAATACACTTTCTCTGAACTTTTTGTACATGTTTTCAGGTTTATAACTCCGCCCCTTGCATGG
CCATTATAATTGGTAAATTTGACCTATTTATAATGAAAGATTTTTTTTCAAGTTACCAGGGAATATTATT
TCCACTCCTATCGGTGTCAAAGCAGGTAACTGCCTCTCTTTTCCCCAGGCCTCACTCTTTAATACAGAAG
TCCAGCTCATTGTTTTTTGCAACAGGTAATGTTGATCAATAAAATATTCTTCCTCAAGTATTGATACCTT
AGTGAGAAAGAGGTTACATTCAGCCTTTACTTTGTCCAGCAGTAAATGCCTTTAGTCTTTGGATCACCCT
GAATGTTGATCTAGCAAGCACCTACTTGAAACTTTTGTACTTACTACTTGACACTTACATTTTGAGCAAT
GTATATTATGATTACAACTAGCTACTACTGTGTTCCAGTTGTACAAGCACAGGATGTATTTTTTGTTTGT
TTGCTAGAATAGTTTATCTTAATTAGCAGTATTACTTTTGTTTATAAAACAAAGTTTGAAACCAAAATAC
TCTTGTTGTTGTGCCCTCCAGTTGACAGGGTTTAAAAAAAATATTTTTGAGGAATACCAAGCCAGCTATC
AACTTTCATTCAGTACAGGACACTTAGTAATACAATGGGTTGCAATTACTGTTACTAGTTTATTTTGTTA
TTGTTGGTATTTTTTTTACTTGACTTTAAGTTGCATTTTTAGCTAAGGCT
>CUFF.108248.1 gene=CUFF.108248
AGGCAAAGATTTAAGATATCTCCAGAAATTGAGAGCAATGAATCTTTCATTAAAAATTATAATCTCCGGT
GATTCCACTTTTTAAAACCTCTCATTTATCATGAGCTGTCAAGTTCTGGATAGTTTCCTGGATCTCAATT
TTAAAAGTTTCACTGATACCAGGGGACTTAATAACAGAAACTAAATGTCTGAGAGGCACCGTTGAGTAAT
CAATCCACTAGTCTCTCAGCTTTCTCTTAGGGAGAAAAAAAAAATCCTCCTTTTGTTTTTTTCCCCAACA
TTTCCAAAAACTTCATGTTGAAGACAAATGATGACTGAGGGAATATATATAAAACATTCATCATATTTTG
TAGAAATGAGGGTAAAGGCAGTGAGGCCATGTGTTTTTAGAGTCTGCAAGATACTTGAGGGATTGCCTCT
CTGTGGTTGATTGTTT
>CUFF.108254.1 gene=CUFF.108254
TGGGATGTAGGCAGCACAGGGACAGGGTATTTTGGCAAAAGGCAGTAATTGGTAGAAGTCTAGATGGAGA
ATCAGTATCAGGGAGATCTGCTTGACCTCAAAGATTCTGTACTGTAAGCTGAGGTGTGAGCTATCTGGTG
ACCTCAGCAAACAGTAGAAACTGATAGAAGGGTGTAAGACTGAGACCTGGGAAATAAGATTCAGGCACAG
ACCTTCACTTTTGAAAGTATTTGGAGTTACCTGATAGAGAAACAAGACAGAGATTTAGGTTTAAGTGATT
TAGATTAAGTGGAGGGGCTGAGAGATTA
>CUFF.108269.1 gene=CUFF.108269
CTTTTTAGATCTTCTTTCAGATTTTCTTACTTTTTACTAAGACTTCAGTTTTCAGCTGTGAATTAGAGAC
TTGGGTTGTTGTCTCTCTATCTTCCTATCATCTCCAGGCTCTTCACTGTCTCTTCTTGTTGGAAAAGAAT
CTCAATCTCTTTTCTCTTATGTGATTTAATTGTCATAAAATATCAAAATGTGTGCACACATTTTCAAGAT
TCTTATTCATATTGATTAGGCCTACTTTTCAAGGCTAAATTTTGTTTTATACCAGGTCAGAGCCTATGTA
GCCAGCCCtccttcgtggtctagtggttaagattcagcactctcaccacagtggcctgagttcctttcat
ggtaaaggaaccaGCCACACCACCCATCTGTCAGTTGTTGTTCTGTGGTGGCTACATGTTGCTGTGATGC
TGAAAGCTGTGCTACCAAGTATCAGCAGGGCCACCTGTGGTGGAGATGTTTCAGCGGAGCTTCCAGACTA
AGACAGACTAGGAAGAAGGACCTGGCCACTTACTTCTGAAAAAATTGGCCATGAAAACCCTATGAATAGC
AGTGGAGCATTGTCTGATGTAGCACCAGAAGGTGAGAGCATGGCGCA
>CUFF.108258.1 gene=CUFF.108258
CGATGTCTTGGAGACGTATTCTGATATCTTTTTTGTCAGGTTACCCCATCTATTGTGGCATTTACGACTA
GGGAAATTCTCTGTAGTTAGAAATATACAGGATACTGCTGTCTACAGGATGTTGTACAAACTTTATCTGA
AACATTTGAAACTATTTTAGAAAAACAGTCCTATTCTAGCAGAATCAGTCAAATAGATTGTACTTTGAGC
TGAAGCAGAAAGCCATTTTGAACAAGAGAGAGAGAAGAAAGTCTAGTCATTACTCTGGTCTGTTATGCAA
TCCCAGAGGGGACTGCTGTTTCTCCTTTGGAGCCCAGCTTTTGGCTCGGGTCCTGTGACACACAGTGGGA
ATTCACTTCCTATTCAGGAAACGCTGTTTTTCAATGTATTATCTTGTTGAGACAACCACAGTGAACAATG
GGCTATTAATGTATTAGAACAACAAGTGTCATAACTAAGCCAATATTTGCTTTGTTTTGAGTGTTACCCT
AAAAAAAACAAGCTTTGACCAAGCTTCAGAATACATTTGACTGTCAGTGACTGCTGGGCATAAAAGCCGT
GACAGTTAAAAAAGAACAAAGAAGAAAAAGTGCTTTAATAATGGTGATGAACTTTTGCAGGTTTACTCAC
TTCCTGTCCACAAAGAGACAAGAATAAATTAAATGATTTCAATACATCTTTCAGGTATGAAAAATATCCA
CTTAGAAGCCTGTTTTGAATTTTGAAAGCCACACCAAGAAACTGGTATAAAGAAAAACAGCCTCAAACTC
AAGTTATCTTATGAAATATCAAACCCTCTTATGGGATATGTCGCATTCAGTTTTTAGata
>CUFF.108260.1 gene=CUFF.108260
AGTATAAAACCTATTCCAGAAGTGAAGGGACATCCTTTTATCAAGCTTGAATACTTGAGGAAAAGATTCT
AAGTAAGGTGATGTTTGTTTCTAAAATGGATCCTTGTAATTTTCAATGAATCCAACCATTTAAAGCTAAT
CCTAAGGGCTTTGAAACTTGGCTTCAGCCCTCTTGTTTAAATTGTTTTCACATTCTAGTCTTCTAATCCA
TCTCCTTGTTTCATTGAATGCTACAATTGATATTGCTTGACATAGCTAAAGTTTTCTGATTTGATGCTGA
GGAAGCAGCCTTAGAGGTGAATTGTACATTGTCATCCTGCCAGCAAAGTTATCAAGTTACACAGCAAAGT
TATAAAGTAACAGAAGGAGGAATTTTTGCTGTATCACACATAGGATGTTTAGCATTGCCTGTTTCACAGT
TTTATTCGTGTAATTCTGTCAAGTGACAGCTGTCCTGAAAGCAAGATGGTACAAGAACTTCATCGTTTGA
TTTGTGTAATTACAACAGAAAGATAAAAAGACGTTTTCTTGGCCTGGAGGTAGGAGAGTCTGTGTGTGAT
TGTGTGCTGGTTACCCTAGCTTCTTGGCAGAAGGCTTGGCTTACCTTGAGTATGTATACTTCTCTAAAAC
CTGAGTTATTATTTATTATCCAAGTAATGCTACATAATTATACTACTGGTATTCCATGTTAATTTTCATA
TCAGTTGTTTGACGTATGGTTCAGTTTAGCAAAATGTATTGAAGGCCTTCTAGGAGCCAAGTACTGCATT
AAATGGTGGGAATACCCAGATGACAGAGACAGTATTGCTGGAATCTACTAAAATGACAACTGTTCCTATT
TCTTCCATTGTTGATATTTTCAGATATCCACTGGTAAGTGGAGCTGAGCAGAG
>CUFF.108340.1 gene=CUFF.108340
ACAGAGTGAATTTTTCTTGCCAAGCCCTATATAGCTGCCCCCAAATCCCCTCTTGTTTACACTAGTATGC
TGTACAAGTTTTATCTTATTTATCCATACTGCATTAGTGAAAATTAATCCACCTACCGTGACGTGAAAAG
GGTTGGGAAGTCTTTTCTAGACCACTAGATAATGTGTCAAGTAGGTTAGATGTAGAGGATCAAATTACCA
TTGATAGAC
>CUFF.108344.1 gene=CUFF.108344
TAGTGTATATCAGAAATTTTGGAAATTTTCTTTTTAATACCTGAGCAGTAGAATTAGCTGTATAAATCAT
CTCCTCGACAAGAAAATATATTTTCAAGTTGAAACTAGGTGAATGTCTTGCCACAAGTATTGTGTGGACA
TTTCATTAAACATTGCTGTACTCAGTGTACAGTTTTTACTTGCGTACTCTTGGGTAAGTGACTTTCAAAC
TTTTTTTCAATATATTTTGCAT
>CUFF.108348.1 gene=CUFF.108348
CTCACATATTGGGGTTCTTTTGGTAGCTGAGGTTTAAATGCCTGTGAAGTGTTTAATTATGCACTGACCA
AAGTGGGCATGCTGAGAGAGAGGCTGTGCTTTGTGATGTCTATACTGACTGTTGTCTTCCTCTGTGTGTG
TGTTCATTGTGTACCCTTGTCGGGTAGACACACTCATTCAGTACAAGCAAGTTGAACCACTTGCCTCAGT
TGAAATCAAAGCTGAATGTTGAAAGCAGCAGATTTCTGTAAAGCTTGCAGGAGTAACATTGTGTCATCCT
TTTTGGACTTGACTTCCTAGCATTTCCTTGCTTCAGCTTCCTCTTTGTAACTTGATAGTAATTGTGTTTA
GCTATTTTCTAATATCCAAGCATGTAAGAATAAAGTAAAAGCATGATATCATAGAAAAAAGCACTAGCCT
GGGAATCAAGAGGCTatttctttggacatgagtttcttcacctgtaaaactaggaatttgggttagttct
cttaagatcttttccagcttagactaccctaattctCTTTATAAAAACACATGCCTATTCCAGAA
>CUFF.108349.1 gene=CUFF.108349
GATGACACTATTTAAACTAAGAAAAATACTGATACTGTCCCAAATGTGCTAATTATTTAACATAAAAATG
CTTGAAGTAGTGTTTTGCACTGAATTTATTGGACCCATTAATAGCATAATTTGGCAATACTGTATTTTGA
GACATCATGGCATGAACTTTGTGTGTAAGAGTGGGTTCATTGAATTAAAAAAAGGCAGCATCTAAAGAGC
CTTTATTTCTGTTATAATGATGCTTTGTCCTGCTGCTGTTGAGTATTTGTCAGAAGAGCTGGGGAAGACT
GCAGCCCAAAGTTCTGTTCCATGCCTGGTCTGTGCCTCTGTGTTCTTTCTAGAGTTTGTGACGTGAACAG
TAAGTTGAACTAGAGGAGAATTATTGTTAT
>CUFF.108351.1 gene=CUFF.108351
AGTGCACAGCTTAGGGGGAAGCATAGATAAGATAGATGGTTAATTTGTGCCAGCTGCTAGTAACATGTAA
TATTCTTCTTGGGGAGGGGCCTGTGGCTTTATCACTCAGCCAAATTTTTTCCTATTAGCTTGC
>CUFF.108371.1 gene=CUFF.108371
AGATGAGGCAAAGCACCTCATGTGTCTTCTTTGTTGTAGGAAGTAATGAGGAAAGCAGGTTGTCACTAGA
CTCTCAGTTCGGGGACAGAGGACTGTTGACACTGAGATGAATTGAGACGGAGATGCAAGCAGCTAGCCGA
CAGGGTGTGTG
>CUFF.108382.1 gene=CUFF.108382
ATGAAAGAATCAAATAGCAAAATAACAACTCAGTGCCAGCTTTTGGGCAGGTTTTTAGAACTGAGATTCA
TGAGATCATTTCTTTATAAACCTTGGCACTTCCCTTCTCTGGTTATGTGGTTATCAGTAGTAGTCAGTAG
AG
>CUFF.108385.1 gene=CUFF.108385
TGAGTTCCTTCCTTGAAGCTTGTTTGGTGTCCTATGACTAGGCTCTTAGAAACAGAAGGGCTGTTTGCTC
TTGGGAGTTGGGGAGTGCAGGGAGCCATGTTAAAGATGGTAATTGCGGCTGCCTGTGTGTCCT
>CUFF.108386.1 gene=CUFF.108386
AGACAGGCTGGTGGTGGGGCAGGGGCCTTCTCTCTGCTGCTGTGCCTTTCAATGAGGGGAGGGTACCCTG
GCGTGTGTTCCCCTTACCTGGTGTGAGATGTGAGGGAGGCCCCCAATTCCAGCCTTCACCAAATCACCCC
CGAAATTGTCGTCAAGTGAGTAGTAGTAAAGTGACCAAAGGCTGGTGAGATGATCTTCGAGATGACACCA
TGTACCTATGCTTCGTTGATTCGTAGGATGTCGTTTTTATCAGGAGTCAAATGAAAATCTTTCCTTTTTT
TTTTTCTTCTGTCTTAACCTTTACCTTATGCTTTCCTTATACACCGTTTTACAGTTCTTGGAGCCTTCCA
GGATTAAGGGAGATTCAGTCTTTCCAGGTGCTGCCAGTCTACCTTAAAGAAGGTGCTTAATAAAGACCCC
ACTATCAGGATCTCAGTGAATTGCTTCTTCCTGGGCAGGACAAGGAGCTTGGGCCCTCTGGGAGTTGTTT
CTTATCAGTTCCTCCCTCCGTAG
>CUFF.108394.1 gene=CUFF.108394
TGAGCCCCTACCAGGTGGTGCTAAGCAGCTGACACCTGTCCCCTCGTATTAATTAGGGCTTCAGGCAGGG
CTGGAATCCAACCACCCTAGATGTAACCTTTTCAACTGTCCTGCCCTGGGCCTCTGGCTGCCAACTGACT
TTTGGCAAGGCCATCGTTGTCTACTCCACTAAGCAGTGGACCATCCTGGGAGGAGCCCCGGCCTGGCCCT
CTAGACCTGGCTTACCATTGCACCCCTGTGACTGTCACACTGT
>CUFF.108395.1 gene=CUFF.108395
AGGGTGGAGAGAGGATGAGCCCTTTGAGAAGCTCTGTACAAGTGCAGGATGGTGCTAAATCCCCCTCCCT
GTATGCAGGGCTGGATTCTGACTGTTCTCAGATTGGGAAGGGTCTTCCCCAGCCCTTGCAGATGAGACCG
TTAATAAATAGTAGCTGATGCGTGAGTCCTGAGCGAGACGGGGGAAGGAGCAGGAGCCCTGCCTCATCAG
TCATGTGCATCCCCATACGGTGGGAAAAAGCCTCCTTTGTGTAGCAAGAACGGGGTTATTTCGGTCAAGC
TTTGATCCGTTAGTGAACTCTAACCATGACCATGAAGGCTTG
>CUFF.108369.1 gene=CUFF.108369
GAGCCTCCTCTTAGGGTCAGATGTGTGGCATTGACATTCTCCATGATGTAGTCAAATGGGTTGTCTCTCT
TTCCTTCTGAGGTTGCAGTATTTGTATTTAGAACCCTTGAATCTTGATGATTAGAAATTTTTAGTG
>CUFF.108372.1 gene=CUFF.108372
CTTGAAGCCTGGCACCTTAGTTTATGGGGATTTTTACCAGATGACCTAGAAGAGCCCATGGACCCACACA
GCCAAGCATCCCTGCCCTGTGAAACAAAAGGGGCA
>CUFF.108375.1 gene=CUFF.108375
CCATTGGGCTTCATCTTCACCCAACTCAAATGGTTTTGCCTTGTGTTGGGCATTTT
>CUFF.108377.1 gene=CUFF.108377
CTTGGGGCAAATTTTGAAGCCGTGTGTGGGAGACAGTCACAGATGTCACTGTACAGTTCTTTTACATTA
>CUFF.108381.1 gene=CUFF.108381
CTCGTTGTCAGTTCAATCATTCGGCTTGAGTGCCCACTGGTCGTCCTGTTGCTGAAGAGGGGGTGGTGCC
TGGAAATGAAGGAGAACCTCTCTCAGCTGCAGAACAGAGACGTGGAATGCTCTCATCCCTTGTAACATTT
CACA
>CUFF.108383.1 gene=CUFF.108383
CAGCAAAAATCCCTTTAGTTTTTTTCCCAAATTGAGACATTCACCTCCTG
>CUFF.108400.1 gene=CUFF.108400
GTGTCTTGTCCTTTTTTTCACCCCTAGTTGAAATAGCCCAGTTGTGACTATTCCCACAAAAGACTCTTTG
ACAGAAATGTTTAGACCTTGGCCGGAAGTTTCAAA
>CUFF.108402.1 gene=CUFF.108402
TTCCTGCTTTCACAATCAACCTCTAGAATAGTTTCCTCAGAGGAGAACCCCAGATTTCATTG
>CUFF.108403.1 gene=CUFF.108403
TCAGCCAAGTAGGAAACCACAACCTAGCCGTGGGAGTTAATAATAACAACCTAGAGCTAAGGGTATCAGG
ATTGCTTG
>CUFF.108406.1 gene=CUFF.108406
TAAAAGCATTCTGTCTGCTAAGGTCAAAGCAGCTCAGATTCAAATTTAAACAGTTGGCCTTCTCTTGAGT
CAGGAAGTCTCTTTGGGGATGGGAGTCGGGTAGTGAAATGTATGCTTTTTGCAAACAATGTCTAGATTTG
ATTCTGAAAGCCACTTCCCTTCCTTTTTCAAGTTCAGTGTCCTATTTATAGGCTCAACTATCTAGGA
>CUFF.108408.1 gene=CUFF.108408
GGCATAGACGCTGCCCAGTGAATGGTGGTTGAGTCTCTGAATCTGTTTTTCCAGGGAGTGCCTTCAGCAA
GTTTATCCAAGGGAGAGGATTTTATGCAGTGCAGGTGGCAGATTTCATAGTTTTGGTCTCTTG
>CUFF.108416.1 gene=CUFF.108416
AAAGCCAGAAGGAAAATCCTTAATGAACCGGAACCCAGAGCTGGACCTCACGGAGCCACAGACAGGCCCT
TGCTTGCTGTGCTTTGGGGCTCTGAGTTTACTAGAGGC
>CUFF.108417.1 gene=CUFF.108417
TTTGTGGACCTGCTGCTCGGAGCCCCTCAGCAGCCTTTGTTTGGGTTTTCTGATGGC
>CUFF.108418.1 gene=CUFF.108418
AGGAGGGCAGGAGTCATAGCTGTACTGAGGCGCGTTTAGTAAACAATGGGCCATGTGTCTTCCCTACGGA
AAGCCAGATGGGTGGTGGGGCCTGTTGGCCATTGCACATGCCAGATTGTTTCTTGTGTTGCATGAAACAT
TAAGGAAATGAGAAGGAAAATCTATTATCATATGCCTAGTTTTCAAACAGACAAGGAGAGAGGTAGTCCC
TGCTGTTCTGATCACTCCGGGCTGTGAAAGCCTTCACAAAGCGGGAGCACAACAGTGCTCACCTGTCAAG
CACAGAGCGTTACAGGTCTTGAAACCCCTGTAAATTCTAGGGTGGGTCCCCAGGCTCATGAGGCCAGGTG
AGGTGGCAGGCCTGGGGACCTGGAGTAAGGCTTTGAGGATCAGGCAGGTGATCAAGGTCAGAGCA
>CUFF.108419.1 gene=CUFF.108419
TTAGCTTTCCTCTCTGCTTGGGCACTTCTTCTTGACCATCAGTGCCCTTGGCTCAGCTCAACATCCCCAC
TCACAGGACTTAAACGGGCCCCGCCAGTGTGGGTTTATTCAGCTTGTAGATGGACACAGCACAGGAAGTT
CAGCCTGTCAGCAGCACAGTGCCAGGTGTGTCTCTTCAATGGGAAGAGTCCCTCCAGGGCTCCCA
>CUFF.108422.1 gene=CUFF.108422
TTTACCATCTCAGACAGACTCTCATCAGTCGCTTCAGGGACTTTTTGGGTTGGGTCAGCATTCCCATCAT
TTGTCACCAGATGGCAGCAGAGGACTTTGGTCGGATGTGAACATGGGCAGCTCCAAGTCGACTGTCAG
>CUFF.108439.1 gene=CUFF.108439
acagaatccctttgagttaggtattatttcagtttttcaggtgaagaaacaggctcagagaggccaagca
acatccccagagtcacaaagctgaaaacagcagagataggattcaaacccagatcggtacctcccagtac
cttagattccttctgcCACCCCAGGACACCAGGCCCACTGAGTGTGAAGGTAGCATACAGAATACCACAA
AGCCTAAGTGTCAAAGGTCAGAAGACAACAAGCAGACCACCAACTCCAGCTCCCTCCTGCTGTGACTCTC
TGTGTGATATTAGCAGACAGGGCTCCATTTCCCTGGTTAATGGGGACAGTAACAGCTAGTACCAGATAAT
ATTCAGAGCACTTTGAGATCCTCAGATGGAAGTCCCTACAAAAAATAGAAAGCCCACAGTTTTCAAATGT
CTCACTTCCAGGTGAATAACCCAGTGGGACCCTCACACCCTGGGAGGAGGGGCTCAGCTTTGAAGCTCTC
CTGGGCTGCTTCTCCTTGCTCCCTCCAGGTCATTTCCCTGCAGCGGATGCAGGAGAGTCTCCTACCAGCC
TGTGTCAAACCGAAGGGAGGGCGTTGTCGTAATTCTGGGCCTGCTAGTTGGTGTAAAACCCTGTGCTCAT
AACCCTGTTCTCGTGGGAGCCTGTTTCAATAGCCTTCTCAGCAGCAGTCAGGGACCCGCCTGAAGTTCGT
GAAAGGTCCTTTGTTGGCTGAGACTTTGTTCAAGAGTGCTGAGGAGGCCAGAAAACATCGTGCCTGGGGG
TGGAGGGGAAGCGAGCCTGGGATTCCTGGACCTCACCCCTGTGTGCTGCCCCAGATGCCCCTGGTGCATC
CATGCCATTTCCTCCCTGATGCCTCACCCCAAAATGCACCCCCTGGTGTCAGCGAGCCCTTGCTCCCTTT
CCTGGTCTACTTCAGAGAAGGCTTTCCCATCCTTTTGGCTGGAAAGCCATCTCAGATATCCCAGGTCACA
CTCCCAGAGTCTCCGGGTGGAAGGAGCCTCGGAAGGTCATGAAGTCTAACTCCCTGCTTCATGCCCAGAT
TTCACTTAAATTGTCACCTGCCTTTCCCCAGACTGTACGGGGAAGGAAAGTCCACAGGTACATGTCTGAT
GTTCCACAGGTACCAGATCCCTgagcagcacagcatcatgagaagacttgaggcttgaaactcagactgt
cctgagtttgaatccctggtctgtgatgttgaccgagtggcctcacctctctgtgcctcaatttccttac
ctgtaaaaaagagaagaatgcctccttcagaggtttattgtgaggatgttacacgtaaagcattttgcac
gatgcttaaatctcagtaCATGTGGCGCATTGGTTGCTGTTTACTAAACCCTCCCATGGGGCGTCAGGGC
CTTGCGGCTTGTCTGGTTTTCTCTAGAAAGGGAGAATTGCTCATCCCTCTGCCAAGGGTAGTTCTCTGCT
GCTTCTCTGACCTAATTTGCATCGAACCCTATAACCCTCCATTTAGCTTCCATTTCTTTAAGACTCTCAG
GCAAGGAGGTCGAGGCAGCGGGGTGTCATATAACTTACGTCAGGGTTCGTTGCTAGGTCTTTTTCTTGGT
AAACGGTGGTGGTGAGTCAGCCTGCATTTAGGTGAAGGCCGTCCAGACCCACAGGGGCTGTGGTCTCTCC
TCTGGAAGGGTTTTTGCTCACATTTCCCAACATGCTTACCACTGTTAGCGCTTTGCTTTTCTGACTGCAG
GGTGCCTCCCAGGGAAAAAAAACGTAGAAGTTACTTCATCCAAGACTTCCCACTCCACTCCCATTTCAAA
TTCCTGCTCGTGGGAGTGAAGGCGGGGAGGTTCTCTTCCCAGTCCTGACTCCATTCATTCATTCGttcag
caagcattcagcaagcattcGTGGAGCATCAGAGACCAACACTGGTTTCTCCTTCCAGGTGCTCAGAAGG
GATTGAGGAGCTGCTGCCTGATGGCAGGGAGGGAGCTGTGAGCTTCCCAGGTGCTCAGCTTCCTGCTCTC
CCTCTGTGGCAGCCCCTGGGGCCTTGAGAAGGAAATGGGGAGGTGGGGGAAACAACTTGCCAGTCCCAGG
CTGCTGGAGTTGCCGCAGGGGTGTTGATCACCTCCCTCTTCCCTGAGAAGTCCCCAAGATGCACCCAGCA
AGATTTAACAAATCAAAAGGGAGAGCTGGCCTTGTCACCAATGCCAATAACAGTGTCCTTTACAGAGCAC
AACCATGTGACCATCATACACGAAGTAGGTACTATTGTcacagcaagcaagcaggagagtcaggattcaa
cccaacctggccttgcgattccagagtttggccccttcacttctctatgctaagcctctACAAAGGGTTA
AGATCTTCTGAGCTGAGAGCTTTGGGGTGTTTCTCTCTGTGTGGCCTTAGGGTGAGAGTATGTCCTGGTG
AACTTGGCAGTGTCAGTGGCTGCTTTCTGCCCACCCTAGCCTGACCCACATGTCCCTGTTGTTGGTTCAG
GGACACCTAATAGGTGCCAAGTGCAGCCTCTGGCAGAAGCTAGGACAGAGTGTGGGCATCACTTGCCGTC
ACTCCATCCCTGCGGCTGGAAAACTATGTGGTTGTAGGTCTTTGTTGTTCTTTTGTGTAATTCACAGGGC
GTGTGACTCTGTGCGGTCAGAGATGATTCTGGGGGTAATTTTGGTAACTGTTGCTGGCATCACGGTCCAG
GCCCCAAGCCTTCCTTGGAGGAGGAGAGCCCGTTGGATGTGGCCCTGGTGTAGGAGGGCAGGCAGGTGCC
AGCTCCGTTGTGCAGCCCAGGTCCCTACAGCAGCGAGCAGCAGCCGAGAGGCCGACCACAAGCTCTGAAG
TTTTTTACACCAGGGTTGGCCTCCCTCTTGCCTTTGTGTCTCTTGCTGTTGCCATATATTAAGATGAAAG
GGGTTTTTAGAGCTTTGCAGGCACAGAGGGTATGTATGTGAGTGCCTGTGTGTATGTGTGCTGGAGGCCC
AGAGCGCTTCCCTTC
>CUFF.108434.1 gene=CUFF.108434
AGCCCAAACCGCAGGCGAGAGGATGGGGAGGGAGAACAGCCTGGGATTTCACTGTTTGGGGGCCAGAATC
CCTCTGCGCCAGGATGTGAGTAAGAGGCGGTGGGATGGGGAGGGAGGGGGTGGAAGGACTGGCCTTTCTG
TGGCTGGAAAAGCCCTGGGGGCCCATCCCCCCTGCCCAAGAGGCCAGGTTGTCTCTCTGAGCTGGTTTCT
CTTTGTTCCCATCCAGGGATCCCAAGAAAGGTGGCTGCTGGGCAGAGCAGTCTGTGTAATCCCATCCAGC
CCCAGCTCATCTGTGGTGGGGGGAGCATCTGTGGTGGGGGCGTAGCGGAGCAGTGGCTGAGGGAAGGCTC
AGTCTCCCCTTTGTTGTCCTTTGTATTTACTTTCTGGTTCTTGCTCCACCCCCTCCAGTCCCCTCCCCCA
TCAAGCCGGGGTGTTTGCTGCTGTCTGGAGCCTGCTTCCTGCCCCACGGGGAAAGTGTGGCTTGTCCTGA
GCATTTGCTGCTCTGCTTGGAGGCAGGGGGTGTGGAGAACACAGGGTCGGGGGAGAGACAGGGAACATGT
TTGGGAAGCCCCGGGACGCCTGCGGGCGTCGATGTTCCCTCCATGCAGGTGCTCTTATGGGTGAGCTGGG
GCCCATAGGCAGAGGGGAGATTCGGAGAAATGCTAGCCCGAGCCCGAGCCAGCTTCTGAGAGGGTGTGAG
GGGAAACACTTAGCACAGTGTTTCTGTTGTTCACACGCACCCTGTGATTTCAGGTCTAGAAACCTGAGGT
GGGGATCCGGGTGTCAAGGGAAGCCATTCGGTGCACACTCGCTGTAGGAAATGCATCCTTCCTAAGAATG
GAGGGCACTGATGGAGGCCTTCTTTTGGAAACTGGTATCACCAGCGTGCAGGGCGTGAGCATGCAGCTGG
GTCCCCAGGGTCGCAGATGTCCTTAGCACAGTGAGCAGGTGGCCCTGTGTTTGGTCCCtgccaggtgctt
tggggaatatcaagacaaacaagcctgccctggctctggaggagctcacaCCAAGGAAGGCACTGGGGTA
AGACCAGAACTCAGGCAGCCCACTGTGATGAAAGAGCAGGATGGAGTACACCGGGGAGATGACGGAGTCT
GGAGCCAAGGGCCTAGCGGGGCGTCCAGCTCCTCTGTTCTCTTCCTACTGTGTGGCCTTGAGTGATTGCT
CAACCTCTCAGCACGCTGGGCTCCTGCCTGGGAAATGGGGCTCCTGCACAGGTGAGATGGCTAACTCAGG
AGAGAGGACAAGCTTTTACTGGGTCCCTGCTCTGGGCACATCTGTGCAGACACCATCTACACAAGGCACC
AGAAGCTTGCCTGCACTCAGAGAGGCCTAATCAATAGGCCGTTTCTCTCCCTTTGTTCTTCTCTCCCTTT
CCAGAAAGGATTTGTCTCAGGAGTTGGGGGCGGGGGAAGGATTGCAAAGGCTCTTGGAAGCTGTTTCTGA
GATGGGCTTGCTGTGAGGACCGTTGGGTAGGGTTTTGGCCGGCAGAGACATGAGGCATGGACATTGCAGG
AAATGGTGGGGAAGGATAGGAGGTGTTCAGGGGACAGTCGATAATCTGAAATGGCTGGGGCAGGTCGAAA
GGGAACCAAAGGGTCCCCAGAGACTGGTTGGGGCCAGGCCCTGAACATCAGGCTTAAAGCTCAGGCCTGT
GTTGCATGGAAAGAGGAGCCCACTGAAGTGGAGAAGGGAGACCTCTGGAGGCAGGAGGCTCCCTGGGTGG
CTGGGAATTAGGGAGTGCTCAGAGCTGATTCCAAAGGTCCACGCCAGGCAGGGATGGAGAGCCCCATCAG
TCTGGAATCCCAGGCTTTGGTGCAGAGCAAAGGCTGT
>CUFF.108428.1 gene=CUFF.108428
CTTCTCCATCCTTGCTCATCAGGGGATGTGCATGAGCTGCTGATGGAGGAGCAGGAACAGGAAGGATGTG
GGCCCTTCCACCCGTATCGGCGGAGTCCTTCCTGTGCCTGGGCTGGCCGGCTGCATGACCCCAGTCCAGT
CCAAAGGATGAGGTTGGCATCCTGGTGACTTTTTTGGAAACCCCTCCCTCTTCTGAGAGCGGTCCTTGAG
GAAACTTAACGCTTTGGTGGGCGTGACCGGTCATCCTCTATGAGTGGCCAGTGTGGCCATGTGTGGCGAC
AGCAGAGCTCACCTTACTGAAAAGGCTGCTCCCTTACAGTATCAACTTTCCAAGGGCTCATCAATAGGTC
TATCTCCACTGGGCATGGGGACGGGGTCCTCTCCTCTCTGCTCTCTCCCTCATTCTGTCCTGCTCCCCAA
CCCTCACCAGGGCCCAGTCTTGACCCCTGGGTCCTCCTGAGCCCAGGTGCCTGCTCAGGCAGTCTGGGGT
CTCCCCTGGGTGAGGGAGGGGCAGTGAGGGTCTGGTTCTCTGGTCCTGGGGACCATGGACCTTCCTCTAT
AATACTGAGTGCTCCTTAGTGCATACTCATTAGGCTACAGGCTCCCTTTCTCTTTTCTTCTACTCTTTGG
AGAGGCTGTGGGGAAGGcatttgtgtaagcccctagcctggcacatagtcagccctcagaaaaggtggtc
atgattCTTCTGAGGATGGTTGCTGGGGCCAACTAGGCGACACTGGAATAGAGTCAGGACTGGATGTGGG
GAGAAACGTTGAGCTCCGGCCA
>CUFF.108443.1 gene=CUFF.108443
tgaggcttcctgacctctggttcaatactctGGCCCGGAGGAGACGGGTTTTTGTCTATGTTGAGACATA
GTTTAAAATACCCAAATGTGTTGCATCTGATCTTCCCTCAGAAACAGCTGAAGTGGGAGGCGCAGGAGAC
GACCCCTGGATAGACTCAACCCTGTGCATTACGAGGTTTCGGTCACAGTTCTGCCTTGGCAGGACGAGAT
TCCCAAATGCCAGAGTTGTCCTGCACCCACCATGGGACTGGCTTGGATCAGAGCAGGTGCCGGCATAAAT
TTACCTTGTCCTCTGAGCATCGTGGGGACAAAGCACGTGTTCCGTCTGCCTGGGGACCCTGCACGGCCTC
CCAGAGTCTACTGAGCAATTTCTTCCACTTTAAACATCTCTACACTTCTATGGTGTATGGCTGCCCATTT
TGTTCGTTTTAACATCAAGCATATATTACTTTTAAAATCATTTATTTTTTAATGATATTTCTATCCAGAG
GAAGAGTCCTCAGGGAACTAAGATGTGAGTAAGGTGTATGGTGTCCACTGGGGGACTTAGAAGGACCAGG
TGGAGGGCCACGGAGGGAGCTACAGACAAGTCAGCAAAACCCTGTGCCTGGGACTCTCCTCTGCTGTCAC
CACTGGCCTTCGCTGGGTGGGCTGATGAGGACAGCAGCTCTGAAGCCCTCCGTACGGGAGGCTTTTGGAC
ACAGGGT
>CUFF.108445.1 gene=CUFF.108445
CAGTATGGCATGAGTGGTAGTCAGACTCCCTCCCTAGTGTCCTGGAAGTCTGAACCAAGTTACTAGCATC
ACTTGGTTCAAAGAAACTAACAGGATGGCACTCAAACAGCAGAATCTGACCAGCGAAAACTCAAAACAGA
GGCCATTTTCAGTCATGTATAAATAAGACCTGACTTACAGGGGAACGGAACAAATTGTTCAGTTTTTATG
GATTCCAGAAAGCCCCAAACCTTCCTTATGCTCAGGAATAGATAATAATTACCCAAACTTTTATCTCTGG
CTTTAAAACATATACCTCCAGCTTATTATCACTTTCATGGCACAAATCCAGAACCAATTCCAAACTGATG
GACTC
>CUFF.108452.1 gene=CUFF.108452
TCTGCTCACAGTAGGAGTATACCTTGAAATATATATGCTTTTATTGATATGACCAATTTTCATATAAAGA
CTCCTAAAGTAATGGAAGCCCTATGAAGGTACGGGGACAATATAAAGTCAAGATGAGCATGGACGAAATG
GGTGAGTGATCATTTATCTTGTGCAGGCCTCTCCCCCATCCCCGAAATACATGTCCACGTTCCTTCAGAC
TTTCTTAAATCTAAGTGTGACATCACAATTCCTAGGAGTTCTT
>CUFF.108453.1 gene=CUFF.108453
CCATATCTCTTGTGAATTCTTTGCTCTTTAAGTATCAGCAAAAAGCTTAGAACCAACAAACTCTGGACTC
CCTTACAGCCAAGGACTGGCCCACTGAGCTTCCCTGGGAAAACTCCCTCCTCCACCCAACTCTTTCTCAC
TCTCTCTCGGTCAACGGCTCTGCCAGAGCACCTAACCGACAAACAAGGAGGTGAGAACGCCAACATAACC
ACGGTGAAAGAGATCATCAAACATCTCTCCTTCCTGTTTCATTCCATTGATCAGCTTTACTAAAATAGTT
CTGTGTTCTCTGTTTAAGATGAGTCCCTTGCTTACAGCCAATTAGCTCCTCTGACAAATTTTAGGACGGT
CAGAGGTAAAATAAACTGACAGCGTTAATCTCCTAAGTGTTTTATCATCAGAAATGGAATAGGAAACTGC
CCTTGTACCTCCATCCGCTTAGCAGTGGTTATGTTAATATCTCATTTTTAACAACTCCATTTTGAATTCT
TTCTGTCACCCACCTGCCACATATAATGATATTGGCCATTCTTTATGTTGAATAGCATCTCTCACCATGG
AATCCCTTACTTTCAGAACTATTGTCCTTGATATCATCAAGCAAGGCAAAATAGCCTGCTTAGAAGATGC
TTTTCTTCCCAGGCCCCAGACAGCCCCCACCAGGCCACACACAGCCAGGAGAGGGC
>CUFF.108465.1 gene=CUFF.108465
AGGAAACAGGCTACAGTCGACTCTCCTTTTCAGGGTCTATTCGCTGCTTAAACCAAAACGATGCAGACAG
GCGTAAATTTGTCTGCGCTTGTGTTCCTTGTTCCTCGGGCCTGGAGGGTCCTGGGTTCTTGTCACACAAC
TTTTAGGGTTTGGGCTAGTGTGATAGGTCTGATTATGTTTTTCGACTCAAGATTTGTTAGATTTCCTTTA
ATTATGAAGCTGGTGTAACGAAATTGGAGACTTCCTAGCTATCCAAAGTTGTTATTCTCCCTCACCCCCC
ATATGGCAGATTTTGTGGATATTTTGGGAGATAAAAACAAATGGAGAGTCTTGTTTACATGAGATGATAG
CTAGTTTGTTATGGAAAAACTAGTGGTCACCAAGTGGACCAAAACCATCTTATTTAGGAAGGTACGTGGG
AAACGACTGCAAAAAGAGCGAGAATGGATCAGAACTACGTGAACGAGGAAGTGGCTGGCTTACTTGTGGA
TGTTATGTACAACAATAAACAATTCTTTGATAAAAGTTGAGGGATGTATAGAGGTGTGGGTTAATTTGAT
TTCCGCTTTGTGATTATGTTTTGTTTTTTTAGAGGTAAACCAGGATTTCATTTTCAAGATGGAAAGCCCA
TCAGACTCAGCTGTGATTTCACCTGGCACCCCGCAGGCGTGTGCCAGGCCACCGTCTCCCCATACCAGTA
GTTCAA
>CUFF.108464.1 gene=CUFF.108464
GAGGTAGCGTGTGGGGCGGCGAGTGGAAGTCTAAGAGCTGGGCCTCTTCGGGGTCGGCTGTGGCATCTAG
TAGCTCCCTTTCTGTGGTCAGGGGACGTCTCAAGCCCACCTCAGGCCTGCGCGCTCTCGAGG
>CUFF.108468.1 gene=CUFF.108468
ACCTCCCCTTTGCAGCCCTCACCAGGCTCAGACCAGGACAAGACGTGCCTGCCAAGTGCGGTCAGGAGAC
AGCAAAGGCGCTCCCACCCTCCAGCCCTCCGCAGGCCACTCACGCTGCAGCATGGCCAGGATGTCCTCAG
AAGAGACGGAGGCCAACGACAGGCCGATGCTGGTCCCCGAAGCTGTCAAGAAGGAACCCTCGGGTTACCG
CTGCTCTGTACAGAAGCAGCCCCCTCATTACTCCAGAATCACAGAGACCTGGTCAGCTCGCTGTGCCCAT
TTGGGGGCAATGAACGAATGGGGGCATCAGGAGGCTATCTTGAAAGCAGGAAAGGGCAAAGGTGGTTTTT
GATTTTGTTTGGGAAGAAATGCAGTCTGTTTCCAAGAGTATGCTAACTCCTACCAGATCCTTCCAACCTG
AAAGATGCCTTTTTATATACTTAGGACACCTCTGTCAACTGCAAGAGGGCTGTCTTAAAAATGGCTGTGC
AGCGTGGCCTCTGTTCTCAGTCTGACAAACCCTTTCTGAAGCTCGGTCCCGGTGGCTGGTTACCGCGAGT
TCAGAACTGAGCATCACATTCAGAAGGGAGGCAAAGCGAACAGCAGATTCAGAGCCGAGGCCCCAGGAAC
AGCGGCGGACCCTGGGAGGAAGGGGTGCTTCCAGGGGTGGGGAGAGGCTTACTCTGTAAGTAGCTCACGA
CGAGGCTTGCCAGCTCCGAGTAGTCAAAAGTCTCACCCCTGATGGTGGTGACA
>CUFF.108469.1 gene=CUFF.108469
TGTGTCTGTGTAGAGAAGTGTGAGTCGTGTGCAAACTCCATGCAGGACGGTGCCCAAGACACTCCTTTTG
GTTTCCCTTGCCAGGCTCCTTGACCTGCTCTGGGGCCACAGGTCTGAATAGCCCTGAACTCCACTCCTTC
CCTCTGGATTTGGGGCAGCCTGACAGGAGAGGGTCGGTGGGACCACTTCAGGGAAGTTCAGCACCCATGT
CCCCAGCCAGGCCTCGTGACCACCCCTGCCTGCAGAGGGCAGGCCGGGAGGGCAGACACTCACTCGACAT
GTAGCTGAGAATGCGACTGCTCAGCTCTGCGTAGTCCAAAGACTGGAGGGACC
>CUFF.108471.1 gene=CUFF.108471
AACGGAGGCCCGTGGCACGCCCACTTCCTGGCATCCCTCACACTCCCCATTCTGAGCCTCATCTCAGCCT
TCCTCCGCTGAGAGCTGGAGCTCCCGGCTCACACCTGCTCACCTACAGCTCCTGAGGCCTCTAATGGCGG
CACCTGGAGCACTGTCTCTCCCCACTCTCCCCCTCAGTGCCGAAAGCATGTCCCTCTCCAGGGCTCCAGT
GCCCACCCTGGACA
>CUFF.108473.1 gene=CUFF.108473
GCAGGCCCTGACCTGTAAAACACCCAGAGTGTGGGCACCCTTTTCACAGCGGGGTACAGTGCCCACTGTT
GTCTAACTCCTGCTGCAAGGAGACGACACTCAGGGCGGCAAGGGAAAGGCCCTGCCCCTCCTCTGTCTCC
CCTGGTCACTGGCTCTGTCTCTGCCTCAGTGGGCTTTCATCAAAGGCTTCTGGACTGCATCCCTGGGCTG
TAAGCCACAGGGAGAAAAGGCTTCTTAGCCAACACCCTCCCTCAGCCCCGCCAGGAGACCATCATAATCA
CAGAGACTCTTCTGAGACCCACACAGGTTAGTTGGGAAGGCAAAGGCCAGAGACCCCCACATGCTGCATT
CCCTGCAGTGGCTCCAGTCCTGACGGGGCCCCTCGAACT
>CUFF.108482.1 gene=CUFF.108482
GAATGAATTTTAGATTTCTGTTCTTTTGTCCTAAAATTTCTTTGATGAAGTTTGGAGTAATTAATTGTAT
CTTGATCATGATTGTAAAACTTCTTTTCCACAGATTCCAAGGAAGGTAACTAATTATGATGCTTAAAGGC
CTCTTA
>CUFF.108479.1 gene=CUFF.108479
AAGCCGCACTCAAACTGAGTATCCCTTGAGCTAGTCTCAAACTGCTCTGACTGCCGAGAGAGGGATGGAG
ATCCAAACATTTACAGGCAAAGCTTGCATTTCTCCAATTTGGATGTTATTGTTTTCCTTCTGTAAATGTA
TGAGTTAGCGTAAAGACCATAAGTCGCTTTCACATTTCCTTTTCCTACACAGTGATTGAAGGATTTTTTT
TAAAGTGTAAATTTGAcatttgtgcacatattatgtactcagtaaatatttgttgaatgaatgagtGAAT
CCCAAACATGTGAGTAGAATTCTCTCATTATAAGGAATTTTGTTTGTGAATTTCTAAAGTGTAACTCACT
TTCCTATTCCTAGTTCACGTGTCTTTAGCAGTGTACTATTTCTCATTAAGTCCTCAAATTGTTGTTGTTC
TTTTCAGGTACAGATTGTAGAAACAGAAACTATCATCTCTATTAGTGTAGCCATGGTATTTCTTCCTCTG
TATTTCTTAGAAAAATAGTTTAAAATTCTGATGTGTCTTTTACTTATTTGCTTTTTATGACCTTTCTTCC
TAAAACGCATTTCTTGTTTATGCTTGTTTTATCCACACCATAGTGCAGTGACTAGTCAGTTTTATAAGTT
GTAAATTTATTTTCCCAAAGGTGTCAGTGTGTAATGGGGCATTTTAATTATGAGTAGGTCATAGACTTCT
TTTGTGCATATTATTAAT
>CUFF.108486.1 gene=CUFF.108486
AATGGCATTAGCTTTCCTTGTGTTCAATGTTTCCAACATTCAATAGATATGTTTATAATTTTATAATCTT
TCAAGGTCAGTTGAGTTTATCACCTTTAGTTAAACATCGGTGCTGCAAGTAATCCTTTACTGATTGTCTT
TGAATCTTGAGAGAATGATATATAGGGATAATTAAGCAACTAATTAATCTTTATATGGCATAATGTCCCT
TTCTGCACTGAGATTAAGCATGTTCTATCCTTTCATTCTTTTTCTTCAAACTAACACCTGTGCTAATGCA
TGTTGAAAGAACTTTTTTAACAGCTTTAATATTTGACTTGTAGCTTGTCTGCTCACATAAATGCTTGCTG
TGGAGAAAGTATTATTTCCCCACCTCCTGCATGCTTATACACTGTAGGTTATAAATGAAGTGGAGAAAGC
ACCCAAAGAGCTGAGAAAAGAGCTCATGAAACGCAGGAAAGAGGAGCTTGCACAAAGCCAGCATGCTCAG
GTAACAGCAGCAGCTTAATGCTACTAAAAACAGAAAGCAGCATTATTCTCACAGCTCAGTAAACCACGGT
TGAAAGGGTCAATTCTAACTGTACTTATGTGATGTTGACTTCTCCTCATACAAAGGTTCCCAGGGCATTC
TTTATGTAGCACTAAATTCACACTAAGGTGACATTTTAGTTGCCAATATGAAATTAAGTGGAATGTTTGG
AAAGCTGACTCCAGGTGAAATAAACAAGCATGTTAATGTATAATCCACTGTATTCTTATTTT
>CUFF.108487.1 gene=CUFF.108487
TCCTAAATATATGAAAGTCTCCAGATATTGTAACTATTTTGGGGTAGGAGAGTTTTAACCAGTGAATATG
TTTGAGATCATGATATGCATATTTTAAATAATTGTGTATTTTTTTTCCCTTATCGCTAAACTTCTTGCAT
TTGGGGAGTCTCTTCCTTTTAATGGTGATTTGGTTTCATGAGGCATTACTGATGGGAAATTTTAAATACA
CTGTGTTAAATCAAAATCAGTCTCTTTCACGGACCATCAATAGCATGTGGTGATTTGGAATCGGGTTGCT
TTTGGTGCTTTCTACTTGTAAACACATGATTATTTTTTCATAGTTGGATTACTGATCTATTGTTAGGTGG
AATACATATCTAGGATTTTGAAATGATTAAAAGAAGGAGCTATAAAATACTTCATTTTATAATATACTTT
ATCTGGTATAATAAATCGTAGCATGCTAAACTCTTACTTTATGAGTGCTTATATTACTGA
>CUFF.108509.1 gene=CUFF.108509
TATTTTCACATTCTACTTTCTGCATATCAAAACCGAGTAGTTATCTGCTCTTATCTTATATGTTTACCAA
AATGTATTTGTAGG
>CUFF.108512.1 gene=CUFF.108512
TCTTTGTTAGTTACTTCCATTTTGTCTCTCCAGTTAATAGAAAGCAAGCACCT
>CUFF.108513.1 gene=CUFF.108513
AATGACAACAGCAAACCTTGTAATTGTTTTAACATCTCTTTAAGAATACAATTTCAGATCCATTCAGTGT
GCTCTCTTTCCACTTGACTTTCCCTGTGGAAACTCTCAATACATTGTAGCAGTTAATATTTGTTTTACAA
ACATATGTGCTGCCTTTACCAAAAGGCATTTAGCTTATAAATCAT
>CUFF.108491.1 gene=CUFF.108491
TTTAATCAGAAAACATTGCTCTTAATTTTCTTCTTTGTAATATAAATTTATGAGGAAGTTGGTAAGACAT
GCTATCATAAAGGGTGCTTTGGTATAATTTCTGTTTTTCACATTGTAGAAAAAATATTTTTGTCTATTAA
TTTAATTATAACATGTAGCACTAGTTGGCATTTGTTTTGAAGTGGATAGACTGGTCTATTTTAAAGGTAC
TATTTTTTTTCAATTCTGGAGAATTTGTGATCTGAAGATGCATAAAGAATATTAAGTGTATTAATGATGG
AATCTTTGGCAGTTTTTTGAGGGGAGGTGGTAGAAAGAGGGTGGTCAAAATTAGGATGGTGGAGAAGTTT
TTTCTCTTTCCATTTTGCTTACCCTTTAAGAAGAGTGACCTCATTAAAGACTTGATATTGCTTTCCCCCT
GTGTTGAATATGGTGAACTTTGCTTAAAAACTATCATTAATACTTTTGTATGCTTATTTATTTCAAGCGG
ATTTTGGAGTATCAGCTAAAAACACAAGGACAATTCAAAGAAGAGATTCCTTTATTGGCACACCGTATTG
GTATG
>CUFF.108492.1 gene=CUFF.108492
TAGTTTTGAGTTGCTTGACATTTAAAACAGTTACAATTTCTGTTTTATTCATAAATACTTACAGAGAACC
TTCCATTTCTGAGATACCATGTTAAGTATACGCAAATGTATAGAACCATATTATCCTGGAGAACCATAAA
ATACATTACTATAACCAAATTTTTATGATGATCTTATCAGATCACATCGTTGCAAATGGAAATAAGTATA
TAAAATGCTATTTTAACCTACCACTGGATATATGCCACATCATTCTAAGTAGGATTATAAAGCACACAGT
GACTTTAATTTTCCCCTTTACACAGAAAGTGAAGGTGCCTTTTTTTTCCTCTTTAGCTTACCTCTTGTTC
ATGAGAGTACTTAGGGAGGTAGAAATATTGACAGTGGACAGTTGTTGTTTAGGGCTGTTTCTGGACCTCC
TTCCACAGTCATGTTCTGAGGGGAGAAAGTTAAAAAGAAGACCATGTTAATAGGTTTTAGGAAAATACTG
GAGTAAGTACTGAACTGACTTTACCTGAGTAGAGAACCTCTTCTGGCAGGAATTTCATATTGTGGTCTCA
CCTCCTTCCTTTAGAAATGTAAGAGAAGCTTGTAAGTTGAGGAGATGGGGGGTAGTAGGGTGAAGAATCC
TGAATAAATCTATTTATATTGCTTCTTCTGCAAATATATCGTCCAAGTATAATGTGTTCTATTTGCTTAT
TCAATTATGATTAAATTTTAAAACATTAATGAAATATCTAATGTAATGAAGTACTTCATACACCACATTA
GGAAGCTTGAACGTCATTCTACAGGCAGTAGGTAGCTACCAATATGTTTTAAGCAGGAGAACTACATGGT
CAATAAAAGAACCATGTAATAGACACAAATGATTAGAATACAAAGCAGTATTTTATGAGTTTTGAGAGTT
CTACCAATAAAATATCACAAAGGTTAAAATTATAGAGATGGTTagtaatagtagtaaccattttttgagt
gtatattctgtgccaagactttgGTCCATGAACACCAAATACTGGAGTTTTGGTTATTTATTCAAGTTTG
AGAATTGTGGCATGTCAAACATGAAACTCTAAAAGTTGTATATAGATGGCATGAGGTAATTTTGCAGCAA
TAGCAATTTTATGTTGCTGTTA
>CUFF.108495.1 gene=CUFF.108495
TCCCTTAAATTTTTGTATGTAGGCTTAATGCTTGTAAATATATAATACATTTAGAATATGATATAATATA
TAAAACTGCTAACTTAGTTTTATCTTCGTTTTCAAGACTAGTGGTTTCTTTTTCCATGTTTAGTTTTATA
CCCTGTTTTATAGATGTGGTGTCTTGGCTAAACTAACAAGGTAACTAACTTAAGGTCTGAAAAGGAGGCC
TACAGTAAGTATGAGGCCTAGAATTTTTAATTTTGTTTTTTACACTGAGGGAATAAATGATAACTTCATA
GGAAGAAATAGATGTAGATTTTAGATGGAGTATTAGTTAATTTCATATATACACATACAAAATGGAAGAT
AC
>CUFF.108525.1 gene=CUFF.108525
CATGCCATTCCATTTACAAGTAAAAGACACATCTTTAAAATCTCTCAGGACGTTAATAAGGTATGCAGAA
GCAAGATGACTTTTAAGTCCACTCACAGTGTCCTTGGTTTCCTACCAGGGCTCATATTTTATAGTATTTT
TCTTCAAGGATGGTTTCTCTGGTCTCTTTCTTTCCAAAGCGTTACACTGAAATGGT
>CUFF.108554.1 gene=CUFF.108554
TCAGCCTATCTATCATGCAGTTATCAATAATGTTTCAGTTTATTCATGCTGCTCAGAGTCGACAAGTCCT
TGGAATAAGTGAGAAAACTATGTGATCTGAGAATTGGTAAAACATTTTGGAAACTACAGATTTAGCCAAC
ATTAACTTACTACTGACATTTTGTTATTGGTATCTTGACTGACCAATGACTAAGTTTTGAATAAATAATC
AGAACAATATAAATAAAATAGT
>CUFF.108573.1 gene=CUFF.108573
ctcagaaactgttgagagtcacacagGGTGTGAACTCAGGTCGTCTGACCCTCTGTTTACTCTTGTTTTT
AGTAAACTCTTGTTTACTCTTGAACGTGCGTTGGTAGAACTGGTATATTTCGCTCCCTCTGAGCTGCATC
TCACTGCTGCCTTTGCCCTGCCTCCGGTGGATCGCAGCCCTAGCCCTCCTCATTCTTTACTTGGGCTGAA
ACGTCCACTCCTCTGTGCGCTTTCACAACACGTTGTTCACATGGCTGCTGTGGCGCTGGTCATATTATAG
TTAATGTGTTTGTGTTTTTATGATAAGACCAGGGGCCACGATTACGCATTTGAGTTCATCTCTTGCTTTA
GCA
>CUFF.108547.1 gene=CUFF.108547
ACGGTTGTCTGTTTTCCAGAACAGTCTGGTATTCTCCATAGCTCATCTCCATGGGAAGAAATGAATTCAC
ACCCCAAATGCCAGCCTTTCTTACGGATCTCCTGTAGGTGCTCAAGGTGTCATCAGGGGCTTACCTCCTC
TGTGAGGGAAGGACTTTATGGTGTATTAACAACAAACCAAGGAAACTGGTGTGTCACTGGTGATAATGCT
TCCGACGTGGTTTTTAAAATGCAGTCTCATGGTTGAAGCAGACATCAACAATAATTTCACAGCATGATCT
TCTTTAGACTGTACTCTTGGCTTCTGAGGGGTGGGAAAT
>CUFF.108502.1 gene=CUFF.108502
ATATGGCACTATACTTGTTTTGTCTTTGGAAACTATTTTTCCATCAATTATGAATTATTCCCTCACATGA
CTCTGGTTGGGGTGGTCAGTGTCATTAAATTGAATTCTGTTTCCTAGAGCCTGGGAGACTAAGGCTGCTT
TACAATGGTGGTGAAATCCTAGATCCTTTGGCAGTTTCTGTTGTCATACAGATGAAAGCCTCACAAAAAA
ATCATTGTGATTGTGTTATAGTTCAGAGGCCGGGAGAGCGCAGGTTCGAATGTTTTCTCCCCTTTTTTCC
ATGGTGGGCCTTTTAGCAAATCCAGAAACATGATAAGCAGACCTTGCAAAACCATTGTTTCTTTGACAGC
TGGATAAATGTCGAGCTTGTTTAGGAATGAAGACTCTATATATTTCAGAGATCCACCCAGTTCCTGACCT
GTGATGAGGAAAGGCCTGTTAAGGCTCACCACGGTCAACCCGGCACTGTTTTTGTCTCTGCGTAGTTTCA
GTTTCCTGAATCAGATGAGTGTGTCATTGCTCTTTAGAAAAAGGCAAGAAAGACCCAAGGCCAGGAAAAG
CTCCTGGCTGGATGAGATGATTGGAGCCTTTACCGTTGAGACAGTGTCCTTAAAACCAGCACAGAAATAT
GTCCCGAGGTCAGCTGAGGCAAATGTGTTTGGAAAGGAGGCTTTGCATACTGTTTCTGTTTACAGAGAGC
CTTTTCTCTTGGGTCCTCCTTGTTCACAGCTGAAGCTGCACTCTTAATCTGCAAGCCTAGCACTCTCTCT
TCCTGCTGCTGGATCTTACTGGAGTCTGGGAGGAGGAACCAGGCTTTTCTATGGTCTGGGGATAACCAAG
AGTCATTCTTAATGATGGGAGTAATCGTGTGATAACAATCATTTCTAGTTAGTTTCCAATTTATTTCTGT
CTTGGTAAGAGATGTAATCAACTTGACCCTTAGGATCCTTAT
>CUFF.108505.1 gene=CUFF.108505
TCAGATATTTCTCAGCCTTCTCCCTTCAGAGAATGGCTGCCGTCATAACCCGGAATGTTTGTCCACTTTT
AGGCCCCAATGTTGTAATGACCAGGTTCTTCAGCTTGTTCTGTTATGGAAAAACTTAGACTATTAATTTA
ATTAAGAGCGTTAGACTGTCCTTTTCAGCCCAGGAAAGCACGTTTGTGAAACATCACCAAGTTCTATTAG
ATTGAAACAATGCCTGTTGGGAGGCCACTTCTAGAAAGATAAGGTCTCTTTACAGATGAATTGTCAACGC
TTGAGGCCATTTGGGGGTTTCTTTCCTCTGCCTGACATTTTGAGGAAATGTTGTCAGCAAATCTCAAGCA
CATCTCTCTTTCAGCATCTGTGGGTGCTGCCCCAGGTCACTGCCTTAAGGACCTTCCATTTGAGCTAGGA
CTTTGCCTTCAAACACTTTTTTGGAAGCTTTGCCATGTTTCTTTGGCACTCTGATCTTTTTAATGTCTTG
ACACATTTCTGTCACATTAAAAATAGATCTGTACTTTGAAGGACAGTTGTTGTTCACCACTTTCTTTGTT
TTAGGAATGAACTGAAAATCCCCAGTGGAATAAGGCCACAGCCTCTATAGTGCAGTATTTCTat
>CUFF.108541.2 gene=CUFF.108541
TATTGAAATGGAGGAGAGAGCAAACTGACAGCAGCAGAGGTTCCTTCCATGTGGTGGTCTCACTTCCTGG
AGGACCCCTGTCCACCTTCAGCCCGTGGACCACCTTTGACAGGTCTCTGCATAGCTGTTGCCTCCGTTCT
CCTCCGTGTAAGAAGAGGGGACTAGTTAATACTTTCTACATGCTGGCATCCCTACTTTATTTCAGTGTGT
GTAAAATTCTTTGAAGTCTTTAGGACGAGGTTGTGTATAGCCA
>CUFF.108546.1 gene=CUFF.108546
AAATGTCACAACTAAGGTGAGGAACAGTTATCGATCGTGATCCTGCCGGAGCAAACTTCCCAGGCCTCCT
TAAATACCGTCCTGCTAGGCTGGTGCTGACCTGGATCTGT
>CUFF.108570.1 gene=CUFF.108570
GCAGCCACAGGGAAAGCCTGTGCTCAGCAGTAGTGGAGAGGCCCCGCCCGGCACTCATAAGGCTGGAAGG
CCCTGGAGCAGAAGTGGCATAGCTGGGTGAGCTAACCACAGACTGAATTAGATACCCATAGTGGACAAGT
GAGAGCTTGCGTGACCTGATGGTGGCAGAGCTATGAGTCTAGATGAACCTGCTCCCAGCTGCTGTGAAAG
ACCATAACACCACTGCAGACCCTAAAGAAGGGGCGTGTCTAGGCAGTCTGTGAGAGTAGGTACCAGCAAC
TGGAGGCCCCCTTGTGATTGTCCCCACAGCTGATGAGAGACCCCACAGGGCCACTGCGATCACgagggaa
attcattgcaacacaggcccacctcaataaacaaggaaaatctc
>CUFF.108524.1 gene=CUFF.108524
CCCACTCCTTGCCTGGGCCCAAACAGCACTGTTCCTGAAGGGCCGGGGGCGGGGGGAGAACAAAAGCAGG
AAGGCTTTAGGGATCGGCTCTAGACTCAGCTGGAGCTGAATTCTGGCCTCTGCTGCCCAAACCAGTCCAG
GCCCCCAAGCTTCGCTCTCACACTGAGCATCCTGCCGTCCCTACCCAGTTCCTGGAGAGAAGGCACAGAT
TCTCCC
>CUFF.108528.1 gene=CUFF.108528
GTGGGCAGTCGCGTGTCCCAGGCACAGATCACATAACTTGTTGCTTCAAAATGTCAGGCCAGCTCCTGCT
TGGGGTCACAGGTGGCCCATGTGGTTTTTCTAAGCTGCACGCCAGGGCGCAGTCCTGGGCTGAGGTTGGT
CCCGTGGTGTTCTTCTCTGGCTCTGGGGGCCCGGACCCTTCCCTGGCCTCCGACTTGATGTTGGCTCACT
CAGCTGTGACCTTTGCTGTCCCTTCTGTGGAGGGCGCTCTGACCAGCTCCTCCATCTCGAGTTTCATCTA
TTTCAGGGCCCCGGCACAGCTGAGCCCACT
>CUFF.108533.1 gene=CUFF.108533
GCCCAGCGGCTGCAGGCTGACTCGTGGTTAAAGATTATCCAGCACTCCGGATGAGAGATCTAAACA
>CUFF.108538.1 gene=CUFF.108538
[truncated: 30,824,976 more chars]
